# Supplementary material for: Investigation of carbon and energy metabolic mechanism of mixotrophy in Chromochloris zofingiensis
Source: Biotechnol Biofuels. 2021 Feb 4;14:36. doi: 10.1186/s13068-021-01890-5 (PMC7863362; doi:10.1186/s13068-021-01890-5)
Supplement: Supplementary file 4 — Additional file 4. The trinity ID, FPKM and log2FCa of genes involved in Fig. 5. [file 13068_2021_1890_MOESM4_ESM.xlsx]

## Sheet: P vs M
Gene name	Trinity ID	P_fpkm	M_fpkm	Log2FCa
HXT	Cz.scaffold38.18	11.49	1083.82	6.55
	Cz.scaffold30.388	179.18	2152.53	3.59
	Cz.scaffold34.50	26.38	1.18	-4.37
	Cz.scaffold45.26	34.56	15.32	-1.17
	Cz.scaffold9.116	40.77	31.55	-0.37
	Cz.scaffold57.325	88.13	87.19	-0.02
	Cz.scaffold58.55	41.57	31.31	-0.41
HK	Cz.scaffold25.280	40.92	263.56	2.68
GPI	Cz.scaffold64.365	194.98	601.46	1.62
PFK	Cz.scaffold21.253	59.56	71.08	0.25
FBA	Cz.scaffold58.283	38.42	204.79	2.41
	Cz.scaffold19.160	30.15	99.06	1.71
GAPDH	Cz.scaffold41.507	75.61	1021.43	3.75
PGAM	Cz.scaffold50.369	18.93	163.5	3.1
	Cz.scaffold17.38	99.18	658.22	2.73
	Cz.scaffold57.517	80.37	18.19	-2.14
	Cz.scaffold31.89	19.07	15.7	-0.28
	Cz.scaffold8.245	36.19	46.15	0.35
	Cz.scaffold32.15	46.98	48.54	0.05
ENO	Cz.scaffold55.98	373.95	1534.05	2.04
	Cz.scaffold30.344	79.72	137.56	0.79
PK	Cz.scaffold21.10	72.59	450.77	2.63
	Cz.scaffold50.227	36.07	155.04	2.1
	Cz.scaffold32.143	71.31	88.42	0.31
	Cz.scaffold64.563	3.91	2.83	-0.45
ATPS5	Cz.scaffold58.313	252.74	805.64	1.67
ATPSβ	Cz.scaffold40.85	312.11	1413.44	2.18
PDH	Cz.scaffold41.372	140.74	540.38	1.94
	Cz.scaffold6.95	115.73	339.98	1.55
	Cz.scaffold22.20	101.17	138.89	0.46
	Cz.scaffold29.174	137.83	309.29	1.17
	Cz.scaffold22.20	101.17	138.89	0.46
CS	Cz.scaffold60.186	108.75	402.86	1.89
	Cz.scaffold22.15	34.38	90.53	1.39
	Cz.scaffold57.590	48.72	100.83	1.05
	Cz.scaffold48.332	155.46	159.8	0.04
ACO	Cz.scaffold25.422	222.4	467.75	1.07
IDH	Cz.scaffold34.456	81.55	246.82	1.6
	Cz.scaffold34.16	84.33	220.04	1.38
	Cz.scaffold19.58	201.33	434.98	1.11
α-KDGH	Cz.scaffold64.405	59.96	80.33	0.42
SCS	Cz.scaffold64.285	137.77	222.15	0.69
SDH	Cz.scaffold58.401	104.21	230.89	1.15
	Cz.scaffold30.297	69.16	133.36	0.95
	Cz.scaffold30.296	99.04	169.86	0.78
FUM	Cz.scaffold30.86	95.13	287.22	1.59
MDH	Cz.scaffold48.448	212.84	761.66	1.84
	Cz.scaffold64.337	77.16	275.05	1.83
CATPG	Cz.scaffold67.309	1012.92	1202.5	0.25
CATPH	Cz.scaffold41.509	524.33	856.06	0.71
FNR	Cz.scaffold60.72	286.95	896.72	1.64
CPGK	Cz.scaffold21.428	685.03	1208.44	0.82
TPI	Cz.add.scaffold57.30	91.42	366.98	2
CFBA	Cz.scaffold41.575	1697.76	5550.61	2.41
	Cz.scaffold58.123	72.32	163.08	1.17
FBP	Cz.scaffold50.545	321.92	325.17	0.01
CTKT	Cz.scaffold58.90	937.14	1993.11	1.09
SEBP	Cz.scaffold64.112	881.58	1433.3	0.7
	Cz.scaffold40.177	57.42	77.78	0.44
CRPI	Cz.scaffold64.855	24.7	27.7	0.17
PRK	Cz.scaffold25.367	66.16	64.59	-0.03
	Cz.scaffold30.178	1394.24	1540.11	0.14
CAAC	Cz.scaffold45.44	312.27	1881.32	2.59
	Cz.scaffold34.317	73.65	48.94	-0.59
	Cz.scaffold19.39	16.36	25.44	0.63
TPT	Cz.scaffold57.661	182.76	674.3	1.88
	Cz.scaffold58.110	48.39	174.35	1.85
GPT	Cz.scaffold58.524	122.82	213.28	0.8
	Cz.scaffold58.352	26.74	43.33	0.69
NTT	Cz.scaffold41.348	445.17	2500.13	2.49
	Cz.scaffold53.369	43.16	108.91	1.33
	Cz.scaffold16.68	74.44	47.58	-0.64

## Sheet: H vs M
Gene name	Trinity ID	P_fpkm	M_fpkm	Log2FCa
HXT	Cz.scaffold38.18	2162.41	1083.82	-1
	Cz.scaffold30.388	3900.22	2152.53	-0.86
	Cz.scaffold34.50	6.75	1.18	-2.42
	Cz.scaffold45.26	11.81	15.32	0.37
	Cz.scaffold9.116	38.45	31.55	-0.28
	Cz.scaffold57.325	56.63	87.19	0.62
	Cz.scaffold58.55	39.43	31.31	-0.33
HK	Cz.scaffold25.280	478.07	263.56	-0.86
GPI	Cz.scaffold64.365	776.6	601.46	-0.37
PFK	Cz.scaffold21.253	125.33	71.08	-0.82
FBA	Cz.scaffold58.283	371.43	204.79	-0.86
	Cz.scaffold19.160	191.66	99.06	-0.95
GAPDH	Cz.scaffold41.507	2431.54	1021.43	-1.25
PGAM	Cz.scaffold50.369	260.8	163.5	-0.67
	Cz.scaffold17.38	1226.86	658.22	-0.9
	Cz.scaffold57.517	21.43	18.19	-0.23
	Cz.scaffold31.89	14.84	15.7	0.08
	Cz.scaffold8.245	43.27	46.15	0.09
	Cz.scaffold32.15	42.09	48.54	0.21
ENO	Cz.scaffold55.98	1944.57	1534.05	-0.34
	Cz.scaffold30.344	145.88	137.56	-0.08
PK	Cz.scaffold21.10	797.53	450.77	-0.82
	Cz.scaffold50.227	266.18	155.04	-0.78
	Cz.scaffold32.143	48.62	88.42	0.86
	Cz.scaffold64.563	104.73	2.83	-5.16
ATPS5	Cz.scaffold58.313	863.77	805.64	-0.1
ATPSβ	Cz.scaffold40.85	1598.54	1413.44	-0.18
PDH	Cz.scaffold41.372	1144.05	540.38	-1.08
	Cz.scaffold6.95	394.04	339.98	-0.21
	Cz.scaffold22.20	203.24	138.89	-0.55
	Cz.scaffold29.174	355.36	309.29	-0.2
	Cz.scaffold22.20	203.24	138.89	-0.55
CS	Cz.scaffold60.186	632.79	402.86	-0.65
	Cz.scaffold22.15	120.43	90.53	-0.41
	Cz.scaffold57.590	123.38	100.83	-0.29
	Cz.scaffold48.332	147.77	159.8	0.11
ACO	Cz.scaffold25.422	608.19	467.75	-0.38
IDH	Cz.scaffold34.456	387.05	246.82	-0.65
	Cz.scaffold34.16	409.83	220.04	-0.9
	Cz.scaffold19.58	433.19	434.98	0.01
α-KDGH	Cz.scaffold64.405	84.54	80.33	-0.07
SCS	Cz.scaffold64.285	293.22	222.15	-0.4
SDH	Cz.scaffold58.401	295.06	230.89	-0.35
	Cz.scaffold30.297	153.33	133.36	-0.2
	Cz.scaffold30.296	210.48	169.86	-0.31
FUM	Cz.scaffold30.86	293.13	287.22	-0.03
MDH	Cz.scaffold48.448	759.78	761.66	0
	Cz.scaffold64.337	188.91	275.05	0.54
CATPG	Cz.scaffold67.309	355.49	1202.5	1.76
CATPH	Cz.scaffold41.509	218.51	856.06	1.97
FNR	Cz.scaffold60.72	669.33	896.72	0.42
CPGK	Cz.scaffold21.428	922.78	1208.44	0.39
TPI	Cz.add.scaffold57.30	483.17	366.98	-0.4
CFBA	Cz.scaffold41.575	6082.84	5550.61	-0.13
	Cz.scaffold58.123	55.57	163.08	1.55
FBP	Cz.scaffold50.545	71.27	325.17	2.19
CTKT	Cz.scaffold58.90	1558.07	1993.11	0.36
SEBP	Cz.scaffold64.112	524.44	1433.3	1.45
	Cz.scaffold40.177	62.45	77.78	0.32
CRPI	Cz.scaffold64.855	20.43	27.7	0.44
PRK	Cz.scaffold25.367	49.89	64.59	0.37
	Cz.scaffold30.178	434.51	1540.11	1.83
CAAC	Cz.scaffold45.44	2493.68	1881.32	-0.41
	Cz.scaffold34.317	43.95	48.94	0.15
	Cz.scaffold19.39	31.16	25.44	-0.29
TPT	Cz.scaffold57.661	816.37	674.3	-0.28
	Cz.scaffold58.110	123.06	174.35	0.5
GPT	Cz.scaffold58.524	204.7	213.28	0.06
	Cz.scaffold58.352	42.98	43.33	0.01
NTT	Cz.scaffold41.348	2923.58	2500.13	-0.23
	Cz.scaffold16.68	57.24	47.58	-0.27
	Cz.scaffold53.369	109.44	108.91	-0.01
