# Supplementary material for: Investigation of carbon and energy metabolic mechanism of mixotrophy in Chromochloris zofingiensis
Source: Biotechnol Biofuels. 2021 Feb 4;14:36. doi: 10.1186/s13068-021-01890-5 (PMC7863362; doi:10.1186/s13068-021-01890-5)
Supplement: Supplementary file 5 — Additional file 5. The genome sequence of C. zofingiensis ATCC 30412. [file 13068_2021_1890_MOESM5_ESM.fasta]

>scaffold1
ccttcacctgattgttgctctgtttctctagcatgttgaagacgtcaggcacaactttggaaatgtctgacttctgtttgagcaatgccaccactgacagtcctgtgtagtcatccaggaacgtagcaatgtactggctgcctccaagtgacttgacagggagaggtccacagaggtccatatgcaccagctcaagtggctgctgcctgacagtttctgactcggggaaagacagtcgtgtctgtttgcccagtagacatggctcacacacctgctgacctgctgcctgaaaggcttcagttgggacttggacgcccgttaccaagttgggaccttgccatattctggtagctgagatggccaaaacgacgatgccacagctgcggggtctggctgccagtgcagtggctgactgtgcttgctcagagtgcaagcaatagtgaccgtcttgctgctgtgctattgccaccagtctgccatttactcgaatggtgcagcaactggctccaaagttaaactgtgctccacgcgcagctgctgtagggatggaaaggagattgccaacagcagtgggatcaaacaaaacgttccgtagacggatcctgtcgttgagaacaacctccccacagtttgtgccacccctgtgctaccattgccgtacgtgatgtagactggctggttcagctgttgcatgttctgcataaggctgcgttctttgcagacgtgtcttgatgctccagagtcgaggacccaggtacctgagctgaggctgatgctggtgttgcaggctgcagtccatgccattgttgttgaagccatggtactggggcacgctgctcgtctgccttcttctttctgcagtcccttttcaggtgtcccttcttgccacagtagtagcatttacgctgctcccgctgcttggtgttgccgttccctggttgaagttgctggtcctggtacctgtcaccaagcctgccacggttgggaccgttctgagtgtagaaagccttggtgcttgctgcagtagacgttgatgcccaaccttatttgcacgttgctgttctgtcaagacagccttctggatgccatccagggtgaggggaccagactgattctgtagTACTGTCACTAAGGTGTTGAAGTCGGCAGGAAGTCCTGACAACACTGATAACGACCTCCTGCTCTGACTTGTCGATACCAGCTGCCTTAAGCTGCTCCCATATGATTCTGGCACGAGCAAGTAGCTGTGTGATGGTCTCCCCAGGCTGCAGTGTGAGGTTGTTCAGTTCCTGCGTGAGGTTCAGCTGGTTGGCAATGCCTCCGCTGCTGAAACAACGCCTCCAGCGCGTCCCATGCTGCCTCGCACTTGCAGCTTTGTATACTGTAGGTAGAAAATGATCTTCCACAGCCAAAGTGATGGAAGCAAGAGCCTTGTCACTGTTGGCGTCTTCTGCGTTCGTTATTGCTGCGCTGTATCCTCTTGCAACAAGGTAGGCTCTCATCTTGATGTGCCAGAAGACATAGTTGTGGTCGTTAAGTCTTGGATACCCAGCTTCTCCAGTTCTGTCATCGTGACCTTGCTGACGAACTGTACACAACACTTATGGCCGAACACAACAAATTTCTGAGCAGCACAGCGATTGTGCGTGTGGCGTGGGCCCATAACCTGATGGAAATCTGTTGTCTTAGTCGTTCTAGCGACTCAGTATCCTCAGCTCTGTGTTGCGGTCTGTGTTTAAGCGTGGGGCCTCGGTGGGACTCGGGCTGGACAGTGTTACAGATTGGGACAAGTCTGTGTCTTTATATACTCACGACACAATGGCAATCCACTGGCAACTGTGTTCACCTACTGGGAATCCTACCACAGATTCCTACCACAGATTCCTACCACAGATTCCTACTACCACAAAGTGACTGACACGTGTCATGCACCAATATTCTAGAAACATCTAGACACCTCTAGAAACTTCTGGACACATTTGGAAACATCTAGAACATCTGGAAACATCTGGGGGCTTCCAGAACCATCTGGAAACTTCTGGATTCTGGCAGTGCAGGTCTGACTGAATAAAGGCCGTATTTCAACACTCCCAAGTAGTCAGGCATGTACTGTCAAAGATGCTCCCACGCATTTCAAGTTTCTTTAAACTGCAACCCCCATGCCCTTGCAACATCGCACATGCTTGACTTCGCTCAGAGCCTTGGTCATGATGTCTGCCACTATGTTCTCTGTGGAAACGAACCTGAACACAACCTCCTTGCGCACCACGCGTTCCCTAGCAAAGTGATAAGCCACGTCAATGTGCTTGGTTCTCATGGATGAGATAGGATTGCGCAGAAGCTTGATTGCTGACTGGTTGTCTGCCATGATAGTGATGTTGTCTATGTCTAGCTGCAGCTCGCTCAAGAGTGTACGCAGCCATAGAGCTTCCTTGACTGCTGCTGCTGCTGCCATGTACTCAGCCTCGGTGGTTGAGGCTGCAACTGTTGCCTGGCGCTTACTACTCCACGTAATGGCCCCTCCGTGCAGTATGAATATGTAGCCACTGGTGGACTTGCGTGTGTCTGTGTCTCCCGCATAGTCTGCGTCACAGTAGCCAATGAGGCCACTGTTGTCGCTGCCAAAGGTGATTCCATAGTCCACGGTTCCTCCCAAGTAGTGTAGCACCCCCTTAGCTGCTTGCCAGTGGACAGTGGTTGGGCATGACATGTAGCGTGCCAGAGCCCCACAGAAAAGGCGAGGTCTGGCCTGGAGGTGATTGCAAGGTACATGAGACTCCCAACCAGTTGGCTGTAAGGGTAATGTTCCTTGTCTAGGGGCCGCCTTCATCTTTAGCCAGCTTGATAGATGGAGACAGTGGTACTGACTTTATTTTGCTGTCTACTGCACCATAGTTTTCCAGTAACTCTGTGATCATGAGGCGGTGCCCGATCTTGATGATGCCTGTCTGTCTGTTGCGCTGAATGCTGATACCAAGGTAGGATGTTGCTTCTCCAAGGTCACGCGACTCAAATAAACCTAACAGCTGCTGCTTGACTGTCTTGACTGACTCAAGCTGCTTGGCTGCAATCAGGATATCATCCACATAGACCAGAAGGTACACATAGTCACCGTTGATGCAGTACCAGTACAGGCTGGGGTCCGCTGCTGATGCTGTGTAGCCTACTGCCAGTAGTTCCTGTTGTAGTCGCTGATGCCATGCCCGAGGAGCCTGCTTGAGCCCGTACAAAGGTTTATGTAGATGACAAGCTAGTTCACTGCTGCCCTCCTCGTAGCCACGAGGCTGCTGGATCCAAACATCTTCTTCCAGGTTGCCTTGAAGGAACGCAGTCTCGACATCCAGTTTGTGTAGTTCCATGTCCTCTTCTGCTGCCTTGGCCATTAGGGTACGAAAGGTAGCATACTTGCTTACTGGGGCAAACACCTCGTCGTAATCCACACCTTCCTGCTGCCAAAAGCCCTTGGCCACCAGGCGTGCCTTGAACCGCTCAATGTTCCCGCTGGTGTCGCGTTTCACCTTATACACCCACTTGACAGGGATGGGCCTAATGTCTGTTGGGGCTTTTCCAAGGTCCAAGTTCCATTGGCTATCAGCGATGCGTACTCGCTGTCCATGGCTTGCTGCCACTGCTCTGCACAGTCTGACTGTAGTGGTTCATCATAGGTTGCTGGCTCAACAATTTCTGATGTCTGTGCCAACAGTCCGGTAGCTGTACGCTTGGATGTGGGAATGTAGTTGGCCTCCCAATAGTTTCCTGGTGCCATACCAATGTTGGCCCGGCTACTTCTACGTGATTGCTGATGCTGATGTTCCTCACTGCCTTGTGGTGTTGAGCTGTTGCTGGCTCCCACGTTTTTCATGGTCTGTGCCGAGATTGGTGGGTTGAAGGGTGCTGCAACTGATGGTGGTGGCTCAGCTGTTCCAGAAGTATTGACAGAAGGTGCTGCATTAGATCCAGTGTTGATGGCTGCAGTAACATCAAGCTCATCTTCCAAGTCTGGATAGAAGTTGGTGTCTATTGCTCCTGGCTGGTCACCTTCATCAAATTATTTTTGGGCTGATTGTGATGGTGTTGTTTGGAAGCAGTAGACGGTACCCTTTACATTGGGCTCATATCCAACCATGATGCCGCGCTGACTCCTTGGGTCCAGCTTGCCACGTTTCTCCTTGGGGATCTGTGCAAACGCCTTGGCCCAAAGACGCGAAGATGAGAGACAGAGGGCCGTGACTCAAAAAACAGTTCCCAGGGTGTTGCTGTCTTGCCAGCTGCTGGTGAACGGTTCCTAAGATAATTGGCTGTTACCACGGCCTCACCCCACAGCTGAGAAGGTAGCCCTGCATCTGCCAGCATGGAACGTGCCTTGTCCAGTAGAGTTCGGTTGAGTCTTTCTGCCTTGCCATTCTGCTGGGGACTGTATGGTACTGTGTGCTGTGCGATGATGCCCTTGCTGCTGTAGTAGCTGTTCATCACATTGTTGACATACTCCCCGCCGTTGTCAGTGCGGACGCCCTTCACCTGATTGTTGCTCTGTTGCTCTAGCATGTTGAAGACGTCAGGCACAACCTTAGAAATGTCTGACTTCTGTTTGAGCAATGCCACTACTGACAGTCCTGTATAGTCGTCCAGGAACGTAGCAATGTACTGGCTGCTCCAAGTGACTTGACAGGGAGAGGTCCACAGAGGTCCATATGCACCAGCTCAAGTGGCTGCTGCCTGACAGTTTCTGACTCGGGGAAAGACAGTCGTGTCTGTTTGCCAAGTAGACATGGCTCACACACCTGCTGACCTGCTGCCTGAAAGGCCTCAGTTGGCACTTGGACGCCTGTTACCAAGTTGGGGACCTTGGCCATATTCTGGTAGCTGAGATGGCCAAAACGACGATGCCACAGCTGCGGGGTCTGGGCTGCCAATGCAGTGGCTGACTGTGCCTGCTCAGAGTGCAAGCAATAGTGACCATCATGCTGCTGTGCTATTGCCACTAGTCTGCCATTTACTCGAATGGTGCAGCAGTTGGCGCCAAAACTAAACTGTGCTCCTCGCGCAGCTGCTGTACGGATGGAAAGGAGATTGCCAACAGCAGTGGGATCAAACAAAACGTTCCGTAGACGGATCCTGTCGTTGAGAACAACCTCCCCATAGTCTGTGCCACCCCTGTGCTACCGTTGCCGTACGTGATGTAGACTGGCTGGTTCAGCTGTTGCAGGTTCTGCATCAGGCTGCGTTCTTTGCAGACGTGTCTTGATGCTCCAGAGTCGAGGACCCAGGTACCTGAGCTGAGGCTGATGCTGGTGTTGCAGGCTGCAGTCCATGCCATTGTTGCTGAAGCCTTGGTACTGGGGCCACGCTGCTCGTCTGCCTTCTTCTTTCTGCAGTCCCTTTTCAGGTGCCCCTTCTTGCCACAGTAGTAGCATTTACGCTGCTCCTGCTGCTTGGTGTTGCGTTCCCTGGTTGAAGTTGCTGGTCCTGGTACCGCTGTCACCAAGCCTGCCACGGTTGGGACCGTTCTGAGTGTAGAAAGCCTTGGTGCTTGCTGCAGTAGACGTTGATGCCCAACCTTATTTGCACGTTGCTGTTCTGTCAAGACAGCCTTCTGGATGCCACCAGGGTGAGGGGACCAGACTGATTCTGTAGTACTGTCACTAAGGTGTTGAAGTCGGCAGGAAGTCCTGACAACACTGATAACGCCACCTCCTGCTCTGACTTGTCGATACCAGCTGCCTTAAGCTGCTCCCATATGATTCTGGCACGAGCAAGTAGCTGTGTGATGGTCTCCCCAGGCTGCAGTGTGAGGTTGTTCAGTTCCTGCGTGAGATTCAGCTGGTTGGCAACGCTCCGCTGCTGAAACAACGCCTCCAGCGCGTCCCATGCTGCCTTCGCACTTGCAGCATTGTATACTGTAGGTAGAAAATGATCTGCCACAGCCAAAGTGATGGAAGCAAGAGCCTTGTCACTGTTGGCGTCTTCTGTGTTCGTTATTGCTGCGCTGTATCCTCTTGCAACGAGGTAGGCTCGCATCTTGATGTGCCAGAAGACATAGTTGTGGTCGTTAAGTCTTGGGATACCCAGCTTCTCCAGTTCTGTCATTGTGACCTGGTTGACGAACTGTACACAACACTTATGGCCGAACACAACAAATTTCTGAGCAGCACAGCGATTGTGCGTGTGGGCGTGGGCCCATAACCTGATGGAAATCTGTTGCCTAAGTCGTTCTAGCGACTCAGTATCCTCAGCTCTGTGTTGCGGTCTGTGTTTAAGCGTGGGGCCTCGGTGGCGCTCGGGCTGGACAGTGTTACAGATTGGGACAAGTCTGTGTCTTTATATACTCACGACACAATGGCAATCCACTGGCAACTGTGTTCACCTACTGGGAATCCTACCACAGATTCCTACCACAGATTCCTACCACAGATTCCTACTACCACAAAGTGACTGACACGTGTCATGCACCAATATTCTAGAAACATCTAGACACCTCTGGAAACTTCTGGACACATTTGGAAACATCTAGAAACATCTGGAAACATCTGGGGGCTTCCAGAACCATCTGGAAACTTCTGGATTCTGGCAGTGCAGGTCTGACTGAATAAAGGCCGTATTTCAACAGTTTAGACAGGAGCTCGTCTAACGCGGGCATGCGCCCGTGTGGTCTGCTGGTTATGTCTGTCTTGGGTATATTGGCAGCTTGGTAGTTTGGCAGGAGCCCCCGCAGTTTGTGTGGCGCTTTAAACTCGTGTAGAACCTGCTGTCTTACGGTTGGGTTGGCTCGTGTGACTATATCATCTCTCCCTACCTTCGGGCATGGCCAGTGCAGCAGTGTTGTTGCGTCCCTTATCTCCTCTGCCAGTTTATTGACGTTGTGGTGGGCCTTTAACCCTGCCTCGTTGGCCACTGCCAAATACAGGACGTCCCAGCCTGGTGCGCCTACGTATTTCTCCCCAGTGGTCTGGGGTTTGGAACTGGAACTCGCCTTTTGGCATCCGTATTAGCACATCCACCGTGGGGTGTAAGAGCCATCTTTGGTATGCTGTGCCTGAGACGCCCCAGTGTGGGATTATCATGCCGTTGTAAACTGGTGTATCTGTTATTTGGGTGGCCGTTCCTATTGCCCACTTCAAACAAAAACAAAAAAAAGGAAATATGACGCACACAAGGGCGTGAAGTAACGAGCAGCCACTGGATAACCAGGGTATATGCCGGCGGTGATAGCTAGGCTAGACCACCGCGCAAAGATTCCCTTTCATCCCTTTATTTAACCTGGCAGGTCTGGGAACTGCCTTGCACATAATCCGCTGTGTGCCCTAAGTTCGGTATGACCCGAAACGTTCGTCAGGGCCGGGGTTTGAACCCGGGTCACTTGCGTGACAGGCGCAACTACCGCCTTAGCATTCTTCACCCGGTCGGGCGCCATTGCCCACTTCATTGCTTTCTGCATGTCTTCAGGTTCAAATTAGGGTTCATCTCAGCTGCCCCGTCCACGGGCAGCTGTACTCGTTTGTGGTGGCACGAACAATAGAGTCCTCTGGGTATAAGCTGTGGTAGGTGGTGGTATCCTGGTGCACATCAAGTGGGGACGCAAATCTTTCCGTGTTGAGTTTGAGGGCTTTGTGAAGCGCTGACATGTATTCTGGGGGCATGGCCCAGTGGTTTTTGAGCTTGCTGGTTGCCTTGTCTTTTTGGTGGCCATTCTGGTACCGTCGCAGGAGGAGCCCCACGTGGGTATAGAATTCATCAGGGGTTGGGCGCTCAGCATTGTTGCAGTATTGTTTATGAAGGTATTCCAGGCGATCCTTGGTTACTATGTGTCTATGTATTTACCTGCTGGGAATCTACCAGCGCATTATGTGCAAGGCAGTTCTCAGACCTGCCAGGATAACTAAAGGGGTGAAAGGGAACCTTTGCGCGGTGCTCTAGCCTAGCTATCACCGCCGGGCATATACCCTGGTTATCCAGTGGCTGCTCGTTACTTCACGCCCTTGTGTGCGTCACGTTTCTTTCTTACCTGCTGGGTCATACGCTTCTCATTTTTGGGGCTGTACTCCGATGCGGGCTGTTATAGAGGTGTAAAAATGTGGTATGCTCCACTGGGTTGTCCATCTTTATTTGGGTTTACTGGGTGGTTGTGATTGAGACATATTGTCTAAGGCCCGCTGGTAGTGGAAGGGGAGGCGAGGGTTGTTTGGTGAGCCCCTGGCGAGCTCTGCGGCCCTCTGGGTTGTCTTGCCCGCTGGCGCCTCAAACGTACAGCCAAAGCAAGCCATTGCCTAGGTGGAGCTCAGACGGGTACTTACTAAGGCCAATGGGAGGCCACTGCACGAACCATTGATGGAAATCTGTTGTCTTAGTCGTTCTAGCGACTCAGTATCCTCAGCTCTGTGTTGCGGTCTGTGTTTAAGCGTGGGGCCTCGGTGGGACTCGGGCTGGACAGTATTACAAATTGGGACAAGTCTGTGTCTTTATATACTCACGACACAATGGCAATCCACTGGCAACTGTGTTCACTATTGGGAATCCTACCACAGATTCCTACCGCAGATTCCTACCACAGATTTTTACTACCACAAAGTGACTGACACGTGTCATGCACCAATATTCTAGAAACATCTAGACACCTCTAAAAACTTCTGGACACATTTGGAAACATCTAGAAACATCTGGAAACATCTGGGGACTTCTAGAACCATCTGGAAACTTCTGGATTCTGGCAGTGCAGGTCTGACTGAATAAAGGCCGTATTTCAACACTCCCACGCAGTCAGGCATGTACTGTCAAAGATGCTCCCACGCATTTCAAGTTTCTTTAAACTCCAACCCCCATGCCCTTGCAACATCGCACATGCTTGACTTCGCTCAGAGCCTTGGTCATGATGTCTGCTACCATGTTCTCTGCAGAAACGAACCTGAACACAACCTCCTTGCGCACCACGCGTTCCCTAGCAAAGTGATAAGCCACGTCAATGTGCTTGGTTCTCAGGGATGAGATAGGATTGCGCAGAAGCTTGATTGCTGACTGGTTGTCTGCCATGATAGTGATGTTGTCTATGTCTAGCTGCAGCTCGCTCAAGAGTGTACGCAGCCATAGAGCTTCCTTGACTGCTGCTGCTGCTGCCATGTACTCAGCCTCCGTGGTTGAGGCTGCAACTGTTGCCTGGCGCTTACTACTCCACGTAATGGCCCTCCGTGCAGTATGAATATGTAGCCACTGGTGGACTTGCGTGTGTCTGTGTCTCCCGCATAGTCTGCGTCACAGTAGCCAATGAGGCCACTGTTGTCGCTACCAAAGGTGATTCCATAGTCCACGGTTCCTCCCAAGTAGCGTAGCACCCCTTAGCTGCTTGCCAGTGGACAGTGGTTGGGCATGACATGTAGCGTGCAAGAGCCCCCACAGAAAAGGCGAGGTCTGGCCTGGAGGTGATTGCAAGGTACATGAGACTCCCAACCAGTTGGCTGTAAGGGTAATGTTCCTTGTCTAGGGGATCGCCTTCATCTTTGGCTAGTTTGATAGATGGAGACAGTGGTACTGACTTTATTTTGCTGTCTACTGCACCATACTTTTCCAGTAACTCTGTGATCATGAGGCGGTGCCCGATGTTGATGATGCCTGTCTGTCTGTTGCGCTGAATGCTCATACCAAGGTAGGATGTAGCTTCTCCAAGGTCACGGGACTCAAACAAACCTAACAGCTGCTGCTTGACTGTCTTGACTGACTCAAGCTGCTTGGCTGCAATCAGGATATCATCCACATAGACCAGAAGGTACACATAGTCACCGTTGATGCAGTACCAGTACAGGCTGGGGTCCGCTGCTGATGCTGTGTAGCCTACTGCCAGTAGTTCCTGTTGTAGTCGCTGATGCCATGCCGAGGAGCCTGCTTGAGCCCGTACAAAGGTTTATGTAGATGACAAGCTAGTTCACTGCTGCCCTCCTCGTAGCCACGAGGCTGCTGGATCCAAACATCTTCTTCCAGGTTGCCTTGAAGGAACGCAGTCTTGACATCCAGTTTGTGTAGTTCCATGTCCTCTTCTGCTGCCTTGGCCATTAGGGTACGAAAGGTAGCATACTTGCTTACCGGGGCAAACACCTCGTCGTAATCAACACCTTCCTGCTGCCAAAAACCCTTGGCCACCAGGCGTGCCTTGAACCGCTCAATGTTCCCGCTGGTGTCGCGTTTCACCTTGTACACCCACTTGACAGGAATGGGCCTAATGTCTGTTGGGGGTTTTTCCATTGGCTATCAGCGATGCGTACTCGCTGTCCATGGCTTGCTGCCACTGCTCTGCACAGTCTGACTGTAGTGCTTCGTCATAGGTTGCTGGCTCAACAATTTCTGATGTCTGTGCCAACAGTCCGGTAGCTGTACGCTTGGATGTGGGAATGTAGCTGGCCTCCCAGTACTTGCCTGGTGCCATGCCAATATTGGCCCGGTTACTCCTACGTGACTGCTGATGCTGATGTTCCTCACTGCCTTGTGGTGTTGAGCTGTTGCTGGCTCCCACGTTTTCCATGGTCTGTGCCGAACTTGGTGGGTTGACGGGTGCTGCAACTGATGGTGGTGGCTCAGCTGTTCCAGAAGTATTGACAGAAGGTGCTGCATTAGATCCAGTGTTGATGGCTGCAGTAACATCAAGCTCATCTTCCAAGTCTGGATAGAAGTTGGTGTCTACTGCTCCTGGCTGGTCACCTTCATCAAATACAACGTCCCGGCTGACTGTGATGGTGTTGTTTGGAAGCAGTAGACGGTACCCCTTTACATTAGGCACATATCCATCCTGTTGAAATACGGCCTTTATTCAGTCGGACCTGCACTGCCAGAATCCAGAAGTTTCCAGATGGTTCTGGAAGTCCCCAGATGTTTCCAGATGTTTCTAGATGTTTCCAAATGTGTCCAGAAGTTTCTAGAGGTGTCTAGATGTTTCTAGAATATTGGTGCATGACACGTGTCAGTCACTTTGTGGTAGTAGGAATCTGTGGTAGGATTCCCAGTAGGTGAACACAGTTGCCAGTGGATTGCCATTGTGTCGTGAGTATATAAAGACACAGACTTGTCCCAATCTGTAACACTGTCCAGCCCGAGTCCCACCGAGGCCCCACGCTTAAACACAGACCGCAACACAGAGCTGAGGATACTGAGTCGCTAGAACGACTAAGACAACAGATTTCCATCAGGTTATGGGCCCACGCCCACACGCACAATGGCTGTGCTGCTCAGAAATTTGTTGTGTTCGGCCATAAGTGTTGTGTACAGTTCGTCAGCAAGGTCACTATGACAGAACTGGAGAAGCTGGGTATCCCAAGACTTAACGACCACAACTATGTCTTCTGGCACATCAAGATGCGAGCCTACCTTGTTGCAAGAGGATACAGCGCAGCAATAACGAACGCAGAAGACGCCAACAGTGACAAGGCTCTTGCTTCCATCACTTTGGCTGTGGAAGATCATTTTCTACCTACAGTATACAAAGCTGCAAGTGCGAAGGCAGCATGGGACGCGCTGGAGGCGTTGTTTCAGCAGCGGAGCGTTGCCAACCAGCTGAACCTCACGCAGGAACTGAACAACCTCACACTGCAGCCTGGGGAGACCATCACACAGCTACTTGCTCGTGCCAGAATCATATGGGAGCAGCTTAAGGCAGCTGGTATCGACAAGTCAGAGCAGGAGGTGGCGTTATCAGTGTTGTCAGGACTTCCTGCCGACTTCAACACCTTAGTGACAGTACTACAGAATCAGTCTGGTCCCTTACCCTGGGTGGCATCCAGAAGGCTGTCTTGACAGAACAGCAACGTGCAAATAAGGTTGGGGCATCAACGTCTACTGCAGCAAGCACCAAGGCTTTCTACACTCAGAACGGTCCCAACCATGGCAGGCTTGGTGACAGTGGTACCAGGACCAGCAACTTCAACCAGGGGAACGGCAACACCAAGCAGCAGGAGCAGCGTAAGTGCTACTACTGTGGCAAGAAGGGGCACCTGAAAAGGGACTGCAGAAAGAAGAAGGCAGACGAGCAGCGTGGCCCCAGTACCAAGGCTTCAACAACAATGGCATGGACTGCAGCCTGCAACACCAGCATCAGCCTCAGCTCAGGTACCTGGGTCCTCGACTCTGGAGCATCAAGACACGTCTGCAAAGAACGCAGCCTGATGCAGAACATGCAACAGCTGAACCAGCCAGTCTACATCACGTACGGCAACGGTAGCACAGGGGTGGCACAGACTATGGGGGAGGTTGTTCTCAACGACAGGATCCGTCTACGGAACGTTTTGTTTGATCCCACTGCTGTTGGCAATCTCCTTTCCATCCGTACAGCAGCTGCATGTGGAGCACAGTTTAACTTTGCAGCCAGTTGCTGCACCATTCGAGTAAATGGCAGACTGGTGGCAACAGCACAGCAGCATGATGGTCACTACTGCTTGCACTCTGAGCATACAGAGTCAGCCACTGCACTGGCAGCCCAGACCCCGCAGCTGTGGCATCGTCGTTTTGGCCATCTCAGCTACCAGAATATGGCCAAGGTCCCCAACTTGGTAACGGGCGTCCAAGTCCCAACTGAAGCCTTTCAGGCAGCAGGTCAGCAGGTGTGTGAGCCATGTCTACTTGGCAAACAGACACGACTGTCTTTCCCCGAGTCAGAAACTGTCAGGCAGCAGCCACTTGAGCTGGTGCATATGGACCTCTGTGGACCTCTCCCTGTCAAGTCACTTGGAGGCAGCCAGTACATTGCTACGTTCCTGGATGACTACACAGGACTGTCAGTGGTGGCATTGCTCAAACAGAAGTCAGACATTTCCAAAGTTGTGCCTGACGTCTTCAACATGCTAGAGAAACAGAGCAACAATCAGGTGAAGGGCGTCCGCACTGACAACGGCGGGGAGTATGTCAACAATGTGCTGAACAGCTACTACAGCAGCAAGGGCATCATCGCACAGCACACAGTACCATACAGTCCTCAGCAGAATGGCAAGGCAGAAAGACTCAACCGAACCCTACTGGACAAGGCACGTTCCATGCTGGCAGATGCAAGGCTACCTTCTCAGCTATGGGGTGAGGCCGTGGTAACAGCCAATTATCTTAGGAACCGTTCACCAGCAACTGGCAAGACAGCAACACCCTGGGAACTGTTTTTTGGGTCACGGCCCTCTGTCTCTCATCTTCGCGTGTTTGGGGCCAAGGCGTTTGCACAGATCCCCAAGGAGAAACGTGGCAAGCTGGACCCAAGGAGTCAGCGTGGCATCATGGTTGGATATGAGCCTAATGTAAAGGGGTACCGTCTACTGCTTCCAAACAACACCATCACAGTCAGCCGGGACGTTGCATTTGATGAAGGTGACCAGCCAGGAGCAGTAGACACCAACTTCTATCCAGACTTGGAAGATGAGCTTGATGTTACTGCAGCCATCAACACTGGATCTAATGCAGCACCTTCTGTCAATACTTCTGGAACAGCTGAGCCACCACCATCAGTTGCAGCACCCGTCGACCCACCAATTTCGGCACAGACCATGGAAAACGTGGGAGCCAGCAACAGCTCAACACCACAAGCCAATGAGGAAGATCAGCATCAGCAATCACGTAGAAGTAGCCGGGCCAACATTGGCATGGCACCAGGAAACTATTGGGAGGCCAACTACATTCCCACATCCAAGCGTACAGCTACCGGACTGTTGGCACAGACATCAGAAATTGTTGAGCCAGCAACCTATGAAGAAGCACTACAGTCAGACTGTGCAGAGCAGTGGCAGCAAGCCATGGACAGCGAGTACGCATCGCTGATAGCCAATGGAACTTGGACCTTGGAAAAGCCCCCAACAGACATTAGGCCCATCCCTGTCAAGTGGGTGTATAAGGTGAAACGCGACACCAGCGGGAACATTGAGCGGTTCAAGGCACGCCTGGTGGCCAAGGGCTTTTGGCAGCAGGAAGGTGTGGATTACGACGAGGTGTTTGCCCCGGTAAGCAAGTATGCTACCTTTCGGGCACTAATGGCCAAGGCAGCAGAAGAGGACATGGAACTACACAAATTGGATGTCAAGACTGCGTTCCTTCAAGGCAACCTGGAAGAAGATGTTTGGATCCAGCAGCCTCGTGGCTACGAGGAGGGCAGCAGTGAACTCGCCTGTCATCTACATAAACCTTTGTACGGGCTCAAGCAGGCCCCTCGGGCATGGCATCAGCGACTACAACAGGAACTACTGGCAGCAGGCTACACAGCATCAGCAGCGGACCCCAGCCTGTACTGGTACTGCATCAACGGGGACTATGTGTACCTCCTGGTCTATGTGGATGATATCCTGATTGCAGCCAAGCAGCTTGAGTCAGTCAAGGCAGTCAAGCAGCAGCTGTTAGGCTTATTTGAGTCGCGTGACCTTGGAGAAGCAACATCCTACCTTGGTATGAGCATTCAGAGCAACAGACAGACAGGCACCATCAAGATCGGGCACCGACTCATGATCACAGAGTTACTGGAAAAGTATGGCGCAGTAGACAGCAAAATGAAGTCAGTACCACTGTCTCCATCTATCAAACTAGCCAAAGATGAAGGCGGCCCCCTAGACAAGGAACATTACCCTTACAGCCAACTGGTTGGGAGTCTCATGTACCTTGCAATCACCTCCAGGCCAGACCTCGCCTTTTCTGTGGGGGCTCTTGCACGCTACATGTCATGCCCAACCACAGTCCATTGGCAAGCAGCTAAGGGAGTACTACGCTACTTGGGAGGAACCCTGGACTATGGCATCACCTTTGGTAGCCACAGCAATGACCTCATTGGCTACTGTGACGCAGACTATGCGGGAGACACAGACACACGCAAGTCCACCAGTGGCTACATATTCATACTGCACGGAGGGGCCATTACGTGGAGTAGTAAGCGCCAGGCAACAGTTGCAGCATCAACCACGGAGGCTGAGTACATGGCAGCAGCAACAGCAGTCAAGGAAGCTCTATGGCTGCGTACACTCTTGAGCGAGCTGCAGCTAGACATAGACAACATCACTATCATGGCAGACAACCAGTCAGCAATCAAGCTTCTGCGCAATCCTATCTCATCCCTGAGAACCAAGCACATCGACGTGGCTTATCACTTTGCTAGGGAACGCGTGGTGCGCAAGGAGGTTGTGTTCAGGTTCGTTTCCACAGAGAACATGGTGGCAGACATCATGACCAAGGCTCTGAGCGAAGTCAAGCATGTGCGATGTTGCAAGGGCATGGGGGTTGGAGTTTAAAGAAACTTGAAATGCGTGGGAGCATCTTTGACAGTACATGTCTGACTGCGTGGGAGTGTTGAAATACGGCCTTTATTCAGTCGGACCTGCACTGCCAGAATCCAGAAGTTTCCAGATGGTTCTGGAAGTCCCCAGATGTTTCCAGATGTTTCTAGATGTTTCCAAATGTGTCCAGAAGTTTCTAGAGGTGTCTAGATGTTTCTAGAATATTGGTGCATGACACGTGTCAGTCACTTTGTGGTAGTAGGAATCTGTGGTAGGATTCCCAGTAGGTGAACACAGTTGCCAGTGGATTGCCATTGTGTCGTGAGTATATAAAGACACAGACTTGTCCCAATCTGTAACACTGTCCAGCCCGAGTCCCACCGAGGCCCCACGCTTAAACACAGACCGCAACACAGAGCTGAGGATACTGAGTCGCTAGAACGACTAAGACAACAGATTTCCATCACAACCATGATGCCACGCTGACTCCTTGGGTCCAGCTTGCCACGTTTCTCCTTGGGGATCTGTGCAAACGCCTTGGCCCCAAAGACGCGAAGATGAGAGACAGAGGGCCGTGACCCAAAAAACAGTTCCCAGGGTGTTGCTGTCTTGCCAGCTGCTGGTGAACGGTTCCTAAGATAATTGGCTGTTACCACGGCCTCACCCCACAGCTGAGAAGGTAGCCCTGCATCTGCCAGCATGGAACGTGCCTTGTCCAGTAGGGTTCGGTTGAGTCTTTCTGCCTTGCCATTCTGCTGAGGACTGTATACTGGTACTGGGGCCATGCTGCTCGTCTGCCTTCTTCTTTCTGCAGTCCCTTTTCAGGTGTCCCTTCTTGCCACAGTAGTAGCATTTACGCTGCTCCTGCTGCTTGGTGTTGAAGTTGCTGGTCCTGGTACCGCTGTCACCAAGCTTGCCACGGTTGGGACCGTTCTGAGTGTAGAAAGCCTTGGTGCTTGCTGGAGAAGCTGGGTATCCCAAGACTTAACGACCACAACTATGTCTTCTGGCACATCAAGATGCGAGCCTACCTTGTTGCAAGAGGATACAGCGCAGCAATAACAAACGCACAAGACGCCAACAGTGACAAGGCTCTTGCTTCCATCACTTTGGCTGTGGAAGATCAGACGACCTCAGATTACATACCCATGGGTCCAGGATCTACAAATACAAGGAGACAAGGTGACGCTGTTCTGCGACTGGGCGCACATGAGTGTTAATGCAACGAAGTGTGCAGCCACAGCAGTTCTCCATCAAAACGCTGAGCAAGGACTCGAAGGCGCCGCCCACACTGCCGACGCCATGCGCATGGTTGGAAACAGTCTCAGCTGCCAGCGCATGCAAGGACAACTAATACCCCTATTGGACGCCGACAAGCAGCCATACACCTACCTGGGGGTGGACTTCACACCGACCCTTAATTACAAAGCTTACGTCAAACGTGTACTGTCCACCCTACGCCACAAACTGGACTGCCTGAACTCCTCGTTTGCTACTCCAGAACAGCGTATGCGCATACTGAACATACACCCGGGGTCACATATGCCTTCCCAATACTGCCCTTCAGCCATGGGGACATACACAGAATTGACCGTATGCTGGTACGTGCGGTAAAGAAGGCATACGGTTTGCCCTGATACACTCCAAATGCCATGATACACACAGGCCTGGACCAAGCAGGACTGGACTTCCCCTCCCTGCGGGTGGAATATGTAAACTAAACCTGTCATACCTGGTCAAGGCCCTGAATGACATAGGCCCGCTGGGATATACGACTCGCCACCTACTCCAGGCGCAACTTGCCACACTTGGCACAATACCAGCTGACGCAGTACCCCATGCGGCCCGTTACCTTCGCCTGGCCAAGCAACACGCCATGGCTGGGGAAATAGGACTGCGCATTACCAACAACGGCAGTGAAATTAGCACGCCAGCCAACAACATATATGCAGCCCTGCAACGAGTCATACATTACCCAAGGTCCCTTGGAATAGAGGCCCCAGTGGACGCCGAGGCATACTACCCTCTATTGTAACTTGGATTCTCGGAACTCAGCGAGCCTACTTGTGAGAATGGCCGCTACATGATAGACACACAAGACCTCTCCAACAAGTTCGGACACAGAGCCCGCAAACGCCACTTAAAGCCCTGAACCGCTTGACCACAGTACTGCACGACCCCGCCTACGAGGGCTCCCTACGAAAAGTGGACCATACCAGGCCAATACCTAAGGAGAACCGGCTGATTCGACAAGCGAACGTGCTGACAGAACTCAACCCACAAGCACCTGGACAGCGGACACCCCTGCCATACGAAACTGGCTGCAACAGAATGCACCCTCAGTAGAGGCCCCAGCCAACCCACCTACTGGCTGTTGAAATACGGCCTTTATTCAGTCAGACCTGCACTGCCAGAATCCAGAAGTTTCCAGATGGTTCTGGAAGTCGCCAGATGTTTCTAGATGTTTCCAAATGTGTCCAGTGATGGAAATCTGTTGTCTTAGTCGTTCTAGCGACTCAGTATCCTCAGCTCTGTGTTGCGGTCTGTGTTTAAGCGTGGGGCCTCGGTGGGACTCGGGCTGGACAGTGTTACAGATTGGGACAAGTCTGTGTCTTTTTATACTCACGACACAATGGCAATCCACTGGCAACTGTGTTCACCTACTGGGAATCCTACCACAGATTCCTACCACCACAAATTGACTGACACGTGTCATGCACCAATATTCTAGAAACATCTAGACACCTCTAGAAACTTCTGGACACATTTGGAAACATCTAGAAACATCTGGGGACTTCCAGAACCATCTGGAAACTTCTGGATTCTGGCAGTGCAGGTCTGACTGAATAAAGGCCGTATTTCAACACTCCCACGCAGTCAGGCATGTACTGTCAAAGATGCTCCCACGCATTTCAAGTTTCTTTAAACTCCAACCCCCATGCCCTTGCAACATCGCACATGCTTGACTTCGCTCAGAGCCTTGGTCATGATGTCTGCTACCATGTTCTCTGTGGACACGAACCTGAACACAACCTCCTTGCGCACCACGCGTTCCCTAGCAAAGTGATAAGCCACGTCAGTGTGCTTGGTTCTCATGGATGAGATAGGATTGCGCAGAAGCTTGATTGCTGACTGGTTGTCTGCCATGATAGTGATGTTGTCTATGTCTAGCTGCAGCTCGCTCAAGAGTGTACGCAGCCATAGAGCTTCCTTGACTGCTGCTGCTGCTGCCATGTACTCAGCCTCCGTGGTTGAGGCTGCAACTGTTGCCTGGCGCTTACTACTCCACGTAATGGCCCCTCCGTGCAGTATGAATATGTAGCCACTGGTGGACTTGCGTGTGTCTGTGTCTCCCGCATAGTCTGCGTCACAGTAGCCAATGAGGTCATTGCTGTCGCTACCAAAGGTGATTCCATAGTCCACGGTTCCTCCCAAGTAGCGTAGCACCCCCTTAGCTGCTTGCCAGTGGACAGTGGTTGGGCATGACATGTAGCGTGCAAGAGCCCCCACAGAAAAGGCGAGGTCTGGCCTGGAGGTGATTGCAAGGTACATGAGACTCCCAACCAGTTGGCTGTAAGGGTAATGTTCCTTGTCTAGGGGATCGCCTTCATCTTTGGCTAGTTTGATAGATGGAGACAGTGGTACTGACTTGATTTTGCTGTCTACTGCGCCATACTTTTCCAGTAACTCTGTGATCATGAGGCGGTGCCCGATCTTGATGATGCCTGTCTGTCTGTTGCGCTGAATGCTCATACCAAGGTAGGATGTAGCTTCTCCAAGGTCACGGGACTCAAACAAACCTAACAGCTGCTGCTTGACTGTCTTGACTGACTCAAGCTGCTTGGCTGCAATCAGGATATCATCCACATAGACCAGAAGGTACACATAGTCACCGTTGATGCAGTACCAGTACAGGCTGGGGTCCGCTGCTGATGCTGTGTAGCCTACTGCCAGTAGTTCCTGTTGTAGTCGCTGATGCCATGCCCGAGGGGCCTGCTTGAGCCCGTACAAAGGTTTATGTAGATGACATGCGAGTTCACTGCTGCCCTCCTCGTAGCCACGAGGCTGCTGGATCCAAACATCTTCTTCCAGGTTGCCTTGAAGGAACGCGTTCTTGACATCCAGTTTGTGTAGTTCCATGTCCTCTTCTGCTGCCTTGGCCATTAGGGTACGAAAGGTAGCACACTTGCTTACTGGGGCAAACACCTCGTCGTAATCCACACCTTCCTGCTGCCAAAAGCCCTTGGCCACCAGGCGTGCCTTGAACCGCTCAATGTTCCCGCTGGTGTCGCGTTTCACCTTATACACCCACTTGACAGGGATGGGCCTAATGTCAGTTGGGGGTTTTTCCAAGGTCCAAGTTCCATTGGCTATCAGCGATGCGTACTCGCTGTCCATGGCTTGCTGCCACTGCTATGCACAGTCTGACTGTAGTGCTTCGTCATAGGTTGCTGGCTCAACAATTTCTGATGTCTGTGCCAACAGTCCGGTAGCTGTACGCTTGGATGTGGGAATGTAGCTGGCCTCCCAGTACTTGCCTGGTGCCATGCCAATATTGGCCCGGTTACTCCTACGTGACTGCTGATGCTGATGTTCCTCACTGCCTTGTGGTGTTGAGCTGTTGCTGGCTCCCACGTTTTCCATGGTCTGTGCCGAACTTGGTGGGTTGACGGGTGCTGCAACTGATGGTGGTGGCTCAGCTGTTCCAGAAGTATTGACAGAAGGTGCTGCATTAGATCCAGTGTTGATGGCTGCAGTAACATCAAGCTCATCTTCCAAGTCTGGATAGAAGTTGGTGTCTACTGCTCCTGGCTGGTCACCTTCATCAAATACAACGTCCCGGCTGACTGTGATGGTGTTGTTTGGAAGCAGTAGACGGTACCCCTTTACATTAGGCACAGATCCAACCATGATGCCACGCTGACTCCTTGGGTCCAGCTTGCCACGTTTCTCCTTGGGGATCTGTGCAAACGCCTTGGCCCCAAAGACGCGAAGATGAGAGACAGAGGGCCGTGACCCAAAAAACAGTTCCCAGGGTGTTGCTGTCTTGCCAGCTGCTGGTGAACGGTTCCTAAGATAATTGGCTGTTACCACGGCCTCACCCCACAGCTGAGAAGGTAGCCCTGCATCTGCCAGCATGGAACGTGCCTTGTCCAGTAGGGTTCGGTTGAGTCTTTCTGCCTTGCCATTCTGCTGAGGACTGTATGGTACTGTGTGCTGTGCGATGATGCCCTTGCTGCTGTAGTAGCTGTTCATCACATTGTTGACATACTCCCCGCCGTTGTCAGTGCGGACGCCCTTCACCTGATTGTTGCTCTGTTTCTCTAGCATGTTGAAGACGTCAGGCACAACCTTGGAAATGTCTGACTTCTGTTTGAGCAATGCCACTACTGACAGTCCTGTATAGTCGTCCAGGAACGTAGCAATGTACTGGCTGCCTCCAAGTGACTTGACAGGGAGAGGTCCACAGAGGTCCATATGCACCAGCTCAAGTGGCTGCTGCCTGACAGTTTCTGACTCGGGGAAAGACAGTCGTGTCTGTTTGCCAAGTAGACATGGCTCACACACCTGCTGACCTGCTGCCTGAAAGGCCTCAGTTGGCACTTGGACGCCTGTTACCAAGTTGGGGACCTTGGCCATATTCTGGTAGCTGAGATGGCCAAAACGACGATGCCACAGCTGCGGGGTCTGGGCTGCCAATGCAGTGGCTGACTGTGCCTGCTCAGAGTGCAAGCAATAGTGACCATCATGCTGCTGTGCTATTGCCACTAGTCTGCCATTTACTCGAATGGTGCAGCAGTTGGCGCCAAAACTAAACTGTGCTCCTCGCGCAGCTGCTGTACGGATGGAAAGGAGATTGCCAACAGCAGTGGGATCAAACAAAACGTTCCGTAGACGGATCCTGTCGTTGAGAACAACCTCCCCCATAGTCTGTGCCACCCCTGTGCTACCGTTGCCGTACGTGATGTAGACTGGCTGGTTCAGCTGTTGCAGGTTCTGCATCGGGCTGCGTTCTTTGCAGACGTGTCTTGATGCTCCAGAGTCGAGGACCCACGTACCTGAGCTGAGGCTGATGCTGGTGTTGCAGGCTGCAGTCCATGCCATTGTTGTTGAAGCCTTGGTACTGGGGCCACGCTGCTCGTCTGCCTTCTTCTTTCTGCAGTCCCTTTTCAGGTGTCCCTTCTTGCCACAGTAGTAGCATTTACGCTGCTCCCGCTGCTTGGTGTTGCCGTTCCCCTGGTTGAAGTTGCTGGTCCTGGTACCGCTATCACCAAGCCTGCCACGGTTGGGACCGTCCTGAGTGTAGAAAGCCTTGGTGCTTGCTGCAGTAGACGTTGATGCCCCAACCTTATTTGCACGTTGCTGTTCTGCAAGACAGCCTTCTGGATGCCACCCAGGGTGAGGGGACCAGACTGATTCTGTAGTACTGTCACTAAGGTGTTGAAGTCGGCAGGAAGTCCTGACAACACTGATAACGCCACCTCCTGCTCTGACTTGTCGATACGAGCTGCCTTAAGCTGCTCCCATATGATTCTGGCACGAGCAAGTAGCTGTGTGATGGTCTCCCCAGGCTGCAGTGTGAGGTTGTTCAGTTCCTGCGTGAGGTTCAGCTGGTTGGCAACGCTCCGCTGCTGAAACAACGCCTCCAGTGCGTCCCATGCTGCCTTCGCACTTGCAGCATTGTATACTGTAGGTAGAAAATGATCTTCCACAGCCAAAGTGATGGAAGCAAGAGCCTTGTCACTGTTGGCGTCTTGTGCGTTCGTTATTGCTGCGCTGTATCCTCTTGCAACAAGGTAGGCTCGCATCTTGATGTGCCAGAAGACATAGTTGTGGTCGTTAAGTCTTGGGATACCCAGCTTCTCCAGTTCTGTCATCGTGACCTTGCTGACGAACTGTACACAACACTTATGGCCGAACACAACAAATTTCTGAGCAGCACAGCGATTGTGCGTGTGGGCGTGGGCCCATAACCTGATGGAAATCTGTTGTCTTAGTCGTTCTAGCGACTCAGTATTCTCAGCTCTGTGTTGCGGTCTGTGTTTAAGCGTGGGACCTCGGTGGGACTCGGGCTGGACAGTGTTACAGATTGGGACAAGTCTGTGTCTTTATATACTCACGACACAATGGCAATCCACTGGCAACTGTGTTCACCTACTGGGAATCCTACCACAGATTCCTACCACAGATTCCTACTACCACAAAGTGACTGACACGTGTCATGCACCAATATTCTAGAAACATCTAGACACCTCTAGAAACTTCTGGACACATTTGGAAACATCTAGAAACATCTGGAAACATCTGGGGGCTTCCAGAACCATCTGGAAACTTCTGGATTCTGGCAGTGCAGGTCTGACTGAATAAAGGCCGTATTTCAACAATCCAGTGGCTGCTCGTTACTTCACGCCCTTGTGTGCGTCATATTGACGGCTCAAGCCAGAGCCCAAGGGGTAACAGACCCAACAAAACTGATGAAAGAAATACATAATAACAGTGTCAGCTACTTGGCTCACATATTCCGCAAACGTATGTTGAAATACGGCCTTTATTCAGTCAGACCTGCACTGCCAGAATCCAGAAGTTTCCAGATGGTTCTGGAAGTCCCCAGATGTTTCCAGATGTTTCTAGATGTTTCCAAATGTGTCCAGAAGTTTCTAGAGGTGTCTAGATGTTTTTGGAATATTGGTGCATGACACGTGTCAGTCACTTTGTGGTAGTAGGAATCTGTGGTAGGAATCTGTGGTAGGATTCCCAGTAGGTGAACACAGTTGCCAGTGGATTGCCATTGTGTCGTGAGTATATAAAGACACAGACTTGTCCCAATCTGTAACACTGTCCAGCCCGAGTCCCACCGAGGCCCCACGCTTAAACACAGACCGCAACACAGAGCTGAGGATACTGAGTCGCTAGAACGACTTAGGCAACAGATTTCCATCAGGTTATGGGCCCACGCCCACACGCACAATCGCTGTGCTGCTCAGAAATTTGTTGTGTTCGGCCATAAGTGTTGTGTACAGTTCGTCAGCAAGGTCACGATGACAGAACTGGAGAAGCTGGGTATCCCAAGACTTAACGACAACAACTATGTCTTCTGGCACATCAAGATGCGAGCCTACCTTGTTGCAAGAGGATACAGCGCAGCAATAACGAACGCAGAAGACGCCAACAGTGACAAGGCTCTTGCTTCCATCACTTTGGCTGTGGAAGATCATTTTCTACCTACAGTATACAATGCTGCAAGTGCGAAGGCAGCATGGGACGCGCTGGAGGCGTTGTTTCAGCAGCGGAGCGTTGCCAACCAGCTGAACCTCACGCAGGAACTGAACAACCTCACACTGCAGCCTGGGGAGACCATCACACAGCTACTTGCTCGTGCCAGAATCATATGGGAGCAGCTTAAGGCAGCTCGTATCGACAAGTCAGAGCAGGAGGTGGCGTTATCAGTGTTGTCAGGACTTCCTGCCGACTTCAACACCTTAGTGACAGTACTACAGAATCAGTCTGGTCCCCTCACCCTGGATGGCATCCAGAAGGCTGTCTTGACAGAACAGCAACGTGCAAATAAGGTTGGGGCATCAACGTCTACTGCAGCAAGCACCAAGGCTTTCTACACTCAGAACGGTCCCAACCGTGGCAGGCTTGGTGACAGCGGTACCAGGACCAGCAACTTCAACCAGGGGAGCGGCAGCACCAAGCAGCAGGAGCAGCGTAAATGCTACTACTGTGGCAAGAAGGGACACCTGAAAAGGGACTGCAGAAAGAAGAAGGCAGACGAGCAGCGTGGCCCCAGTACCAAGGCTTCAACAACAATGGCATGGACTGCAGCCTGCAACACCAGCATCAGCCTCAGCTCAGGTACCTGGGTCCTCGACTCTGGAGCATCAAGACATGTCTGCAAAGAACGCAGCCTGATGCAGAACCTGCAACAGCTGAACCAGCCAGTCTACATCACGTACGGCAACGGTAGCACAGGGGTGGCACAGACTATGGGGGAGGTTGTTCTCAACGACAGGATCCGTCTACGGAACGTTTTGTTTGATCCCACTGCTGTTGGCAATCTCCTTTCCATCCCTACAGCAGCTGCATGTGGAGCACAGTTTAACTTTGGAGCCAATTGCTGCACCATTCGAGTAAATGGCAGACTGGTGGCAATAGCACAGCAGCAAGACGGTCACTATTGCTTGCACTCTGAGCAAGCACAGTCAGCCACTGCACTGGCAGCCCAGACCCCGCAGCTGTGGCATCGTCGTTTTGGCCATCTCAGCTACCAGAATATGGCCAAGGTCCCCAACTTGGTAACGGGCGTCCAAGTCCCAACTGAAGCCTTTCAGGCAGCAGGTCAGCAGGTGTGTGAGCCATGTCTACTTGGCAAACAGACACGACTGTCTTTCCCCGAGTCAGAAACTGTCAGGCAGCAGTCACTGGAACTGGTGCATATGGACCTCTGTGGACCTCTTCCTGTCAAGTCACTTGGAGGCAGCCAGTACATTGCTACGTTCCTGGACGACTATACAGGACTGTCAGTAGTGGCATTGCTCAAACAGAAGTCAGACATTTCTAAGGTTGTGCCTGACGTCTTCAACATGCTAGAGAAACAGAGCAACAATCAGGTGAAGGGCGTCCGCACTGACAACGGCGGGGAGTATGTCAACAATGTGATGAACAGCTACTACAGCAGCAAGGGCATCATCGCACAGCACACAGTACCATACAGTCCTCAGCAGAATGGCAAGGCAGAAAGACTCAACCGAACCCTACTGGACAAGGCACGTTCCATGCTGGCAGATGCAAGGCTACCTTCTCAGCTATGGGGTGAGGCCGTGGTAACAGCCAATTATCTTAGGAACCGTTCACCAGCAACTGGCAAGACAGCAACACCCTGGGAACTGTTTTTTGGGTCACGGCCCTCTGTCTCTCATCTTCGCGTGTTTGGGGCCAAGGCGTTTGCACAGATCCCCAAGGAGAAACGTGGCAAGCTGGACCCAAGGAGTCAGCGTGGCATCATGGTTGGATATGAGCCCAATGTAAAGGGGTACCGTCTACTGCTTCCAAACAACACCATCACAGTCAGCCGGGACGTTGTATTTGATGAAGGTGACCAGCCAGGAGCAATAGACACCAACTTCTATCCAGACTTGGAAGATGAGCTTGATGTTACTGCAGCCATCAACACTGGATCTAATGCAGCACCTTCTGTCAATACTTCTGGAACAGCTGAGCCACCACCATCAGTTGCAGCACCCGTCGACCCACCAATTTCGGCACAGACCATGGAAAACGTGGGAGCCAGCAACAGCTCAACACCACAAGGCAGTGAGGAAGATCAGCATCAGCAATCACGCAGAAGTAGCCGGGCCAACATTGGCATGGCACCAGGAAACTATTGGGAGGCCAACTACATTCCCACATCCAAGCGTACAGCTACCGGACTGTTGGCACAGACATCAGAAACTGTTGAGCCAGCAACCTATGATAAAGCACTACAGTCAGACTGTGCAGAGCAGTGGCAGCAAGCCATGGACAGCGAGTACGCATCGCTGATAGCCAATGGAACTTGGACCTTGGAAAAACCCCCAACAGACATTAGGCCCATCCCTGTCAAGTGGGTGTATAAGGTGAAACGTGACACCAGCGGGAACATTGAGCGGTTCAAGGCACGCCTGGTGGCCAAGGGTTTTTGGCAACAGGAAGGTGTGGATTATGACGAAGTGTTCGCCCCGGTAAGCAAGTATGCTACCTTTCGGGCACTAATGGCCAAGGCAGCAGAAGAGGACATGGAACTACACAAATTGGATGTCAAGACTGCGTTCCTTCAAGGCAACCTGGAAGAAGATGTTTGGATCCAGCAGCCTCGTGGCTACGAGGAAGGCAGCAGTGAACTCGCCTGTCATCTTCACAAACCTTTGTACGGGCTCAAGCAGGCTCCTCGAGCATGGCATCAGCGGCTACAACAGGAACTACTGGCAGTAGGCTACACAGCATCAGCAGCAGACCCCAGCCTGTACTGGTACTGCATCAACGGGGACTATGTGTACCTCCTGGTCTACGTGGATGATATCCTGATTGCAGCCAAGCAGCTTGAGTCAATCAAGGCAGTCAAGCAGCAGCTATTAGGCTTATTTGAGTCGCGTGACCTTGGAGAAGCAACATCCTACCTTGGTATGAGCATTCAGCGCAACAGACAGACAGGCACCATCAAGATTGGGCACCAACTCATGATCACAGAGTTACTGGAGAAGTATGGTGCAGTAGACAGCAAAATGAAGTCAGTACCACTGTCTCCATCTATCAAGCTGGCTAAAGATGAAGGCGGCCCCCTAGACAAGGAACATTACCCTTACAGCCAACTGGTTGGGAGTCTCATGTACCTTGCAATCACCTCCAGGCCAGACCTCGCCTTTTCTGTGGGGGCTCTTGCACGCTACATGTCATGCCCAACCACTGTCCACTGGCAAGCAGCTAAGGGGGTGCTACGCTACTTGGGAGGAACCCTGGACTATGGCATCACCTTTGGTAGCCACAGCAATGACCTCATTGGTTACTGTGACGCAGACTATGCGGGAGACACAGACACACGCAAGTCCACCAGTGGCTACATATTCATACTGCACGGAGGGGCCATTACGTGGAGTAGTAAGCGCCAGGCAACAGTTGCAGCATCAACCACGGAGGCTGAGTACATGGCAGCAGCAGCAGCAGTCAAGGAAGCTCTATGGCTGCGTACACTCTTGAGCGAGCTGCAGCTAGACATAGACAACATCACTATCATGGCAGACAACCAGTCAGCAATCAAGCTTCTGCGCAATCCTATCTCATCCATGAGAACCAAGCACATTGACGTGGCTTATCACTTTGCTAGGGAACGCGTGGTGCGCAAGGAGGTTGTGTTCAGGTTCGTTTCCACAGAGAACATGGTGGCAGACATCATGACCAAGGCTCTGAGCGAAGTCAAGCATGTGCGATGTTGCAAGGGCATGGGGGTTGGAGTTTAAAGAAACTTGAAATGCGTGGGAGCATCTTTGACAGTACATGCCTGACTGCGTGGGAGTGTTGAAATACGGCCTTTATTCAGTCAGACCTGCACTGCCAGAATCCAGAAGTTTCCAGATGGTTCTGGAAGTCCCCAGATGTTTCCAGATGTTTCTAGATGTTTCCAAATGTGTCCAGAAGTTTCTAGAGGTGTCTAGATGTTTTTGGAATATTGGTGCATGACACGTGTCAGTCACTTTGTGGTAGTAGGAATCTGTGGTAGGAATCTGTGGTAGGATTCCCAGTAGGTGAACACAGTTGCCAGTGGATTGCCATTGTGTCGTGAGTATATAAAGACACAGACTTGTCCCAATCTGTAACACTGTCCAGCCCGAGTCCCACCGAGGCCCCACGCTTAAACACAGACCGCAACACAGAGCTGAGGATACTGAGTCGCTAGAACGACTTAGGCAACAGATTTCCATCAACGTAGAGAACTGGAGGCACAGCTAGCGAACGCTTCAAACCCATACAGCCCCCCACTTCGCCCCTGCCGGGGCCTTAACTCGGGTCAACCGGGGACCCTCGTTACTCCACGCCCTTCGGGCGTCATTTATGTATTCAGTTTGGGTCCATGTAGTATTTTTTGTTTTAATGGTTGGGGAGCATGGTGAGTCTGTGGCCGCTGTTGTCACGTGAAGTAACAAGCAGCCGCTGCATAACGGTGGTAGCTAGGCTAGAGCACAGCGCAAACGTTCCCTTTTACCCCTTTTGTTTTTCCTAGCAGGTCTGCCCTAAATTTCGGTACGACCCGAAAGGTTTGTCAGGGCCGGGATGTGAACCAGGGGCACTTGCGTGATCGGCGCAATCAGCGCCTCAGCCTCCTTTACCCTGTCGGGCACATTGGCTAGCCCAGCAGCAACGGGGACGACCAAGGAAATACTTGCCTGCGCTGCGTGGACAGCCTCACAGGTCACCTTGAATTTAGAGCGAAAGCAAATCACTGCCTGGGTGGAGCACAGATCCATTACTACGGCTTGGTGGAAGCAACTGCACCAAGCATGGACTGAAAAGCGCTGAAACACCCACAACTACCACAGCACATCTGTGGACCACGCTGTCAAATGCCTGGTGCTCAAAGCTAGGTATGGAGTATCATGTAACGCCAGCATAGCCCGCAAACAAAGCAGGCGAATTGTTCACGTGAGTGGACCGCAAGCCAGTAGACTGACTGTAGTATTGGTAACCGCGTAGTTAGTGGAGTCAGTGACGAAGTAAAAGTTACAGACCAAGCAGTCTGAGAGTCAGGCCCCGATACACACCTGTATTCCATGGGACCCGAACAGAAACAACATGCGCATGAAGCGAAGAGTGAGCTCAGACGGACAACGCTAACATTAGGAAAACATGTGAAAACAACAGGCCCCATAAGTCTTTAACACCAATGCGCAGGGCTGCGCCCTGCCGGGGCCTCAACTCCGGTTATCCGGGGGCCTCGTTACTCCACGCCCTTCGGGCGTCATATTTATTTATGTATTTATTGTGAAAACAACAATAAACGGCCTGACACATGCAAGTACGGCCTCAAACAGCCTCCCTGTCGTCGCACGCGCGCTTCCTCGGTCCAACTCAGTCCACACTGGTCCAAGCCCAGTCCAAGCCCTGCCCACAACACACTAAGCCCTAAACCCCGAACATCGCCTTCCATATGCCGATGCGCAATCTCCAGCGCCCACACCCCCCGCATCAACGGGATAAACAGAAATGCACCCCACACCACTACAGCAGGGTGTCCCCTCTGCAGCCGGCTTGACTTCATTAGATACATGGTGGGGCAGTGCACACATCCCGAAACAGCAGGCCTACGCATAGCAAGACATGGCTCCACTGCCCGCATTCTGCACAAACATATCCGCACGGGAGAACATGGCGGGTACAATTTGTCAGATGTGGGCAACCTGGATCGGTAAGCACAGTGCATGTCCAGGAAACGCTTATAGCCAGGTGGATGATATCAGGATGCTTCAAATCCAGCCTCACTTACAACACAGGCACAAGTATGATTTTGCTTGTTGATACGGACGGAAGTCGTGAGATAGAGGACCATTACATAAGAACTACGAGTCAAAAGCAGTTTTCAGGAACGCTTCGATCTAACTTCTATGCACTGAATCACATCGCCTGGCTGAAGCTCTGCAACTGTGCCATCATTTAGCACAATGCCACATTCGTTAGACTTGCCAACTGCATCCACATCCAACTTGTGACGTCTCAAGCTCGTGCATCGCCCTTCAAACACAACATCATTGCCTCGCCGGACCCTAAACAGAGTCCCAGATCGCTGAATACTGCCATCAAGCACGCGACAGCCAGCAACTTTACCCGCCTCCTTGCTGTGTTTGAGCAGTGGGAACACCTGCACCACTGAGGCTGTGCCCACGACCTCTTGTATCATCTCTGGTTCAGCAGCACCTTCCAAGCAGGCGCTGATCTCATCCAATAGATGGTATATCACTTTGTGGTTCATTAACTGCACACATGTCACAAACCAATCAGTCAGCACAATACTTGTCTAGCAGGCTTGTCCAGACACCTCATACTGCAGTATATCACACATGCACAGGTGAGAACATGTTTCAGCAACATGGATACGGGTGAAGCAACCAAAACATTGACCGCACAAAAGGGCCATGAACACCTGGACAATGTTGACAGACAGCCTGATGGCAGGCTGGTACCTGTAGGCGATGTAGCTTCAGCTGCCCGTCTACTTCAGGAGCAGGCGCTGACAGATTAAATGCCACCAGCTTGGCGCCTGTGGTAAGTGCAAGGTTGACATCTGAAGCTGTCACGGGTCCCACGCCTCCATACACCACCTTCACAGCCGCATGAGGCCCCGACAATGCCAGTACAGCATCACGAACAGCTTCAAGAGACCCCTGCAGAGGCAAGCAACATGTTGGCAGTGTGGTTGTGAAATTTGCAAGAAACACAAAGTGTGCCCAGCAGATTGAGCTCACACCGTCAAAAGAGTGCACTCACGCACTTGGTACAGGAAGCAGCACAGCTAATTACCTGCACATCTGCTTTGATGAGTATGTTCACAACAGGTACATCTGCAGGCATGATGTCGCTGGTGGTCTCTGCGTCATCAGCTGCTGCGGCTGCTTGCTGCTGGTCAGCACCAGCTGATGTCTCGACATCAGCAGTCCCAGTGGGTGCGGAAGAGGACCCTATTGTTGTCTTGCCAGACTGTTCCTGGAGCTCAGCCAGACCAGCATACATGTCACGTAGTTCAGTTTGGTGGCGCACTTTGTTGCCTGCTTTGAGCTCACGAATGCGCTGCTTCAGCATCTGACGCCTACATGACAGGAGACATGTGCACACTCGTGTGAACACAACCAGAAACACAGTACCACAAGCAGTGCGGTTGTCAGCCTCAGCGTAAGCACCCTACAACAATACAGCATGTCAGCATGACAAACACACGTGTGCAGTCAGATGGACACTAGGACCCATATCACCACCAGCATTGCATACACAGGGCAACAACCCAAGCTACAATTGCAAGTCAAATGCAGTCATGTTTGGCCAGCAGCAGACACCCCTCACCTCTTGTACTCCTGCTCCTGTCTCTGCCTATGTTTCTTGGCTGCCTCATATTGTGCCTTGGCCAGCTGACTGCGTCGGAACTCCTCTGAACGCTCCAGCCGTGCTCTTGCTATCTTGCTGGCACGGTCTTCACTGATGGTCACAGTCACTTCATCCCCAGCAGCAGGTAATCCTCTGAACCCAGACACCAGAGCATGTTGCCCGGGGAGGGCCACATCTAACGCCCGGCCTCTGCTGTCCCTCAGTATGCGCACTTTACCATACTCTGTGCCGACCACGAGAGGGTCACCCACACGCAGTTCACCAGCCTTGACAATGACTGTGGCCACAGGTCCCAACCCCTTCTCCATCTGCAGCAGACAGCATATTACCCAGGTTAATGCCTAGTAATGTATCAGCTTTGTAGGTACGAAACCGAAATTCTGCCTGGCTCGAAAGGTAACACATGCATCAACAGACTCCAAGCAACAAACTAACGGTGTTCCAGATTGCCCCAGAAGACAGACTGGAGAGCGGTCAAACAAACATGGCTTTTGCAACATATGCCCTATTGCAGCTGCCTGCTGTTGTTGCCTGGTGCTGCTGTGCACCACATACCTGGGCTTCCACCACCACAGCTGATGCCGGACATGACCTGGGTGCTGTGAGTTCCATGACCTCAGCTTGCAGCAGCAGTGCCTCCTCTAAGTCCTGTAGACCAGCTCCCGTGCGTGCTGAAGTCTCAATGCATTGCACACTACCACCAAACTCCTCAAGCTCAATGCCTTCAGCCAGCAGCTCATGCTTTACCTTGTCAGCATTAGCCTGTGAACATGGAAAAAAGCCGCAACAGGATCAGAGATGGACACCAGGTGCCAGTGCATTTGATGATGAGGTAGATTTGTAAGGCTCAGCTATGATGTCATGCATTCTGCTCCAACCTGTTATGTCCTCAGTGCACATTGAACCTGCGGAATACACATCACCAATGGAATGGTCCCCAGTCATGCCAGGTGCTCATGTTCCATTGCTACTGCTGGCAGCATAATGCCTGCCCATTACTGCACAGCTCTATTGGTCACACTAGTATTAGATCACTTACCCCAGGCAGGTCACACTTAGTAATGGCGACCACGATGGGACAGTCAGCAGCCCTAGCATGTGCTATAGCCTCCCTCGTCTGAGGCTCCACACCATCATCAGCTGCTACAGCCAGTACCACCACATCTGTTGCTGCGGCGCCTCTTGCTCTCATGGCACCAAACGCAGCATGACCAGGAGTATCTAGGAAGGTGATACGGGAGCCACTGCCAGGCAGCCTGACCTCAAAGGCACCAATGTGTTGTGTAATGCCTCCAGCCTCTGCAAGGGAGGGGTGGGGGATGGGGGCGGGGGGGAGAGAAAGGGGTTTTAGCAGTATTGCATGTAAGCTGGTAAAGAGGGCAGCAACATATGACAGCCAACAAATTGACACTGCGGCCTGTGTCAGGCACCAGAGTACCTAAAGCAAACCTTGGAGTTGGGTGCATGATTCCTAACGGACATGAGAAATATTCCACCAGGATGCAAACACAATCAGAACTTGCTGAAACAGCAAAAAGCTGCATAACATGGCCAGCAGCAAATCAGCATAGACATGACCTTACTGACTGCCCACTACTGACCTGATGCTGCCACAGCTGTGTTCCTCAATGCATCCAGCAGACTGGTCTTGCCGTGATCCACATGACCCATGACAGTCACCACTGGAGGCCTGGGTACCGCGGCTGCGCTGGAGAAGGCATCGGCCTCTGACCTGATGACCACACGCCCATACTCCAAAGCAGCTAGTTCAGCACTCTCCAGAGATACACTATCCTCGCCTGTGGCACGAGGGGAGTATGCTGTATGGTCAGTGGCCGTAAGGTACCTGTGCGAAAGGGACGCTGTGGCCATGGGAAGGCAACACGCGTCACCACGATCGATGCCACATTCATCACACAAACTCAACAATCTGGCAGGGGCTGAGCACATCCGTGTGTGTGACAACTGCAATGTCTACACCATACACAGCAGTGATAAGCACAGCCTGTGTTGCTCACACCATCCCTGTAAACTGCCATTTTGATGCTTCGTATCGCATCAGCCCCTTGAAGCCCTCACCTGATCTGATGTTATCCCCCAGTGACTGCAGCACAGTCTCCAGGTTCTCCACATTAGTGCCCAACAGACCAGCAAGCTGACGCACCGAACATTGCGCAGGCAGTACCACCTCAACGGGTTGTGATGGGCCAGACGGCTGTACTGCTTGGTGATGATGGTGAGAATCATCATCATCACCTGCTGCCGCTGCTGCTGGTGACAACACTTGCTGTGCTGATGTCAGCTCCTGTTGAGCAAGCTGTGTGTTTTGTGAGGTGGATGCATCCTTGTTGGACTGTGCAGCTTGCAGCGCTTGCAGTTTGCTGGCCCATCTGTTGACGTCTTGTGATGAACCAGAAGCTGCACACAATGGACAGCACATTGGCACATGGTGAGTACCTGGCCTACTTGGAGGATGCGACTGACAACACAGGCTTGTGACTCAGGAGCTCTCGGACATCAGGTAATGGTTCAGTCTATACTGCTGAAGCCCAGCTTAACAATGACTGGAGCCTGAACGCTGGTGCTACTGCAAGGGTAATGACACCAAAACACATGGTGGGATGCCAACCGTGCATCTTACCTTTCTTTTTCTTGTCGACTGCTGGCTTCTTGTTCACCTTGGCTGCTGGCTGTGCTGCTGCTTTGGCCTCCTGCTTCCTGTTCTTCTTCCTGCTGCTGTGATCACTTCTCACATCATCCATGACCTGATCAAACCAACAAGGCAGCCAGTCACAAAGTAGCTTATCTAGAGTGCAGCAAACAGCACCACACCAAGTTGTGTTCTCTAGAAGCAATGCAGCAGAAGTCATCAATGTTTCATGACCCAATTGAACACAAGCCTCAGCCCTGAACCGCACTCCATGCCCCCTTGCAGTAAGTAAGAAGCAGTACCACACATGAGGGTCGGCACCAGTCAGAGCATACTCATGGATGTGCTGTGGAACCACCATGATAACCTGTGATGGCCAGGTGGCTGTCGCGATCAATCAACTTATGGCTGACTACCACCTCACCTCCAAGCTGCTGCTACTGCCCTCATCCTCAGACTCCTCAACCACTCTCAACCTCTCCCACAACATCTTGCTGGCGTGGTCAGAAGCCCGCTCAGAACGTCCCATTAACAACTCCATCTCATAGTCCTGGTAACTGGCCACCGCTTGTAGGTTGTTGTCCTCCAGCTGTTGAGCCATGTCATCCTTAGTCACCGCAGGCTTCGGTTGTTCAAACTGCTGCATCCTCTGCTGACCAGTGTGCTGCTGCGGGGTATTATGTGGCTGCTGTTGCTGCTGCTGCTGTTGCTGTTGTTGTGGGTGCTGCTGTTGTTGCCGCTGCTGCTGCTGGCGTGACTGCACATCCAGCTGGGGTGGTTGTTGGTTGCTTGCCTTACTTGCCTGCATTATAGGTTCAGGCTGAGCAGCAAGCTTCGGCACCCCATGACCCTTGTTACTGATGTTCACCTTGTCACTCGCCAGTGCAGCTGCCGACTCTGAGTCTAACAAAGATGTCTGTATTGACTGGTCGGCCTTATCCAAGATACTCAGCAGCTGCCCCGGTTTACCATCCAGCTCAAAGGGTGGCACAGAGCGCTTGAAGTCGTTTAGAAAGTCAGCCAAGCCAACTGTTCCTGTAGGGGATGGTGCCACTGGTGTGCCTTCAAAACTAGGCGTAGGTTCTGCTGGCTGGCTTGCTCTGGTGGTTGGTGCTGACTGCTGTGGCTGGAGTCCTGCTAGCACATCTTGGATAGGGTGTGTCATAATCACCTTGAGTTCACGTGGTGACCTGGACGACCTCGGTATGTCTTTGTGCTCACCCACAGCATCAAGGGAGGCACCTTTGCTAGAGGATGTTACAGCAGGCTGTGGGGTAAGCTGCGGTGTTGTGCTGCCTACTGATGCATCAGGCAATGTGTCTGACGGCTCAGCTAAGTGGCTCATGGGCGTCTCAGCAGACGGTGCCAGCGGCACATGCTGCTGTTGTGGGTGCTGTAGTTGCTGCTGTGGCTGGTCACGTTGCTGCTGTAGTGCCTGCTGTGGTTGCTGCTGTTGTGCCTGCTGCTGTGGTTGCTGTTGTTGTGGCTGCTGTTGCTGTGCCTGCTCCTCTTGTGGCTGCTGTTGTTTGGCTTGTTCAAGGCTGCGCATGATATCAACCAAGCTGCGCCGTTGGTTGTGTAATGGCTGCTGCTGCACTAGGTTTGCCTGCAGTTGTGCATCAGGTGCACTTTCTGGCTTTGTATGCCTTGACTGCAGCTCCTGAAGCATGTCCACCAAAGATGATGCCTGACTAGACTCAGCACATTCAGGTGGAGTGGCTGGTAGCAACTGCTGGAAGAATGACAACAGGTGCGGAGAGGGCGCCTGTTGCTGCTGCTGCCCCACAGCTTGCAGCTGATTTTGTACTTCATGTGCCTCCAGGTGGCTGCTTGATGCAGACTGCCGCTTGTGCTGCAGCAGTGCTTGGAACTGCTGAGCAACTTGCTGTACATGGGGTGGAGGTGCTGAACTTGCCCTTGAGACCTGTGACACAAGCTGTTGCACTATACTAAGATCCACCGTGTTCTTCTCACTAGGCAAGTACTGCCTCATGGTTTGGGCTTCTAAAGCACCAAACAGCTGCTTCAGCTTTGTCAAGCGGTCTTCGATCTTTTGTCGCTTGTAGTCTGACACATGAGGGTCCCCTTGCGACTTGAAGCACCACTTTTTCAAACGATTTCTTTCTGTCTTCAAACTTCTCAATTCTTCCAACCACAACTGACAGTCGTGAAACAAAGCTGCAGAGTCAGGTGAACTATGCGCAGCAGGAACCATCAGATGCTGCAGCAGAGGCACAGCAAGCTGTCGATGCTGCTTGCGTTTGTGCTTCAGCTGCAACAAAGCCTGGAACTGGTCAGCGAGACTCTCCACTTGAGGGCTCATGCCAGTGGCTGCACTGGTGACACTTGCCTGTGTCGCAAGCTGCTCAATAAATTGGGTGCGCTCTGATTCATGCTGCAGCCTATGTAGCAGATCCGTGTTCAGGCTAGCAAACAGCTCCTGCAGCTGTCTTAATTTCGTCAGCCTTCTGCCTGCATCATCATCAACTACTCCAGGGCGTTGAATCATATGTTGTCTCCTGCTGAACAACTCCTCAAGGTGCTTCATTTGTGATTGCAGTTCCTGCACTTGCCCCAAAACAGTAGCAACTGAGAGTCCTTTGTGTTGCTGCTGCTGTTCTTTAACGGGCATATCATGCTGCTGTTTATGCTGCTGTTGCTGAGCCTGATGACGCTGTTGATTGCTGGTGCCGATAGCTGAAGACACGTCTTCTGCAGGCTGCACAACTATCTGCTGCTGGTTTTGCTTGAGCACCTGCCCTTGATGCTGCTGCTGCTGCTGCTGCTGCTGCTCTGCAGCACCAGGTTCATGCAGCCCGCCCGCAACAGCTGCAGCATGCTGCTCCTCAACCTGGACTGCTTGCTGCTTGCCATCAGCTAGTACCTGATGCTTCCTGGCTTCATGCTGCTCAGCAGTGTCCTCCAAGCTTTGCACAGTATTACCCAGCTTCGTCTCTGCTGCATCGCTCATTGCTACATCACTCCTTGCTGCAGTGCTCCCAGGCAGCTGTTCAAGCATCTGCTTTAATGGACTGCTGGTGGTATGTTTTTCGCCTGGTTGTTGCACCTGTTTTAGGACACTCATCAATGGAGTGTTGCTGGACGAGGCATCAAGCTGCTCTGCAGACAAGTGGCTGCTATCAGCGGCCAAAACTTGCTGCTGCTGCTTGGCTGGTGCTGATGCTCTTATGCTTTTCAGGAAGCCCTGCAGAGTAATGATAGCATGGTTGTTTGCGTGAGCTGGAGGTTCAGCCGTACCTGGCTGGCTGCCACGCACAGTGGTGAATAAAGGATCTGTGTCATTGTGCATGGCTGGTAAGGCATCTGCCTGCTGTATCTGCTGCTGATATTGGCGCGTCCGAAGAGGCTGCAGCACTGGACTATTTGCATCTTGCTTTGTGGTACCAGCTACTGCCTTCTGCTGAACGGCTGCTTTGAACATGTCTGGATCCAGCACACTGCGCAGCTGCTGCTTACGAGGCCCACCAAGTACTGCCTTGTTGGCAAGCTGATGAGCAACACCAGCAGGGTTCATGGCCTGATGCTGCCACGATTGCTGTGGCTGGTTCAGATGTGAGGATGCCGTACGTGACAGTTGTGTTAAGTGCTGCCCTATGCTGGCTGGTGATGACGGCTGCGCTTCCAGTGCTGCATTGGCAACAGCATGTACCTGCTGATGGTTGCTGGCTGTCTGCTGCTCTGCTGGGGTGCCAGGGCTTGGCTGGGTGTGGGTCCGCTCATCAGTAAACCCTGTTGCCACCCTCCGGGCCTGTATGTCCTGAGCTACCTCAGTTTGCATGGGAGTAACTGCTGAAGGTGTTGCCAGTGATTGCATTTGTGGTGCTGCTGCATGCTGTTCAGCAGCAGACTGCAGCTTACTCAGCTGCTGTGGGTCGTCTGCATTTGCTGGGGAGGGTGCAGCTGATGCTGAGGTCCCAGGTGGGGATGGTGGTGGTGGTAATGAGGATGATGATGACAACATTCCATTTGACATGGCCTGTAGCCTTGCAAGCTCAAGGGCCAAAGACGAAGCTGCAGTGCTGGGTGTTGAACATGTTGATGGTGCTGGTGGTGGTGCTGCTGCTGCTGGCATTTCCTGCTCAATAGGCAGCGGCACTGGCTGCACATGATCCTGAGGCGTGGCTGCAGCCGGCGTTGCATTCAGTGCAACTGCCGGACTGTTTATTGCAGCAGCTGGCGAGTGTCTTGTGCCTGCATTCAATGCCTGCAAAGCGGACTGCAAGTCTGGCATGGTTTTGGTCTGAGGTGCAGCATGATGTTGAATGGCATCAGCAGCCGTGCTCGGCAGCTTTGCCTTCCGCTCGTACAGCCTTGGATGACGCTGACCATGACTTTCCGGAGTCCTTCTAACTGGTGCAAGGTCGGGTACCCTCGGAATGCAATTTGACAATTCCTGGACACTCAGCGCCTGCAGTGCCAAACATGCAGGGTGGCACACAGCACCAGCCACAAAGTTGTGAGCGACAATACACAAGATTGCACGGCTGTTTCATTGCATTGTGATACGGCACTGCAGGCATGCAGACTACAGCAGCCACTACTTGTGTGCAGAGCAGCCCAGCGGCATACTGGCGTCGACCTGGCAAACTCACTTGTCTGAACTCAGCAAGTTGGGCTGCTTCTGCAGAGATACTATATGCTGTCTCCACATGAGATGGAGCTGTAGTGTGAAACGTGTTCCACTTCGTCTGCTGATAGGTGCTAGATGCCACAGCTTGACCTGCAACGCTGGTCCTGTCTGCATGCCCAGGCAGCCTGCCGTCAGGGAACGTACGCATGCCAGCGTGCCGCACTGGCCTGCACACGCCTGTAGCTGCCATGTCATGCAAGAGTTCTTGGTGCTCAGGCTTCTCCGTAGGTTCGCTGCCTGGAGTATGGCTGTCGGTAGCATGCCCGACATGTGCGCTGTCGCTGCCCGCAGAGCCTGCAGGGCATGTGCTGCTTGTGCTGGTGCCAGATGCAAGGCGCACTGCAGCTATCAAACAGCCGCAGGGCCTAACCAGATCAGCGCTGATAGACTGACACACCCTGTGCTGCAACATAATTGCCGCAACACCGCCGTTGGCAGATCGATGCTTCACATGCTTTTTAGCAAAGCATCATTGACCTGTGAGAATAGGCAATCTTAGGCTGTACTGCATAGCAGAAGTTCACGCAGCATCACACGATCGATGATGCGCCTGCTGTATACAGCAACTAAGAGGTGTTGAGAGCAGTTGCCTTGCAACCTTGCGTTGGCATGCGCTAAACAGTACACAAATTGTGTGTGCTGTCGCTGCAGCGGGTATTCATTTCCTTGTACAAGGCTAAAGGAATAGCCTTCCGAGTGCGTATGCCTGCCACCATGGTCAAATTCAGACGAGACAAGTGACTGGGTAACCATCTTGCATCGACTATAGTGCTACTGCCAACCTGGTGATGGGCAATGTTCGTGACAGGAAAGCTTGCACATAAACACAGCTCGTTGTGCTTTTGTGTGCTTGATATGCTGCAGGCACAGAATGTTCATGTTACTGCATCTTCCAATATTACTTTCGACCCCACAATGATAATACACTGTGGAGTGCCAGGTCATGTTCCTCAGGTTTCCTTTTTGTTTGTGTGCTTTATTAACCAACCCCACGATCAGGGTTGCGTTCGGCGCAGCACCAATGCGAAAACGTAGTGCTTGACTGTGCCGGACATGTTGGTCTCAACAAGCTCGATGCCAAGCCTGAATGCAACTGGTGTCCCTTATGAGGTGCCACTGGCTCAATGGTTGACAAGTCGACAATGCATGTGGGTGGCTGTTCACCTCATGCTCACCAACGTAAAGCTAGCTTTTGACATGCACGTCGAACCTCACAGTCCGCTTCAACCAGCTGCAAGTGGCAGACAGCGGCAGCAACACTCCCAGGGTCACCATCAGGCTAGGCCATAACATGTATGCCCATTGCATGCGTTGTATGACTGCATTGTCCATTGCCATGAGTATAAGTGCACCTGTGTTGAAGCAAGCGAACTGGTGTCTGAGAGAAGTGCTGCTATAACGGCATGGCCACAGTGTCTGCAGTGTGTAGCGTGTCAGCAACAATCCCCTTCATGTCCAGATGCTGGCAAACTGCTTTCTTGAGCCAATCTTACATTGGATATGCAGCTATGTCACAGGCAACATATGACCACCCAGTATCCATGTCACCTGATGCAGTATGATCCAGCTTTATGCAACACGCAAGTGTATTTCCCACTCACCTCCTGGAGGGTGTATGCAATCTGTCCATAACATGTATACCATGGTGGCAGCCATAGCAACCGCACGTGACTGTACACTTGCTCCCATGAGCTGTAGCACACTCACAGCAATGGCAGTAGCACCAAGTTGACCAGCCAGCAATGGCCATATCCTGACAGCATCAGCCTCTGGTCTGCCAAACAACAGGATCATGACCGTGCCAAATGACCCAAGTACTAGGTTCAGTCCCTGCAACATATAACACACAAGGACACCTTCATGTGCCACAATTTGTGCCGGCGCCACAGAAGTATGAAGTGATGCATCAAGTTCAACAGCATTAGACAAATGCATTGTTTTGCCTGGTGTACTACATACTGGCATTTGCCTCCAGACACCAATACTAGCTGAGCACACTTTGTTGGTCAATCCTCTGTGCCAAGGGCAGATGTCACGATTGGTATGGGTGGCTTCACTGTTGATTGCCTCCACCTGCACACATGTGTGAGCAACACTGAATGTACATCTCTGATCTGACATATGACTCAGCCATTCACATGTGTGCTGCATCACCTGCTGGTGCCACCGGCCCACCACTGGCCAGTGCTTGACATGCATGGCCATGTAACCAAGCAGCAATGTGCCTACACCCATGCCAGCAGCAGACCAGACCAGATCAGACAGCAGTGGTCGCTGTTTCTGTTGACGGCCCATAAGTTTGGCTGCTATGTATGTTGCCAGTGTGTGGTGTATTGGCCGCTCCTCCTGACTGGCTTGCTGTATGCTGGTAAGCAGGTGCAGGTCCCAGGTGGGTTGCTTAATGACTGGTGTTGGTGATGGTGGTGCAGGCTGTTGCTGTAACGCCTGTGAGCATGACACATGACGTCAGCACTAGCCTTCTACATTAAACCCAGTGCACATTCCATCACCTTTCAGGCTGCTACCTATCGCTTCCAGCAACAACTGGAAGACTGATTGACTAACCACATCCTGAAGTATATCTGAGATGCACACACTGTGGCCAGGTAATCATGTACCTTGCTGCTATCACAACATACCTTGTAGTACACCAGCAGTCTATACACCTCCATTTCAGTGAGCTTTCCATCCCCATCTCTGTCCAGGGTTTCAAAAGCTGAACGGAATGAGCAGTCTGTACATATTGCGCTGCTTGAACTTGCCAGCCCGACACGGCGATACGGCACATGAAGCTACAGTACAGCAAAGCATTGATTAACAACAGCAGCATACTGTACGCAGCCCTTGTAAGGTGGTGAAGACAATTACTCAGACCTGACATGTCAAGTGGACATGTGGCAGGCTTTAACATTGCAGTTGATAGGATTGTCATCTTGATATCTGAGTAACACCTTAAAACTACCTTTCTCAACCAAACACACGAGGCTTGACTGTGTCTGGGACATAAGGCTAATGGCCGACTCGCTTTGACAATGGCACTCATAGTTTTCGCAATAGTGGCCTACCAAGCAATTCAGCGTTCACAGCTATGCTGCTGGTAGAGCTCAACTTAACACAGACCGCTTCTGTATCTTAAATGATTGATGACAAAAAAATCCATTTGTCTGCCTTGTCTTGTTGAGTTGTTGGACGATGGTCAAACACGGCAGTAGCAGCACTTTGCAACTCACACAACCGTTGTGAGTGACTGACCAACGCCCACCGACCGCTCGTTGTACATTGCTTATACAGACAGTCATGGCTGCACTCAGGCAATGTAGGTCACTGGTATCCCTTGCTTTGCAATGCAGCACATACCTGCCACATTCCTGCCAGCCGAGTGTTCACCACGTCACCCACGGTGTCCTGCGTCTGTCTGCTGAATCTACTGTATACAACGGCTGTGGTGCCACACAGCTACCCACAAGAGACCAAGCTCAGGTTTCCGTGTGTCATTTCACCTCATCGACCCAAGTCAACACATCTTGCTGTAAAGCAACCCAATGCAGCAGGTCGTGCAGGGGCTTGCATGGGAGAGGCTGATGGCTGCAGCAACCATGCATCGGTTTGACAAAATGTTTGACGAAGAATCTGCAGTACAGCAGCGCCCAAGCAGCCATGATGCACTTGCGGACAGTACGAGCCAAAGCTTGGAAGCCTGGGTTGCTTCCAAGGTCCGCCACCTTCGTTCTTGTGAGCTCACAACATGCAACACGCGGTATGCAGTCACAAGCCCAAGCCTGCAGAGATGCATGATTGAGGCAGCACAGCTCCATTTTCAGACACCCAGTAGGCAGCATGCCAGCAACGGCAGCCAGAAGCGATCAGGCACCCATCATGATGGTCATGCAGAGCACAGGTCAGCTGAGGCAGCAGCTGTACTTCCTTGGAAGGAAACGAGCTGCATGCATTGTGGCCAAAGCCCACCAGCTGACAGCCAACATCATCTGAACCTGCCTGCAACAGATCATGCATTGCAACTTCTTGGTGACAAACACCAGGATGTTTCCACTAGCAGCAGCAGCACAGACAGATCCTGGTTGATTCATAAAGTGTTGCAACACTGTCATGAACTCAGGGAGCAGGCAGCCACCTTGCTCTCTGAGGGCCGTTGAGGGGTATTTGCGCATAAACTTTAATTCAGACAATTGATTGCGTCCATCAGTGTATGTCATGACTCATGAACATGCAAATAGGACTGCATCGGTGCTATTTGCCCCTGTTTTGTGCAGTACAGAACTGCTGTGACTGTCAAAGCTGCAGTGTAGGTGTAACACAAAGTATTTGCTGCAATCGTGATAAGCCAGATGCATGATACGCTGCTACTACCAGCTGCTAAATGTCTGTACAAAGTGCAAGACATTCAGGCTGTGATCACTGGTGGCTATGCTGCTTGAATACTGTCCTTAGTCAGGTACTCCCCTGTGGCCTTGTACTGGGTGACTTTGCCTGGCTGAGCCCACAGGGACTCAATATCATAGTATGCTCGAGCACGCTCTGTGAATATGTGGACCACCACCTTGCCTGCAAACAGCAGGACGGACCATTACTCAGCATCTAGTCTGTTTCAACACATAGTCAATGACGTACACACAGCAAGCAGCAACATGCAGCCTAGAACACGGTCAACCTGCTGCATGGGCTGTTGCAACCCATCTGCTGCTCACCTGCATCCAGTGCTACCCAGTCTGATGCACCATCACCCACTACCTCCAGAGCTGGCAGTTCAAGAGCTGCAGCAGTCTGACCTGTTGAGGGTGCCTGCAGCGACTTGGCTTTGCTCTTCAGCTGCCATCTCACTGCCTCAGCTGATGCTGACACATGGCGCTGACTCATGCCAGTGGCAAGAATGAAATAGTCAGTAAAGCCAGCTCGACCCCTGCATGACAGCCAGGGACCAACCAGGAGTGTGGGGTATCTGTAATGTACAGAATGGGTGCATACAACGATAGGACATCACATGCCAGAGCTGCAGCAACCACTCAACCAGACACAATAGAGCAACAGACCAGGCAGCCCTCACAAATCAAGGCCATATTTGGCTACATAACAAACGGCACAATGTTGGCTTCAAGGCACAGCCCCAAACACTGCACTAGTACCAACCGCCTGACCTGACGTCTACCACCATAACACCCTGTGTCTTTGCAGCAACCAGCCACTCAGCAATCTGTGAAGGGTCCACCAGTTGCTCCAGCAATGCCTGACGCTTCCTAGCTGCCTCCATCACCTTACCCTGCAGAGGGTGGTGACTGGACAGCCTGCTGGTATCGTGGGCGGCAGGTGACAGGCTGCTACTGCTATTGTCATCATTAGGGATGCTAGCAACATAACTGGTGGAGGCGGAGTCTGGGCTACTAGTACTGGAAGGCCAACTTTGTTGCTCAACCTGCAGCCCGCTGTTGACATTAGCCGCCTCACTTGCACTGCGGTTCTTGCTGACAGCCTTTGTACTGCCCCGTTGTTCGGATGCTTCTGCAGTCGTTGCACCAACAGCACCTGTAACTTGTTGCTGAAGGAGCAGTTGTCTCACCCGCTGTATCAGTACCTCCTTAGGACCCAACCAGTCCACACCACATTCCTGTAGCACCATGCTCAGCTGCTCTGGCTTAACATGTCTTAATGCAGCTGCTGATGTGGGATCCAGCTTTGTTGAGACCCAGCAGCTGCGCAGGAGTTGCTGCACATCATGGAGCAACCTGGACCTGCATGGCAAACAGAACTTGTCACATACCAAAGAAAAACCCGCACCCCGTATGCAAGACAGCAAACGACCAAGGCCTGCACGGGGGCCATGGGCCAGGTGCAATCACACTATTTGGAGGGCATCCCAGCACCACAGCTGCAGGGCGTTGGACTGTTTACCTGTTTTGCTCAGCGGAAGGTAGGGGTGCCCAAGGGTCAGCATTCAACACAGGTTGCCATGGACCTGGTGCAGTGGAGCCAATCCCTGCACGGCTGTTGATTACAGCTTGCTTGGTGTGCCTCTGCTGCCATGGTTCACTGCTGATAGTATGGCTGCTATTGCTGCTAGGCTGCTGTGAATGTGTCGTAGGTGTGGGACCAGGTGTCTGCTGAGTGATGTTTGCCACACGTGCTGCCAGATCTTCATCAAACAACTTGTCTGCCAGGGCATGTACATCCAACTGGTGACTGCCCTCTGCTGCTACTTGTTTGCTATTGCTGCTAGCTGCAGTGCTAGGTTTGGCTGCTGCACTGTGCATATCTGCTGCTGTGACCTGTTGCCTCAGCTGTTCCAGCTCTTCATGTGCCTGGCGTGAAAAGTACAAGGTGCTACATGTCATAACTGCATGCCTAATCCATCGCACAACCTACTGATACTGATGCCAAGGACGCATAATTGGCTGTGCAGTTCGTGCGAATGTGCAGGTACAGCAAGTTGATTGCTGGCACCCACCATGACGACCTATAATTACATCCACAACCAGACCTGTGGCAGTTGCAGGGCTTAACACCCGCCCCAGTTGTTGCACTGTACCTGCAGCACCTCCTCAAACATATGTTCATCCTGCAGAGCCAGCTGCTCCAGTGTGATGTTACTGTGCACCAAGCTGTCACCAGCCTGCCGCAACAGGTCTTGCTCTTGCTGGCTCAAAGTACCAGCCCCTGCGCTTTTCTGCTTGTAACCAGCAAGGTGCAGCGCAGGACTGTTTGCTTCTGATACATCTTCAACGTGGATGTGATGGAATTGCTCAGGGGCGTCATCCAGGAGCTCCCTGATGCCACTGGCTGCAGACGTGCAGTGTTTGCGAAGATCTTGATGCACTGCCAGGGCCATGCACGACTAATATGTCACAAGGGTGCTGCCCTTCTGCCACATGGACACATGGGCAGCAAACCGCTGTTTGCATGGTTGAGCGTTGCCAGTACGGCTGCACGCGAATGTATAACATAACAGCACATATGTCGGATGCAACAGTCAGAGTCAAGGTACTGGTTGGGTGGTAGCCGGAACAGTCTGCGGTGGGAACAACATGTGCGGTGTTATCGCATAGCCTGCCTACCTGCTCTTTGACAGGCGAACACACGCAGTCTCAAAGCCTGATGGCCCCGAGCATGTACAGTCAACCGCATCAACATCCCCTAAACTGCAGGGCCACAAGAGGTGGGGGACTGGGAGTTTGCAGCTGCCCATCAACATGCCAGCTGCCCGTGCTGGGTGGTATCGAGCACTGACCTACGAGCGGACGCAACAGCACAGCAATGTCTACTATTGAGGTACTGCATCTGCAGTAAGCAACGCTGTTGGGAGATGGGGCCGCACAGCACACACATATGAGCAGACATGTTACAATCCTGCCACATCATGCCGCGACATGAATTCGACCGGCGCCGGCATCGAGAACTGACTACTTACGATAGGCCGTTGGTGCATACAGCAGAGCGGTTGCCCATCACACTCGCTGTCAGCGTCTACAACACATGCCTGTCGATTATGGAGAGCTTGCACGACACTCTTAATGTCCTCCTGGACTTGTCCAGGTATCGTCGCATGTTGAAGTAGGATAATCAACAGCTTCAAGCTGCGACGTGACCGAGAATGGCGAAGAACCGACTATCGTGGGGAGCTGATGCATGTTCCTACTAGTTGTTGGGCTTAAACCAAGAGCAGCACCAGCAGCCACCAGCACCAGCAGCAATGAACCAAGGCAATCCTGTAGAGAGTGACAATGACGGTAATTCCTATGGTGTTGATCTCCATGGTGTTGCCTGAAGCACTGGATCTGATGTGTGCAACCTTCTTGACTGTATCGCAGCACCTCATACAAGAAATGCTTTTCTTGGGTTTGGTTGCAGTGTACTAGGGATTCGCTGAGTCAGTTTGTTCAACTGTACTTCATCTCTTGAAACTACTGTGCTGTTGTGTGTGGCAGAGAATGATATTGCGGTTTCAACCTTGATTGATGACCCAGCACAGATTTTGATTAAATACAAGCCACTTACAAAAGATGAGTGGGAGCGGTACAATGATTCATGTCTGGGCCCTAGTTGCCTTACCCTCATCGAGGCATGTGATGAAATTCTGACTAGGTGCTTCATGACAATTCCTGCCAGCTGCTTTGGAGGAGCGGATGACATCAGGTCAGCACACTGTACAACTGGCAAGCTCCACAACAGCTCATGAGGGTAGCATGATGTGCAACTGTGCATGCCATCCAGTGCAACAGTGTCCAAAACTCAATGGGCTGTGCTTGCTGTGTACTACGGCTTGTACAACGTTGCTTGTGTACTGCCACTTGTGTTCTACTGCTTGCATAGTGCTGTTCTGTCCTGTTCTTGAGCCACTGCTTGTGTCGACTGGTTCCAATGTGAACATGTTGCTTTGACTTGTAGGACTGCGCTGTTCCCGTCGTTGTGGCAGTACAATTATCCAAAGCAGCCAGATGTGGGTTTGCAGCAGTTGGACATGCCATGCTTGTTCTTCATCGATCAAAATGTGAAGAAAGATGATGGTGACAAGTACACGTCCAGGAGTATGACGTAGCACCAGAACTGGCACCGGTGCGGATATGACAGTTATGTGTTATGGCTGTATGTTGCTATCTATGTTTGGCCATGGAAGGATGAGGCGGGGGTGGAGCACAATGGCATTGGCACCAGACCAGTCATGAAGGGCAGAGCAGCTTACTACAACTGGCCAATACTGTTCAAGTAAATGGCGTGGGTTGCATACTGGCAGTTGCGGTTGGTAGCCCAGCAGTTCACACATCTGCTAAGGACATACACCTGCATCGTGAAGCTCGCTGTGCCTATACTGTGCCTAGCCTGTGCTCTGTTTTTGATAGGCACAGTCTGACGTGATGATGTGTCTCGCCTACATGCAGCCATCACCCATCAAAGGGTCCTCTCAGTGCCGATCAGGTACTTGAGCGTATCCGACATTGTCAGTCCATGTCAGGTGTGGTTAGACCAGGCTGTGTTGGGAGCAGGTTCATGCCAATGGAGCTGATAGCTCATTATGGCACTCCGTTAGAAGACATACTAGCCCTTGGGCGCTGGGATCCAAGGGTGATAGGGGAGTATTACCAGCAGTGTAAGTTGGCGAATGCTCTGGCGAACATTGGACGGTTTCCCAGCAGAGAGTACCACTTCCCTAAAAGATCGGTGCTGGATCCAACCCAGCTGCCAGAATTAGCAGACATGGTCGAAGATGCCCCCTTCCAAGAGTATCACATGCTTCACAGCCAGTTGCAAGAGGTGGGCTGGCGTGTCATGGTTTATATCATGCCAGATTGCCATCTGCAAACAAATGCAGCTGCGGCACAACATGTGTTTGTGTGGCTGTTCATTCCCACGTTGCAGCTTGCAAGCTTTGCACGCATGGCATACAGCTTGAGTTGGCAAGCACTGCATGTGCACTTGCCTGCTCTCAGACATACAGTCAGGCAGCCTCATTGATGCCGGCAGTGTTGCTGTACTGTGCAGCATAACTCAAGAATGGCAATGAGCAAGAACACTCAGGCCATGGAGCCGGCAGGAGAGAACATGCTGCAGTTCTTGGCATCCTTTGAAGTTGCATTCCTTTAACTACTACCCATTGTCAGGGACAGATACCCAAACAATCCCATTTGGAAGGCTAGCAGATTCATTCAGAAGTATAAGGGCGGTCTGCTGGACACGTGGTGCAGGTACACAATACATATATGACAGTGGCGCCTGCCTCAGCCTCTGCACATTTCAGCAAGTACACCTCTTGTAATTGTTGTCACAAGTGTAAACTCTGGCTGTCTAACTTGTTCATACAAGTGCTGGCTCCTATTTTGCTTCTCATAGTATCAACAGTAAGCAGCGCCATCTGGTTGCAAGGCATGTCCAGTCAGCCAGCAGTGTGGCCAGTTGGTGTGTAAGCAAGCTAGCAGTGTTGACCTCCAGCCCTGGTTGACCATGATTTTAGGCACTCTGCTTTGTACTGCACACTGCAGGTATCAACTTCAATGTATGTCAGAGCTGGAGTGCTTTGAAGAAGCAGCATCATCCCCGCAATACTGTCTGTATGGCCCTAGCCTGCAACAGGCTCGGAATGACAGCATGAAATATGTGCAAGCCCTATATGACAAAGCAAGTGGTAAACAGGACTGGAGCTATCAGCTTGAGGCTCAGCTTGCCACACTGCAGTGCGTGACTGCAGATGCACAGGAAAGGATGCAAGACAAGCAGGTGTGTACACAGCTGTGTGCTTATTGAAGCCTGCATGATGCATGCTCAATTCATCAGTATGCACGCAGCCTTGCAATGTGTGGCTTGTTCACAATACCACATCCTTTCAATTTTTCTTGTATGGTATAGATTATTTCTTGTGTGTATATTGTATGGCAGGTCCTGCTGCTTGCCGACCATATTTGTTCTGGGCTTGTTCATTGCAGCTGTTGATTCACCGGATTCCATTTGGCCGTGGTGCGACTACTTCACAAAGAGCAGCAGATGAGGTGCCAATGGTGGCGCCGGATGACTTTTATGATGGAACTCAATCACCAATTGGTCAAGGGAAGGAAGGCAGCCCAGCGTCAGAGCACGCTGGTTGTCCATCTACAAGCCATACATAGCAGTCACCAAAGAGGACAGCTAGCAGACCAGACATGCCACCACCACCATACCGTCTGCATGGCTCTAGCCTGCAACAGCCTCAAAATGACATCCTTAAACATGTGCAAGCTATATAAGACAAAGCAAGTGGTAAAAGAGACATCAGCCCTGAGCTTGAGGCTCGGCTTACCACAGTGCTGTCTGCTACTGCAGATGGACAACGACGGATACAAGACAAGCAGGTGTGTTCACAGCTGTGCGCTACTGAAAGCCTGGATCCATGCATAATCAGTTCATAAAAAATACCCTGTATGCTCGATATGCACGCAGCATTGGATTTGTTGCTTTGTCACAATACAAAGCCGTCCGTCCGTATGTCTATGATGTTGGTTGTCTCTTTTGCTTACACTGGATGGCATGTCCTGCTGCTTGGCGACTCTGTTTGTGCTGTGCTTGTTTATTGCAGCTGTTGATTTACCAAATTCCATTTGGCTGTGGTGCAACTACTTCACAAAGAGTAGCAGATAAATCGCTGCAGCCTAGATCACAAGTAAAACCATCTCAACCACCAATCTCACGTGCACCTCAGACCTTCCCTGAACTATATCATGAGCGTCATGCGCCAGGCAATCCAACAGCAGAGGCACCAGCAAGAGCAGCAGCAGCGTCACAGGCAGCAGCTGAAACTGCCGCCACTACTGCCGCTGCAAGTAAAAGGACCTGCACACCAGTGCACAGTAGCAGCATGGGTCCACCAGCAAAACGTAGGCGTGTGGTGGCTGGTCAATCAGAATCAGATCTGTCCAAAGATGTGCAAGCGGCTGATACAGAACCAGATGATGAAGCTATGCTGGCAAAGGTATTGGGAGCCAGTCATGCTGCTGGGTCAGGCCCAGCAGCCTCCACCTCCAGGCCCACTTCAGGTGTGGCACATTGTCATGCAAATGCAAGTGACGCTGCTGCTGCTGCTGCTGCTGCACACAAACTGCTCCCCACTCAGCAGTTACAAGAAGAAGAGAGGGATCAGCGCAGTAATGGTAGTGATCGACAGCGCAGACATGAAAGTGTTGGTGGCAACGCGAACATGGCAAGTGATGCTGCCAGAGGTGCCACAAGCAGAGCACGTGCTGCAATTGATGGTGTTACCATGACAGACTGCCAAGCAGCAGACACAGAAGGAAATGAGGCACGGCAGCCACCAGATACTGGGCTGTTCTTAACACACAACCAGCTGGCTGACATAGTAAAACATGCTGTACAAAAGGCCTCACAACAGGCCATAAAAATGGCGCTAGCACCTTTGGTGCAAGAGATTAACAACTTCCAGCAGGAGATCGACAACCATCAGCAAGAGATCGACAACCTTGAGCAGCAGATCCAACATCAGTGTCAACACATCCAAGATGTGTCACAGTCAACCCAACATTGACTGTGACACATCAGTCAACCATATGGGAGTTTTGAGGAGTCAAGCTGATGTGGGTGACAAGCAGTATGCTGTGGTGCAGAGCACAGCACAGCTTCACATGCATGTGCTTGAGACTGGAACAGCGCACAATAACGCAGGTGGTGGGGGCAGTGCAGATGCTAAGCCCAGAGTCAATCTCAACCCTGCACAGCAACAAAAGCTCAAAGTGTCAAAAGCACAGCAGCGCAGAGATAAAGCGTATAAGCAGCTGCAGTGCAGGCAGCCAAATCCGGATGCTCCCCCTCCAGTGGTGCAGGTGGTTCATCCACCAGCATCAGAAGGTGGTGGCACGGCTGAAGGCAGCTGCTTGCGTCGCCTGCTGCAGCAGGCAGAACAACAGGGTGGCGATGTCCAACCAGCATAAGGGTCATGCTGCCTTGACTGATGCCGTCAAGCTGATTGATTGACTGGAATAGGCATCAGTAGTCCTGGGATTCATCCTGCACTGAGAAGCAGCGCAGGTTTAGCAAAGGGACATTGGCAGGTGGTACTATTCCAGTCAGACGATGCAGATGTGCAAGCTGATGGTCTTGACATACAACCACAGAGCGAATATGATGAATGCTAGCACACAAGGTTGATGCTCCCTCTCAACTTGAATCATGCTCGCAAGACTCAAAGCAGATGGGGCAGGCCACTATACTAAGTGCTGCTGGTGCTATCGCCTGCAACTGTCGTGACAGATGTGATCAGCAGGGACAGCATCCACACATCATGTCGTACTGGTACCAGAGGGTAGCGAAGTCATGCTGTTAATGGTGTTGCACACTGGCATGAACAATGTCACTGGCGTGGGCACTCTGGCAGCTGCAACCTTGTGCTGGGAGGGCAAGCACCAGGCGTGCTGTGCTGCTGCCGCCAACACAGGGCAGCTGTCATGCCATGTGAAAGATGAGGACATGGACTGGGATCACACCAGTCAGTCATGGTGGTGAGGTGCACAACACAGACACAGCTATTGGTGTTCATTTGAACACTGCAAGTGAAGCTGCCAGACACACCAGGCCAGCAGGGGCAAAGAAGACGTCACCATGGCAGCGGTGTAACAGGTCAGCAAGCAGCCAATCCACGAAATCGCTGTTCGTGCATTACACAATCAAATGGCTGACATGTTATGTGGCAGGTGGTACAACAGGCACTAGCACCACTGCTGCAAGCGGTTGAGACCCTCAAGCAGCAAATTCAACACCAATTAGTTGATCATATGCACCTTCCTTGAGTGTTGGCTGAAGTGGCCGTGGCTTTGGCAGATTACTGGCTACTGGATACCTCTATATGACCGTTGTTCGTCGCCATGGATTCTGCAGCTAGGCAAAGCGCCAAAGCCCCCTCAACTGCGCAGTTGATGTCTTATGGTGGTGTTCCCATCAGTAGGTCAGGTGGTGAATCATCTCCGCCCTTCGTACCCAGTTTACATGTTTGGCATGAGCAGGATGCGCATCCTGGGCTGAGCTCGGCTTGCAGCTTGCCCATCCAGCGTACCAATTACAACGTTCAATCTGCGTTGACACCCTCGGCCTACTGCGACCGTCATCTGCGGTGTTGCTTCTGTCAGTTGCCGAACATGGGTGGCACCAAGAACAGGGAGGACAAGATGAAGAAGGCCCACGTCTACAGGTGAGGGCAACAATCAGAACGCAGCTTTGTACACCATGGCGGCATCAGCAAGTCACACTGTGCATGCACTACGCCTGGGCAGCGTCGGAAGCCAGGTGCGCTTGCCAGCAGAGGCTGATCACCAGGCGTATGCTCCCTGCCCACAAGCAGCTAGGCTCATATCTTTTGCACACCTGGCACAAGCATGGAGTGCAGCAGGTAGCCGCACATCCATCCTGCTTCAAATACAGTCCATATCAGACGACAAGCTTGTGAGTACAGGAGTAGCATCCAGCAACACACAACAGCTCATCAGGTCGTCATATTTTGTATGCTGTTTTTGCATCATTCCTGGGTGTGTTGCAATGCATGTGTGTCATGCTGCAGCTCTGGTGCTGGTGGTGGTGGCTCAAAGGGGCCGGCTGTCATAGACAAAAGGAACCAGGAACAGCAGTGCCCATACTGCGACAGAACATTCAAACAGCAAAATCGTCTGAAGGATCACATCGCGAAGAAGCATCAAGATACACCAGAGGCTGCAGGGGATGCGGAAGACAGCAGCACCAGCAGTAGTGCTTTGCCTGTAGCTGCAGGAGCAGCGTTGCCAGCAGCAGCTGCCAGCACTGTCTCCACCACGGGAACCAGCAACACTGCAGCCAGCAGCAGCACTGCCAGTACCTCAAACAACAACAACAATGCCAACAACACCAGCAGCACCAGCGTCAAGCCTGGCGGCATGATGGATGTCAACAGTGCTGCAGGGTACTACAGCGAGAAGTCTCCAAAGCTGATATTGCATGAGTGGTGTTTGCGTCTCAAGAGGCCCAGGCCAAAATATAAAGCAGTGCCAGTCGAGGATGGCAAGTTCAGGTACTGGCGTCTTGCTCATGCAGTCAGGCTGATTGAAAAGGTATCAAGCTATGCCACGGCAGTTTGCCACCCCCAAAAGTACCCCCACCTACTGCCATGGTGTATGTTTGGTAATAGTACTGACAGCATCGCCCACCTGTTGACGCATGCAACGCAGACAGCTACAGTACACATACCGCTGCTGTTCTTGCATCATCAGGAATGCTCAGTTGCTACCAATTGCCGCTGTCCTGCAGTGTATAATTAATTCTGGTGCTTCACTGTGCTTTTGTGCGTAAACTCCACACACATGCTGATGGTCTCATGATGTTGCCCTGTGCGGCAGGTGTCGTGTCATACTACCTGATGTCAAAAAGCCAGGCACTGACAAGGACCTGCTGGTGTGGTTGTCAGATGCACATGGTGCTGACACAGAGGAGGAGGCAACCCAGGCAGGAGCTGTAGCAGCATTACATAAGCTGGCAGGTGACAGGAACCTGGAGTATATCTTGCCAGTCAGGTACAGAGCACTGTGGACTGCTCTTGGGGAAGAGGTGAGGATGGTGATAGGAGCACATCAAACACCGTCTACATGGCATTGACTATATGGTATTGTTCCACTGTTATGCTGTTCGGCAGGTGGGCTTCAGTCAGTGTAGTTTCAGTGTGCTCTCAGTGTCCCCCATATTGTGTTGAGATGGTAGTATGAACTTGAGTATATGGGTGTATATGACAATTCACATGCTAGCTACTGCTACACACAGGCTGTAGCACGTGCTGCTCGTGCTGCTCGTCAAGCTGAAGCTGCAGCATCACGTGAAGCCAGGGAAGCTGCAAGGAAGGCAGCTGCAGCACGCAGAGTACCGGCCACCGTCATCATGTCTGACAAACAAAGAAGGTAAGACAAATTGAATATGCTCACATGGTACTGCAAACAGTACCATGTGCCGCCTGGCACATGTTTTCACTATGCAAATGTGCAGTTCATCATGCTCCATGTCTTTTTGCTTGATCAGTCAAACTGATGCGCTTGTTGTCGCTGTCATGGCACAGCCTGGTGGAGGGCTTGATTAAAGACCTGCGGGGTGATGGACAGGGCATGAGTCAGGCCTATGATGATGATGATAATGACCTTGTTGACGGTTACCAGGATGGTAGCGAGGATGAACCTGATGAAAATGCTGACTCAGCATGGGGAGAATCGTTTGATGACTCAGCAGCAACTAAGTTGACAAGGCAACTGCAGGGGTTAGGGTTCACAGCCAGGGATGCAACAGCAGCTGTTAAGGCTGTCGCCAATCAGACAGGTTGTCAAGACAGTAGCAGTATGCTACAGTCAGCTCTGGATTGGTTGTGTATTCATGTACCTGAGGACAGGCTCCCAGCAGCCTTTGGACCAGGTGAGGGTGTTGTTGTGAGGGTTGCATGACTGGGTGAGGGTTGGGTTGGGGGCAGGAGGGGGCTGCCCTGATCTGAGCTGGACACAGTAGTCACGAGGCTCAGTAATGTACACTAGCAAGCACAGCTGTTGCTATGCAAAGTGTGACAGTTATCTCCATATGCCCATGCAGCAGTTGATGATGATATTTTTGAGTGTTTGTCAACAGGTGCAAGTCAATGATGTAGGTATCGACTTGTCGGTATCAGTAGACCCCGGCACAGCACTCTGCTGGTTGCAACTGTTCCCTTGATTGCGATGGCTGACGCTGGGGCATGCTGCTGGATGCAGGTGCATCTGGTAGGCCTGTGGGGGTAATGCGCCTACAAACTGCAGGGGGTGCTGCGTCTACCAAGACAACAGCTAATGGCACCAAGCCACAGGCAGCAACATTACTTAGGGATGATGATGGCAGCAATGGGGCACACATGGATGACCCACATGTTCAGGCCCTGTTGAAGTATGGGTACCCTGCTCGTTATGTAATAGCAGCACTGCAGGAGTCCCGGGGTGACCTTGCAGGTGCCCATGAGTTACTGTTTACTACGCTCAGGTCTGCTGCTGCTACTGCCCTGGGTGTGTCTGTGCCTGATGCTACAACCCTGGACGTCTCACCGCAGGCCCCAGGGGTTGCCGTCGACACTGACGCGTGTCTGACACAGCATGACAGTCTTACCCCTGTGGCTAATCCCATTTGGAGTGAGGAGCATGATGTGTTGGGTGCTATTTATGGTGATGACATCAGCTACCCAACAGCTTCCCACCTGGTGCTGTCATTGGAGTGCTCACAGGTGCGAGCAGGTGGTGACCAGGCCCCAGTGTGGTTGGTACTGTGCAGTACAATGTGATATACTTGGAAGCAGTGCTGGTAGGCACTGAGCTATGTTGCATGCCTCCGTACCAAAGTTGTATGCTCTTGATGTTTGCTTCCTCACTCATGCATGTGTGCTGTTGCTGCTGGTGCAGGTGTCAGAACGCGTGAAGTTGCATGCTTGGCTGCCGCCTGGCAGCACCTACCCAGCAACTACACCCATCATTGCTGTTGAGTGTGACGCGCTGCCATGCAATGTGGTCTTAACCATGACGCATCAATTGACCATGCATGCGCTACAGCTGCTGGGTGATCCCATGGTGCATGACCTGGCTGTAGCACTGACAGACGCACTGGAGAGTCAACCCATTGACCAGGCTGTAGCAGCCCCTCCACCCTTTAACCAACCTCCTGCTGGTGTCAAAGGCTCTGGCAGTGCAGCTGTTGCAGATGTAGCAGACTATGATGATTTGGCTGGTAGCAGCGAGGCAACAGCTGCTGCTGCTGCTACAGCTGAGGCTATACTGCACAGAACTCCCAGCATGACAGGATTGGCTGCCAGCAACACATCAGTAGCGCAGCACCAGCACCAGCATCGGCAGCAGCAGCGGTATACACGTCCGTCAAGGAGCATTGAAGATGTTGTGGCTGAGAGCAGGAGGCTGTTGCATGAACAAGAGAAGTCGCAGGTGTGTGGGGGACTGGGGGGCAGACAATGCTTTCACACAAGTGGCATTACTGATGATAGCATGTATATGCATACTTCATATATTTGCAACCTTTGTTTTTCCTTGTGCTGTACATTTGTGCCACTGCTGGCCCACCATATAAACTGATTGGTGGAGGTTGATGGCAATGCCACGGAGGCTGATGGTGTTGCATGTGTTCACTGGACTGCTGCAGGCCAGCACATCTCACTCCGCTATGCGTGCGACACGTCAACGACTGCCAGCTCATGATAAACGAGCAGACATCCTACAGGCTGTATCAACCAACCAGGTATTAGTCATATGCGGTGCTACCGGCTGCGGCAAATCCACTCAGGTGCCTCAGTACATCTTGGAACAGGCTGTAGCAGCTGGCCAGGGTGGCAGCTGTAGCATCATTGTTACTCAACCCAGGCGTATTGCTGCTATTGGCCTAGCCAACCGTGTGGCTGAGGAGAGGGGGGAGCAGGTTGGTGGTGTCGTGGGCTACAGTGTGAGGCTGGACAGTAAGTCATCACCCAGGACAAGACTGCTGTTCTGCACCACAGGTGGGGCAGTGTGAGGTTCAGGGTGTGTGGCTGTGGACACTGACTGCTGCTTACACATGGCCGTGGGGAATGTCAACAAATCAACATGGCAATTGTCAGACTGCAGGCATGTGTGTCTTGCAATTTGTCTCTGCTTGGTTGGGCACTGTTGGTGGGCTGGCACTTGTGTCATGTTGCAATGCATGAGTAAGCTTGATACTGTCTGAGGTGGTGCTTAACATGCCTTGGTGAGTCATCCTTGACTCTTTCCCTGTTGGTTTGCTGGTTCTTTCTTCATCCAGGAGTGCTGCTGCGGCGGCTGATGAATGATCCCGCACTGACTGGTGTGACTCACATTGTATTGGATGAGGTGCACGAGAGGGGGCTGGAGTCTGATCTGCTGCTACTGCTGCTGAAGCGCATGCTTGCACACAAAGCTGCTGCAGCTGCAACAGTTCGTACTACAAATACAGCTGCACCACCCAAGCTGCTGCTCATGTCTGCTACTGCTGACGCTGACCTGTTTGCCAACTACTTCAAATCAGCTACTGCCAGCAGCTGTAGTGCCAGCAGTGTTGCGTCAGGTCCTGTTGGGCCTTGCAGTGCTGTTGGGGTTTTAACCATACCAGGGGTTACTCATCCTGTGAGGAAACTGTGGCTTGAGGATGTCCTGCACAGCACTGGCTTTACGGTTGGCAGGAACTCCAAGTGAGTGGCATTTTGTCAGCTGTCAGCTGGTTGTTGCAGCTAACAAGCAACTACCCCCTTTGATATCATTTGTGACGCATTTGCAACACATATGTGTGCAGTATGTCCTTTACTATTATCCACTTGCCTTTAGACTGTTGTTCACCATGTGTGCCCTCTGGCTGGGTACGCTGCTGTTGTTGAACTGCCATCTCATTTGTAAGAGAGACAGGGTTAAGTTGAACGTTGTCATTGCTGCAGGTGGGCTGGCAAGCGTCCACCACAAGCGAGGTCGGATGCGAGCAGCAACAACTCATCATCCGTTGCACAACCCTTAAAGCAAGGTCTTGATGCTGCGGCCACCAAAAATGATAATGACACTGATGAGGATTGGGAGAGCAATGAAATTGGCCACTTCAATGGATCAAGATTGACTAATATAGAGGATGGACAGACATCCCAGCCTGCTAGCAGCAACACACCCCGTGATGAACATCACAACACTCCTGCTGTCAGCTACAGCCCAGCAGTTGCCAGCAGTATAGAGAACATGGACATGTCTGTCATCAATTATGAACTGATTGAGGCTCTGGTCATTCATGTAGTGGGTCAGCAGTTGAAGGGAGGTGCACAGGCCTTGCTACAGGTAGGTGGACCGGGGTATCGCATAAAGGGTGTGTTTGCATGGTGACAGCGAGCAGCACCCCACCTGCTGTCAGCAGAGCCATAGGTAATGGTCAATTTTATCTCGTCCCTGACTGCTTGCTTATGTTTACCCAAATAGGCAAATTGGAAGGGCTGTGGTTGCTCATTGCGTTGTGTGAAGATACCCATCACCGCCTGCACGCTGTCTGTGTTCAGGGTTGGCAAGGTTTGCGGTCTTACACCCCAAATGGCAGCAGCGATGACTCCAATGCTATCCTGATCTTCATGCCTGGAGCACCAGAGATTGACAGGCTGGTGCGGCAGCTCAACAACAGCAGCAAACTGTCATCAGTGATCTCTGGCCATGCAGCTAGCCTGCGTGTGCTGCCCCTGCATGGCTCATTACCCCCAGCTGCACAGGCCAGGGTATTTGAGAGGGGTGGCAGGGGGGTGGTGAAGATTGTGGTCAGCACCAATGTAGCAGAGACAAGTGTGACCATCGATGACATCACATGTGTGATTGATACTGGGAAAGTTAAAGAGATGAGGTGAGTGAGCCAATATCGATGATGTGTGGCGGGTGGGTAGTGCTGTTCAGTGCACAGGGGGTGGTTGTGGGGCTGGTTACTTGCCTATGACACTGTTGCGGCAAGAGCGAACACCATTTTGGGGGCGTCGGGCTGAAAGTAAGGAATTGAATGTTGCAGGTATGACACCAGTCGTGGCTTATCACGTCTAGTTGAAACCTGGGTCAGTCAAGCAGCAGCAGCACAGCGGCTAGGACGTGCGGGACGTGTTCGACCAGGTGCCTGTTTCAGGCTGTACAGCAGGGCGAGCTGGGACACATTAGACGCCTACCAGGCAGCTGAAGTACTGAGGGTGTCGTTGCAACAGCTGTGTTTGACCACAAAAGCAGCTTTGACCAGCATGATGCAGACAGACAGTGCTGGAGGTGCTACAGCCACGCAGCAGCGGCCCTTGACCAGTGGCACAAGCAGCGGTACATCATCAGCTCATGATGTCACAGCTACAGTGCATGCTTCGTGCCGCTTAGTGGATGTGCTGAGTGGTTTGTTGACCAGCCCGCCAGTGGAGTCTGTCATTGATGCTGTTGAGAAGCTGATGAGCCTGGGCGCTCTGTGCCGGCTGGATGAGTCATTGACGGCTCTGGGTCGACACCTCATCACCATGCCCATGGAACCACGGCTGGCCAAGGCACTCATTTATGGCTGCATGCTCAGGTATGACAAGAAGAGAATGCTGGAGACTGCTGCCTTGCCAGCAATAGCAGACCCTGACGCAGCTGTGTGTGCTTGCTTACATGTTTCCTGACCTCCAGGGAAGCAGCTTAATATAATTCACATCACCTCATGGTACATCTCATGCTAGGTGCATGTGTTATATGCAATGCGGCAGTGCAGTTTGTACTAAGCTCATGACACAAGCTGTCCATGTCTCATTTGGGCTGTGTCCATGTTCTACACCCCTGCTCCTCCCCCCCCCCCCTTCCTCCCGAACAGGTGCACCAGCCCGATGTTGACCATCACTGCTGCCCTGGCACATGGCCGCCCCGCCTTCACCAGCCCACCTGATGCACGTGATGAGGCAGAAGCAGCACGACGAGCCCTGGCACCAGCAGCATACGGGCAGCGCAGTGATCACTTGGCGCTGGTGGCAGCATACAATGGCTGGGAGGGGGTGCTGCGCAAACAGGGCAGACGAGGTGCAGCGGAGTTTGCAGGCAGGAACTACATCTCAGATCAGGTGACACATGCACTCCATGTATACCATAGCAGTGTGCTTGCATAATTAATTGCAGAGATCATTACTTGCAGGGGGGTGGATGCTAGTATCTTCGTATGGCTTGACAGCTTGATGTTTCACTTCAGTTGGAATGATATCTTGGCATGTAGATCACAAGACGGACATGCTCTTCTACGTGTGTGCGTTGCGTTTTCCAGCGTTAATCAGTAGCACATTAGATGTGCTACTGATTACTGCCTACCGGTTGCCGAATCAGCTTTCCAGCATGTTGTGAGTGTATAGCGTGTTTGGGGCTGGCATCCAGCAGGCTCAATTACTGATCCTGTTTTTGCCTTGGTGGGTTTCAGACCATGGATGCCATCCGAGCTGCGCGCATAGACTTTGCTACAACCCTGGCTGCTCTTGGCTTCCTGCCAGACTGGTATGTGAGTAATATGAGCGGTAACAGCAGCAGCAACAGCCACAGGAGGAAGGGAGGCAGCATGAGCCACATGCTGGATGCGGAGTCTCTGGATGCTGCTGCAACAGCTGCTGGGAGCCCAGATGAATACTCAAATAATGCCAGGGTTGTCAAGGGAGCACTGTGTGCAGGTAACATGAACAATGATGCTTGTGTGGCTACTGCATGCATGACTGCTTATGCTGAGTGGACTGTTGTCGGTGGCCTGGTACATTGTTGTCAGCTGAGTATCTACTTGTGGTGTGCAGTACAAACCACCATGGTGACAATTCTTTGCTGGTTTGGCTTATATGTAGCACTATGACATATTTGTCTCTGACATCCACATCTTGCTATTGTTCACAAAAAATACTTGGGATGTGATGGGCTGTAATGCTTGTTTCAATAACACCGTGCGCTTATGCTTTGTTATATTCATCCAGACGCTCTGTGTAGCTGCCAAATTGAATGTTGAACTCTGGCGCAGGGTTTTACCCTCAGATTCTGCGTGTTGAGGCCCCTCCTGCCAAGTATCAAAAGGTGGATGGTGGCACTGCTCGTGTGGACCACACACCTCAGTCCCTGAGGCACTTTGAGCGCACCCTGGGCCGGGTGTTCATACACCCCAGCAGTGTGTGTTTCAGTGCTGGCAGCTACTCCTCTGGCTGGCTGCTGTACACGGAGATGGTGCAGACCAGTAAAGTGTATGTGCGGGAGGCCAGCATGGCACCACTGTATGCTCTGCTGCTGTTTGGAGGTATGCATAGCCACACTGAGATCACTAGTGACTGCTTACAAGCTGTGTTATATGTGTTTGTAGTACCTCTCCAGTATCATGGTCAGCGCACCCTACTAGATCTAGTAGGTGTATGGTCGTGCTGAATGTATGGGGGACCTCTCACAATGTGTGACCTGTATGTTGATGTGTGAGACATTTGTCAAGCCGCAGTTGTAGCTTGTTGTTTACCAGCCGAGTGGTGCTGACATGTGCAGGGGACCTGGATGTCCTCCATGAGCAAGGTTTGCTGATGTTGGATGGTTGGGCCAAGTTCAAGGCACCAGCACGCATTGGTGTGTTGGTGCGTGAGCTGAGGGGCGCGATTGATGCGCTGTTGGCGTCAAAGGTGGAACAGCCGGGATTACAACTGACTGGACATAGAGCTGTAGATGCGCTGCATGCTTTGCTAGCAACCGATGGCTTTTGATAGTACGTAGCTTGGTGCAATGGCCAGTTGTTGCTGTATGTCAAAAACGTTTTAAGGCTCCACAATGTTAGACTCAGTCCTGAAAGCATCTTGCCGATAAGCACCAATCAATGCACTGTCACTGGCGATTTTGGTCCCATTGTCACATACTCTGAAGAAGACATGGCCACTGCGCTTAAACTGCCATTGTGGTTTTGGTGCTACTGGAGACCGTTTGCAGCCGCTTCCATCAGAAGCTCCATCACTGTTGTTTGGCCCAACCCCATAACTTGGTCTTGAGTACCTTCTATGGCCTTTATGTATGGCACAACCAGAGGATGTTCTACCATCAACCCACCAGCACATCGCATGATATCCCCTTCTTGTATCAGCTGTTCTATGACTTCATCTGGAAGTGCATGTATGTGTATATAACACCTCTCAATCTTGTGATATTGCTTATGTGTTGCTAAGTTTGTACATAGCACAGAGCCTACTGTTGATGCTGGGCTCTTGGCATATGCTTGGATCCAGGATTTGGCCTCTTCTATGGTTGAAGGCTTTTCCAGTATGTTGCCCTCGTGTACCACAACTTGATCACAAGTGACTAGATAGCAGTTGTGGCCACTTGCAGACTGTCCGTGGGCTAGCTTTTTGATTATGGCCTCGGCCTTTGCATACGCTAAGTCCAAGACCAGCCTTTCCGGCTGCACATGTCGGATGGCCTTCTCGTCAATGTCAGCTATTGCAACATCATACTTGAAACCAAATGCTTTTGAAAGGTGGTCCATGATGACTCTGCGTGAGGTTGAAGCTGATCCCAGTATGATGCGAGGCTTGGTGGCAAGAAACTTGGCAAACCTTGCCTGAACTGCGTTGGCTGCCATCCTTGCAGACGTGTTGCCCGTGCTGCCTGCGCCTCTACCAAAAGGTGAGGCCAGGCCCGTCAGCATGTACAGTCGTGTAGCTATCGGCGCCGTCTTGGTAAACGGCAGCCACAGCAGAGTTGTCAGTGTCAGTGGTGTCAGTTTCACAGAGTGCTCGAGTGCCCGTGGCGGTCTCAATGCCAGGGCAGCACGCTACTGCTGACCACTCGAGTTGTTGCTTGCCACGTGGCAGCTGTCAACTGCAGATATTTTGGGATACCCGCTTGTTTGTCAGCGTTTGTCATGATGCTAGCGGTTCAGGAGAATTGTTTGCAATAAAAAGACCAGGATCTTTTCAAAAAGCGTATCTGATACCGATCAGATAACTGACTCAAGGCACTTTCTGAGGTGTGCAGACCGGATATGTTCGGTGATACTGGCAGATCACGATGATTCGCTGTTGATTGACACAATGACACCCCGCCAAGATAGTTGTCGAATATCTAACAGCAACCTAAACTTTCCAGGACGAGCAGGTGTCTTCGCAATCATACGTACAAAACAACAACGAATGCTGGCACAAATTGCAGCCAAGAAAGCCGCTCCTTATCAGTGCTCTGAGATAGCCGCCCATCTAGCGCCAGAAACCACAAATTGGCCCGCGTTGCCTTCGGCAAACCAGTCACTGTGCAACCTCGGGTATTTAGACGGTAAGCAGCGACGGCTAACGATCTGAGCAGTGTTGCAGTTAGGTTGTTGGCTGGCAGCGTTTGCCGTGCCTGGTATAGTGTCAGCTGTGGCCCGCGTGCTCCCGATACCTCCCTGCAGTGCACACCTGGGCCTGCCAGACACTTGGGCTTCGTCCGCAGTTGTGTCGTGAGCTGGGTATGCACACACACATACCGGCTCTTTCACAAAATTTGGGTTGGCTTCCACTTGATTGCGGTCTGCGGGGTATGCTTTCATCTCCTGTGGCCTCTTGCGCGTCTGTATCTGGCAGTGTCGTCAACCTCACTGAGTCTGCCATCACTGCTTCAGCCACCTGGGGCATCTTCACGGGGTGTGGACGTGCACGCTCTGCGTCTGCAGCTTGCACGTCGTCTCAGACAGGGCCAGTTGATTGACGGTTACTCTCGACAATCGTGCTGAGTATGCCAGCACCGCAGTTTGCTTGCTGCTGCCCTCGTTGCAGAATAGTGTGGTGGAAATGCTTGCCTGCTCCTCAAAGCTGAAGTGTGTTGTGTGCTCGTGCAGGCAGTGGCCGTAACGAGAGAGTCTTACAGCTGTATCAGTTGAATCTGGGTAGTATCTGTGAGCCAAGTCAGTGAGTTGCCCCACAGCTGCAAATGCTGATAAGGCTTGTACAGCTCCACTAAAACAGTCATGGGCAGCCAGAATGCCCCGCCACCATGGTTCCTGACAGGCCAAGTGCTTCAGCAGCTACTGCCACCCCCTTCTGATGAGCAGCAGCAGCGCCATCAGCAGGTTTTGCTGGCAGCCCTGCAAACCAACCCAAGCTATGCAGCCGCAGCAGCAGCACACATATGGAGCCTTGCAAAAGCAGCGGATGAGCAGTATGTGCGTGCCCAGCAGTTGAAAGAGCAGGTATGTGGCTGCACTTGGCATGTGCTGGCAGGGGTCAGCTGGGGGTGGTCCTGCACGTCAGCCAGGGGTCTGGTACAATGTCAAGTAACTTTAGGCTTTAGCAACTCAAGAAAGATATAATATCACTCTTGAGATGTAACTTGGGCATCTGGTGGCTGTTCTCCTTGAGCTGCAATGCAGCGCCAGACAGACGCAATGCATGTGTAGATGTCTAAGCTGCAAAAGTGTTTGTCATTGCAGGATGGTGGTTGCACGGCTTCCAGCTTTCCACGATATCCACAATATCTGCATGCGCCTGGGCACTCCTCCTCGCCTGGGGCCCCAACATCTGATGGCTTCTCCAATGTAGTGCAAGCCTACAACTGCATACACACAGCAGGCAATGCAGATGTCATCTCCAGCAACGGAGGCTCAGCTTGTCGACAGCAAAGCAAGGTGAGGGTGCTTGGAAAGCAGCACAGCTTGCATGTGGGCATGCCTCTCATGCTGCTGCTGCTGTTGCCTTGGTGGTGATGGTTGCATGGCGTTGTGCACAGGTTTCTGTCATACACCTGTCACCCAAGTCACATGTCCCCCACACCTGCTGTTGTTACCTGACTGCACTGCAGGTGCTGGCCCAGCCTGCTGTTGTGCTCCGCCCCACACCCAAGCTGCCACCCCTGCACCTGGCCACTGGAGCATTCGCTGCATATCAGTCACCAGGCAAAACACACAACCAGCCATCCCCTGCCTTGGACAGCAAGCCCCTGGGACCTGCTGCCAAGCAGCATGCAGCAGAACAGGCTGCTGATAAGAACCAGCAGCAACAGCAACACCAGCAGGATCGCCCAGTACCTACCAATGACAAGTCAGCAACTAACCCCAGCAGTCAAAGCACAGGCACACAGCAAGGGGCTGGACTAAACCGCAGCGGCAGTGGCAGTGGCAGCGAGGAAGCCCCTCTGCATCAGCCAACCCTGATGATGACTAAGGCTGTAGCGGATGATGTCATGTTGCCACACAAGTGTCATGGCAAGCGCAGCAAACATGGCAAGACCCACCATCATCAGCACCATGTACATCACCACCACAGACACCATCACCACCATCACCATGATAACCATCAACATGCAAGCCATGACAAGGAGCATCCTGTTGCAGCTGCTGCTGGTGCTGGTGGTGACAGACAGGAGTCCCTCATGGCCCCTGGTGTGCAAGATGATGGAAGTGATGTCGGCAAGCACTTCAAACACAATGGCAAGAGTGAGCCATGTCAAGCAGCGTTTGAACAGGTAGGGTGATGCTTGACTGCTATGCTGTCTGTGCGGGAGGCAGTGTCTGATTGTTGGTGGGTTCGTAACTAGGAGTGTATGCTGCACATGTTGCTGTGGCTGACATCCCTCCATGACGGTAAGTTGTTTTGTTGCTGTGTGTGCTCCTTCAAGTCTCACTGCAGGTATGTACACCTACCTTGTCCAGCTATTGACATACATCTGTGATGCTCACTGTGACAGGGTGGCGGCAGGCAAGCCAGCTCAGATGACATAGATGGTGAGGACAAGCTATCGCCTGTTAACACCGCTACAGCCAAGACGTCATGCTCTCGTGACATGCATGGGGACTTTGAAGGTGATGTGGTGCACCAACAGGAGGATGGTGAGCAGTACACTGACCACCACAACAGCAATGATGAAGAGCAGGGGGATACCACTGCAGATGATGATGATGATGATGATGATGATCATGGCAGGCACCAAGATGATGATCATGATGATCATAAGCATGTTGAGGACCATCCTGATGATGGTGATGATGATGATCAGCCTCACCCCAGCAGTCACACTGGTGCCTCCCACAGTGAAGGAGAGATGGAAGAAGATGCCGGTGCTGATGGTGGTGGTCATCAGTTGCATCATTACTCGCACGATCAGGTATGTTGGGCACAGTAGCTGGTGTCCGGCATAGTAGGAGTGGTGGGCTGCGAGAGTAGCTGCTTGTTGTTGTTGGTTGTGGTGGTGGTTTAGGTGGTGGTGGTTTAGGTGGTGGTGGTGCAATTCAGCCAGTTTATTGAATGGAGTGTGAAGTGTTTTACAGCTCATTTCTCAAGTTTGCAAGCTGCATGCTTGTATTCCACTGCATGTGTTGCTTCCTGTGCACATCACCACCTTGTCCAGTGTACCCACATGCCTGATGTGCTGTGTGGCGGCCATGTAGGCTGACAGCAGCCGGAAGCGTAAGCATAAGGATTTGAGCTGTAGCGAGCTGCCACCTATCATGGTGCCGGGTGCTACTGCCTATGCCTCCAATGGTTCTCTGCCTGATGAGTTGGGAGGTACTGGTGGCAGTAGCAGTCCTCATCAAGGGGAGGGTGGTGGATGCCACAAGCTTAGTAAGAGGGCGAGAATGGTGTGGTCTGGAGACTTGCACACCAAGTAAGTGCTGGCTGTTGCTGGTTAGTTGGCCATTTCCACACATGCTGTCTGCTGTACTTGTGTGTTGTGTGGGATGTGTTCATCAGTGATGTCAGTGCCACCGCACAGTGATGTTTCCCTGCTCTGCAACGGCATAGTCACTGCAAGCTCCATAGTGGTGTCTGACAGTCCCAAACTGATTGAGTGGTCACTGTGAACGTACTCTAGTTGCTTGACAGCAGAAGGGCAGCAGGCGGCAATTTGATTTCTCACTGGCATGGACCCCCCCCGGTCATGCAGGTTCATGACAGCGGTGCACCGCCTTGGCATCAACAACGCAGTGCCAAAATGCATCTTAGCGCTCATGAATGTAGATGGCATGACTCGTGAGAATGTCGCCAGCCACCTCCAGAAGTACCGTCTTGCTCTAAAGAAGTTGGCGGGTGTGGGCGCTAATGATCCTATTCCTGATGCAAAGGTGGATGAGGTGCAGGCGATTGCCATGAAACAGCACCAGGAGAAACAGGAACAGGTGCGGTTCTTTGATAGAGCTTGCCTTGGGAGCTGCAGGTTGGGACTGTGCCTGGGGCAACCTACCTTCTGTATGGCATTCAGCAGTTGCTTTGTGCTGAACATGAGAAGTGATCAACCAATGATAGCATGGAGCCATGTGCAACATTCTTGACATGGTGCTTGTGTATGGAAGTGCAATGTTGCACAAGACACTTGCCTGTGTGCTGTATATGCTGCTGTAGCGCCAAATACTTTAACTCACCACAACCCTGTGTGTTCCCACACAGATGGTTGCTCATCAACGCGAGCAAGCTCAAGCAGCTGCTCAACAACAGATCTGTGAGACACTGGCGATGTATGGCCTACATCAACAAGCCATGGCATCTGCTTATGGTCCTTATGCTGGTGCAGCAGGCATGATGCCACCCTACATGACTGGTATGGCACCAGCACCACCATCAGCAGCTGGAGCAGCATCATCACAACAAGCTGCAGCAGCAGCAGCTCAGCAACAGCAGCAGCACTCACCCACGTTAGCACCACACCAGTCGTCAACCCTGCTCAAGAATGCTACTGCTGCTATGGCTGCTGCTGCTAACTCCTACCCACCCTTATCAGCCATGTTGCACATGGGTGGTGGTGGTGGTGGTGCAGGTGGGTACCCTCTGCTACAGCCACCTCCTATGGCAGGACCACCAGGCGGCAGCATGCCACAGACAGCTGGGTCTATGTATTCCAATGGCCAAGCTCTGATGGGCTCTGCTGGTAACAACCCTTATCAGCAGTTGTCAGGGCTGATGGGGATGAACCCTGAACCCCTGACTGCTTCACAGGCATTCCAACAGCAACAAAGCAGGAATGCTAATGCCCTGGCTGCAGCTGCCTACCTGCAGTACCTGAATGCATACGCTCATGTGCCTGGGGCGCATGGCAGTAGCAGCTATGGTGCCATGGGGGGTAATGGTTTCCCAGGTTGTGTGGGTGGTGGGGGTGCTTGGGGGCCTGGGCTGCTACCTCCACCACCAGCACCACCTGTCAGTGGCGGCGGTCATGTTATGTCAGAACCTATGATCACATCATTGCCAGGCTTGCCTTTGTAAGCCGGTTTGTGTGGAGGACGGATCCAGCGACGCCCTAGTGTTTTTGTTTTTGACACACCATCACGTTCAGATGTGCAGAGAAGCTTACTGGTTCATAGCTGCCAGAGAACTGTGCAGCTTGATGGATTTATGCGATCCAGTTGGGAGAAATAGGGATTAGTATATCCACCGTTTCAGTGGTGTTGAGACTTTCACCCACAATGGCTTGGTAACCACTTGTGGTGTAGACAGCAACATGGTGATGTTTGCTGGGTGCAACATGAGGCTGCATGAGATGGATATTCTGGTGGTAGTGCCTCCAACAGACTATGGTTAAAACAGCGCTGCCAGTACAGGCCTTGTTTGTGGAAACCTGAACCTTGTAGGCCAACTGCCACTGGCAATTTGATTGCTTGACATCAGACAAAAGTTGTTATCGTAATGCTGCGCGCACTTGTCTGGTTGCTCTTTCGTCAAGTGAGACAAGGTTTATGCTCGTGTGTGAGAGATCAAGGTTGCCCACCACCCTGTCATTGTTATGTACATACGTGTTTTGTGAACAGTCATATGTGCATGCTTGGTTGTATGTGTGGGAGCTTCACCATCAGCAAACAATTAGCCTTTTGAAGTAGTACTGAATGCAGTAATGCCAATAAAGGAGAACAGTGTGTTGTGTATTGTGCTTAGAGGTCAAGGGTTTTCACTTTCCAGAGGTATTCTGTATGAGGGGAATATTAACTGCTGAGCAGACGTTGTAGGAGGGCTGGCTGCTCATGCTGGGGGTCAGTCGGAGGGTTGTGTGCTGTATGTATGCAACAACGAATGTGTTTGTCAGGCACTGGAGTCAATTCATAAAGAAGAGTGTTGAGGAGGGGGTGGCACCATACAATGCTTGTTGGTGGTTGGTGTGATGCATGATGTGTGATGCCATCAGTACACAGCTTTGAGGTGGTGACTTGTGACATGTCACCAGCTTGTGTTTGAGGCCAGCAATGTGCTTCCCTGCTTCACTTACCTGCTTTGGTGTCATTACCTCGGTACCGTTGAGCGTGGTGTGGCGTCTGATGTATAACATGTGAGGCATGCATAGTCACATGGACAGTGACAAAGGGTTAATCATGTATGAAAACCACTGCTTTGCAGTGTTCGGTCACATTCAGTGTTCCGTCCAAAAGTTGCTGCAAGAGTGTCATGAGGGTTGCTTGTACTGTTGTGGTGATGGTGCTGGTGTCAACAATTCACACCAGCCAGGAGAGAGGGTCAGCTGTTCAACCAGGACCTCAGCTGTGTTCAAGTGTGATGATGTGATCATCATCCTCCATGAATCATTGTTATTACAATGGAAGTGTGTTGCCAATGTTGTCCCCCTGGTTTCATTACCATCACTGTCCCTTTGTACTACCCTTTTTTGTATTACCCTTTTGTATTACCTCGACCTGCTTTTGTTGTACGGAATCTGTTATATTGTTTGGATGGTCATGTCTCATGCCATCTCATGAACTGATCCGCCAGCTGCCTGTTGCAGGCTGGTATGCTAATTGGGTTTTACTTGCATGTGATCTGTTTGATGCCAGTGCTATGCTTTGCTTGTATCCCTGTGAACAGTGTTGTTGAGATGTTTGGCGTCCCTATGCTGCAGTTCCGAGTGTTCCCTTTTGTATCAGGCATATATGTGTTGCATGTAATTGCCATGCTTGGCAAATATGTCTTGATTGCACTCAAACCCATGGCGAACCCCCTCACCTAGTCATTGCCACCACCAGTTGCAGTAGTTTGCAGCCAATGTATGTGTGCTTGCATGTGTGGTTTGTCTTCACAGACACGGGGAAGGTGTGTTGGTACGTGCTGCTGGCATCAGCGGCTGTTATGTACAGGGGGTTGCTTACCCTGCAGGAACATGTGCACAAAAAACTGGCACTGCACCCGCAACCTGGACCACTCTGTTTGGGAAGAGCTACAAGTTGTGTTACTACATGAACTTCTCAGACAAGTGTCCGTTCGTCATCATTGTGTGCTCAGTGGTTGTTGTCTGTGCCCTGGCGTGCTCATTTTGCAAGGTGGTGATTGCCAGCAGTATTGTGACTGAAAAGCACAGGCTGTGGTTTGCCAGATTGGAGGTATGGCCAACAGACTGTCTCAATGTAGATGGATTACGTGCATAATGTGTTTGCAATTTGGGATGTCAAAGAGCTGAAGGTCCTCCTTGCACTTTATGGGGAATGGGGTTGGGCATGTTGTGCTGTTATGCGTGTTGGACTTGTGAAGCGTTGTGTTGTCCCAGCATTGTGTTGTGTGTCATGTCACTGCTGTTACTCACTATACACCACATGTACAATGATACCACCTGCGTGCCCCTTATTTGCATAGTGCAACCGGAACTGTGTGTTGCTTGTGTGAACTGTTTCTTTGCCTGGGCGGCAACACATGCCATGATAGAGTGATCATGGTGTGACTTCTTTGGCGTTTTTATCATACGTTACTGGTTGAGCATGGTTGTTGCAGACTGCAACTTTCTCTGTCTGTACTAACTCAGCTGTGTTGGTGTGTGGCACCCAGATTCATCAGATTGCTTGCTCATTACCATGTTGAGCTGGACGGTTCAGACATTTTGGGCAGTATTGACGTGCTGCTTGCTGTTGTTGTGTCACCAGTGCGGTAGTGATACTGTGTTTACATAAATGTGTTTTCTCAGTGGAGCTGATGCAGTTGCTGCTGACTCAGGGACCGGTGGTGTTGTGGGTGGTGGGCCCGTGTTGTATTTGACAATGGTTATGCCCTGGGTGTGGTTCTGTTGGTTGCCCGAGACAGTAGTAACCTTCCTGCAGTTCCTGACATACACATTATGGTCGTTCACCATTTGGCATAATAAGTGGTACACCACTGTGACATGCACTGAATGCTGACCACCTTCATGGTGTAGTATGACAAGACAACTGTTGTGGAACTGTGCCTTGCTCATTCAGTCAGAGCATCTGCCAACAAACCATGCACCAGTCCTCTGCGTCATCAATGATCATTCTCATATTGCTTTTACATCGTGTTCGAACCAGTCATTAGTTTGTCCCAGTGTTGGTTGCACAAGTAGTACAGTGCTGGCGGTGATACGCTCTGCACGTGTAATATCTAACAAAGAAAAGTACGTACGTGTTCACGTGGATGAGCACACTATTTGTTGATGTATGCAGCGCACCCTCAGTCGATCGTCAGCTAGCAGCCGCCTGCGTCCCAGTAGTAAATAATAACAACTGTCTGTAGACGTAAGTACACGTCCAGCCAGATAGATGTAGAAGAACATTAAACACGGTAACAAAGTGATTAAACCAGCTTTGTTGAAACCAGTTTGGAATTAGCTGTCATCCACACTAACAGTGCCATAGCATTAGTTGCCTGCATAGCGGGTCACTCTCTCAGAGTTGTATGCATTTGTCCAAAACTGCAAGCTTTCGCCATCGTGCAGGTGATGCCAAGCTTGCACTTGCCACGGCAGTTCGTTACTGTACATGCAAAGAATACAGTCGCACACTACAAAACGTTGAACGTGTAGGGTCAACAGATGTCAGCAGCGGCAAGCCAGCCTGCACATCAAAATGCCGACTGTGGCTGGCGTGAGTCCTGAGTTGTTCAGTGCACTGCATGAGATCTAGCTTGCAATGGCAGGTTGCAGCAGGTGTGCTATGGTGAAGGAGATCAGTATTGCAAAATGCAGGCACACATGTACTTGCAGTCCCTTGTGATGTGCATCATGATGCCACGACATAGCCATCATCAAAACCAGGATGCATTGCGTCAGGTAGATACTTGCCAATTGTTTGTCCTGTGTTGCCAAAATTGTTTGTGACCACGTCTGGAATGAAGCCCTTTCAATAGATGGAAACGTTGCTCCTGTATGCTGTCAATGGTGTCACAGTATCCTACCTAATGTATCACCAGCTTCCCTTCGTTGATGTTGACAGTGTGAGACCCAACAAGATTTAATGTGTAAGGTCCCCCTGTCACATGAGCCCAGAGTTGTTTGAGCCGTGACACCTCGTGCCATGTTGCCACCCCTGTTTCAACCCCTAATGCTGCTAGCATTAACCCCTGCACTCCTGCCTCCAATGCACCCCGAGCAGCTGGTAGCGCTGCACATAAGCAGTTGTCGCCAACCACTGCTACTGCGATGGGCAGCAGCACCAGCCAATACTCACGCAGGAGCTGTAGCAACACACCGCCCTGCAGCATGACTGACATCGCCACACCACCCGCAGTAGGTGTTGAGCCGGCTGATGCTGCAAGCACCTGAGCTGTGATGCGCATGGCATAACCGCATGCGAACACTCTGAAGGTCCACACACCCAGACCATACACTACCCATGATAACCAAGGTAGGGATGCTGCTGCAGCAGGTGGTACAAACAACAGTAGGGCCAGCAGTAGCAGTAGTTGCAGGCTGTGGCAGTGCGCATCCAAGGGATGTGTTGTGCCTTCACCAGCTGCATCACTGCCACAATGTTTGCGCAGTAGCGTGCGGAGGCAGCGTACCAGGGCAGCACACTGGTGTGCCATGTAAGCCTTCTGCAGCCAAGCACAGCACCACAGCGCTGCCCTGAACCCTCCCACACAGCTGGCTGCTACCAGCACCCACAAGCGTAAACTCAGCAGCGCAAAGCGTGCCTCATGTTCACTAGCCACACCAGGTTCCCACACTTGTGACACTGCTTGTGCCGTGATAGTGGCCAGGAGGAGCCGAGTCAGGGCAGGGAGGACACCAATCAACCATTGCCACCACACAGCCGGTAGTGCTGTAGCTATGTATGCAGAGCTGATGGTTGTAGCACAAGACACCAGTGCCAGCAAGCTGCAGTAGAGGGAGACTTGTAACCCTGCCAACTTCACTGGCAGTAGTGTGTGGAAGTGTGTCTGATTGGGCAGCTGCCAGAACAGGACACAAGCCCCACATGCGATAGCTAAAGGCAGCAGCAGCAAGCCTAGTCGCCAGTGGTATGACAGTGTGCCTGCTAACAACGTGGCTAACCAGTAACTGAGTCCTCGGGGGCTTGCAGACACACCATTCTGCTCTGCCAGCGCACACAACCAGATTAAGCCAAGTTCACAATGGCTGCGGCATACGGCATGCAACGCTGCAGCTGTTGATGCTATGGCTGCTTTGCATAATTGGCTACTGCTGATGATGGCATCTACCAGACAGGGTCCAGACAGGGACCAGCCTGCACAGGCATACAACACACTTGACGGTCTCGACGATAGACATTACATGTGGTCCTGACACAGCTGTACCCCCTTTTAGTGTGCAAACATGCGACATGCTCTTTGTTGACAGGTTCAGCACCAGGGAACCTGCCAGCTAATAGGGATCCCATAATGCTATGTGGTCTGCTTAACAAGTACATCCCACTGCACATCCTGTCGTGTCTGTTACTTACCAGCAGCTCCAGTGTGTTGCCCTCCACCTTGCATCACCTGCTGCAGCAATGCCAGTGGCCGCTTGAACCCAACCAGCTGACACTGCTGCTCCTGGTGTTCAGGTCCTGCATGACAATCATCATCATCCAGCACAGGGTAACTGCTCAATGCAGCACGAGGATGACCAGCACCTGGTGATGGGTGTGGTGGGGTATGTCTGTTGCCGCTGGATGATCCAGCACCAGGGGAGTACCTGCCATGTGGAGATGGTGATGATGATGATGATAACACTGGTGCCATCCTGGTGGTGCCCACTGAGCCTTGAAACAGAGTTCTTGTGCGATGTGTAGCAAAGGGTACCCTGTTTACGATTGCTGTTTGGTGACCCCCGTCACCACAGCTGAGAGCTGCTTCAGATCCACATGATGCTAGATGTGCTAGTCTAGGAGTGCTGGGTTCTGGTAGCTCCGGTTGCATGCTGAGGTACTCCAACTCTTCCGCTGCCCAGGGCCGGACCTCCCAGGTGGGTGCTGAGGGCACAGGGCTGCTGACAGGCTCATCATCGGCTTCCTCAAGGCATGATGCTGAGCAGAGACGGCAGGTTGCAAGTGATATAGCAATAATATGATGAACTATGAGGTGACCAACAGATATTCAACAGCAGTGGTTGACCAAGCAGGTGAGTGCTGACCATTGCTGCATCAGACCGCCCTACTGCCACCACAACGTTGCATGGCTGAAACATCCAAAGCCATGTGTGCGTACCTACTGGGTGGGACGTTATGGCTTGATTTTCCAGCAAGCGCAGCATTGCGTACTGCAGATGTGGATTGTTGACAGGTTTTCGGCACTCTGGGCACCTGTTCAGGTTCTTGGGCTGATGCTGATGGAAACAGGCCTCGCATACGCAGTGCCCACATCCGATGTCCCAAGGCCGGCGGATGGTGTTGTTGTAGTTGCTATAGCAGATAATGCAAGCATCCTGTGCCATCCCAGGGACTGCACCACTGCTGTAAGCTGACTGTTTTGTGCAAACAATCCAGTTGCTCCTGAACAGACCTTCAATTATGCCAACCCTGTGTGGCCTGCAATGCCGTGCTTCAATAGTCAACCTTGCACGTAGCTGACCAGCTTAACGCTGTGGCGTCAGAAGGGACAGATGGACGTTGCAACCTGGCCATGAAACCATGTTGTTGTGACTCAGTGATTGTATCCAGACGTGTAACAATCCACTCTCTGACGTACCAAACTGCTGCAGCGGTCAGAATAAGTGGTATCCTTGCAGTGACACCAGCCAGCAGCCCACTGACGACAACCGAGGCCAATGTAGCTGCAGCTGCCAACCCGGCACCACTACATATGGTGATATGGCAATCTTTGCATTATGCACAAGTTGATGCTTCGTGCATGCACTGCTGAGTTGCTTGTATGGGCGATGGCCGATGGTGACTTCGTACGACCTTTGAAGATCTCGCGGCACTGGGTGACACATGGCTACTGCCAGAGGCAGGATGTTTGAATGGCTTTACAGCTTTGCATCTCGTAACAAACAATGATAACAGAGCAAGCCAGCAGCAACGACACTTCAGCACTGCTTTGTGTAATGACATGGAGTGCTCAAGGCAGCGGTTTTGTTAAGTTCCAGTGATTTTGAGGTTTCACGTCACCACTTTCCTTGCTTGGATCTTGCGTAAACTGTGCGTTTGCACCTGCACACGGCAGCGTTTTGTAAAACCTGGCTGGGTGGAATGAGTGATCTCACTTTTCAGAACATGGTCAAACCGTCTGAAACGGTCACATCAACCCGAAAGGGGAACACCCACCTGTGCGCCAGGCCAACGTGGCCAAAACAAACATATTCCACAAACTGTGCAGCACAATGGGTGCAAGCAAATTGTTTGTCCGAAGATAAACAGCACCACAGCCCACACCCAGGACCAGCAAAGGGGCAAAGGTCGCCAGACGGAAGTGACACACAGCAAACACCAGTGCACTTCCTATTGCAGCTACAGCAGGTGGCAGGAACCGCGTGAGAGATGCTAGCAGAAAGCCCCTAAAGATGAGCTCCTCCCACAACGGCGCACATACCCCCACCACCCCAAAGTATGCCAAACCTGTTATCCAGTCCGCATGGCAAATGCTGGCTTCAAATTGTGCACTTAGCACCTCAGCACTATAACCATTCGCTTCAGGGAACCACAATAGGCTCTTCTGAGCCAACCAATCCACAACAGGGAAGCTCGCTGCTGCTACAGCAACCCACCACAGCCACTTGCCGCCATCCCAGCGCATGTTAAACAACCCAATTTTCTTGGGTTGAAACCTCCCTAAACACCTAGCTAAGATTGCCAATGTCAGCAGTAGTTGTGCTATGTCCAGGCTCAAGTGAAGCAGAGCTGCACCTCGACCTGACAGGTCTTCCCTGTAAATGCCAAATAGCGCCAACACAACCGGCACAACGTACTGCCCAATGGTGATGTATGCCAACAGCCACGACACCATTACCTGCATGCAGTAGCAGGCATGCAATGGTTCAGCAGCCAGCACACTGCAAAAAGAGTGCCATTATGCAGTCCACCTGAAACCCGATGGCAGCTGTGCTTGCGGCACATGCCCCAGTCACTCTGCATGCTGCTGACTGATGCATTTATGAGCACAGGCCAATCGCACACTGGAAACTGGCCAACCAGGGCTGCTACATCCACTGCATCGAGTGCGGTACCAGGCCTACATGATGTAATAAGACTTGCACACTGATTTGCACACTGATGTGCATAACATAAAACGATGGTGGCCACTTGCCTGAGCTATCTTCCACATGCCCCAAGGAACTTGAGGCAACAGGCTCGCCAAAGGCTGCGGGTGCGCCTGAGGGGCATAAGGAATGATCAGACACAACGGCATCTAAACATCAAGCTTAACAGGCATGGCTACACGCTAGGCCAGCTCCCTGCACATCAGTGTACCTGAGGGTTGCTGACTGCATCATCAGCAGCTGCTTGGATATCATGCGTGTCGGGGAGACCTGCAGGTGGTTCTGGCCAGCAATCTCCACTAATGCTGCTCGCCTTAGTTCTGTAGGTGCTGCACTGCTCAACATGCAACACACTGATGTCCGGTGGGCAATTGCCATGTTGCCAGCATTTCCATCGTGTACGCTTTATACCGCGCTGTCGTCTGCTAACTGTAGCCACTGGCAGTTTGCGGCCGTGGCATTGGTATGCTGCTGTTGCTGGCTGGCAAGAACACCGCACTTGCTGAGACATGTCGTCGCCGCTTACTGCTTGGTTCACGACGGCTGCACTCAGGCAACTGAGCTGTGTGTCAAGGTGTTGTACTTTCGTTGTATTGAGCTGCAAATGCTACATTCTTGTCTGCTATAAGCTGCTTCGTGTCACAGTACGCGCTGCTGATGCCCCAAGCATCAACGAAGGGTACAACTCCGTGTTGAAGCAGTATGAAGGTAGTAGACCATATGTGTACGACCTGCTGTATGTATTCATTGAGTGTGCGGTGTTGGCAACCGTATGGTCGTGTGTTCGAGGACCATGACACATGACTACATGAGTCCCCTTGAGCGTTCCTCATGTCCTGTCTTGGGACTTCTCTGTTTGATCGAGTGCCCGAGTTCGACACTTAAGGGCAGAGGCACACACGCATGCTCAATGCCATCATGTACCAGTCATTACGTGCATACTGCAAGTAGTACGTAGTTCACTTGATTAAGATCTCACCAATTTGCCCTTTATCAAAAACGGCGCCATGGCGTGCACCATTGAAGATGTCACAGACGAGTTTGATCCAACAGTGTTTGATAAACCCCTTGGAGACCTTCTTATCGAACACAAAGGTGACTCTCAAAAATTCATGGTGTCAGTGTTTGACTTTCTGAAGCGAAAAAGCAACTTCTTCAAGCAAGGCGATGCCAAGAGACGCGTCCTGGAAGCATACAGAGAAGTGTCTGGAGAGTCTGATGGTATGAAGGCTGGCTTCTTCGGTAGCAAGTCAGCTAAGCCAGCTGCCAAACCCGCTGCCAAGCCAGGTGCTGTGGCTGCTGCCACCCCTGCACCTACCAGTCAGGTAAGGCTGCCTGGACTGCCCAGAGCCAGCATGTAAGGTTGGTTGATGGAGATCTTGGCAGCATGCAGCCTACATACTGGCATACATGTATAGATCTGTTCATTGTTATGGTGGAGGGATCCCATTCTTTGTCATCCTGCAGCTGCAGGTCACTTGAATCAACTTGTTCATCAGACGACCCATGCAGATAGATGCATCATGTTGCACATGTTCCATTGCCTGTGCATTTGCTGCATTGTCATAGGCATTGAGCTCATCTGCTACGGCGCCAGCACCTGAGCAACCGCCCACCCATGAAGCAGCCACTGCTGCATCATCATCACCAGATGTGGATGAGGACCAAGATAAACCCGACCAGCAAAAGGGGTTAAGTAAGCATGACAGCCATGACACCAACCGAAGTGTTAGCACGCAATGTGACTGTGTGCAACTTATGCACAGTTCAGTGAGCAGGCACTGCTTGACACCTAGAGCAACTTGCATGTCTAACTGCATTGCATGCAGCACCAGCAGGGAGGTGACAGCAGTTATCCATGGTCAGCAGGTTAAGACATGAATTGTGTGTTGCGCAGAACCTAATGCTGGTCGTGGCGCTGATCTTGAGCATTATACATGGACGCAAACTCTGTCAGAGGTGAATGTGACCGTGCCTGTTCCTGAAGGCAGCAAGGCAAAGCAGCTGGATGTTGTCATCGAGAAGAATTATCTTAGAGTGGGAATCAAAGGCCAGAAGCCTATACTGGATGTAAGTGGCAGAGATCACCTCGGTTTGGTTGTGGGGCAGCAAGTAGTCTGTAAGGATTCGCACTAGCAGCATATGAGTATATGCTACACCATAGAGTGTCAAGTTTGAACTTCTTATGAATGGTCCACGTCTTGGGCCAAGGCATCCTGCTGGTGCAGCTCATCTGCAACCATCATGGCAGCTGCATGCCATCACCATGACAGTGCCCATATGTGCTCCTGTATGCACCAAAGACCTGTGCTGATAGTTTCATTCAATGCATGATGCTACCAGGGCAAGCTGTCAGAAGGGGTGAAGCCAGATGATTCATACTGGAACATAGGTGGGTGTGGGGGACTGCCTGTTTTTGATGTACCAACAGCCAGTCAGGATTTTGTGCACATACAAGCTGCGCCTACATTTGCTGGCATACCATGTACTGTGGGGGGTGCTAGAGTTGACAAAATGCTGCATATTAAATGCAATGCACCAGCAATGCATCCTTGGTGGTATGATCAGCAGACTATGCACTGCCCAATCTGTGTCTTGTCGCATGCATCAGTGTGCTATGCGTTGCGTGCTGTTGTGTGATGCAGTTGACAACACAGTTGAGTTTAACCTGACCAAGTCTGAGGGCATGCACTGGTGGCGTAATGTGATGGAAGGTGATGAGGTCATTGATACGCAACAGGTGGAACCAGAGAATAGTAAACTAACAGACCTGGACCCTGAGACACGGACCACAGTGGAGAAGATGATGGTGAGGCAGTCAATGTGCACAGATGACAACTGTAGATTGCATGTAACTGGTCATATGTAATGCAACATGTTCCATCCGCTTGCAGTGCTGGCAAGGGCTATGTTTGACAACAGCTGCATAAATTCATGTTATATGCAGCGAGCTTGTATATAACATCAGCTGAACTGACACATTGCCCTGACCTGCTGCTATTTGTGTGTGTGTCTGTTTCAGTTCGACCAGCGTCAGAAGCAAATGGGGCTGCCTACCAGTGATGAGATGCAGAAGCAGGAGATGTTGAAGAAGTTCATGGCAGCACATCCGGAGATGGACTTTTCGCAAGCTAAGATCTTGTAGGACAGACAATGTCGACTGGTGGTTGAATGTCAAGCTGAAAAGTCAAAAGTCAGCAAGCACCTTCCATATCACAGCAACTCCAGCCAAAGTTGGACGCACAGTCAAGCTGTTCTAGGCCACCATTACTGTCACAATAGCATCAAGATTGATCTAATGTAACTCAAACTATGACATTTTGCGCGAGCCACTGTAAAGACTGTACGCAAACTTGTCGGTATTACATGATAGGTATATCATGTTTGATGGCATCATGCACATGGCAGTAAATAGTGTGACTTGATGTGTTTCCATGTCCAGTTGGACCGCATGAGTGATTGTGATTGACCAATGCTGCTGATACTGGTATTCAGTCACAATGCAAAACATATGTACGCAAGCCTCGTAAATGAAAGCATCCCAGCCCTAGAGTGGTGAGTGGCCACCTGCACGCAAGCAGTAAATCTGGACCATCATCTAAGTTTGTAGATTCCTGCTGGGTAGCGCCTTCCAGTTGTGGTCTGGGATAACATAGAGGTGTCTAATAAGACACAAACTCGACATGGGTTGCTTCAAAGGAGGTTTGGGGCAAGGCCTGCTTGCTGTGATTGGCGTCCCCCGGACGTCGTACATCACTGATGTTTAGACCGAACCTGACAGAGCCATCCCAGCATTGCTGTTTGTCGCTGCTTAACATTTCATAGGTCCTTACGAGGCAGAGAGTCTGACTCGCTCGAGCTTTCTTTTATCAGACGCTTGATGAGAGCAAGGTCTGCCTGCAAACATACAGTGAGTGTTTGTTTAGCCCCAGCACATGTCGAGTTGCACTTTAGGAGCAGCAACATACCAGACAATGCTGGCAACCCAAAAGACAATAGACTGACTCCCTTGTGATCAGGGACGCTGAGTGGTTGCCCGACATTCTGCGACAAGAGCTGAGCGACCCAGAGGCCTTGGCATCAGTGGCTTGCGGCATCTATGCGGTAGACAGTACATCCAGGAGCAAGCATACACAAGCTGCCATGCGGACGAACACGTAGCGTTGGCGCAGTAGGCTAACATGGAGTGGACGGCGGGCAGTCGACACGACGTCCTGGAGTGTGATTTCCATAGTGAATTCCGATAACGTCCAACGCACCTGAATCTCCTCCTTTCTCAATTTTGTATTAAAGAAGGGCTTCTTACTGGGCGCAGCCGGCATTTTGTTTACTCCGTGGTCTGAGAGTCTAGAGATGTATCCAGCAGGTGCCCGCTCGCTCAACGTTCCAGGTGGGTCAGAAGTAGCACCGACGTAGGGGCGCCACTACTGCGTGCATGTCACTCCACCAGTTCAGACTTCGGCCATGAAGTACTGAGTAGAACCAAACCAGTGGGTTTGCTTGCACTCGTAAAACGATGTGCACCCATGTTCTCAGGCAGCACTAGTACTGCTTGGTCGCCGTGGTTGTAGGGATGCATTAGTTCAAACGTGGTCAATCGGGCAGCAACAGCCACCACTGAATCATTGGCCTGATTCAGATGCTACAGCCGCACTGTCGTTCTTGCCATTTTCAAGTGTCCGGCCAGCAGGTCTGGCAGTTTGTGTTGCGTTAGAGTGTTGAGAGCCGTACAACTGTGACTGCTTGCCAAATTGGTGCACCACAGCGTGTGCTGTACAGCCTTGGTGCACTACACCCTGCTACATGATCTTGCAATGACCCAAACCCCTCATCATGATATCAATAACAAGCTGACATGGTATGAGCAAATGTCGCCACATTGCAAGCCTTAAACGAAGCCTTTGTTTGAGAGCAGTCAACTCATCTTTTGCTAGTTGCCGTGCCTTTGAATGTATCATTGAGCATGAGCATCAACAACAGACGGTCTAAGTTGTAAATGTAAACATCATGCCAATGGTTTCCTTGTCAGTCCAAGCCTCCTTTCAATGCTGCTAACCGTTTTGCAACCTCTGGCGATATGTCCTCATCCTCATCAACAGGCGCAGGCCGCTTCCTGGATGGCCCCTCACCTGCTGCATCAGCTGTAGCTGCTTCCTGGTTCTGAGCCCAGGTGGTTCTGTTCTCATCAACACCTGCGTGTACGTGAGAGACATGTAACATCAGCCAGTTGCATGCCATGTCAGGGTGGTAACATAAGGATTTCTACACACAATCAGCACCTTGCTGCATATCAAACAAGACTATCTCAGAGCTTCAAGCAACAGCATTACAAACTGGAGGGGTGCAGGTGCTGCTGGAGTGCCACAGGTCAGCAGGTAAGGGTGCACCATGATCAAGCAGTGCTACTATTCCATTGTGTTACAGCACCTACCCGCAGCATCCTCCTCCATGGGGGTATTCCACCAGATAGGTCCTCCAAATTTACCATCACCAGATGAACAGCTGATGCAGCCTGTTTGTACATCAGGTGTCACCCGCTGCTGTGCTGCTCTCAAGTGCAAGGGGACCCGGCAGTGTGATGTGGTGCCAAAATTGTGATTGCCTTTCTGAATGGCCAACATGGAGCACAGGATTTCGTACCCCGGCTTCCGCCATTTCGAAATCAAAGAACCGTCTGCTATTTTCTCTCGCACCAGGTAGTCGTACTGCAAACACGTTACAACACCTGGTCTCATCTGATAGCAGGTACTTCAAAACAGAGAGTTGTGTGTACGAACAGGTGGAGAATAACGGCTGTACACTTACCACAAGTAATCTGTACCGCATGTCATACATCAGAGCGTTTGTCATTAGGAGCAATGAACAAAACACACTGGCAACGTGGGCAGGGTTTGCTGCTTGTGTGTTCAAGGGTGCCTGCAATAGTCAGAGCTCTTCTCAATGCAACCTGCTGTAATCATTTGCTTACCAGTTCTTTGGACATGACCTTACGCACATACATCAGGTCGTATATGAAACGGTTCTTTTCCCAATGTAGCCGGTGTATCTTCCATGTCAGTTCTGCTTTGCGCTTGCCATCGTGTTCTTCGTTGACTGCCTCTTTCATTTGCTGCTCAAAGTCTTCGATCACCTCTTCTATCAACTCCCAACCTTCTGGCGGACGTCTGTTCTTCAGCTTTCTTCGCAACGACATGACTGCGTGTTGTGGGGTGTCAGGTACTGTTCGAGCACTTCCAAGCCTTGCTTATCTACTGATGCTGTGGGTTTCGGGGCCCCAGGCGGAATGATATGATAACTGATGTGTGCATCAGCAGCAACAACTAAAGCATCCGTATGGGGGAGTCGCCTTGTGAGACTACCACGCAGCTGTCAAAGTGTCATTGTGTCAAACTCAAAGTAACGGACGTCGCCAAGCCAAGCGGCAGTGATGACTTCTGAGGTCTGACCAGCCATCAGGGTCATGCAACCCCACCTCCAGCATGCAGATCAGGATACTGCAGCAGGGCTGCAGCCTCACTAACCATAGACTGTGCTGAGAGTGGCTGCTCTGGAGCATCTGGCATGCGACGTTGTTAAATACACGTGGCATGGTTGGCAACCAATATTGCCCTCTGCTAGCACGTGGCATTGTTGTAGCTGGACCTATTGCAATTTTCAGCAGCGAACAGTCTAAGATCCGTCATTGACAAAGCCTGGAGGCCCCAGATACTCAATCACGTATGCATGGGTTACATGCGTACTGCTATCATGACGTGTTCCATTGGGCTACAACTAGCACAAGCGTAAATCTAGCACTGCATAGATATTGATGAACCACCACCGTTCTGTATGTTGCTCACATGCATGATAACCACCCCATCGACACATATAATATCACAAAAATACCCAGCAACTCACAGTATCTGCAGCTGCTGTTGAGTAAGTTTCTGATCAAGTGAATATGCGAATGTAACAGCTGGATGCAAGGGATGACTGCCGAGTACAAGCAGCCTGCCTGTCAATATTCCCCACTGCTGCTTGTCCTCCTGCTGCCCTGCCCTGGCCCTCAGGAGATATCAGCACTGCTACTCTGTGGTGATCAGGTCAGGTCAGGTTTGGTCAGCTGATCAGCTCCCCTGGATCTGAGTCAGGATGTTCACCCAACCATCTTTGTCCCTTTTGCACCCGCAGCAGCCAGCTAGGGTCTGCTACCAGCATGGCTGCAACATCCGTACCAGCAGGCAACAGGCGGCGCATGTCCAGCAGCACCTCCTCAACACACTCCACAGACAACAACAGAGGAGTGGCCTCAACTAACCTGGAACACAGTAACAACCATAAGCAACGTGGTTACCAGCATGTTTGAGACAGTGTGCAAATACCTTGCTGCTACTACATACAGTAGCTCCTTGAGAGGTGCATGGGGTGTCACAAACACACAGCCACCTGTGCAACACTGGCTTAGGGTATCACATGTTGCTTATGTCGTCATGATGCATCCAAGCTGATGGTTGCAGCCAAGCCATGTGTACCTGTCGATGTCATTCAAATGCAGCAGCTGCTTCAACCTCTCAGCTACTGCTGCAAACCAAGCTGATGGTTGCAGCCAAGCCATGTGTACCTGTCGATGTCATTCAAATGCAGCAGCTGCTTCAACCTCTCAGCAGCTGATGCCAAGGCTTCACTGGTTTGCAGCAGTAGCTGAGGGCGTTGCATCACCATCACACTGATGTTGGTACAGGGGAACAGCTCCTTCATAGCAATCAGGCGAGCTGGTAGCAGGGACAGATGTTGCACAAGGGCTGCTACCATAGCAGGCTGGATACTTGACAGCCTGCCAGCTGCAGCAGCAGCAAGCATGAACCGCAGCAGATTGTTGACCACTGTTGCAATTCCCTTGATTGGCATGGTACAGTGCATGAATGTCAATTTATGCTGGTTCACATTGCCAAAAACGACTTGGCGCTGCATGGCATGTAGTAGCTGCCAATGCTTTCAGGTCTAGTAAAGGATGTGACTGGCGCATGTATGGATGGTTCTGATGCTGCACATCCACCCACCTAAGTCTGGCAGCAGCAACATGAGGCTGTCCAGCCGTTGCTCCATGTCTGACATGCTGATGTCTAGCTGCTGGGCAGCAATGATGGCAATCAGTCTAGCCTGACACAGCACCAGCGACACACATCATCACGCAGCCCCAAGTGTGCATACAACACACAGAAATACACATACTCCGTTGAGCAGGTCAACAACAGGAGGTAGGACACAGCACTGGCAGCATGTGAAACACACACTACTGGACTGCAGTTGAAGACCAGGTTGCTACCATGACTAATTGAGGTTGTTTGTTTGGTTGTACCACCGACCAGCTCTGTGCATACCACCATCATGTACTGCCTCCTGCATCACGCTGAGAGTTTAAGGGTAGGTACACATTTTGCACGTACCTTGTTTGCCTCTGTCCATTCTGTTTCTCTTTCTCGGAGGTCAAATGTAAGGTTCCAGGGAGCTTGCCTGACATCCGCGTTGCGCACCTCAGTGCTGCACCTTGGACGAAAGGCAGTTGGTTTGCGTCGTAGTCCATGCGGTACTGGCTGATGACAATGCGTGTGGTAGGTCATGAGCAATGTGCAAGCTGCAACACGGACCCGCATGTTCGTTTTTGAGGTCCTCCGACCCGAGCGCTGGTGTGCCTGTAATACCTGTGGCACTCCAGCCGAATTGGTGCCCGACACCAAAGAAAGGCTCAAAACTGTGCAATGAAGGATCGTGCCTCAGTTCTATCAACGATTATGCTGCCAACGTACTGTAAGCTAGCGGAACCCCTCGCATGTGCGCTGCCATGTCTAATCCGGTCGCCAAGCGAAGATGCAAGATTGCATCCTGATTAAGCTGTCGCAGTGTGCAGCATCAAGAATGGCGCACATGAGGAGCGTATATTCTCCTAATTATTTTTTGCAATGGGTTGGACACTGCCTGGCTAGCAGTTATGTCAGTTACTAACTGATGGTGTTTGGCACGACTTGCGGAGGCTGTCTGATCAACTGCACGTCTGCACGAGAGTGGCCACGGCCGATGCCGCTTGGCTTTGTACTTCTACTCAAGTCAGTGCTTGTGCCTCAATGTATGTCAATGCATCTGCGCTCTGTCTTGTCAACTCTCTCCAGATGGTTTGTGACCCCTCGGTGAACTAGGCTACAAGGTCAAATACAGCTCAACTGGGTCACACACAAGAGAATGATCCTTACGGCACTACTCAAGGCAGCTACCAGCCTAACTGCCCGACAAGCGGCCTCCTTATTAGTTCCCGCTCAGCAAGTGCACACAAGTTCTGGCAAACATGTACCTCGGTTCGCGCTTGTTCGGGATGTGCCAAGCACCTTTGCTGATAGCCTAAAGCATCAGGAGCCTGATGAGCCTATTAACGTGGATGTGGCCAGACAGCAGCACAGCGCGTACGTGGATGTCCTTAAGAAGCTTGTATCAGAGGTGTTCAGTATTCCTGCAGACTCACACCATCCAGACTGCTGCTTCATTGAAGACACAGCTGTTGTGGCAGGCAGCACAGCCATCATCACACGACCTGGCACTCCTTCAAGGCTGAATGAATTGGGTCCAGTAGCACGGGCACTGCGTCAGCTGCAACCCACCGCAAACCTAAGAATTCACAGTATTACTGCTCCTGGTGCGCTGGATGGAGGCGATGTCCTGCAGGTAGGCAACCACCTGCTGATTGGGCTGTCAAGAAGGACCAACCAGGCAGCTGTTTACCAAGTAGCTGGCGTATTGGGTGACACCTATCAGGTGCATGCAATACCTGTGACAGAAGGTCTGCACCTGAAATCTGCCATCACCGCCTTAGATGACACAACCATTTTGGCAGCAGACAACCCAGCAGGGCATGGTGTTCTCGATGCCATCAAGTCAACTCCCTCACTAGCACACAAGTTCAGCTTTGTGTTTGTTCCTGATGCTCCTGCCGCTAATGTGCTTCGCATTGGGCACAACATCGTCATGCAAGCCGGATTCCCAGCCAGTCATGAGCTGTTGCAATCTCTGTGTCGACAGCGGGTGCTACAGCTGCATACAGTCCCGCAAATGACAGAAGTAGCTAAGGCAGATGGGGCGCTGACTTGTTGCAGTATACTGATACCTTGACCACGAGTGTTCACAAGCTCGACGTTTTCACAAGATCAGGCATTTGTCAATCAATTTATGAATTTGCATGGGGTCATAGCACATGCTGCAACTAGTCAACATCAGCAATGGTACATAATTGCAACCCAATGCTTTATGCTGCAGTGATAGCAACTGCGCAAAAAATATGATAAATGCTTTATGCTGTCCATGTAAGTCAGCGGTAAAGAATACGAACAATGAGCATTTGCTGATTTGTCTGATGCTCAATGAAAACAATTGTTGTGTGTCAAGAGAATCCTGGCAACTTGGACTCCGCCATGGACATGGCACCTGACAGCATGGTGTGGTATGCTGTGATGCACCCCATAATGCACATACAGCGCTTCACATATGTTGCCACAATGCCTAGCAGCACATTCAGCTACAAGCCAAGACCAGTAGACAGGGGCTGGCTAGGCAACTGTTGCTATGGGCGTGTTCCAACACATACAGATCAGTCAGGTACAGCTCCTGATGCTTTGGCAAGTCAGTGTGTTGTATGCCATCAATCACTGCTGCAGTGCTGCAAGTGCTATGTCATTATCACCGTGTGTAAACAATTGGCTGAGTCACTGTGGTATCAATGGTGCTGTGGGTGATTAAAGGTTGATATCTTGCTCTGGCAATAAATGCTGCTGATATAGCAGCAAATACTGTCCCAGGGCTCCTCAGTACTGAGCACTAGCTGCAAACAGTTCAGAGGACTTCAGCCAGCAGGAGCAGGCTGCTGGTTAAGGCCGCTGCGCTTAGCTGTTGCATGCCTTTCAAAGTAGCCAGTAATTTGATCACTCACAGCCCACACAATTGCTTGTCCTGGGGGTATCCTCATGAGTCGTGGTAGCAGTCCTCGCCACATGGCTGGCAACCCCTCTTGTTGTGGAATTTTGATTAAAGCATCAAAGAACCCATTGTATCTTGGACCATCGCTGCTTTTTGATTGAGCCATAAGGCGTGTCTTCACTACATCGAATGGACCTAAACACATGACAGCATCAATATCATGTCAGTCAGCCAAACAGTATTGTATCCTTTGTCTCCACAATCTGAATACCTCAGGCCTTACACATGCTCGTGATGTACTACAGCCAAACCCACTAATCACATATTGGTCAGAACACAAATACACACATGCCAGCAACTTGGACCCTGGCAATGTCACAGCAAGCTGTCTGTTCATGTGTGCCCTACTTCAGTCAAGAGGTGTTGCGCAGTGAGGAAGCGGTTGCTGCCTCTAGTATGACACTAAGCAAGACCCTGCTATGTTGACTTACCTGTTGCTACAGGTCCTAAACATGCTGCCAGGAAGCCGCTTGCCATGCTCTGCCATGGTGCTAGTTGTTTACCATCCCCTTCATGCTTGTGCCACAACATCTTATCAACATTGTTTTTGGCCCAGAACAGGCACATCTGGTTGGTGCCATTGCGCATCACTGTGGGGGCAGCACCCGACCACAAGCCGCGTACACCCTCCTCACGCACGATGGTGGCAGCACAGTGTATAGGGTTCTGGGAGAAAACAAGGCACAGGCGGCATAAGCGGCAGGCATAGCTACACAAGAGATGCATGCCGCTCATTGGAGGTATGGGGGAGAAAAGAATGTAATGAGCTGGTTGGGCCAGGGCAAGTGCACAGTCATATTGCCCCCCATGCAAGCACTGCGATATGTGCCAGCCATCAAGCTCATTGCTTCAGGATATACACACTCAAACAAACACTCAGCCTCACCTTGTATTTGAATTGATCTTTGTGCACGCCTTTTTGTTGTTGTAACCTGATTTTGATTACTTCGAATGGTGTAACAATTATTAAGGCCTCTGTGATGCCAGCTAGGAAGCCAGCTGCCATTCGCCGCCCATCACTGAGGTTGCCGCCACTGTCTCTTAGTAAGCCCTGGATGACAGCCAGGCAGCCAGTGAGTATCATATTGTAATATAGAGAGTTAGTGATGGTGTGTACACTTAGGCACAGCAACCAATTGCACAATATGCAGCAGGGCAACACTAGATGAGAGTGGATTTTGCTGGACAAGCAGTGCAGCTAGTGATGGGCAGATACAACATACTTGCATCCGCACCAGCCACACGCCTCACCATCATGTCTCAACAATGTAAAAATGCATTCGGGTTGTCAGACACTGCCTGCAGCATGCTGACATGCACCAGCCACATGTTCAGTAGCAGTGGTTACCTGATACACTGAGTTTGACCCCATGCGCAGCGCATACTTGAGTGTCAGGTGTGTTGCAAATGGTGTCAGGCCTTTCCACAGTGCTCGGGTACCTTCGTCACGAACCACCTGGCGACCACAATCGACTATACCTGCACCGGTAACAAGTGATGCGGATGACTGCAAGAACCGTAGTTACACAGCAGTGCAGCTCTGAGATAAGTGCTGGTGCTGGGGTTGTACAACGTCATGACGTCTGGGTGCTGAGAGATCCTAAACATGCTGTAATTCACATCCGTGAAGCAGTACTTTAACGTTGTGATTGCATTGCACACATCTGCCATGAGGTTATCAAAGTGATGCTGCAGCAACACTAACCAACCAAGTGTGTATAAGCATCTTACCATGATACTTGCCAACTCTGTCCAGCTGCAGGCGTGTTTTAATGACATCAATGGGTTGAAGGCAGCAGGCTTCCACCACGCCACCCATAGACCCTGCAGAATAATAGCAACATACATCATGAGCCTAGATACGACACGTGTACCTGTGATGTTGCAGCTGCACAGCTCCGCGGCTGAAGCTGCACGTAAGTGGCGGCAACCTAATTGTTGCATACAGTACTACTGTTTACAAAAAAGCAACAAGGGCGTTGCAAGTACAGGTCCCCCTTCCAAAGAAATAACAGACTGCGGGGTCCAGAGCAGGAACCACACTGTAACATTTGCGCAGCCATGCTGGGCAAAACATGACACTGTGTTTGTTAGTCAGCCCCGTCCATGCAAGTGGGCATGCTTGTATACAGCTGGCCGTTGTGCGCGTCTGTCACAATACAGGCCGCGGCACATGCCTGCATGCCTGAGTAGTGGGGCAAACAACAAGCTGTGAAGGCCAGCACATTGCCTCATTGCAGATACCTACCTGCAAAGCCCTTCACTACGGGACTGACGGCAGCTATCCGTTGCTTTTTGTCTTCATCCATAGCCGTGTTTGCCATAACGAAAAGGACGGGTTTTCACGGTGAAAGTCCGGCGCAGTGGTTCAGCAGCAGCAGCAGCACACAAGCAGGCAGGCTCAAGCATGTGGTACTGACATCGGAAACAACTTCATCACGCTTGTTCGGCTTGCTTCATCCCTTGAGTGCAGAAACGTGTCGATTTCAGAGACAAAGTCGCAAAACAGGGAAGGCACGTGACGCAATCCCCTTTGACAATATTCTCAGCTGACACTAAACCCTAAGCATACCATACTATGCTACTGCCGTGCCAACGTCTACTTCCTGGCACGTTCGATCCGTTATATGGACACGACGAGCAAATTGGCGCTGACTGTTGATCGCAATAGCACAGATGGCAATGTATACACCACTTGATTGCAGAAGAGACTGTGCTGCTGTCGTAGTGCTGCTGTTTGCTCACACGCATGTCTGGTGGGCGATATAAGTAACTAGAAGCGTTCAGGACGTTTGTCACTGCTTCTTGCGGACATCAAAACATGCTTAATTGCCTGGTCAAGAGTAGCGCCAGCAAATTTTGTCAGAGGAAGCTGGGTTCTGGCAGAACTATGGCAGGTACATACATCAATAGGCACCTTGCATGTGTCTGGTCTTTAAACTACATTTTGTTGTAGAACACACATGATCTGTTGGGCGTGCAAGCTTTCATCAGTGTAGGTTCGTCGCATCTGTGTTTCAAACGCTGCTGTGTGGTACAGATGTGAAGAGACATGTCGTGACAGGTCCCGCTGCCATCTCTCTACATGCTGATGCATCCAGCCACCCCATGCCCAGCACAAGCACCACCACAGCAACCACAGAGCTGAGGGGCATGCCAGACTTCAGTGCCATCAAAGGGATCTTGTTTGACATTGATGGAACACTTGCCAACAGCGATCCCTTGCATTTCAGAATGTGAGAGATGTGATACCAACCTGATGCATTGATGGCAACTGCCGCAGTAAGGCATGCTTACATCATGTTGAGCAGCCGCAACATGGCCTACAACAGCTCAGCTGCAAATGTTTGGCATTTTAAGGGCAAATGTTTGGCATTTTAAGGGTCAGCTGGTGGGCTACTTTTTGTGGCTTGTGATTGTGCTGGGCACCCAATGACCTGCAGTGGTTGCTCAGCAGCTCAAGTGCCGTTCATGTGTTGTTTGAAACCTGCAGGTTCCAGGAAATCTTGCTGGAGGCAGGGTTCAACAATGGGCTTCCCATTGATGATGAATTCTTCCGTGTCCACATTAGCGGGCGTCACAATCCGGACATAGGGGCTGACCTGTTCCCAGATTGGAGTGTGGAACAGCAAACGGCACTGTTGAATGATAAGGAGCAGCGCTTCAGGGATGCAGCAGGTAACATGCACTGCAAGTATGTAGCAGTCACCAGTCTTGGCCAGCATACTGTTGTACAGGAGCGCTGCTGTTGTGCTGATGGTGCTCATCAGACTGTGCTCTGGAAATAGGTGGCAGTCTGTGCTGGTGTAGCTGTCATGGTGGGGTGTCTGAGTAATGGCTTGCTACAAAAGGCTATGGAGCCGTAATGATGCTCATGATTGTTTCAACGACACTGTGCAGGTGGCGGTCTTCAAGCCATGTCTGGTTTGCGCCAGTTCTTAACCTGGGTGGACACGAGAGGGTTGCCCAGTGTGGCAGTGACTAACGCGCCAAGAGACAATGCATACCTTATGATACGCGCTCTTGGTTTGAGTAATTACTTCAAGGCAGTAGTACTAGGAGAGGAGTGTGAAAGAGCTAAACCATACCCAGATCCTTATCAGAAAGGCTTAGCAGTGCTAGGTCTACAACCGCATGAGGCTATTGTTTTTGAGGATTCACCAGCAGGTAGGAGAGCATGCATGAGCCTCAGAGCCATGACAGCAAGCATCAGGGAATGAGCAGTTGAAAGAGTGATTGCTGCCCCGCAGAGTGACAGACTTGCTGTGGCTCCATGCTGGCCACACCTCCGTTGTGCATATGCATATGATCCATTCGACCCAGTCATGCAGCCCTGAGTGGCTTGTGTTGCTCTACTGCTGGCTGCACCACATGTCCTTGGCTGTTACGTGATTCGCTAGTGTGCTCCTGCTGCTCAACAGGTGTGCGGGCAGGTGTTGCTGCTGGTGTACAAGTAGTGGGAGTGGCTAGTGGTCAATCAGAGGAGACACTCATGGCGGCAGGAGCCAGTGTGGTGGTGAAAGATTTTCAGGATCTTATAGACAAGGCAGGACTTGACAGTGGCAGCAACAGATAGGGAAACAGCATCCAAAACCATGCAAGCGCTGCCACATGCCGCATCATGCCAGGCCAAGCAGACACGCTCAATGTAAGCTTATGAGGGCAGTCCTGCTGCAGCTGGGGATGGTGATCTCTCAGGCAGGGTCTGTGACTGGTGATTCTTGTTATTAAGCAAGCTTGAATTTTCAAATTAACATCCACGTCATTGGTACTTCATCAGCACCTTGGTGTATACGATTGATTCATCAAGGCTAAGCCGCAGCACTGTGCAACTTGAAAGCAGCAATCACATGGGTGCGAGTTGGTGGATTTGCTGCTTCTTGAGTCTGTCTTTTACTCATTGTCAGTCCTCACAGTCCTCACTGACATTGGACATCCTGTCATAGAAACATAAACAATCGCATTTTTATGGCCCGGGTCAACCTGTTGGCCCTACTTGACTTTGACTTTTGCTCCTGAATTGTTTGTCTGCCCCCTGCCCTCGATCGTGCCTGCCAGTACCGCTGGTACTGCTATGTACTGCCACCTGCATATCTTGTTTTAATGAAGCTCCACAGTGCTCGCAGTCCTAGTGCCTCCCCACCCTCCGGTTTGCCCGGACCAACAGAACTACCAGACACATAACCACCAGTATCAATGTGCACCCAACGAGGCACATCCTGCAGCAGCAGAGTGGACATGATCAGCCAGTAGTGCACAAAGAATTATGTTGAGCAACAGCGGCTAGTTTGCTATAGTATGCCCACCACAGTAGTGTTGCAATGCTGCTTATCACCAGTGCAAAACACATCAGCATGTCACCATACATGGCAACCGGAGGTTGTTCAGTGCAGGACACAAGTTTGTCAGCCCACCACCCCGCCCCCTCACCCTACCACTACCACTGCACCGCTCACTCACTTGTGTGAACTCCTTCAAGAACAGTGCTGCCACCACAGCACCCGCCTGACCTAGTTCAGCTCCTGTACTGCTGATGTCAGCCACTTTGCTATCCAACATCTTCCTGTACCCCGCGTACAGCGGCATGCGCCACAGCGGATCACACTCCTTCTCAGACGCAGACAGGAGACCTGGTGGTGGTAGGGTGGGGGGCGTGGGGGGGGGGGGGGGGGGCCCGCCAGGTGGGCAATGCACAGACTCAGCTATACATCAATGACTGCGCTAATGCTTTGGTTTCGTCGGTAAAGGGAGGTGACCGACATGACATGACATTAGTGAGTGAGGGTAGTTACTTACGCCCTTGCAAATCATCGCCCAATGCACAGCCCAGAAGCTGATCACCTCTCATGTTGCAACGACTGGGCTCAATGTTGTCATGCACATGTCAACCAACCAGTGCACAAGCCCCCGTGATAACCGTGCCCACACCCACCTGTCCACACATCCTCCGCTGTGCTGAACACCGCAGGCAGCTCAGGCCCCAGTGCTGCTCGTGCTGCTCCTGTCAGGGTGGCGGCATCAATCAGCAGGTCAGGGCGGTCAGAAGCAGCTTCATACAGGGCATCAGACAGTATCAAACGACCTTCAGCATCTGTGTTACCATTCTGCAGGCAGCACCGGCAAGCATGATGTCAGAAAGGTGAACTATGGAGTGCACACATGCTTGATCCCATGCGGTTTGTTTGTTTTGGTATAGTGGTCTGATAACATGATTACACTGCTGCTGATCAGATGGCATTTCTTGGTGAGATGAGCAACTGCACAATGATCTGTATGTGGCCTATTGATGAATCAACACAGAACCTGTTTAAACACTTCATCTCACCTCCACACTGATACCCGCCCTTGTCCTGAGCACATCCAATGGCCTGTAAGCATTGCCACTGATGGCATTCTCCACAGCAGGCACCAGCACTCGCAGGCGGACCGGCAGTCGATGACTCATCATGACGTGTGCCAATGACAACATCAATGCAGCGCCACCCATGTCCTGAACCGCACAACAAACAAAAGAGCATGCGGCTGCTGGTACATAAAGCAGGTGTAGGGTATCCAAGCAGACATTGTGTGTTGTGTAGGACAGAGTGATCCGCATGCTTGCACTGTAGACATAGCCAAGCATCATGATGTGGTACACAGTGATACAGCAACTACTGACCTGCGGGATCATACAAAGAACAGAATGGCTAGCAACCGTGTCACATGTCGCCGCCTACCTTTTTCATCAGTTTCATGCCAGCTGCTGTCTTGATGTCTAGCCCCCCTGAATCGAAGCACACCCCCTTCCCCACCAGGGCAATAAGGGGTAATGAGGATGAGTCACCAGCAGCAGCCCCTGAGGGTTGCCAACTGATGTCAATAAACACAGGAGGCCTGGAGCAGATGACAGCAGCAGCACAAGCAAGGATGCTAGGAGCTGTGTAATTGTCGCTTTCACAAAAGCTTGCAGACACTATGGACTGAAAGCAACAGCTTTGTGGGGACTACGCTTCAGTCAGTGCATGGTCAATACTATGACTGAGGAGATACTTCAATCATGGCCCAGCACCACTGTAGGTAGACAGTTGGTATGCAACAAGACTGATGGCTCCTACCGCGCACTGGCTCGCCCCACAGTGTGCACAGCAGGGTAGTTCTCCTTCAACAAGTCATCACCAGTGATGGTGTGCAACACCGCCCCCTCATGGTGTGCTACTAATGCTGCTGCCTCAGCCTCCAGGTGCTGTGGTCCCATGTCTTCAGCAGGTGTGGTGATCATGTCACGACACCAGTACACCGCATGAGCCAGCGCTGTCAGCGATGACCTGTCAGGGTAGCAGTAGGAGGAGGGTGGTACAGCAGTGAGTGAATAAGGTGGTGCTGAGGTGGCCAGTGGGTGTGGGGTGTGCTGAGGTGGCACATGACAAGGCCATGTGTGAAGCACCAACACGAGAACAACCCTACTTGTTGTGCTGTCAGTTGACAAGTGCTTTTGCTGAGCAGCAAGTGTGCAAGTTTGCACGACATGTTGCACATGCTTCATCCCCCTCCTGTTTCCTCCCTTCGTATCATGATTACCTGTCAGCCCCATCAGGCCACACCAGCATGGGTTTTGCTGCTGCTGCTATACCGTCACTGGGCGTCTGCGCATTGTCTTGATCAGCATCACTGGCTTTGTCAGTTGACTTGTATCGCTCAAATTTGTAACAGCCTGAAGAGCAAAGTAGGAAGTTATGGCTACCACAGGCATGTGTACCTGGCACTCAGTCCGCCTCAAGGATGCAACGCACCTAACATCCAGCCCAGTACTGCCTTGTTGACCAGCTGTGGTGCATTACCATCACTGTCGTCAGCCAGTGCATATGCTCCTGGTGGCAGTTTACCAGGCAGTGCTGCATACCCCCAAACATCTGATAGGGAGGACAGCCCAACCACCACATGCTGCACACCACCCTGATGGCCAACAACAAGAGGAGGAGGGTTATGCACAATGCATTTTGCCAGGCAGTAAGACAGTAGATCATGCTGTTGCCTGGTCGGCAGCATGGCTGTCCTACCTAGGCTGTGCCCTGCTGCAGCCACCATGACAACAGCATGTTTGACTGCATTCATCCTAATAATTGTGCCTGCTTGGTATGCACAATGGTTCCGTCTGTTTGCTGGACTAGTTACTGCTCCATGCACTGTGACACTCGTGTGATATATGCTGGTTGTCATGCAATTGATGTTTGTGTGACACTGACAGCAGACCATGCTGACCAGTCATTGCTGCTGCAGTCTGCTGACCTGATGATCTGGCACAAGCAGTACTTCACCACTTTTGCCCTTAAACTTGGTGACAGCAGACCATTGTTGCACTACTGTTGATTGGCTGGACACATATTGGGCTGCCTCAGCCTGCATACGTAACAGATATGTTGTGGTCAGCATGCACTGCCGTTGCAGCGGCACAAACACCATGCACGTCATGTTCTTCATCGAACATGATTATATATCATATGTGTACCTAAGTATTCATTCATTGAATATTGATTGTTGACCGGATGTCACCTCCTGCATTCTAACAGCAGCACTGCTGGCATTCGAGACTGACATTTGCGCGCTTGACCCTACACATGTGTAATTACATGGTATACATACCTGTACCACGGGGTGGATTGTAGTCGCTGTTTGCCCAGGGTCTATCAACGGACTCACGGATCTACGTGCAGCCTCAAAACACAGCATCTGCGGTTGCACCTGTTGTGCTTGTGCACTCTGCATAGTACTTAGCACACGTCTGCTGTTTGCAGTGCGGATCCGGGGCAATCTACAACCAGCCAAAGTTTGGTGCAAGCACGCAAGCCTGTTGTAACAGACATGTGAAGCAGGCATGTCAGACCCGGCATGTGAGCGCAGTGGCACCTGTAAACATATGGAAGCACTCTCAAGTAGCATGGATATTTGGGTGGGACATAACGTCGCGCACCAACGTTTGTAGACACAACTTGAAGCAGTCTTCGACGTTATTGATTGTTGTGACTTTTTGCCGGCAGTAGCAGAAACAGTCAGAACTCAGACCCGACTAAACTGAGTCTCCGCAGCTGTTGGAACTAGCCTGCCACGGCGACACCACTACATAATCAGTACTTGGTGACTTAGTATGCTCGTGGAACGACTCTATTTCAAGTTTTCCGCCAATCGCATGTGCACACCTAGACACAGCCTGCCCTGCCGATGTACCATAGTTCGCCTACGTGCACATCGGGGGTGTTAGCCGGGCACCAGGCACAAGATTGATTGATCAACATCCATCCCACATTCCCCTTATACCACAGTTCACGTGATAGCTTCACAGCTGAGCCTTTGATGCTACTGTGCAAGTTGCCAGACCTGCAGCCTGCTGCCCTGTTCCAGAACCATCACCCAGGTGGCATCGCAGCTAGGAGTGCTTATAGGGTCACTGGACCCTGTGTGATGTTGTAAACAGTCTGCCATGACATGGATTGCCTATACCCAGCTGGCAAGTTGGGTGCTGAGCAGATAACTGCTGAGCAGTGTGGTAAGGTCTATGCAAACCCCCCTGCAACCACTGGCAGTATGACAGCTGGCCTTAACCACTGTAGTTTCCAACACAGGTTCCAAGTGCAGCAACAACATTGCATTGTCCATCACCGACCTCAGTAAAGAGCCAGCCAAAGGGTTACTGCATGTTGTGGTAAGTAATGTGCACCATAGCTTGTGACAAACACCCATTCTACCCCCACCACCAGCATGCAGCAGCAGTTAAGATGGCAGCAAGTGTTCCTCCAATCCAGCTGTGAGTGCTGTTAAAACAGCTCTGCTCTTTGTTTCACAGAATCACGTGCAAAGCTCGGTCCCCTCCCTGATTGAGCTCAGAAAGGAAGTGCAGACTGCACACGTACAGCTGAGGGTAAGCAAACTTCAGGGATGCAGCTGGATAGACTTCTGCTTTGCTTGGTACAGCATGCTTAGCTGTGTGCTTCTGTTCCATACATGGTTGCCCTGCCACACCCGTGCTGTCCCCCTACTTGTGGCTAGTGCCTTTGTGATAATTCCAATGTGATAAGCCAACATGAAGATCACGGCGGTGCAATGCAGGAAGTTGTCGACAATTTCAAGGATATCAACCAAGGCATTACCAGCACTTCTGGGCCGTGCACGCAGCAGGAACTGCAGCGGCTGGCACATAGCATACAGCAAGTGGGTACGTTGTCGCCGCCTGTTGCTGAGACCGCTGATGACACTGTACAGGCAAAACCCAGTAGTGCAGCATCCTATGTGTCAGCACTGCAGGAAGCTGCACTGCATGGCAATGTCATGGGGTACAAGCTGTGGTGATGCTGGTTGCTGTGTTATTAGCAATATGTTGTATACTATCGGCTTATGGCTCACAACAACTCATTTGCACCTCACGAGACTGTTGACGCTGTAAACAAGATTAGTGGTTCGTTGCATCGGCAATACAGCGTCCATTTGGGCTTGAGTGTATCCCTACATATGTGTGCCCTTACATGCTGGGTCACGCACGTAAGCCCCAATTAACGATGTTCACTACTGGCTGCTGCAAGCCCATCATGGTCACGCCTGCTTAGCGCGCTTCTGTGCTTGTGAGTGGTACCCACGACGCATGCCGCATGCCACATGCGGAACCAGTTGCACTCATGTTATGCTGCCGCAGGTCTGTGCAGATTCCTCCGCTGGAGTAGTACTGGGGCTAACATGCACGTGGCAGGCAGCGTTCACAGTGGCAACTGTAGATCCAATGGCGCCAACCTGTACTGGTCACTCCAGGCAGTACACCGCGTGCCGTGAGTGGCCACTGCAGGCCCCTTTCCATAGTCCGGTTGCGCTTGCCAATTGGCTGTGCCCCTTCGCGTATTAGTACAGTTCGTCTGGTGACAGTCACGTGAACCTCGACGCAAAGCCAAGACTCATGGTGCCACGGGCAAGCCACCATGTCCAGGGTTGTCCGCTGCCTGTGTCACCAAGCACTGCTCCCACAGTGAGGAGCCCATTCCTGATTGCCGTGTCTTGATCAGTATTGAGGGCTTTGATGACGCTAACGATGAATCTCAAAGCACCGGTCTACTGCCGTCGTTGCTGTCCTACAGGTTGGCATGTCTGGTGTAGCATCCAGACAGATGTGCATCACTGAATCATGCCATGCAGCAGCTGGGCCATGCACATATGCTGGTAGAAACGCGTGATGTTGTCCTGCATTGGCACCCATCCTGTTGCTGCAGCAAGCACTGCCCCTGTATGCAGTCAACCCCCACTCATAAAGTGAAGGTTGTGCCGCCTTGTTGCTTTGCATGTGCTTCCCTGAGTGTATGAATCAGCATGCTCTGCAACTGCAGCTGCAGCGTGGCCTGTTCAGCATGCCAATTTCCGGACGCCGCACCCTTGCCAACCATCAGCCCACCACAGTTGCTTCTGGAGCACCACACACAGGCATACGACTGAACGTGGGGCTCATGGATGGTCTGCCAGCAACAATGTGGCGGTGTTGCAAGACAGCCATATTGCACACAGTGCCAGACCGAGCCAGTCATCTGCATCATCAAATGATGAGCTGTTGCTGTTGCTACACCTCTTGCCCACCTCAGTACAGAACAGTCTCATCCAACATCCACAGTTAACAGAGGTGTGCTGCCAAGGCTTGATAATGTGTGTACTGTATAGTATATGTGATGCTGTTGCTGTCGTATTAATTCAGGCACTATTGCTCTCATGGGTTGTCTGACTCTGTTGCTGTGCTCACTTGTTCCTGGTCTTGCATACTGAAAGCAGTACGATCATCCTGCTATGCTCTTGCTGTCATGCTGCACTCCCAGCTGGTGGAGGTGGTGATGGACCTGGGTCGACCACCCTTTGCCAGGTTTGCCAGCAGCAGGGGTGATGTACAGCTGGTGGAAGAGTGTGTGACAGCGCAGCAGCTGCAACAGGCAGTACAGCAGGTGAGGGGTGTCAGGGTGATGTCAGGGGGTAAAAGGCAGGGGGTGATGTCTGGCTGTCGAAGTGGATGTACATGCTGGTGAACATGTGGAACCGTCTGCTGACCCTGGCAAATGGGCGGCATCATGCCTTCTGATACCCTGCATGTGTAACCACAGCTGCTGAAGTAAAAGGCATATTGTTGCTTCGCTTGCCATGTAGGTTGGTAGCTTTGACTGTGACAACCGAGCTGGCATCAATGGCACACTGCACCGTATCAGCGCCATTCGCAACCGCAGTGGTGGTGTGGTGGGCCTGACATGTCGAGTGGGGCGTGCACTGGCGGGAGCAGCAGACCTCATCACAGAACTGGTCAGGGAAGGCATGTCAGTGCTACTGCTGGGAAAACCAGGTGGGCTGCTTGTGTGTGCACTACGGCAACAGGCCAACCAACGTGGGGCCAACTGACCCAATTTGATACAAGTGGCACATGTACAGACGGTAGGGATGTAATATGTGGCTGCAAAGCACAGGAAGCGCATGCCTAGGTGTTCGTGTTCTATGTATGAACAGGAGGTGACAGCTGACCACAATCCTAGAAGGCAAGTGAGTGTGACTTGTTGTGGCATGTGCCTCACAGGTGTCGGCAAAACCACAGCGGTTCGTGACATCTGCCGTGTGTTGGCTGATGATTGCCATCGCAGCGTTGTGATTGTAGACACCAGTAATGAGATAGGCGGTGGGGGAGATGTTCCTCATGAGGGTATTGGTGGTGCAAGGAGAATGCAGGTAATGCGTGTGTGTCTTTTGAACCAGCATCATAGCAGCCCACAGGATCATGACGCATGTGCTGCTGGCCATCATCCTTAGGCTGATGTATAGTCTACTCTCTATTGATAAAGGTGTGATCGCCCCATTTTGTCTCACACTTGCTTTTACAGTATTGCCATTGCCGGTGGGTGCTGTACTTGGTAATCCAAGCAGGGTTGCAAGTGGCATCAACTAATGTCAACTCAACTCCAGCTGTGATGAAAGCAAGCAAGTGTTGTTCTTGGCACTGCTTCAGGTGCCTGATCCTTCTGATCAGCATGCAGTGATGATTGAAGCAGTTGAGAATCACACACCTCAGTGTGTGGTCATTGATGAGATTGGCTGTAGCGCAGAGTGTGATGCTGCCAGAACCATAGCACAGCGTGGTGTACAGCTGGTAGCTACAGCCCATGGAGAGAGCCTGCAACAGCTGATCAAGAATCCAGCACTGAATGGTATGCAGTATTCTATGCTTCATTGAATACTGGCTGCGGGCATTTGATGCACTAGTACTGCGGTTCAGTTGCAGTGAGCAGAGCCTGTGACAGTCAACAGTGTCATTGGAACTTGTTCATACTCATATGCTGTGTTGTATTGCTGTTGCTTGCTACTGCTGTCAGATTTGATAGGTGGTATCACAACGGTCACTCTGGGTGACGAGACTGCTAAGCAGCGGCCAGGTGGTGCTAAGACTGTGCTGCAGCGTGCTGCCCCACCCACCTTTGATGTGGTGGTAGAGATGATGACCAGGCACAGCTGGCGGGTACATGAGGATGTAGCAACAGCAGTAGACAGACTATTGGAAGGTGTGTGATGGATGGTGAGGTGTATGGATGTGGTCCTGCGCCTGTGCTCTCATCATGGAAGATAACCACTTCTCAGGTTCAGTCATTACAGTGGCATGCCCCGTTTGCTGGTGCATGCTATGGTTTTTGAGTCTCCTGCAATTTCCTGTTACGCCCGCAGGTAAAGACCTAGCTGTGCATGTGCGTGAAAGAGATCCTGGCAGTGGCAAAGTAAGACACCTGCAACTACAGGGTGCCCAGCGAGCTATCATGGCAGCAGGTGTGACTGAAACAACTGAGTGGTGGGTGGATCAGTATGGACAAACCGTAATGACGAACATGCAGCAGCAGCAAAATGTCACGATGCATAACATCAGCCAACTGCAAGCTGCTGTGGCTAATGAGAATGGGCCTGTATACGAGTCCGCACAGGAAGCCGGAAGACAACAGCAAACACGAATCATTGCTACAGATGATGCCAAAATAAGCAGTGACAGTAGCGCAGATTTGTGGCAACAAACTAGCAATGTCAGCTCATACACTGCTCCTGGTAGCAGGCGTACCCCCAGCCTCAGACGGCAGACATTGTTTGATGCGTTTCCTGTTGCCTCGCCTGATGGTGCCGCTGGTCATCAAGCTGCCTGTGAACCCTGGATTAGTAATGACAGCAAGACAGATGGCACTAGCTTACATACCATGATCACAGCAGATGCATCAAGCAGTCCATATCACGACAACATTGGCAGCCACGTCAGCAGCAGCACAAGGGCCAGCAGCATAGAACAATGGCTTGATCCACTACATGAGATGTCTTCTACAGTCAATTTGTCACAGCGCAATCCTCTGCGTGTGCATTTGCTTCTGGGGGAGCGCAGCAAACAACGGGTATGGAACACCATACAGCTGTGGGACCCCAACCAGCGTGTGGTGCTGCATGATGGCCGGCCGGATGGCGCAGATGTGATTGTGGTTAGTAAGACCAGACTGAAGACAGATGCCAAGGTAAGCAACCACATGGCATGGAGGTAGTGCCATTGACACGCTGTGCTGCACATGTCTCATGTTCAGTGCTGGGACACCCCTCCTTGCAGCACCCTGAACATGTTACAGAGGCAGCACATGTATGTTACAATGCTGGACAAACAGTGAGCATGTTTGTCACAGAAGGCACCAACCATATAAAAGCATAGGTGTGTGCTACAGGTCGGCGCCCTGTCTGGTCATGTGCAAGGCATAATAGCATACTTCCCACACACATGTTCGTATGTTGTTGCTGCTTATTGCTGATGACTGTTCCTCTGTTTGCTGGCACTGTGCAGGTGCGCCGTATTGTGTTACGTCACCAGGACACAACACCCATTCTCTCCATCAAGTCCACAGCACAGTCAGCACTGCAGAAGGCACTGGCAGCACCACTTGGGCTCAGCACAACATCAGCTACCACTACAGCAGACCATGACATGAGGCACAGCGCGGACAGCAGCAGCAGCAGCTCCTGCAGTGCTTCAGGCGACGTTGAAGGCCAGGAGCAGTACAGCAGCCCTACTCCTGCCACTGGAGTGACCCTTAAGCAACACTTGTACCAGGAAGCAGGCAGCAAACCTGAAGTCATCAGTGAGGACCATATCAGCGATGCTGCAGCCGTTGCCAGCAATCAGTTGGGTGTGATTGAACCAACATTAGAGCAGGGGCAATGGCAGTACCCGGGAGATGAGTATGCAGATGCACTGGAATCATTGGTGCGATGTCAAGGACGATACCACCCTATTGACAGGTGGCTGGCAGGTCAGCTGTTGGCGGAGGTGTGTTCAGAGCTAGCAGCTGGTGCAATCAGCCCAGAAGGCATTGCCAAATGCATGTGGGCACTGGGTTTTGTGAGACAGCGAGAGAGGTTTGTGTCAGGGAATGGACACGCACTGGATCAGTTGCTAGCAAGTTGTGAGACCTGCTGGGATGCCTTCACGCCACAGCAGTTGCTTAAGCTGGCAACTGGTGGCATGGCCCTGTCAAAGACAAGCAGTTGGAAGCCAAGTGAAGGTTGGGTGCAAGGGTTGGAGTGTGCAGTAGTAAAGCATATGGACAGGTATACAGAGGAGCAGCAGACACAAGTACAGCATGCAATCCATATGTTGCACTGCAAGCTGCCGGCTGCGGTCAATGCTTGATGCAGCAAGCAAGTAATCCGCAGTATTATGCTGTTTCAGTTTGAACTGCGTCAAACGGCGTGCATGGCACAGGGTTTGACAGCCTTGCCGAATGTGGGCGGACGCCTTCAGTGTTGACAGCATGAACATCCGCTGTTATAAAGGGCAGTGCAACAGCCTGCAAGGTCGCTATTAAATTGTACTTCATCAGGTACCAGCCATGTACTGGCCGTCCCACGTCCCCACGTGTAACCGACAATGAGGTGTGGACGTGTGGTTCGTGAATAACCCGGTGTTGCATCCTGTGCTGGTTCCTGGGTGTGCGATAAGTACCTGGTCAGTCAGCAGCTTACCCCTCGCAGCTAGTAATGACTGTCAAAGGCACCTATTGTACTTTTCGTTGCCGTCGCCCATGTGCGTTACGACACACCTGGCGCAGAGTGCTGTCATTTGCATGCATTGCCATCTTGTTCATTGATTTTACGATCTTGCGTTTGGCATGTCAACATCTGTCTGCACAAGTGCTACTGTTAAGCATGCTTACGCTTGGTTTCCTTGGCACATGTCTAGGGACATGTGCGGTGGTAGTACTCTTTAAAATAGTCAGCGAGGCATGGATTGCCTATCAAGCATGGTCCATTCTGCGGCCGATACCAGCAGTGCCCGCAGGTCACTTCATCTGGGGCCAGGTACCAGAGATATTGTCGGAGGAGGCCCCACTGCACCTCGCTGAATGGGGCAAGAAGTATGGCAGCATATATAAGATCAGAACCTTGTGGAAATGGGCCGTGGTGGTGTTAGACCCCGCTATAGCAGGTACGAGTGCTCAAACAATCATTAAAGCACGTAAGTTTTTGTCAGCCAGTGCCGAAAGTCACGCGTGGAGAAGTCAGACATAGGGACGAATCTACACCGCTTAACCTTGTTGATGTGTTAACCACAGGAGCTCTGCTGCGTAAAGGTGCCTTTTATGCACCTAAATCACGAGCCATCTACAAGGGAATGGAGTCATTGTCAGAGCCACGTATCATGAATATGCTGACAGCACCTGATGCTGAGTACTGGAAAGCACTCAGGACGGCATGGATGGCATGCTTCACATCAACAAACCTCAAACGCGTGAGTGGCAGCACTCTGGAGGTGGCATTCATCCTATAAGCTGGATTCCTGTTTGTTTGGAGCCTGTATCTTGCTGCAAGCAGTGACGCAACTGACACACTGCTGCTGATACTCTCAGCTTGCCTTTCCACTTGCACAGCAGTGCTGCATGACGGCACAGGTTAGATGACAGTTGAGCCTGCCGTGTTAACGGCAGGAGTGCGTCTCTGACAAGTCCCTGGTTGCCTTGGGTTGACCATGCAGGTGTTTCCTGTGGTGGTTGACCTTTGTCACCGTATGGTGCACAAGTTGCAAGCCCTGAGCCCTGATGAACAGGTTGACCTGGCCAATGTTTCGGACCGCATCACTCTTGATGTGATTGGTTATGTGAGTTATGCGCGGGAGTTTGGAGCTGTTGACACAAAGTAGGTGTCCTGAACCGCGTATATATGCTGCAAGCAATGTGCTATGATGTTCTGAACCTGCTATTGATCAGTATCAAGTATCAATCGAGAACAAGCATGCTGCAGCTCACAGCTGTGCTCCTCCTGTGTGTGACAGTCAGAACGAGTATATGCGCCTGGTGTCTGGTATGTTGCGCATCTGTCATGAGGACATGGCTCATCCGCTCGCCAAGATCACCAGGCGAGTACCCAGCGCAGACAAGCAGGTGATGGCAGCTTGGAATGCCATCAATACCCAGTATGCACAGCAAGCGATGTCAGACCCACCACCTGATTACACACTGGCAGGTGGGTGAGCTGTCCTGGTTACAGGAAAGCGTCGCATGTCATCACCACAGCATATGCTTGCTGGATCATGGTGGCTGCCACGAGCATTGTGTCTGTTTATGTTCAACATATTACACGGACACAGCGCATCAGCTTGTCAGCAAGGTGCAGAGTGCAGTTCACATCAACAAGACCCACACTGCATAATCGACATCATGGTATGCAGGTCAGCTGGTGCATGTCACAAACCCTGTCACCAACAAACATCTCAGTCTAGATGAATTGAAGGCTGAGCTTGCACTGGCTACACTGGCTGGGTTTGAGACGACATCAAACGGCATCACATGGATCATGGCTATGCTGCTGACCCACCCTGACGCCTTGAACAAGCTGGAACAGGTAAACAAGATCATAGTCAGCATAGTTGCCCAAGTACTGCCCGAACAGATTGACACATTCAGTGCTGTTAATTGGTTTGTTCAATGTACTTGTGGCGTGTATGGCAATATGCCCTGCATATCATACTGGTCTCAGTATCACTTCAGTATTGCCTGCTGCCAGGAGTTAGACCAAGCTGGGTTATTGGTCACATCTGACCGGCCCCAGCCACGCTTGTTCGACTGGTCTGATCTTGGTCGTCTGCCCTACTTGAATGCCGTCATTAAAGAGGGATTGCGCTTGTTCAGCCCTGCAGCTACCGGGTCATGGCGGCTGACTGATAAGCACCTGGACATCAACGGACTCAAGCTACCAAAGGTGATTGGAGCAGCACTGCTAAGCCCTTAAAGCGCCCTTAGGGCTGCAGGCCAATGCAACATAACATGATACGTGCGTGGCAGCGGCGTTTGATTGCCAAACACATGGAGAGGGTATATTGGGTATATTGAACGTGCCAGGGTTCTTGAACAGATCAACATCGCATGAAACGGCTTGTTGTGGGTGCTGCCTTCCTACCTCGCCGGCACATATCACCATGGTTGCCATTATGAGTGCAGAGGTGTGTCATGCTTGCAGGGCACAGCAGTTGGCTTTCCTTGGTTTGCTTATGGTCACAATGCAGCTGTGTATGGACCTGATGTAGAGCAGTTCACACCAGACAGGTGGATGGATGAGGGTGCCAGCACTGCTTGGGGGGCGGATGGGGACAGTACTGACACAGCTGCTGATAGCACCGTGTATGAATCCAAGGGCAAGGTGCCGGATCCTTGGACCTTTGCTGTGGGCCCTCGGGATTGTGCTGGACAGGCACTGGCACGCATTGAACTGCAGGTGAGAGGTTGGATGGCAGAAGGAGAAGGTTTGTCAGGATGTGGGAGTTATGGCCACAGTGTGTAGCCTTGTTGTGTGCTGTGCTGGGTTCAGTGTTGCCTGCAGGGCTGCAGTGATATAGGCAAAAGGTCTTGCACCTGCATCTCTATGTGGTCAACCCCTGTGGCTTTGTACTGAGGTTCACATACAAGATATCCAATTTGCGTGCATTGTTGGTAAGTTGTCCAGCTTTGATTGCAACTCACACTGATCCCTGTTGTGGCAGGTGGTGGTGGCCATGTTGGTCAGCCACTTACGTCTGCAGCTATGTCCGTCAGTGGGCGGCTTGAAGGGTGTACTACAACGCAGGATGTACCATGTGACATTGCAAGCCAGGGGGGGCCTGCCCGTGACAGTGCAGTCAAAGTGAAGAGGCCTTGGTGTTGCTGTGCCAACTGGTGAACTCAGAAAGCACTGGCAGGAAGCACTTTGCGATATCTCAATAAGCACTGAGCCTGAGTGGTATTTATTCTTACACCACAGCTTAACCACAGCTGCAAGACCCTGATACCCTGGTGCTTGGGGTGCATTATCATCCTCAGACAGCGGTATTGGTAGTGCCTGGATTGCCAGTGCACTCAAAACATCAACTAATAAGTAGTGCATCAGCATACTGAAGCATTGACTGTGGTTTGATTACATACCTACACGATACGTGAAGTGTGCCGGAGACTCTGTGTCGACTGAGCGCAGGCGCCTAGGTTAAGTGTATTGTGTTGTATCCTGGCGTTGACTGGCAACGCTATAACTTACATCCCAAGTACAGTGACTGCCAGCCCATTGTGATCACCTGCTATGGTTTTTGGGATCCTGATGATATTAGCAGCCCTGGCCAGCGGCCGTCACTCATCATATGTGTATGGGAGAGACACACAGAGAGTGAGACACGTGCATGCCAGCCGTCATGCCACCATTCAGTGAGTGGCCAGCATCCAGCCAGCACATTGGTTAGGGCAGTTAGAGGGGATGCTGTCCGAGCTTGGAATCAGCCTACAAGCCGTGCAGAGAGGGTTTAGGTAGGCAGCGGTGCAGTGCCTGAACGAACAGCAGTTAGAGGGCATGCGTAAAGGGCTAGAGGATTTGTACAATCTCATGTAGTTGCTCAATAAATCATTCAGGTGAATAGGCAACTCATGTCGATTTGTCTGAAAAGTAACCAGGTTTAGCTGGATACAAGTAACCTGACTGAAGGGTGCCTCTATTGCGTACACACGTGATGGACGTGTGCATCAATGACTGTATGTGTTCAATCCACAGGCTGTGCCTTGCATTCCTGCCTGGCTTCATTACCTATTACTGGTAGTTGATGAGGAGCAATCAGGGTGCTGTCTGGCTAGTGTGTGTATGCATTCACCCCAGCGACCATTCCTCCGCAAGTGTATACACGGCGGGAATGAAGTATATATATGCATGCAGTACTGCACATCACGGCAGCGCAATGCACCAAATAGGCTTTGCACAGCAGACGAACCGCTGTAAGTACATGCACAACTAACAAGCACGACGATCCTCATGTTGCACATCTACGGCCCTAATAACCTCAGGGTAGTTTCTGCACTCATGTAACAATGCTGTCCTTGGCCACCATGCATCTCATAACTTGCTGCATGTTGTGTTGCATGTCCACAACAACCTCAAGAGCGAAACTAACTCTGCTGCTGACAAATGCATTGATTCTTGTTCACAGATTGTTCAACACTTCATACCGCCAAATCATGCTAGGACATCAAACAAATGCCAGATCACGCCAGGAAAGTAAAACAATTTATTGCAGAAGTCACATTGCCAGTCAATTTTTTGGCTGGCTAATGCTAAGCATGCAAAAGGGTGTAAGTTTCAACTGAAGCACCAATAACTGGACACAGATGTCCTGCATGCAGGCGCTGCGGCACCACAGGCACACATGCAGGTGATGCAGGGACATGACAACTTGCTTGTGGATAGTAAACATCCGGGCTCACTGGCAACAACTCAATGCATGCTTTGATGTACAGCAGTATACAATAAACCCGGTCCAGCTCCTGGATTTGCAAACATAAGTTCAAGTCGTCAGGAATGCCATGCCACTTTGTACCACATGCTTGCACTGGTCCTAAGAAGACCAAGTCTGTTCTTCCCACACATCATGTGATGTGATCTACCATAATTTTAGCATGACACTAACAATCCTCTGACCAACACCAACCTAGACTGTGTACACGCCAATGTATGTAGTCCTCGAGCAACCGCACACAAGCAACTCACTGCAAAAACATTGACTGCACACCAACAAGCTTCATGAGCAAACCACACCCATTACACCCCACAATTTGGAACCTTCCCAACAACCCAGAGCAACCTACCATCACAGCCGTTTGGCTTGCTGACTGTGACAGCATGTTCATTGGGTACCAGGTGCCGTATACCACAACTGTACACTCCTGCTAGCTATACTTCATGCTATCTTGGTCTTACGCTGCTGCTGACATGTGTGATGGTATAGGCGGCGCGAACTGATCTCCATGTGGGTACCCAGCACAGCACACACCAGGTAAGGTACCCCGAAGCGCCTCAACACAAGAGCAGTGGAGGCACCACCAGACAATGATGTCATAATCATAACTCCGAATTCAGTAGTAAACACAGGCAGGAATAGTCGCATCCGCAGCTGCAGCAACACACACAGGTTGAGAAGAGATAGGAAGCCGCACGGAGGAGGAAAATGGCAGTGGCAGCATTGATGCACTATCACTGAAACAGATCAGGATTTTGCTTAGACAGTCCACTTGTGAGCATATCAGCTTCGCTCAGACAGTGTGGCACACATACTTTCAAGCAGGGCATACCATCATGGCATGACTACACCCGCAGCTGCAGCCTACCTGATGCGCACAGGGGCGGATGATGCCCCAGCTGGCAAATAACAGAATATCATTCAGGATGCCTGGCTCCAATATCAGTTTAGTAATCATTGGTGGCCACACCCACAGCTGCAGGTAGATGGTAATCTGCACCAGTGCCAGGCTCACATTCACCCCAAGTAGCCCCACATCACGCCACCCCGGGCGTAAGCGAGCCAACATAATCAGGATGATGGGTGCTAACAGATGGCCACACACAAACGCGAGTTTCCCCACTGCCTGACTACTCGCGTGCTGACTGTTAGCCGCAGCTGGGTAATTGGCTGCAGCAACCAATGCACCTGCACCATGATACAGGACAATGAACACATCCAGTGCTGCATTTGTGTCTTGTTTGTACTGCAGATAGTTTGCTTCGAGACCAGGCTCTGTGAAGCCTTTCAACAGCCAGGATGCCATCTGGCGAGCAGTAGCACTGCTGCTGCTTGGGCCTGCCATGCCACCCGCATTGACTGCCATGTCTGTCTCACCCACAGCATCAGCATCTGACAGAGCTCTTGCAAGTGCAGCATCATTCTCATAGTGATCTTGAGTGGCAGGGTTGCTGCTGCTGCTGCCGCGGTTGTCATGTCCAGTGTGCTGCTGCACAGCCACCTGTTGGGCTACTGCTGACTGGAAAGCAGAAGGACTGCTGCTGCCAGCAACCATTGTCAGCCCTGCAGGCGTGTGCTGATCGACCGCGTGACATTCATCTGCTACCACCCCATGACATGCACCTTGGGGCGCCTGCACACACATCTGCTCAGCTGCACAGGCTGCCACAAACTCCACAGTGTGCCACATGCCATTCACCAGCAGGTACTGCAGCAGGTGTGTGGCAGGCTGAACAGCAGGGCCATGAGAGCCGGCCATGAAGTAAGCCAAATCCACCAGCAAAGGCGAGAAGTGCATTCGCCAAGCAGTATGCAGGTGATGTAGTTTTACAGTAGCCATAGCACCTGACAGCTCAGCAGCTGGGACTGGCAGGGGATCAGCTGCAACCTCACTTTCACGTACACAGGTGGCCTTTGCTGGCTGCATGTCCCGCTGTGCTACTGCCAGGGCCATACGAGCCCACAGCTGCTGCATCTCGGCTGCAGCTGCAGCTGACATCACCATCAGTGGCTGTACAACTACCATGCCGTTAACCATGAGAGCAATGTGCAGAACATCACTAGATAAGGATGGCAAGTCCAGCCTGCACCACAGAAATGTAAGGTTATGTTTAATTGCACCACCACACAGATCACTACAACATGCCAGAAACCCTTTTGCAGGCAGCCGAATGACAAACATGTGACGTGACAGCCTACTATCTGGTATCAGGTGAATACTGCAGCGCTCTTCAGGATTTACATGCAGTTACCTTATGATATGTTCGCCACTGCTGAAGGAGCCTGTGATATCAGCTGCTGCTGCACCATCCTTGAAAGCCACCACGCGCCATTCAACACTGTCATTGCCGCTGGCAGGTTGCACCGGCTTCACATCCAAATACAAATGAAGCTGCGACTCGGTACCAGCCACAATGCATGCAGGATGACAACCATTTATGGAAATGCTGATTTCCTCTGACTGCATGTCCAGCTTGTGCGTAGCATTGCCGTGTGTAGAGTAGTGTACATGAGGTACACTCTGATAATGAGCTGCTGCCCAGTCCGTCAAGCCCTGCTGTACAGCAGCTTCTACCTGGTCAACAAGACCACAAACTGTCCTGCTACTGCCAGCATCCTGAGGCGCCCTGCCCAACCCAATCACATTGCCCAGTAGCTGGACACATCCAGGTACACATGCTGAATGGATCAGAGGAGCAAAAGGGGTGTGTGCTTGAATAGCTTGCTGCCTTACACCAATTGTGAGGGCTTGCGTCAACACTGAGGCCACAGCATCAAAGTCGCCCTCATCATCATGTTGACTACGAACCTGCAAGGCCCCGAGCACAAACAAAACTGTCTTAGTGTGCAGACCAAAACTGTTTGTAAGCAGCTGTGTCAAACATACAATTAAGAAGCAACCTGCAAGCTGTTGTACACGCGGCACAGCCTCAACGCAGTGTCTAAGCAGCCCATGTAAAAACATCACAGTCAAACCCACCATGTCCCTCACCTTGACACCAACAGCTTGCATGGAACACACTGGTTCATACTGCAAACATGAGAAGGATCCTGCAGTCTGACCTGCAGCTGCACTGGCCGTGAGCAGCTGGAGTATGTCAGCACCCATCACTACACCCAGCTGCTGCAGGGCTGCCTCACGAGCAGCAGCAGTAGCAGCAGCAGCAGCAGCTGCAGGTGCAGCAACACCAGCAGGCCACAGCAGGTTGAGAGATGCCTGTAGGTCACTTAGCAACTGAGAGCAAGTCGGGTCTGCTGGGTCTGGCGCCTGCTGGCTACTACCACCATGATGCTTCCCTGCTACAGGCTGATCCAACCCCTCAACCACCACTCCCTCTCTTGCCTTGTCATGCATGTGATGGAGGGTGAAGCTGTAATCAGACTGACCCGCACTTGTAGTCGTTTCAGGTTGTTGTTCCACACATGTCCAGTCAGACTGTGCTTTCGCAGCTTTCACCAGTGCCTTGCTGGCCTGTGCCGCTGCTTGATGTTTCTCATAGTACCTTGTCATCTGGCGCATAATGAATGCGGCTGCTGCCACCAGTGTTGTTGTGCCTACAACTGAAGTTGCTAGTTCTGATGCCAACATGACAGCTGATGCAGACCCTGAGTAGCCATACAGAGCCCAGGCACATGACAGGAGTAACCACTCCAAACTCACCACACACACATGCCATGACAGGGGTACCTGCACCAGTGACATGCATGCCTATGTGTTGACCTTTGCTGTGGGATGATTCGCGTTCCAGACCAGCCAGCTGGCCAAAAACAATGCAGCACAAATTGAAAGGCGTTGACACAGCAGCACGCCCTTCTGTTCAAGCAGACTGCCTTGCAGCATACCCACCACAGGTATAACTGGCTCTGGATCATACCATGAATATAACGCTTCCAAATGCCAAACCTGCCAGCAGATCGGGGTTGCTTCCCAATGCCAGCATTTGGCAGCGAGGGTTTGCACCCAAGGGCAGACAGACTGAGCCTCCTTGCCATACGACAGCTAAAGCAAGAGTCAGCAGCTTTGGACCAAGTCTGATGGCCACAGTCGTCCAGTGGTGCAACCGATGCTCGGGATGATACTGCCGCACAGCGCAACAAAGCAGTAGAAACCCAAGGTGCAGTGAGTTAGCAACAAATGCCTGCTTGGCCGGATATGGAGAAGAGAGCACATCCTCTTCAGGTGATATAGGGAGGGTGAGTAAAGGGGCCTTAAGCAACAGAGACATGACAGGCATTGCCTGTCGGCCGTGTGGAGAACACTTTGGAACAAGGGACCTACAGCCTTAAGCTGCTGTCATAGGGTCGTTGTGTCGCGTTAAAGTGCCGGGCACAGGCGGTGGGCACAGGCACGTGTGGGCTTAAGCACGGATTTGCCTTACTTGACAGTCGCAACTCTTATGGACAGGCAATTGCAAATAACAAGGCTGCTGATGCTTCCGAAGTTGTGACGCATGGAGGCATCTGTGTTGCCGACTTGCTGCACTGAACCACCTGTATATTGAATCAAATCACCAAGCCGAATAGAAGCTAATTAGCGTGTTTGGTGCCGTACCTCCCTGTCGGGTGTGGTCGAATCTACCGATGGGGGCTTAAGCTGATGTTCTACATGAGCTGTTTGCCTGCTTGACCATTAACAAGTTTCGGTGGGTTGAGTATCTCGTACAATCTACAACCAACGAGCTCTGCTCGCATACCTACAACTGCATCGGCATGTCTATTTTACACATGTTGGTGCTGTTCTTGCTGGGGCCGTTGACGTTGTGCAAGCTGGTAACAAAGTCAATGCAGATGACACCAAAGATCGCCTACAAACTATTGTACGATTGTGCCTAGAGCACTACAAAACAGTCCGGGGGTCGATTCAACGCCACAACCTGGGCATATCCCGCGGCACGGCTAACACTCAACTAGAGTCCATGCATTAGATTTTTAAGCAGTGGCCAACGAACAACAGCATAGGCTTGTTAGCTGCCCGTAAACTAGCGCCATGTCGAACTCAGAAGAAGCTGGTCAGGGCATGCTGGAGGCTTCACCAGGTGCTTGACCATACGTATCGGCCGTATAGCTACATGCTTTGGTAGTAACTCTGTTGGAAGGCGCCTACTTTAGGGCCTGAACCAAGCGTGACCTTCAGTGGGAATTGCAAGCGACTGGCACCAACACTCATGGCGATCATGTCTGTAGCGCGATAGGCTTTCTGCAGCCTGGCATTTGTTGAGTTCTTCATACTGCACAACGTTTCCCACCGCATTTATGATCAGTCATGCAAACGCATCCAATGCCTGCTGCTCAGCGCATTGCAATCTGGCTCTTAAAATTTCTCATGAAAACCAGCAGGATCGAGTGGCCTTGAATAATGAGTACTGTAGAAGGCCATGGCCTGATTACATTCTCTGGTGTAGTGACACACCCCATTATCATTTCTGCACTGAGTGACGTGTAGTTACTGTGTAACTTGTAAACTTCTTCGCTGTTCTATGGAGGCATGCAAACTCGAGAGTTTGCTATTAAGTGTATTGTTCTGGGAATGTAGGAGGTTCGGCAGACCAGCCCTGCATGCCACATCAACCTAGCTATGCTGTTAGTTCGGCACATGTCCCGGCAATCTGCACTCCAATACATATGTCTCTTACCTACCTGCCTGTTCTATGCTTCAGGTGCCATTGCATTGGTGATGCTGTTTTTCCTGGTGGTCACACTTGGTTTTGAGCGCCTGGTACATGCGGTCAAGCATTTCCTCACCAAAAGAAAAAGGTTTGGTCTGGTTGCAGCAGTTAACAGCATGTCGAACGAGATCATGCTGCTGGGCTTGGCCGCCTTGATCCTGGTAGCCATAGAGACACCCCTCACCAACAAGTGTGCTAGGGTGGAGACCAGGATGAGACCATGGCTGAGTCACGTGCATGACTGTGCTTGCTGCCTGACGAGGACACGAGGGGTCACGGACTGCTTCTTACAGGTACATGGTGCACAACTGCTAGCACTGCTCCCTGTGCACAGCTACATAGTGACGCCTGCGGCATGTCCTTTAGCAGTTGTAATGGTGCACAGGCACATTGCCACCTCAACTGACAGGTGTGTATCACCAGTGCTGTCAGCTAGTTAATCAGCATGCACACTGCTTTTAGTGACGCCCCTGCCATTTTGACTGCCCATTATAGTTGCTGGATCAATGCTCTTGCATGATGCAATGCTGGGATTGATTGCTGTGTGTCAATGAAAGTGCAATGCTGAGCAGTCAACAAGCAGCATCAGATACACAACAGATGTTGATGTAACGGCTGTCCAGGAGCGGCAGTGTCCTTCCGATTTCTCTGAGCGCTGCAACGCCTACTTTGAGAAAAGCACCAGGATTGCTGATGTGGCTGCGTCTGACAATGCTCTGCTGTATGACACCACCCCAGCTGCAACCGCAACAGCTGTGCCGGCACATGGTCATCGCCGTCTGGCTGCTGATGCTGCTCCTCAGGTCCAACCATTGGCTGGCAGTGGACCATACCCTGTAAGCAGGCCATGATGGTGTGTATGTGCTGTCAACATGTGATGTGCAGTAGGTTACCAGTGTGTGTGCAAGCTATATATACACAGTCATATGCTGGGCTTGTGTTGCAGATTCCAATTACACTGCTGCTGCTTAGTGGTTTTGCCTTGAGCATGCTACTTTGTTGAGGTGCTGCCTCTTGCATGAATGCTACTCAGCGCAACCCCCCTGTCCAACTGAGTCAAGTAGGTGCTTGCTGGCAGGATGTTTGGCCACAATGCAACTATGCATTTGGTCAGGCTTCGGTCGTGACAGCTGCCACCCTGCATCAAGTACACCTGTAGTTCTTCATCATGGCAATCACGCATATACTGGTGGGGACGCTCACTGTGCTGTTTGGCTCAACAAAAATATGGTAAGACAACGATGCTGCTTTTAGCCAACAACTTGACTGTGTTGTGGTAATCTACGTGTCTGGGTTTTTTGTAATTGAATGCTCGTCATTGCTGTGTCATCGTTGCCATGTTCATCTGGTGGCCTTCTGTCCGCTGTGTGACTCCTGGTCATGTGAAGTTGTCGGGTGTGTAACGCCTATACCACATTGTGGCCTGCCTCAGGTTGTGGCATAAGGTATATGGTGCCGATGATGATCTTGCAAAGAGAGTCAAGTCAACCGTGTTGACAGAGTGTACTGAAGCACACAATGGACAACAGATTGAGATGACTACACAAAAGGTTAGGCTTGCCCAAGGGGATGGCAGTGTGGTCATCAGGATTGTGACTGGCTACTTGGCTAGGGACTTGCTGCCACTGCCAGCGTGTGCTGCATGACTTACTGCTAATTGCAACAAAAAACTGCAACAAAAACCTGTGGCGTGGGTGCAAGGTTGCAACTGCTGAGTGTTGCATATTCCCAAACCCCACATAAAGGCATGTAGTGACACCTACCGGCCCTGTGATGTCATGTGCTGATTTGGTTCTTCTCCACCACCACCACCACCACGTTGCATAGGCCACCATGGCTGGGCCCTCTCAGGCCCCCGAACCCCATGATGATGATGATCAGGCTAGGTCCCAGGATCAGCACAGTGGCTCATCCAAGGGTCTACCTGTCAAAGGTGCTGTTCCCAAAGCCTCCATTGATGTTTTAATTTGCTCGGACGTAGTTCAGTTGCCAGGATATGAACCTCAGCAGTGGAGGGGACGACCAGAAAACATACAGGTGATGGTCTGGCACCCAGTAGTCATATGAATGGTGTAAAGTCAGCATGTGCATGCTATGCTGGCATTCCTCTTGCATGAATTCATGACCATACCTTGAGATTTGATGAAAGGCTTTAGATGACAGAATAGCACATGAGAGACATAGGCAGGTGTTTACTGTTTGTGGACTGCCTGCACATATCTATCATGTCCAGAAACGAATATCTTGATCAGGAATCCACCTGTAACACACAGACTGTCTCACTACTGGTTGCAGGGCTTCATTCAACACCTGAAGGAGGCAGTTGCAGTGTTTCTGCTCCAGTTTGCACCTTGGGCGCCAAGCAGGCGTGAGTACTCTGTGACAGGTACTGTCAGATACCCATACCTGGAGTCGGTCACTTCTTTCCACACATTGTTTGCATGTAATGACACAGGCATCAGCAAACTTGCCAAATTGCTCCCAGTCACTGCATTCAGTACCATCCACTGCAGTGCACTTCTATGCTTGCATTGGCCACACTTCCATGCTCAGCACTCTCGGTGCAGTGTTTTGAAGATGGACTAATGAGCAATTAGAAACTCACTGGTATTATTGCTGTCATCACTCATCAGGGACTCCTTTTACTTCACTCATAAGATCAGCAACCCCTTCTTTGTGTATTCTGCTTACCTCATGGAGGCCATGGAGCAGGATGCTGCCAGGGTGGTGGGCCTGCGCCTGCCTATGTGGCTGTTTATCATAGCGTTTGTGCTACTGTCAAGTAAGCCATATACACACAGCATAATCCAGTGCATGCCAATCATATGTAGCCTATAGCTAACCTGGTATGAACTGCACACTGCACATACATAGTATTGCTTGTACCAGCAGTGTCAATGGACAATGATCATCAGTCAAAACCTCCAAATCATGTTTGTACATGATGCCGCAGCAGAAAGCTGTAGCATATAAACATGAATGTAACACACAGATCAAGTGTTGCAACTGGGAATGGGGCTGGGTGAGCTGCTGGTTGTCAGTTGTGGCCACTTCAAACTCTTGGTTGATGTGATTGTCAGCCACGACAGCGTTGTGCATGTGCTTCTGCAGGTGCCATTGGATGATGTGCTTGGGTGTTCATCATTGTTGCTGGTGCCCTCCTGCTGTTGTTGAACACCAAGCCAATTGCAGTCATGCGTTACATGACGCTTGGGGGCTATATCCGCACACATGACATGCACATGTTCTGGTTCAACAAACCGAAGCTACTGCTTCATGTGATAAAGCTGCTGCTGTTCTTCATGTCCTTTGTCATTGCAAACACAGTGTTCTTTGCAATTGAATTTGGACCACACTCGTGCTTCTTCTCAGCAACAGGTGTGAGGGCACAGGGCTATATTGGCCGCAGCATGCACACTGTGTGGTACTTTGGGATCATATGAATAGGGTCTGCTTGCTTTTCGAGCCTCCCAATAGCAAACAAGACGCTCATGTAGCTTGTCGCTGTGATTTGTCTTTTACTTTGATGCGATCAGCATCTGCAGCGCAAAGTGTTGTGGTTCATGCCTGCTTTGTTTTTAGAGCACACATGCATCTGCACTGGTAGCTGTGTCATTCGGCAGAGGTGCTGGCAATCAACAAGCAGCATGTTTTGTGACTGCAGCTGCATGTCTAATTATTGTCTGAATGCTGCAGATGCTGTCAAATGGAAGAAAAGTACAATTGTGTTGCATCAGCATTTGCATCAATCCTGACTTCATCATTCAATGCTGTTGATGCAAGGTTTCCAGAAGAACCCTGTTGCATGGTATGGTATCATGATCGCTGATGTGGTGATGTTGTTCTCATTGGCTGTGGTCACCCTACCACTGTACAATTTGACAGTACACACGGTCCAGGTCAAAAAGGATGCAATACATGGTGGTGGATCATCAAAGGAGGCATGAGTATTAAACACACCCTGAGGAGTCCCATAATGACACTCATTTGACACATGGCAACACAGGCATGGCCCCTGGGCGTAATTATTAGCCAATACCAGGTGGGTAATGAGGCTAGGTTATTTACAGGCTAACAGTATAGTCAAGCAGATAGCTCCTGGGCAGCATGTGCTTGGTCATTACATACCGGGGCCGACCTGAGTGCCTCATCCTACACAGTTACCTATATACTTGGCCTGAGTGACATAGCAGCAGCTTACGGAATAGGTCACAAAGGGGGTGGGAAGAGTGTAAGGGTTATGGGTTAAGGGTTTAGAAAATACAGTGTTTGGGTTCTAGGTTCTAAAGTTTGGATTTTAAAGTCTGGGTTGGGTCTAGCCTGGGTCTAGGTATTGTTACAGCGTAAGTCTGTTGGGACCCCACTTGTGGCATAAGCATTGCCATACATGTTCAATTCTGCTTCTTGCTTTTCCTGCTTTGCTGGAGTTCCTGTGGGCCCATACATGTGCCAATAAGCGGTCCCAGTGACTGAACAATGGCTGTTAATAGATCTTACGAAAGCCCCTCAAGTCATAATGCACATCATGGTAGCTAGCACGTTTAGGGAACAGAATATGTAACAGATTCACAGGAAAGTGGTAACCGCTATGATCGAGCACAATTTTGACTGTAGCAGACGTGAAGAACACCACAGACGTGTTGCAGCTGATGCCGCTGGCGTGATAACAAGCCACCCACTGTTTTCAACAGCAAACGGGCCTATTGCACGGTTCACGGTTGGTTGGCTCTTATATCAGTGTCCTCACTATGCACTGACTGCTGCATGTGCTTGTTCTGCCCTGTCCTTGGTTTGGATGGATTGGATGCCAATGCAAGTGAATTTATGTTTCAAAGACGCCGACCACGCAGTGGTTGGGATATCCACTGTAATGCTGTCAAGCTTTGTTGTGTTTGCGGTTCGTTGGGTTGGACCTGTGTGTGCCCAACTACAATCCCATGCGTGATAATGTGTCAAGTGGCTGCCGCCAAGTTTGCTGTTAATTATGTGTCATGCATTACCTATGGTGCCCAGGTGCCTGCCTGCCTGCTTGTTTGCAGCGCTGCTCACCAACCTGGCAGTGGTACACAGTACACGCGTTTACCGAACAGTCCGCCTGCGTGGTGAGAGATAAAATGGTTCTAAAACCCCAAGCCTCGATACCCGCGCGCGAGCTCGAACAACGACAGCAAAGGCGTACGCGGGTACGGCGCACTCTGGTAAACTGCGTGCGTCCTTCATGCATCGGCGCACCGCTTAAACAGAGCAGGCTTGGTCACACTTTGCAGTGCCCCGAGTGCACTCAGGTTCATGTGCGGGGTAATCAGTTTTTATTGATCCGTGCCTTGTCGTTCTGACACATTCGGGGCCAAAGTCCTGGTTTCCCAAAGGACCTTTAGTGGAGGTCCCCCGGACACATTTCTGATGACCGGAGCATGCAGAGGGGTGGACAAAGGGTTAGATTGTCACTCCTGTTACTTGCCTGCATTTGGGCCGAGTAGTAGATTGGCTAGGCCAAGAATGCACGCTGCGCTTGCTAACTGCTGTGAAAACCGCTGTCATTGGCATGCGCAGTCTGTAATATGAAGTGTGCGGCAACCCACGGCCTCTCTTAACTGAAATCGTTTCCTTGGCTGGTATGTCTCGTAACAGACTGAGCAGTTGGATGCGATACACTGTGGTAGTAACTCACAAACGGTCAGCAGCGTACATCTGGCAGTTCTTTACATAGAATAGCATTCACACAGCTGGTCCCAACATGCCATCTGAAGCACCAGCCGAAGTGCGGCTTCCCTTGGTCGAACTAGAACATGGAGATGAAACAGAGGAAAAGACCTCAACCTTCACGTCACATCAGAGAATGCCCTCGTTCTCAGAGCTGCAAAGGTCAGTTCAGGTCGATTTTATGCCCACTTGTCATCGCTCACCTGGCAACTGACGATGTCTTTCGTTATGCCAACCGCAGTGCTGCCATCAACCCCAATAAGAAGGGTGTCCCCAAGCCAGACCCAAGTCTTGTACAAGGGGTGGAGCAGTTTGTACAGAGAATGCAGGGTGATCGGCCCATACACAGGTGATTGCACAGGACAGTGCAAGCATGCGTGCCTACACGGCGGTTTGGCTCTGAACCCAGGCCTACAAGTGCTTGACAGGTCTGCTGTTGTAGACTGCATTTTTTGGCCTGCTGACTCTCGACTGTTCAACGTGCAGTGTGCTGGTCGCCAACAATGGTCTGGCAGCTGTCAAATTCATGCGCTGCATCAGATCCTGGTCATTCCAGCAGTTTGGGAATAACAAGGCCATTGCATTGGTGGCCATGGCGACACCAGAGGACATTCGCATCAATGCTGAGCATGTCACCCTGGCAGATCAGTTCATTGAGGTGCCAGGTGGCACAAACAATAACAATTATGCCAATGTGAAACTGATTGTCCAGATTGCAGAGCGTGCGGGTGTGGATGCAGTTTGGCCAGGATGGTGAGTGACTTCATGGATTACTGAGTGACAACGCTTTCCTGTTGAGTGGTTTGCCTGTTGTGCCTATTAGTGTGTACACACTGCTGCAGGATGGTACGTACAGACAATGAAATTAATTGCTTACCAGCATGCGTGTGCCAGTCACCTGCTTCACAGCCTCCCTGGCCAGCTCCTTACTGACCCCCTTGTGGTTGTGTGTTGCTCATTAACAACAGGGGTCATGCCTCTGAGATTCCTGAGCTGCCTGCTTCACTGGCAGAGAAGGGCATTCGCTTCCTGGGCCCACCCTCCTTGGCGATGGCAGCACTAGGTGACAAGGTGAGACTGGGGATGACATGCCCCCTGGTTATAGTGCTGTGTCACAAGCCAACATTGTGTGTTGTGGTGTAACCCTGCATCAGAAGGAAATGGTATGTTGCTAACTGAGTATCTGACATTTGCCTTCTGTATCTTTGAGTATCAGACCTTACATATGAGGTTTTGCTGTTGCAGATTGGCTCTACCATTCTTGCCCAAGCAGCTGGTGTGCCCACACTACCCTGGAGTGGTTCTGGCGTTGCCATGGCCTTCACTGACTGCAAGGGTGTCATCCCGGAGGAGACCTACAAGAAGGCTTGTGTGCACAGCTTGGAAGAGGCGATTGAAGCATGTCAGAAGATTGGATACCCAATCATGCTCAAAGCATCATGGGGTGGTGGTGGTAAGGGTATCCGCAAGGTGCACAATGATGAGGAGGTCCAACAGGTGTTCAAGCAAATTCAAGGAGAGGTGAGCCGCCGCCGTGCCACTAAAGGCATGCCGCAAGGCTGCTGTACTGTACTATTACTGGGTGTTTTTGAGACCGCTGGCGTGGTGTGCCTAGTCCTGTTCACTGCTGCTATACATCATTTCAAGCTACCAACAATAAAGCATTGGTATTGCAGTGGCAACGCATGCGCAGCCCTGCAGTCTCTGTGCATACTTCTGTTTGCTTGGACACAGTCTCATCTGACAATGGTGCCATACTGGCTGTGCTGATCACAAACATTTCTGCTCTTGTTTGTTAGGTGCCTGGTTCCCCCATCTTTGCCATGAAGCTTGCTCCTGCCAGTCGGCATTTGGAGGTACAGCTGTTGGCAGACATGCATGGCAATGTATGCTCCCTGTTCACTCGTGACTGCAGTGTACAGCGCCGTCATCAGAAGATTGTGGAGGAGGGCCCAGCTGTAGCAGCTAGCCAGGAACTACTGCAGGACATGGAGAGATGTGCACGAGCCCTAGCACGCAGTGTTGGCTATGTTGGTGCAGCAACAGTGGAGTACTTGTACTGCATTGAGGAGCAGAAGTACTACTTCTTGGAGCTCAACCCCCGTCTACAGGTTTGTGCCACAGTAGTCTGTCATGTGTCCTGTTTGCTGCATGGGCTAGCCACAAACAGCAGCCTGTCTTGGCCTGCCAGCCGCAGCTGGACCGTGCCTGTGCTGAACAGCTACCACATGTCTGTAAGTGTGCCATGTGCTGGAGTGGAGCATATCATGCAATAGAAGTAGTGAACCTCGTAGGTGTACCACCTGAGCTACTTGTTGTGTGCACTTTGTCACACAGGTGGAGCATCCTGTGACCGAGGGCATCACAGGTGTAGATGTTCCCAGCTGTCAGCTAATGGTTGCCATGGGAATACCGCTGTGGCGCATTCCCAGTATCAGAGCAACCTATGGCATGGACACAAAGGGCACCAACCAGTTTGATATGGAGGAGCATTCTCAGAAGCTGCCTGATTGCCATGTGGTGGCTGTGCGTATCACCAGTGAGAATGCTAGTGATGGGTTCAAGCCGACTGCTGGTCGCATCTTTGAGCTGGTGTTTAAGCCTACACCTGAAGTGTGGGGGTACTTCTCAGTCAAGAGCGGGGGTGGCATTCATGAGTACTCAGATTCGCAGGTAAATTGCCCAGCATGGAAGTTGGATTGAAATCAGTCATGCCAGGGGTGCGCTGTCAGCTGTGACTAAATCAGCGCTCAATTTCTTGGCGCGTCTACCAGGGTTTACATTGTGGCTGGTTGCTAGATCTTGTGTTGTTACGCTATTGACCGCTGAAGGAACATTATACTGCTGCAGTCTGCTGATGTCTGGGACAGGTATCAAACAACTAGAGCTGTTGCAGCATGTGCCATCTGCAGCTTTCTTAGCTACGTCTCTCTTCCTAACCTGCTTTCCCACTTTCATTTGTGTGCAGTTTGGTCATTTGTTTGCTCGAGGTGAAAATCGCGAAGCAGCCATACGAGCCATGGTGGTCGCTCTGCGTGATGTACGCGTGAGGGGTGAAGTGCACACCATCATTGATTACGCAGTGGACATGCTTCAGAGCGCAGACTTTGTGAACAATCAAATCCACACTGGCTGGTTAGATGCCCGCATTGCTGCCAAGATCAAGGCTGGCAGACCTCCCTGGCACCTGTGTGTTGTTGGTGGAGCTGTGGTGAGGGCTTATGAGGCCATCAGCAGCAAAGCAGCAGAGTACCTTGGATTCCTATCCAAGGGTCAACTGCCACCCCCAGATATCAGCTTGATCAACTTCCAAGATGACCTGGTGATTGAAGGGGTTAAATACCGTGTCAAGGTGCTGCGTAGAGGACCCACCACCTTCAACGTGGCTGTCAATGACAGCAATGTGGATGTAGTTGCCAGGAAGCTTGGTGATGGTGGCTTCCTGCTGCAGGTGAGGTGGGATGCCTGTGCTGAGTGTGATGTGGGTAGAACCAGTTTAAGTGTGTGCGTGGCAGTTTAGGTCATGAGCAGCAGTTGCTGCTACTGGGCAATTCGTTAATGGGCAATAGCAGCACAGCAGGTCTATAATATCTAGCACAAGGGTACATTGGTCATGTAGTGGTAACAGCAGTCTGCAGAGCTAGTGTGATATGGGTTCAACCCTGTGCTTGTTGGGTGTCAGGGTCCTCCATACACGCATTCAGCCAGCCATATGTGCTGTTAAGCAGCAACTTCCATGCTTATCTTACTTCCTTGTCTTGTGCAGATTGATGGTGAGGCTTATGTGATGCACACTGAGGAGGAGGCACTGGGGACCCGCCTAGTGGTGGACACCCTGAGCTGCCTCATTGCCAAGGAGGCAGACCCCTCACGACTCATTGCGCTGTCACCAGGCAAGCTGGTGCGCATGCTGACCAGTGATGGTGAACACCTGGACAAGAACCAGCCCTATGCTGAAGTTGAAGTCATGAAGATGATGATGCCGTTGGTGACACCTGCTGCTGGAGTCATCCACTTCAATGTGTCTGAGGGCGCTGTGTTGAACTCTGGTGACCTCATTGCATGTATGGATCTGGATGATCCCTCAGCAGTGAAGAGGGCTGAGAACTTCACGGGTCAGCTGCCTGAGCTCGGCCCGCCTCAGGTGTACAGTGATCGTGTGGACCACAAGTTCACTCAAGCATTGAATGCAGCGAAGATGGTCATGGCAGGTGAGCTGCAAGCGCCGTCGTTTCTTGAGGTATCTTGTAGTGCAGCCATTGCTTGATGAAGGCAGGTTGTTGAGCTGGGACCACGGCAGGCACTTTTGGAAACTACATGGATCATTTTCTTATTTGCATCAACATTATATGTGGGGCGTTGGCCGACTGACCACCTCTGTATGTTGGACACCCATCTCAGCATCCTGGGAACTCATCTGCTTAATGCTGCTGCCGTTGCATGCTGCAGGTTATGTTTACCCAATTGAGGAGATTCTGGATGAGCTGGTGTATTGCCTGGACCACCCTGCCCTCCCCCTGCTGCAATGGAATGAAGAGTTCTCGTTTGTGGAGAGCAGGCTGCCATCTGGCCTTGGTCAGAAGCTGGAGCAGGTGATAGAAGAGCATGACTCTCAACTCAGAGCCAGCTCTGAGTCAGATGCTGCTGAGAGGCCTGCTTGCGAGTTCCCTGGTAGAGCTCTCATCAAACTGCTCAGGGAGGCAGTGGCGGTAAGTGTGTGTGTGTGTGTGTGTGTAGCAGCAGGTGGGCAAGTGGATATGTTTCAGCTTGTTGATTGAGCACTGCTGCCTTGTTATCAAGCCATGCTTTGTCTCTAACATACTAGTGCTTTTGTGTATCATTGCTTTTTGGTCGCTGCTTACTGCAGTCCAGTTGCAAAACAAGTAGCTGAATTGCTGCATACTGCAACTGTGCGCAAGTTCATCAAATTTTGTGTTTTGTCCATGTAGGCTGCTCCCGCTGCTGAGCGTGCTATGCTGCAGACCAGCCTTGAGCCACTGATGCGTGTCGCTAAGGCTCATGCACGTGGTAAGGAGGAGTATGCTCGTTCTGTGGTGCATGACCTACTGGAGCAGTTTGCCATTGTAGAGGAGAAGTTCCAGCAAAGCAACGGCCTGACCACTGAGCAGGAGCTGATTGATTCACTGCGCAAGGTAAGGCCAACAACAACACAAGCACCCATGAGTTGATGGGTTGCCCGTTGGTGTCAAAGGGTAGAGTCGTCAACTGAGTCTTTGAGCATACTTTGATGGCAGGGACTGGTTGCAGCTTTTGTTCTATGTCATTGCTGCCTTTTTCTTGTAATCTTCAGCACAGCCAGCCTTCACGTGTATTGTTCATGTGCCTGTCTACAGCCGGCCCACCAACATTCTGTGCAGCTGTATTGAGGAAACTTGGTACTTATGTCTAATATATGTGTTGTATGGTGTGCAGTCCTACTCCAACAACCACCAGGCTGTGTTGGACATGGTGGTCTCTCACCAGCACCTGCCAGAGAAGGTGGAACTGGTCAAGCGCATCCTGTCCACCATGGTGCTGCCCTCTCCTGTGCCGTACCGCTCAGTACTCAGGCGCTTTGCTGTACTGTCCAGCAAGGGCTGCGCTGAGGTGGCCCTGCGTGCACAACAGCTACTGGAAGACAGCCTGTTGGCAGATTTGCGTGCTGTAGTGGCACGTGCCCTATCCGGCCTCGACATGTTTGCTGATACAGATGGTCAGCTGCTGTCCCCTACCTCCGCAGCTGCTGCTGCTGTGATGTCTCCTTTCACCACACAACCCAGCGCACTTGACAGTGCTAGATCCTTCTTTGGTGGCCCAGGGGCTGTTGTACCGCGCAAGCAGACCATTCGTGAGGGCGTGTTCACTGGGTTGAACAGCTTGATGCACAACAGCCGCAGCGGCTCACCTACTCGTAACAGCAGCATTGGTGGCCCAATGGCACCCCATGTGGAGCACAAGATTGAGACATTGGTGGCTGCACCGGCAGCAGTGGAAGAGGCGTTAGCCTCGTTGATTGTGGACCATGAGGATCGTGCTCTGCAGTACCGTGCCCTGCTCACATATGTCAAGCGTATCTATCACCCTTTCCTGTTAGGGGAGCCTCGTGTGCAGGACGGCAAGGCTGGTATGATGACAGCTGTGTGGATCTACAATGAGCCCCGTCTTGCTAACACTCCACAGTACAGGCATCAGGCTGGTGCCTTCCTGGTGCTGCCAAACCTGTCAGAGCTCAGGAATGGCCTGATCACTGTAGCTCAGGCTGTAGCTGGTTTGGGCATGGAGGCACAAGGCGGGGTGCTGCATGTGGCAGTGAATGGTAAGATGAGCAACACCGCAAACAGGAGCACCTTCTGCATGGAGGACATTGTAACCAGTGTGTTGTCGGCAACCAGTTGCCGTCAATGGCATGTCTCCTCGCAAGGGGTTGACCCTGGTGTTGGTCATTCTGAATGTCACCTTTTTGATGTATTCTCAACCTCAGGGTTGCGATTGTCATGCCATGGCTGCCGCATCCTGTTGCAATGCATCCCAAGTGTCTGTGTTTCTTATGTGTTCCTGGATGTGCCTGTAGGTACTGGTGACTGCCTGCAGCTGTCTGAGTCAGCTGCTCAGCTGCTGGCAAAGGAGGGTGGTCTACTGGGCTCTGACAACAATGTCACCAGCAGCCATGAGCTGATAGCCTCTGAGGGCACTGCCACGGCCACCCCTCACCACCCACAGCAAGTGACACAGATTGTGGCAGCAGCACTGGCTGATTTGCAGGACACTCTGAGGACCATGCAGATTGGGTTTGTGAGTGTGTTGGCACCAGGAGCATCCACCATGCCACTCAGGAATGGTTTCAAGTGGAATGAAACCATGTCATCCTTCCGTCATGATCCCTTCCTGCGCCAGGTGAGCTTGCTCACAGCCTACGGGGTTTTTTGGAGTTAATGGTACTGTTAACTGACTTGGCATGGTGGTGGGCCTTGGTATTTCATGAGATGCTGGGTTACACGTCCAGTCATGTCCATCAGATATGCAACAGTCATTGTGTGTACTTTGAATGGGGGTGATTGAACATGACAATGTACACATTTCTGCTGGGTTTTCAAGGGTGACTGATGGCACTAATGCTCAACTGGTTATGGCAAGCCATGCACGCTTCTGTATGATACTGTTGTCTCAACTTCTCCACCACACTGTTGCCTACCTTAGGTTGAGCCTCCTGTTGCTCTGTTGCTGGAGCTAGACAAGTTGGCCGACATCAAGGCAGTGTACTCACCCAGCCGCAATCGCCAGTGGCACCTGTACAGCTGTAGCGAGCGCAAGGATGCACGTGCACCTGTGCTGAAACGCCTGTACCTGCGAGGTCAAGTCAGGCAACTAGGCCACCCTGCACTGCTGGCTGCTACCTACAGTGGTAACAGTGCGGCAGTAGCAACCGCTGCTGTGAATGAGCTGGAGGAGGCGCTGGTGAGCATGCATGATGTACACATGGTGATGTGTGATGTGTGATGTTTGGTTGACCAACATGTGTTTGAGGAAGCAATGGGAACACAATCTGTGGTGGAGACGTGTCGGGTTATTGCTGCTATGCTGCAAGGGCAGCCATATGCGATCTGTGATGGTGTGTAATCACATGCAGGCTCTGCGTGTTGGTCATGAGATATCATATTTGTCCACAGGGGAATTGTTTGGAGGAGCTGACCCGACCTGCTCCTGATTATGGCGCTGCTGGTCGTGCTGACTGGGTGCACCTGTTCCACACCGTGCTGCCATCCTTGCCATTACACAACGCCAAGGAGGAAGGCAGGGTAGCAAGTGCTTTGAGGAGTGCTTGTGCTGCGCTGGTGGCTAAACACAACACCGCATTCCGTGCTGCTGGTGTGGCAGTGTGGGAGATTAGGTTCCGTGCACCTGAACAGGCTGCTGCTTGGAGGGTGGTGGTGTCCTGCCCAACAGGTGAGGCTAGTGTGAGGCAGATACATTAATAAGGAAGGACCACTAATGAATCAACATGCAAATGTGCACAACAAAATGAAGTATTACGTTGCTGTGCTTTGGCGGGCACCACACATGTAGCGGTCTATTTGCAGTTACGATAAAAGAGAGTCAATACTGTATATGCATCAAATACAGGCCTGCTACTTTGGCACAATGTAATGCATCTCTTGGTTGCGTCTGCCTCCTATCAGTTGGGAACGTGTCTTCATACCTTTATGTTCTTATGATCTTCCCTTGTTTGCCTCCTGTCAGGTTTTGAGGCTGGCGAGGAGCATGTTGAAGTGTACCGTGAGGCTTTAACACCATCATCAGATGGCACCTCTGCCATGAGCTTGAGCTATGTGCTACCCGCATCAGAGGCTGGTGTTGCCAATGACAGTGCATCACTGCACAACAGGCCATTGCTGGAGCCCTACCCAGCTCTTGAGCCATTGCAGCAGAAGAGGTTGGCTGCTAGGCGCCACAACACCACATACTGCTATGACTTCCCCACAGTGTTTGAGAATGCTGTGCGAGACATCTGGGCCAGTCGTGCAGCATCAGGTGGGCCAATATTTTGTGCTCATCAGCTACCCACAGGCAAACTATAGTGACAGCATTTTGTGGTGATGATACATCTTTATTTTTGTCGCTGAGAGCGAGAACGGAGGCGCTGAACGGCACAGCAGTCGTGTCACTTGCCCGCATGCCTAGATGTATGTTTGTAATGCAGCTGACTTGCATGCCGTACAATTACCCTTTGGAGTCTGCACTGCCTGACCTCTCTGGTCATGTCTGTTCACCAGGTGAACCTGGCAGTGTGCCCCCTGCTGGTCGCCTGGTTGAAGCTCATGAGCTGGTGCTGTCAGGTTCCTCCAGCTTCCGCAGCTCACGGCTGCACCTGGAACGTGTGGAGCGTGGCTTTGGAGTGAATGACATCGGCATGGTGGCCTGGCACATGACACTCAAGACCCCCGAGTGCCCCCAGGGCCGCCAGGTCATCGCAGTAGCCAATGATATCACCTACCAGAGTGGTGCATTCGGCCCCAGTGAAGATGCAGTGTTCCGTGCTGCTGCTGAGTTGTCTCTGGAGGAGCGCCTGCCGCTCATTTACCTGGCAGCTAACAGCGGTGCACGTGTGGGTGTGGCCAATGAGGTGCGTGAGGCGCTGAAGGTCCAATGGCAATCTGAAGACGACCCAACCAAGGGTTTCCAGTACATGTACTTGGCAGATGATGACTACACACGCATTGTGGCCGGCAAGCAGAGTTTAGCTGATAGCGTGCGTGCTGAGCCTCTGTTGATGCCCTCTGGTGAGAAGCGCTGGGTGCTGAAGGACATCGTTGGTCTGGAAGATGGCTTGGGTGTGGAAAACCTAAGTGGCAGCGGTGCCATTGCGAGCCTGTACTGCAAGGCATTCAGAGAGGGTTTTACCATCACACTTGTGAGCGGACGTACTGTGGGTATTGGAGCATATTTGGCTCGCCTGGGGCGGCGCTGTGTACAGCGTAATGACCAGCCCATCATTCTGACTGGCTATGCGGCCCTCAACAAGCTGCTGGGCAGACAGGTGAGCTGATTGGGGACTATGTGTGGCTTGATGTTCGCTAGCCTGAGTTTTCTTGTGTACCATTGGTCAGTGATGTTTGACACTGTCTACAGCACCAGCTTGTGCCACCACATCTTGCAGGTTTGGTAACAGCTGGTGCTGCATGCTCAATGGGCTGGAACAACCACACTCACTTGTTGCCTTGACCTATGTAGGTGTACACATCGCATATGCAGCTGGGTGGCCCCCGTGTCATGGGGGTAAATGGTGTGTCTCATCACACTGTAGACGACGATTTGGAGGGGGTGAAGGTGATCTTGAGGTGGTTGAGTTATGCACCCCCTCAGCTGGGTGCTGAGCCCCCCGTGTTGCCAAGCAGTGACCCTGTTGACAGGAGTGTGCTGTACCTGCCTGCAGCTCATGAGAAGCTGGACCCCAGAGCTGCAATTGCAGGTAAGGAGCAGGAAGCAACAGCAGCATGTCGCAGCTACAGCAGCAGGCTTGTGACAATGCTCTGCTGTCCAGGAGGTTGTAGTGTGGATAGGTGGTGCAGACAGCCAACCTACTGCAGCTTGTTGATGCATGCATATCTTGTAGAATGCATACTTTGCACCAATTGGTGGTGATGCATACTAGCAACTCATGCACCGGCCAATTTGACTGTAATTGACTGCTGGGATTCATCAGCAGTGCACTCAATGTGCCTGTGTTGTTGCTACCAGGTCGTGACATTGGTGGTGAATCTGGCTTTGAGTCTGGTCTGTTTGATAAGGGCAGTTGGACAGAGACTCAGGCTGGCTGGGCACGTACCGTCGTCACAGGGCGTGCTCGCCTAGGTGGTATCCCAGTAGGCGTGATTGCTGTGGAGACTCAGACCATGAAGCGTCATGTGCCTGCTGATCCTGGCATGCCTGACACAGCAGAGCAGGACATCTTGCAGGCTGGACAGGTAGGGTGTCCAACAGGCATTGTCAATGCATGATGTCTGCTTGCTGCCTGCGTTGCTGCTGTGACTGTCTCATAGAAAGTCCACTATGATGCTGATCGCTTGAACACCTCATAAGTGCATCACAAGCACAGTGTACTTGACAGCTGCTGTGATCAAAGCACTGCTATGACTCATGCCACCTGTCATCATCCTGCCTATGCCTGCAGGTGTGGTTCCCTGACTCTGCTGACAAGACGGCGCAGGCTGTTGAGGAGTTTGACCGTGAGGGCCTGCCCCTGTTCATCCTGGCCAACTGGCGTGGCTTCTCAGGTGGCCAGCGTGACCTGTTTGATGGTGTGCTGCAAGCCGGCTCTCTCATTGTGGAGCAGCTGCGTGTGTACCGTCAGCCAGTGTTTGTGTATATCCCTGTGGGTGCTGAATTGCGAGGGGGTGCCTGGGTGGTGGTAGACAGTCAGATCAACCCCACACACATGGAGATGTATGCTGACCCTAAGGCCAGGGGTGGTGTGTTAGAGCCGGAGGGCATTGTGGAGATCAAGTTCAGGACACCAGACCTCATCAAGACCATGCACAGGTACCTGGTGGTGCTCTGCTGTGTTGCAATGTATGTTGCTTTTGAGAGTGGCAAGCAATAGTTTCCTCACGTCTGATGTGCTGCACACATGCAGTGTGCTGGTGATCAGTGAGGTGTGGTGGTTGTAGTTGCTCTCAATATTTCTGCAGTGTGCTGTTGTTCCATGGGTGGTTCATTGAGACCAGTTGCAGCTGTTCATTGGCCAACTGTCATGGCTGGCATTCATGTGCTTTGTGCGTGTTGATGGCTGATATGCGTGTTGTGGCACCCATAGGCTTTTCTACACACTTGCAAGGCCGACTAAACTGCTGTGGTCATGCATCCCCTCAGGTTGGACCCTGTGCTCAAGCAGCTGACCGGTCAGACTGGCAACAAGGTTGAGGTTGATGCAGCCATCAAAGCACGCGAGAAGACGCTACTGCCAGTGTATCAACAAGTGGCACGCCAGTTTGCAGACATGCATGACACACCTGCTCGTATGTATGCCAAGGGTGTACTGAGTGGCATCGTCCCGTGGAAGGAGGCCCGTCGCTTCTTTGCTGCTCGCCTCAGGCGCAGATTAACCGAGGAGGCATTGGTTCGCCATGTGGCCTCTACAGATGTTTCCATTCGTCGGGATGATGCCATTAACTTGGTGCACAGTTGGCACACCTTGGGCAACTCCATCAGCTACCTTCAGGTTGATGCTTCACCTCAGGCTGTTGCAGGGCAGAGCTTCTCATTCTGGGCTGATGAGCGCAGCAGTGGCAGCAACGGCACAACAGCAGCTGCAGGTGGTATGAATGGTTCTATCCATGAGTTCAACCCAGACACCATGTATGCATCACAACTGGAGGCTGATAATGCTTTTCTTGCATGGGCAGAGAGTGCAGCTGGTCGTGCACTGATTGCCATGGAATTGAAAGGGCTGCGCTCTCGTGCTGCGTCCCGGCTGCTAAAGGATATGCTAGCCACAGGGGAGGGTAAAGAGGGCCTGTTGAAAGGGTTGCAAGATGTGCTGCAGACAGACTCTGCGCTGGCAACACAACTGAGGGCCATGCTGCAGCAGTCCAGCAGGTGATGTGGTGTATGCACGTCTATTGGGCATGAGGTTCAGCACGGAAGGACTGGGGTACGTAGTATGTGGTGCTGAGGTAGTACAAGAATTGGATTTTGAATTGTCAGAATGCAGATCTAAACTACCATTGCAGACTTACAGTGTGAAACATGCGTTTGCTTTGAATCCATGTCCCCAGCCCTGCTGCTGCACATGGTCAGTTTAATCAAACTCGTGCATCTGAAGCACAATCAGCCAGCTATCTACAGCAAGAAAAGGGCAGGGCAGTTGGCAAGGCAATTTGCAGGGATTCAAGCACAGCATGCACAGCATCCCTACACTGGTCCTGGCAGCTTTTCAGTTGTGACCCCACAAGTACAAGTATCAGTTTGACAAGTTCCACTTTTGGTAGTAATAAGTGCAATGATTGTGACTTGCCAGCAAGCTGGATCATGTTGTGTGTATCTGTACTACTAACTTTGTGCCTGTGCTTCTTCAGCTGTGCGGTAGTTGAGCTTGGTGTGCGCATATGGCGATGCACTGGAGCATGTGTGACAGTGTGATCGATGGGGACGATGGGGTATTTATACTTCGCTCAATATGCTTATGGCAATGATGACCCGGTAGTGTCATAATTTGGAAATTCGGATGCTTGGCAAGGTGCTTCTCGCCTTTTGTAAATGGCTACTTGGAAAGAACTACATATCAAGAGCAAATAAACGCAGGCCCCACTCTTTATATACAGCTGTTCTATACTGACTGTTGCTTGTGTAGGACCTACTAAGTACATGGTATTGTAACGACAGTTGTATTTGTTCGTGATGCCGGGATTCCAAAAGTAGCTGGCTGCCAAGGTGTAACGTGCAGCCCCAATAGCGAATGGAAAGTGACATACTTGCTATAGCCTTGACATTCAGGAACTTTTGTTTCGTTAAACAAGGCCCTAGGCACTACCCCATTACACATCCACTTTGCGTGCAGTACAGTCTCAAACGTTTGCCGCTGGATAAACTTTGGTACGCTTTCTAAAGTGCTGTGTCCCAAGTCTGTCCGAGCTCAATTATTGATGGCGCATACATAGACAATTTCGAGGACATAGCATGGCCAGTAGGTTTAGGGTTTGGGTTTGTTTATACAACCTAAGTGAAGATGGCAGTAACCCATAAGTGTCCCCCATGGCCACAGCTTGACAAGCCCAGGTCTAGGTGAGTGAACTGAGTGGGTGGTCACAATTTATTAGTGCAGCCAAGCAACAACATGCCAGGGTTTAGGGTTTAAGGTTAGGGGTTGGGATTTTAGGGTTATGTTATGTATGCAGTTTCCATCTTGATACAACAAATGATTTGCTCATGCACACTGCTTACAACAGTGCTCAATGCAGTCTTATTGCACAGTATGCTTGCAAGCAACTCCCCCACAGCCCATGTTGTGCACCTCAGCAAGCTGACACGTGCTTGGACAGGGCCTCTACCCAGCATATGGTGTTGCCACTCAGGCAGTGCATTTGGTAGCGCCCACATTTGGAGGACCTGCAATACGAACATGATATTGTCAGTCACATTGCCTGGCTGCCAGATATTCGATTTTGATGTCAGAGAAATGCAGAGCCTAGACCTGCAACCCCTCACTGTGCTCCTGATGACAATGTACAGTGACAGCTCTGCTACCCAAGACGGCTGTGAAGCTGCTGTCAGGTCAGACGGCCTGTTGCTTCCACACCATGCATGCATCAGGTTCAACACCTCAGAGGTATGATCTGCCAGAGAATGGTTGGACGCCATTTGTGACCAATTGGACATGTACAGTATGGCAAAACACAGCAGCCATCACACAGAAACAACCCCCTAATGCCGCCACTCCCACCTGGCTGCAACAAGATTTGTTTTGTCAGTGGGCACCAATGGCCCTGCTGAGAGTAGCCATCCGTGCCCCACAACGTCTTGTGCTCTGGCCCACAAGTGACAGCCTTGAGCTTGCCAGAGGAACTCAAAGACTGCAGAGCAGGGGTAGGGACAAGCCATTACCAAGCCATTGCAAGACACTGTTACCATGCTATATCATGTCCGTTCAGCCTTCTACGCGCAACATGCATTGAACTGCACAGCCAAGGCTGCAGCTGGTGCCTCCATTGCATGCTGGCCTGCCTGTGAGATTGGGGTGATGAGGCACATTGTGGTGGCTGGTGGGTAGCTACATCGCATCTACATAGCGTGCAGCTCTGCAACATGAGGCAAGTCCCAATGCCTATAAAGTCTGCGCACATGACCCTTGCAGTGCGTGCAGATAATCGTATGTGCTCACCTTGATCTGCTTCAGCTTCTCAGCACAGGGCAACTTGGGATCTCTCCAGCACTGCTTGCCATCGAGTGATAAGCACTGAGGGTGCCCGCTCTTGTCCCACCGGTAGGGCGTATACTGGAACTTGTCAAGACACTTCCAGTCTGAGAGCACACATGGCATATACCAGATACAGTTGAGCAGCTGGCAGGATGACTGGCTGCCATGCTTCTGTAATACGAAAGCCTCAAGGTAAAATGATGTGTGTGACAGAAGCAGTTGAATGGATGATGTGTCTGCACATCTGAATATCCTGACACCACCAACAACGACATTTTGCAGTGCTGCAGCAACCTATTTAGCGCTATAGTAGCAAAGTGAAACCTGTGCATTGCGTGATGTTTGCAGTCGTGACATGTTGGGGCGCTTCCCAGAACCCAGCACCAGGTGACAAGGCAGCACAATCAATATGCACACACCTGTAGGGCACTTCTTGCAACTGGTTTGGCCAGTGTGATCCTGATAAAATCCACCAGGGCACTTTGTGCACTTGCTGTTATCATATTCCTGGCTGGTTGAACCAGGTGGACAGGGGGTGCAATTCAGGGGGGCAAATTTGTTGGCAGCGTACCACCCTGCCTTGCAGCGATGACAGTTGGCGCTGGCATACCCAACAGCCTCATTGTACTCCGGACACTTCCTGCACACAGCTTTGAGGCTACTAAAAACATCCTCTGGTACCACGTAGTTGTAAGTGTGAGGCTCGCAGGCCTGGCATGTTACACTTGCGTTGCTGCCACTTGTCACTGCCTTCACAGAGTAACCAGAGCGGCAACCCCTGCAGTGCAAGGGAACAGGTTACTCAACAAACGTCGCAGTACCTCAGTGTATATGACAGCAAGTCACCATCATACTGCAAAGTAACACAAGGCATTACTGCCTGGCATATGAACACATGCCCCCATCATGTAGGCTCAGTGCAGGAGTTGCACACCTGTCAACCCCCCCCTCGACACCCTTCGCAAGCAGCGATGCAAGTACTGAGCATACAGGCCACAGGGCATCACAGTGTGTTTTGGACAGTCGTTGCTAGCCCCAGATTGATTGCACGCTGCAACACTGTGCACTCAAATACTGCAAACGTACTAAACCCACTGTATAGCAGGCATGTGTGGTCATGTGCCTACTTGTAATGCACTGCGCTCAAAGGGCAGGTGTATGTCCTGGGGAAGCAGTATGGAATAGCCAGTGGGGCCCCATCAGGCCAGTTGTAACCAGGTCTGTTCCATACAGTCACCCAACCTGGCTTGCAAGGACGGCATGTAGACACCCCTGCACCAGCAGACGTCTATCAGTAAGATGAGCACTGGCAACACGTGACGGTAACAACAGGCTTGCTCTGGCTGGCTGCTGAGTGGCAAACAATGTACATTTGACGGAGCACACACAACCTCTGCTTGATTGTGAAGTTGACCATACACATGCAAACTATACATCTGCAGACTGTTCTGAGCTAGGAACGTGCTGTGACGCATGGTTATGCTGCTACATGTGCTATCTGACAAGCAATACTCACCCTTAACACAGCCAGATGGTTTGGCATCCAACACACACCCGCTGACCACCTGTTGAACAACACAGTTTCAACTTGTTGGTGCACAAACTGCATTAGCATGCAGAGTCACAGCTACGCCATGAGCAGACAGCTCATGTTCAAATTTACTTATCTTCAACTACTCGCCAGACTGTTCATTGCCGTTGACTGTGTTCAAAACATGCCTGGTTCACATTAAGCAAGCCTCAACAACTGCACAAGATGATAGCACAACAAAAACCGTGCATCAGTCCTTGCAGTTGCTGTTGTCACTTGCCATCACACCCCAGGCTCACCTTGTACAGCAGCCACTGCTCCAACACCTCCCTCCTGAAGGTTGGACAATCCTTCTGCGTCTCAATATCGTCAACATATGTGAGGTTCAGGAGGTCTGGGCCAACCTTCTTGACCTGCCACTGCCGCTTCCTGGAAGTTGAGATGCAACCGGCCACGGGCCCACCAATCAAATCCTTGAATGTGACCACAGTACGGCCTGAACATGAATGATGAATAGCTAAGACTGAGGGTTGCAAACAGGTAAGACATGCTCTACAAAGCCACTGCAATTTCCAGCCAAAGCATGATCAGGCAAGGCCTTGGCCAGAATGCTTCGACTGTCCTTATGGACAAATCGCACAACAACTAGTGGTGCCCTTGCACACATGGAATCCTGCAGTTCAATGCTGCAACCATTTGCAGGAAAAACGAAGGTAGAACCAATAAGCTGCGTGCAGGAAGGTACAACACATACCTTGCTTGTACTTAAAGAACCCCGAAAAAAGAGTAGACAGAAGAGGTGGAGCATACATGGGTGCTGTAATAGTTTGCTCATCCTCACATACACTGGTACTGCGCATGGTATCAAAGAAAACTGCATCATCGAAGCCTGTCTCTCCAGGCTGCCTGCGTGTGTACATTACTCTCCACCCGGGTTGAAGTTCCTGCACATACTGGATGGACCCTTGGACTCTGTACTCCTGCAGTCGTTCATCAAAAACGCGTTCTGTCAACTGCCCGTGATAGGGGCCTTGGGCTTCTAAGACACTGCCACCTGCGCAACCATCGCACGCGCCAGGTTGATTGTGACAGTGCTTCCCAAGCTGCAGAAGCCAGGTTGGCACTAGTTTCGGAGTGACTCAAGGAGCGTCGTTGCTTGCTGCCTTGGCGGGAAGCATGTGGACATTCCCACATCATGTGCTGCTTGTACATGCAAACCCAAGGCCATGTTATAGACATCGACATGGCTTGCTTCGAGCCTGGTTGACCATCAGGGGACAGTGGAAGCCAATCAGCGAAACGACGGGCGCAATATAGTCAACACATGTAACATGTACAGTTACATATGGACAATGCACAGAAGCCGCGGTACAAACAATGCAGGGAAGACTTGCATCTTACTTTCAAAACACGCGTGGCAGAGGCCGCATATCAACAGGGTGGTCAGCCCAAGCCTGCCCGCGGCGAGAGCAAGTGCTATCTGTGCAGTGCCCGGTTTCAAGGGCCGGGTGGTGCGTGACGTCATGAAGTATGAACACATATGAGCATAGAGGGTTTAGGGTTTAGGGTTTAGGGTTTAGGGTTTAGGGTTTAGGGTTTAGGGTTTAGGGTTTAGGGTTTAGGGTTTAGGGTTTAGGGTTTAGGGTTTAGGGTTTAGGGTTTAGGGTTTAGGGTTTAGGGTT
>scaffold2
atgatatggaagagtcaatgttcgctacaacgcactctggtacattccatccttctggcaaaagcagtttttttggtcgaaaggctaccttacctgcggctgcttggtaaggcttgagttgttacacagtcaatcaaagacgtcaactattgtccagcagtgtagaagctgcaaatagaggagtaaaggacaaagcgggcaagtactactacgccgttgtgcattcaaccgaacactggcggtcttacttctgttgctgcagctgactacatgctagcagcgaccctagcagctgacggcgtggttgactgctgccacgcatacgacatagctggaaacttgtgatcaggttctttagtcgagaagcatagcaaacctgccattgtggcgtatgcttcagtcagctgctgccctttgcacaacaaacctgtgctttggggatgtcaaggcacgcccacgtacacgtgtaggaggtacgtgcgtacgtcggtacgtacgtgcacattcggtcgcgcgcagggccgcggacaggtatgcattgatacatttatcacccatctcgctgtaacggcgactgagagtcatatgcaaggcaacttgagggaacacctggtcacggattccgctatgcctgccgccacccaaatcacatgtcaaacatagcagggcagcttgtgaaagtcacagctacgggaggggcggggacattcattccccagcgtgaccaacagctgcaccatacctatgacgttctacactgcgtctgttggaggcgatgacatggtcgctgggggccccaggcgaacacatgcagcgactgactgagtcacctgccggacttgcttcaacgaccaaggacttggttcaacgaccgacaaggtgatgccctctatataacctggccgtggtctgcaaacggtcaaggaccaccaagctcttcttcccttgcatgcaaacaagcttacacctcgcatcatctgccaacgaaggaaggtgagtggttccacataggcacgcgcacatgtatgtctgcatgcgcccgccgtttaatttgcaagtctgcagcggtcaacaaccgcggtgccagacgacaacttggcttcctgagatgttgatctgtttatgtgttgtgtaatcaagtatagggctgagagccaggattgtgccagatatgcttgagcaaatacggggatgtgccgtacatagacacatgcatgagtgcatgcacgcacagacgccagtcaactcaacttactgtcctgcatgcttcctgctttacaggtcaagtgccccacagctatcggttataccacgtctgcgtttgagaactcacaacatggccaacaagatcttcaccgttatggccgtcttggcctgatggtcttggctggagtcgcgaatgctgccgaagtcaaaggtatgcaTGCCCGGATCATCAGCCGTCTGATGTAGTTTGATGATGTACATTATACACACATCATACAACATACAGCCACTTGCCATTGCTTCAACCAGCTGCATGTGGCCCTACAGCTTGCAACAACTGCTGCTGTTGATACAAGGCAGCTTCTGCTGTTGCATGATGTCTACGTACATACCGACTGGCTTCCAGGCTGCATGTGTGTTGTCATGTGTGTAACATGCTCACCCACATTCAGACAGTGCGTTGTCATCATACATTTGCTACTTCACGTTCTCCTTGCATGCCTGGCCTCAGACACAGGCTGGGACTGACTCTCATGCATTTGCATCTGCTCTGATACTTGGTGTGCAGATGTATTACCTGTAGGCTAGTGTCATCACAGCAGCACCTGCTCATGGCTTGGTTGACATCACTGTATTGATAAACCTGTTACTGCCAAATGTGTGGCATCGACACTTGTCACCACAAAGGTGTATTGTGATCCTGAATCTGTATACCTGATACCCTCCCTGCAGATCTGTCCACTCGCAAGCTGCTCACAGGGGCCATCCTCCATCCAGGGAGCAGTGCTGCAGGAGTTGTGCGGAACACTGCAAAGAGAAGGGCGGTAAGTGCCCAGTGCAACTATACTGTGCACTGAGAGAAGAGCCAGACCACCTAGACATGTTGCGAGCTAGTGTGGGTGATACTTGGTACTTACTTACGGCAGACAGTCTTGATCTATGCTATACAATTGCCATGGTCAGCTACGGCAAACTCACATGATCAGCTGAAATGTCAGTCATTCAACTCCATGTTTGTTAAACTGAATGCAGTGCAGGGTTACAGTGCCTTGCAGACATGTCAAACCTCACTGTTGTGTTATGTATGGTGCAGTGTGCCAGTGCGCTACCGAACCGTTTTTGACCCTCGTGGGTGGCAACCTTCTAAGCTTAGGCTGCGCCATTGTTGATGTTGGGGCCTGTAAGAACCTGGTGGCGATCAAGCTCGGCGGCTGCTGCTGCACTTGCAAAGCGTGAAATGCAACACACAGCTTGGTACTGATGGCAGTCGGCTGACATCACAACTCTCATGATTGGGCAGGCTTTGCGGTGCAGCCATGCACTGCGGTTTGTGAAAATGCCTGAAACAGGTTTGGCAGATGATGATTTGCTGCTCAGTACTACACCAGGAGTACGTGGTTCTTGGCTATCATCTGAACGACCCTCAGTTGAACCTCATGTTGATTCAGCAGGGTTCATTGAATGCTGCAGTGATGATGCTTTGATTTCAATGCTGTACTTGGGCTGTGAGCATGCCCAGGCGTACTGTATTACATGCATGTTTTTCAAGTATGGTATTATGCTGTTGTCATCCTGGAAAGTGGATGATGGACAGCAGCTTACTGATGATTGTGTCAGGACTTAGCATTTGGAAAATGTGTGTTTCTGCTTGGTGTGCTGTGTGATTTGTTGATGTGCTATCCCACTCCCAAGCCTGTGCGTGCTGAAAGCCGCTTGCTCTGTGTGTGAGTTATGAAGCAATGGTACCACGGTGTATGATGATCTGGTGTTATGGGTTGCCTTCCAGTTTGTCAACATCAGCCTGGAAATGGCTGTGCCTCCATGTTTGTGAGACTTGTTTTGCCACGTTTGCTGGCTCTGCTTTCGTGTTGTTGAGACTTGTTCCGCTGCATGTGCTCAGCAGAGTGGCCCTGCCTCCATGTTGTTTGCTACAATTTGTTCTACCACATTTGCATTGTGTGGTTGCTCATTGTTATAGTGATGCACTGTGCCTTGTCATAGGGCTTTGGATGGTACCCCACTTGTGTACCAGCCTGCAGCCTGTAATACAGACATAACCCCAACTGCCTCATGTATGACTGCTTCCCATGCGGCTAATAGCATCATTAGTCGATACTCTGGCCAGCTCAGCAGCAATGGTCCTTTGTAGGTATCGCTGCCTGTGCCTGGCATCAACTGCTCAAGAAGTAAGAATACATTGTTGAAGTGGCAACCTGACAGTGACATACCCTGAACTAGGTTTCCAACTCCGAGAGCATACACAACTGACCAACTCAATACATGAGATGGCACATGGGTAGTAGTAGCTAAGTTGTCCGTGACATGCTTACCAGATGATATGGAAGAGTCAATGTTCGCTACAACGCACTCTGGTACATTCCATCCTTCTGGCAAAAGCAGTTTTTTTGGTCGAAAGGCTACCTTACCTGCGGGCTGCTTGGTAAGGCTTGAGTTGTTACACAGTCAATCAAAGACGTCAACTATTGTCCAGCAGTGTAGAAGCTGCAAATAGAGGAGTAAAGGACAAAGCGGGCAAGTACTACTACGCCGTTGTGCATTCAACCGAACACTGGCGGTCTTACTTCTGTTGCTGCAGCTGACTACATGCTAGCAGCGACCCTAGCAGCTGACGGCGTGGTTGACTGCTGCCACGCATACGACATAGCTGGAAACTTGTGATCAGGTTCTTTAGTCGAGAAGCATAGCAAACCTGCCATTGTGGCGTATGCTTCAGTCAGCTGCTGCCCTTTGCACAACAAACCTGTGCTTTGGGGATGTCAAGGCACGCCCACGTACACGTGTAGGAGGTACGTGCGTACGTCGGTACGTACGTGCACATTCGGTCGCGCGCAGGCCGCGGACAGGTATGCATTGATACATTTATCACCCATCTCGCTGTAACGGCGACTGAGAGTCATATGCAAGGCAACTTGAGGGAACACCTGGTCACGGATTCCGCTATGCCTGCCGCCACCCAAATCACATGTCAAACATAGCAGGGCAGCTTGTGAAAGTCACAGCTACGGGGAGGGGCGGGGACATTCATTCCCCAGCGTGACCAACAGCTGCACCATACCTATGACGTTCTACACTGCGTCTGTTGGAGGCGATGACATGGTCGCTGGGGGCCCCAGGCGAACACATGCAGCGACTGACTGAGTCACCTGCCGGACTTGCTTCAACGACCAAGGACTTGGTTCAACGACCGACAAGGTGATGCCCTCTATATAACCTGGCCGTGGTCTGCAAACGGTCAAGGACCACCAAGCTCTTCTTCCCTTGCATGCAAACAAGCTTACACCTCGCATCATCTGCCAACGAAGGAAGGTGAGTGGTTCCACATAGGCACGCGCACATGTATGTCTGCATGCGCCCGCCGTTTAATTTGCAAGTCTGCAGCGGTCAACAACCGCGGTGCCAGACGACAACTTGGCTTCCTGAGATGTTGATCTGTTTATGTGTTGTGTAATCAAGTATAGGGCTGAGAGCCAGGATTGTGCCAGATATGCTTGAGCAAATACGGGGATGTGCCGTACATAGACACATGCATGAGTGCATGCACGCACAGACGCCAGTCAACTCAACTTACTGTCCTGCATGCTTCCTGCTTTACAGGTCAAGTGCCCCACAGCTATCGGTTATACCACGTCTGCGTTTGAGAACTCACAACATGGCCAACAAGATCTTCACCGTTATGGCCGTCCTTGGCCTGATGGTCTTGGCTGGAGTCGCGAATGCTGCCGAAGTCAAAGGTATGCATGCCCGGATCATCAGCCCGTCTGATGTAGTTTGATGATGTACATTATACACACATCATACAACATACAGGCCACTTGCCATTGCTTCAACCAGCTGCATGTGGTCCCTACAGCTTGCAACAACTGCTGCTGTTGATACAAGGCAGCTTCTGCTGTTGCATGATGTCTACGTACATACCGACTGGCTTCCAGGCTGCATGTGTGTTGTCATGTGTGTAACATGCTCACCCACATTCAGAACAGTGCGTTGTCATCATACAGTTGTGCTACTTCACGTTCTCCTTGCATGCCTGGCCTCAGACACAGGCTGGGACTGACTCTCATGCATTTGCATCTGCTCTGATACTTGGTGTGCAGATGTATCTACCTGTAGGCTAGTGTCATCACAGCAGCACCTGCTCATGGCTTGGTTGACATCACTGTATTGATAAACCTGTTACTGCCAAATGTGTGGGCATCGACACTTGTCACCACAAAGGTGGTATTGTGATCCTGAATCTGTATACCTGATACCCTCCCTGCAGATCTGTCCACTCGCAAGCTGCTCACAGGGGGCCATCCTCCATCCAGGGAGCAGTGCTGCAGGAGTTGTGCGGAACACTGCAAAGAGAAGGGCGGTAAGTGCCCAGTGCAACTATACTGTGCACTGAGAGAGAGAGCCAGACCAACCTAGACATGTTGCGAGCTAGTGTGGGTGATACTTGGTACTTACTTACGGCAGACAGTCTTGATCTATTGCTATACAATTGCCATGGTCAGCTACGGCAAACTCACATGATCAGCTGAAATGTCAGTCATTCAACTCCATGTTTGTTAAACTGAATGCAGTGCAGGGTTACAGTGCCTTGCAGACATGTCAAACCTCACTGTTGTGTTATGTATGGTGCAGTGTGCCAGTGCGCTACCGAACCGTTTTTGACCCTCGTGGGTGGCAACCTTCTAAGCTTAGGCTGCGCCATTGTTGATGTTGGGGCCTGTAAGAACCTGGTGGCGATCAAGCTCGGCGGCTGCTGCTGCACTTGCAAAGCGTGAAATGCAACACACAGCTTGGTACTGATGGCAGTCGGCTGACATCACAACTCTCATGATTGGGCAGGCTTTGCGGTGCAGCCATGCACTGCGGTTTGTGAAAATGCCTGAAACAGGTTTGGCAGATGATGATTTGCTGCTCAGTACTACACCAGGAGTACGTGGTTCTTGGCTATCATCTGAACGACCCTCAGTTGAACCTCATGTTGATTCAGCAGGGTTCATTGAATGCTGCAGTGATGATGCTTTGATTTCAATGCTGTACTTGGGCTGTGAGCATGCCCAGGCGTACTGTATTACATGCATGTTTTTCAAGTATGGTATTATGCTGTTGTCATCCTGGAAAGTGGATGATGGACAGCAGCTTACTGATGATTGTGTCAGGACTTAGCATTTGGAAAATGTGTGTTTCTGCTTGGTGTGCTGTGTGATTTGTTGATGTGCTATCCCACTCCCAAGCCTGTGCGTGCTGAAAGCCGCTTGCTCTGTGTGTGAGTTATGAAGCAATGGTACCACGGTGTATGATGATCTGGTGTTATGGGTTGCCTTCCAGTTTGTCAACATCAGCCTGGAAATGGCTGTGCCTCCATGTTTGTGAGACTTGTTTTGCCACGTTTGCTGGCTCTGCTTTCGTGTTGTTGAGACTTGTTCCGCTGCATGTGCTCAGCAGAGTGGCCCTGCCTCCATGTTGTTTGCTACAATTTGTTCTACCACATTTGCATTGTGTGGTTGCTCATTGTTATAGTGATGCACTGTGCCTTGTCATAGGGCTTTGGATGGTACCCCACTTGTGTACCAGCCTGCAGCCTGTAATACAGACATAACCCCAACTGCCTCATGTATGACTGCTTCCCATGCGGCTAATAGCATCATTAGTCGATACTCTGGCCAGCTCAGCAGCAATGGTCCTTTGTAGGTATCGCTGCCTGTGCCTGGCATCAACTGCTCAAGAAGTAAGAATACATTGTTGAAGTGGCAACCTGACAGTGACATACCCTGACCTAGGTTTCCAACTCCGAGAGCACACAACCGACCAACTCAATACATGAGATGGCACATGGGTAGTAGTAGCTAAGTTGTCCGTGACATGCTTACCAGATGATATGGAAGAGTCAATGTTCGCTACAACGCACTCTGGTACATTCCATCCTTCTGGCAAAAGCAGTTTTTTTGGTCGAAAGGCTACCTTACCTGCGGGCTGCTTGGTAAGGCTTGAGTTGTTACACAGTCAATCAAAGACGTCAACTATTGTCCAGCAGTGTAGAAGCTGCAAATAGAGGAGTAAAGGACAAAGTGGGCAAGTACGACTACGCCGTTGTGCATTCAACCGAACACTGGCGGTCTTACTTCTGTTGCTGCAGCTGACTACATGCTAGCAGCGACCCTAGCAGCTGACGGCGTGGTTGACTGCTGCCACGCATACGACATAGCTGGAAACTTGTGATCAGGTTCTTTAGTCGAGAAGCATAGCAAACCTGCCATTGTGGCGTATGCTTCAGTCAGCTGCTGCCCCTTGCTCAACAAACCTGTGCTTTGGGGATGTCAAGGCACGCCCACGTACACGTGTAGGAGGTACGTGCGTACGTCGGTACGTACGTGCACATTCGGTCGCGCGCAGGCCGCGGACAGGTATGCATTGATACATTTATCACCCATCTCGCTGTAACGGCGACTGAGAGTCATATGCAAGGCAACTTGAGGGAACACCTGGTCACGGATTCCGTTATGCCTGCCGCCACCCAAATCACATGTCAAACATAGCACGGCAGCTTGTGAAAGTCACAGCTACGGGGAGGGGGGACATTCATTCCCCAGCGTGACCAACAGCTGCACCATACCTATGACGTTCTACACTGCGTCTGTTGGAGGCGGTGACATTGTCGCTGGGGCCCCAGGCGAACACATGCAGCGACTGACTGAGTCACCTGCCGGACTTGCTTCAACGACCAAGGACTTGGTTCAACGACCGACAAGGTGATGCCCTCTATATAACCTGGCCGTGGTCTGCAAACGGTCAAGGACCACCAAGCTCTTCTTCCCTTGCATGCAAACAAGCTTACACCTCGCATCATCTGCCAACGAAGGAAGGTGAATGGTTCCACATAGGCACGCGCACATGTATGTCTGCATGCGCCCGCCGTTTAATTTGCAAGTCTGCAGCGGTCAACAACCGCGGTGCCAGACGACAACTTGGCTTCCTGAGATGTTGATTTGTTTATGTGTTGTGTAATCAAGTATAGGGCTGAGAGCCAGGATTGTGCCAGATATGCTTGAGCAAATACGGGGATGTGCCGTACATAGACACATGCATGAGTGCATGCACGCACAGACGCCAGTCAACTCAACTTACTGTCCTGCATGCTTCCTGCTTTACAGGTCAAGTGCCCCACAGCTATCGGTTATACCACGTCTGCGTTTGAGAACTCACAACATGGCCAACAAGATCTTCACCGTTATGGCCGTCCTTGGCCTGATGGTCTTGGCTGGAGTCGCGAATGCTGCCGAAGTCAAAGGTATGCATGCCCGGATCATCAGCCCGTCTGATGCAGTTTGATGATGTACATTATACACACATCATACAGCATACAGGCCACTTGCCATTGCTTCAACCAGCTGCATGTGGTCCCTACAGCTTGCAACAACTGCTGCTGTTGATACAAGGCAGCTTCTGCTGTTGCATGATGTCTACGTACATACCGACTGGCTTCCAGGCTGCATGTGTGTTGTCATGTGTGTAACATGCTCACCCACATTCAGGACAGTGCGTTGTCATCACACAGTTGTGCTACTTCACGTTCTCCTTGCATGCCTGGCCTCAGACACAGGCTGGGACTGACTCTCATGCATTTGCATCTGCTCTGATACTTGGTGTGCAGATGTATCTACCTGTAGGCTAGTGTCATCACAGCAGCACCTGCTCATGGCTTGGTTGACATCACTGTATTGATAAACCTGTTACTGCCAAATGTGTGGGCATCGACACTTGTCACCACAAAGGTGGTATTGTGATCCTGAATCTGTATACCTGATACCCTCCCTGCAGATCTGTCCACTCGCAAGCTGCTCACAGGGGGCCATCCTCCATCCAGGGAGCAGTGCTGCAGGAGTTGTGCGGAACACTGCAAAGAGAAGGGCGGTAAGTGCCCAGTGCAACTATACTGTGCACTGAGAGAGAGAGCCAGACCAACCTAGACATGTTGCGAGCTAGTGTGGGTGATACTTGGTACTTACTTACGGCAGACAGTCTTGATCTATTGCTATACAATTGCCATGGTCAGCTACGGCAAACTCACATGATCAGCTGAAATGTCAGTCATTCAACTCCATGTTTGTTAAACTGAATGCAGTGCAGGGTTACAGTGCCTTGCAGACATGTCAAACCTCACTGTTGTGTTATGTATGGTGCAGTGTGCCAGTGCGCTACCGAACCGTTTTTGACCCTCGTGGGTGGCAACCTTCTAAGCTTAGGCTGCGCCATTGTTGATGTTGGGGCCTGTAAGAACCTGGTGGCGATCAAGCTCGGCGGCTGCTGCTGCACTTGCAAAGCGTGAAATGCAACACACAGCTTGGTACTGATGGCAGTCGGCTGACATCACAACTCTCATGATTGGGCAGGCTTTGCGGTGCAGCCATGCACTGCGGTTTGTGAAAATGCCTGAAACAGGTTTGGCAGATGATGATTTGCTGCTCAGTACTACACCAGGAGTACGTGGTTCTTGGCTATCATCTGAACGACCCTCAGTTGAACCTCATGTTGATTCAGCAGGGTTCATTGAATGCTGCAGTGATGATGCTTTGATTTCAATGCTGTACTTGGGCTGTGAGCATGCCCAGGCAGTACTGTATTACATGCATGTTTTTCAAGTATGGTAATATGCTGTTGTCATCCTGGAAAGTGGATGATGGACAGCAGCTTACTGATGATTGTGTCAGGACTTAGCATTTGGAAAATGTGTGTTTCTGCTTGGTGTGCTGTGTGATTTGTTGATGTGCTATCCCACTCCCAAGCCTGTGCGTGCTGAAAGCCGCTTGCTCTGTGTGTGAGTTATGAAGCAATGGTACCACGGTGTATGATGATCTGGTGTTATGGGTTGCCTTCCAGTTTGTCAACATCAGCCTGGAAATGGCTGTGCCTCCATGTTTGTGAGACTTGTTTTGCCACGTTTGCTGGCTCTGCTTTCGTGTTGTTGAGACTTGTTCCGCTGCATGTGCTCAGCAGAGTGGCCCTGCCTCCATGTTGTTTGCTACAATTTGTTCTACCACATTTGCATTGTGTGGTTGCTCATTGTTATAGTGATGCACTGTGCCTTGTCATAGGGCTTTGGATGGTACCCCACTTGTGTACCAGCCTGCAGCCTGTAATACAGACATAACCCCAACTGCCTCATGTATGACTGCTTCCCATGCGGCTAATAGCATCATTAGTCGATACTCTGGCCAGCTCAGCAGCAATGGTCCTTTGTAGGTATCGCTGCCTGTGCCTGGCATCAACTGCTCAAGAAGTAAGAATACATTGTTGAAGTGGCAACCTGACAGTGACATACCCTGAACTAGGTTTCCAACTCCGAGAGCATACACAACTGACCAACTCAATACATGAGATGGCACATGGGTAGTAGTAGCTAAGTTGTCCGTGACATGCTTACCAGATGATATGGAAGAGTCAATGTTCGCTACAACGCACTCTGGTACATTCCATCCTTCTGGCAAAAGCAGTTTTTTTGGTCGAAAGGCTACCTTACCTGCGGGCTGCTTGGTAAGGCTTGAGTTGTTACACAGTCAATCAAAGACGTCAACTATTGTCCAGCAGTGTAGAAGCTGCAAATAGAGGAGTAAAGGACAAAGCGGGCAAGTACTACTACGCCGTTGTGCATTCAACCGAACACTGGCGGTCTTACTTCTGTTGCTGCAGCTGACTACATGCTAGCAGCGACCCTAGCAGCTGACGGCGTGGTTGACTGCTGCCACGCATACGACATAGCTGGAAACTTGTGATCAGGTTCTTTAGTCGAGAAGCATAGCAAACCTGCCATTGTGGCGTATGCTTCAGTCAGCTGCTGCCCCTTGCTCAACAAACCTGTGCTTTGGGGATGTCAAGGCACGCCCACGTACACGTGTAGGAGGTACGTGCGTACGTCGGTACGTACGTGCACATTCGGTCGCGCGCAGGCCGCGGACAGGTATGCATTGATACATTTATCACCCATCTCGCTGTAACGGCGACTGAGAGTCATATGCAAGGCAACTTGAGGGAACACCTGGTCACGGATTCCGTTATGCCTGCCGCCACCCAAATCACATGTCAAACATAGCAGGGCAGCTTGTGAAAGTCACAGCTACGGGGAGGGGGGACATTCATTCCCCAGCGTGACCAACAGCTGCACCATACCTATGACGTTCTACACTGCGTCTGTTGGAGGCGGTGACATTGTCGCTGGGGGCCCCAGGCGAACACATGCAGCGACTGACTGAGTCACCTGCCGGACTTGCTTCAACGACCAAGGACTTGGTTCAACGACCGACAAGGTGATGCCCTCTATATAACCTGGCCGTGGTCTGCAAACGGTCAAGGACCACCAAGCTCTTCTTCCCTTGCATGCAAACAAGCTTACACCTCGCATCATCTGCCAACGAAGGAAGGTGAATGGTTCCACATAGGCACGCGCACATGTATGTCTGCATGCGCCCGCCGTTTAATTTGCAAGTCTGCAGCGGTCAACAACCGCGGTGCCAGACGACAACTTGGCTTCCTGAGATGTTGATTTGTTTATGTGTTGTGTAATCAAGTATAGGGCTGAGAGCCAGGATTGTGCCAGATATGCTTGAGCAAATACGGGGATGTGCCGTACATAGACACATGCATGAGTGCATGCACGCACAGACGCCAGTCAACTCAACTTACTGTCCTGCATGCTTCCTGCTTTACAGGTCAAGTGCCCCACAGCTATCGGTTATACCACGTCTGCGTTTGAGAACTCACAACATGGCCAACAAGATCTTCACCGTTATGGCCGTCCTTGGCCTGATGGTCTTGGCTGGAGTCGCGAATGCTGCCGAAGTCAAAGGTATGCATGCCCGGATCATCAGCCCGTCTGATGCAGTTTGATGATGTACATTATACACACATCATACAGCATACAGGCCACTTGCCATTGCTTCAACCAGCTGCATGTGGTCCCTACAGCTTGCAACAACTGCTGCTGTTGATACAAGGCAGCTTCTGCTGTTGCATGATGTCTACGTACATACCGACTGGCTTCCAGGCTGCATGTGTGTTGTCATGTGTGTAACATGCTCACCCACATTCAGGACAGTGCGTTGTCATCACACAGTTGTGCTACTTCACGTTCTCCTTGCATGCCTGGCCTCAGACACAGGCTGGGACTGACTCTCATGCATTTGCATCTGCTCTGATACTTGGTGTGCAGATGTATCTACCTGTAGGCTAGTGTCATCACAGCAGCACCTGCTCATGGCTTGGTTGACATCACTGTATTGATAAACCTGTTACTGCCAAATGTGTGGGCATCGACACTTGTCACCACAAAGGTGGTATTGTGATCCTGAATCTGTATACCTGATACCCTCCCTGCAGATCTGTCCACTCGCAAGCTGCTCACAGGGGGCCATCCTCCATCCAGGGAGCAGTGCTGCAGGAGTTGTGCGGAACACTGCAAAGAGAAGGGCGGTAAGTGCCCAGTGCAACTATACTGTGCACTGAGAGAGAGAGCCAGACCAACCTAGACATGTTGCGAGCTAGTGTGGGTGATACTTGGTACTTACTTACGGCAGACAGTCTTGATCTATTGCTATACAATTGCCATGGTCAGCTACGGCAAACTCACATGATCAGCTGAAATGTCAGTCATTCAACTCCATGTTTGTTAAACTGAATGCAGTGCAGGGTTACAGTGCCTTGCAGACATGTCAAACCTCACTGTTGTGTTATGTATGGTGCAGTGTGCCAGTGCGCTACCGAACCGTTTTTGACCCTCGTGGGTGGCAACCTTCTAAGCTTAGGCTGCGCCATTGTTGATGTTGGGGCCTGTAAGAACCTGGTGGCGATCAAGCTCGGCGGCTGCTGCTGCACTTGCAAAGCGTGAAATGCAACACACAGCTTGGTACTGATGGCAGTCGGCTGACATCACAACTCTCATGATTGGGCAGGCTTTGCGGTGCAGCCATGCACTGCGGTTTGTGAAAATGCCTGAAACAGGTTTGGCAGATGATGATTTGCTGCTCAGTACTACACCAGGAGTACGTGGTTCTTGGCTATCATCTGAACGACCCTCAGTTGAACCTCATGTTGATTCAGCAGGGTTCATTGAATGCTGCAGTGATGATGCTTTGATTTCAATGCTGTACTTGGGCTGTGAGCATGCCCAGGCAGTACTGTATTACATGCATGTTTTTCAAGTATGGTAATATGCTGTTGTCATCCTGGAAAGTGGATGATGGACAGCAGCTTACTGATGATTGTGTCAGGACTTAGCATTTGGAAAATGTGTGTTTCTGCTTGGTGTGCTGTGTGATTTGTTGATGTGCTATCCCACTCCCAAGCCTGTGCGTGCTGAAAGCCGCTTGCTCTGTGTGTGAGTTATGAAGCAATGGTACCACGGTGTATGATGATCTGGTGTTATGGGTTGCCTTCCAGTTTGTCAACATCAGCCTGGAAATGGCTGTGCCTCCATGTTTGTGAGACTTGTTTTGCCACGTTTGCTGGCTCTGCTTTCGTGTTGTTGAGACTTGTTCCGCTGCATGTGCTCAGCAGAGTGGCCCTGCCTCCATGTTGTTTGCTACAATTTGTTCTACCACATTTGCATTGTGTGGTTGCTCATTGTTATAGTGATGCACTGTGCCTTGTCATAGGGCTTTGGATGGTACCCCACTTGTGTACCAGCCTGCAGCCTGTAATACAGACATAACCCCAACTGCCTCATGTATGACTGCTTCCCATGCGGCTAATAGCATCATTAGTCGATACTCTGGCCAGCTCAGCAGCAATGGTCCTTTGTAGGTATCGCTGCCTGTGCCTGGCATCAACTGCTCAAGAAGTAAGAATACATTGTTGAAGTGGCAACCTGACAGTGACATACCCTGAACTAGGTTTCCAACTCCGAGAGCATACACAACTGACCAACTCAATACATGAGATGGCACATGGGTAGTAGTAGCTAAGTTGTCCGTGACATGCTTACCAGATGATATGGAAGAGTCAATGTTCGCTACAACGCACTCTGGTACATTCCATCCTTCTGGCAAAAGCAGTTTTTTTGGTCGAAAGGCTACCTTACCTGCGGGCTGCTTGGTAAGGCTTGAGTTGTTACACAGTCAATCAAAGACGTCAACTATTGTCCAGCAGTGTAGAAGCTGCAAATAGAGGAGTAAAGGACAAAGCGGGCAAGTACTACTACGCCGTTGTGCATTCAACCGAACACTGGCGGTCTTACTTCTGTTGCTGCAGCTGACTACATGCTAGCAGCGACCCTAGCAGCTGACGGCGTGGTTGACTGCTGCCACGCATACGACATAGCTGGAAACTTGTGATCAGGTTCTTTAGTCGAGAAGCATAGCAAACCTGCCATTGTGGCGTATGCTTCAGTCAGCTGCTGCCCTTGCTCAACAAACCTGTGCTTTGGGGATGTCAAGGCACGCCCACGTACACGTGTAGGAGGTACGTGCGTACGTCGGTACGTACGTGCACATTCGGTCGCGCGCAGGCCGCGGACAGGTATGCATTGATACATTTATCACCCATCTCGCTGTAACGGCGACTGAGAGTCATATGCAAGGCAACTTGAGGGAACACCTGGTCACGGATTCCGCTATGCCTGCCGCCACCCAAATCACATGTCAAACATAGCAGGGCAGCTTGTGAAAGTCACAGCTACGGGGAGGGGCGGGGACATTCATTCCCCAGCGTGACCAACAGCTGCACCATACCTATGACGTTCTACACTGCGTCTGTTGGAGGCGATGACATGGTCGCTGGGGGCCCCAGGCGAACACATGCAGCGACTGACTGAGTCACCTGCCGGACTTGCTTCAACGACCAAGGACTTGGTTCAACGACCGACAAGGTGATGCCCTCTATATAACCTGGCCGTGGTCTGCAAACGGTCAAGGACCACCAAGCTCTTCTTCCCTTGCATGCAAACAAGCTTACACCTCGCATCATCTGCCAACGAAGGAAGGTGAGTGGTTCCACATAGGCACGCGCACATGTATGTCTGCATGCGCCCGCCGTTTAATTTGCAAGTCTGCAGCGGTCAACAACCGCGGTGCCAGACGACAACTTGGCTTCCTGAGATGTTGATCTGTTTATGTGTTTGTAATCAAGTATAGGGCTGAGAGCCAGGATTGTGCCAGATATGCTTGAGCAAATACGGGGATGTGCCGTACATAGACACATGCATGAGTGCATGCACGCACAGACGCCAGTCAACTCAACTTACTGTCCTGCATGCTTCCTGCTTTACAGGTCAAGTGCCCCACAGCTATCGGTTATACCACGTCTGCGTTTGAGAACTCACAACATGGCCAACAAGATCTTCACCGTTATGGCCGTCCTTGGCCTGATGGTCTTGGCTGGAGTCGCGAATGCTGCCGAAGTCAAAGGTATGCATGCCCGGATCATCAGCCCTCTGATGCAGTTTGATGATGTACATTATAACACATCATACAACATACAGGCCACTTGCCATTGCTTCAACCAGCTGCATGTGGTCCCTACAGCTTGCAACAACTGCTGCTGTTGATACAAGGCAGCTTCTGCTGTTGCATGATGTCTACGTACATACCGACTGGCTTCCAGGCTGCATGTGTGTTGTCATGTGTGTAACATGCTCACCCACATTCAGAACAGTGCGTTGTCATCATACAGTTGTGCTACTTCACGTTCTCCTTGCATGCCTGGCCTCAGACACAGGCTGGGACTGACTCTCATGCATTTGCATCTGCTCTGATACTTGGTGTGCAGATGTATCTACCTGTAGGCTAGTGTCATCACAGCAGCACCTGCTCATGGCTTGGTTGACATCACTGTATTGATAAACCTGTTACTGCCAAATGTGTGGGCATCGACACTTGTCACCACAAAGGTGGTATTGTGATCCTGAATCTGTATACCTGATACCCTCCCTGCAGATCTGTCCACTCGCAAGCTGCTCACAGGGGGCCATCCTCCATCCAGGGAGCAGTGCTGCAGGAGTTGTGCGGAACACTGCAAAGAGAAGGGCGGTAAGTGCCCAGTGCAACTATACTGTGCACTGAGAGAGAGAGCCAGACCAACCTAGACATGTTGCGAGCTAGTGTGGGTGATACTTGGTACTTACTTACGGCAGACAGTCTTGATCTATTGCTATACAATTGCCATGGTCAGCTACGGCAAACTCACATGATCAGCTGAAATGTCAGTCATTCAACTCCATGTTTGTTAAACTGAATGCAGTGCAGGGTTACAGTGCCTTGCAGACATGTCAAACCTCACTGTTGTGTTATGTATGGTGCAGTGTGCCAGTGCGCTACCGAACCGTTTTTGACCCTCGTGGGTGGCAACCTTCTAAGCTTAGGCTGCGCCATTGTTGATGTTGGGGCCTGTAAGAACCTGGTGGCGATCAAGCTCGGCGGCTGCTGCTGCACTTGCAAAGCGTGAAATGCAACACACAGCTTGGTACTGATGGCAGTCGGCTGACATCACAACTCTCATGATTGGGCAGGCTTTGCGGTGCAGCCATGCACTGCGGTTTGTGAAATGCCTGAAACAGGTTTGGCAGATGATGATTTGCTGCTCAGTACTACACCAGGAGTACGTGGTTCTTGGCTATCATCTGAACGACCCTCAGTTGAACCTCATGTTGATTCAGCAGGGTTCATTGAATGCTGCAGTGATGATGCTTTGATTTCAATGCTGTACTTGGGCTGTGAGCATGCCCAGGCAGTACTGTATTACATGCATGTTTTTCAAGTATGGTATATGCTGTTGTCATCCTGGAAAGTGGATGATGGACAGCAGCTTACTGATGATTGTGTCAGGACTAGCATTTGGAAAATGTGTGTTTCTGCTTGGTGTGCTGTGTGATTTGTGATGTGCTATCCCACTCCCAAGCCTGTGCGTGCTGAAAGCCGCTTGCTCTGTGTGTGAGTTATGAAGCAATGGTACCACGGTGTATGATGATCTGGTGTTATGGGTTGCCTTCCAGTTTGTCAACATCAGCCTGGAAATGGCTGTGCCTCCATGTTTGTGAGACTTGTTTTGCCACGTTTGCTGGCTCTGCTTTCGTGTTGTTGAGACTTGTTCCGCTGCATGTGCTCAGCAGAGTGGCCCTGCCTCCATGTTGTTTGCTACAATTTGTTCTACCACATTTGCATTGTGTGGTTGCTCATTGTTATAGTGATGCACTGTGCCTTGTCATAGGGCTTTGGATGGTACCCCACTTGTGTACCAGCCTGCAGCCTGTAATACAGACATAACCCCAACTGCCTCATGTATGACTGCTTCCCATGCGGCTAATAGCATCATTAGTCGATACTCTGGCCAGCTCAGCAGCAATGGTCCTTTGTAGGTATCGCTGCCTGTGCCTGGCATCAACTGCTCAAGAAGTAAGAATACATTGTTGAAGTGGCAACCTGACAGTGACATACCCTGACCTAGGTTTCCAACTCCGAGAGCACACAACCGACCAACTCAATACATGAGATGGCACATGGGTAGTAGTAGCTAAGTTGTCCGTGACATGCTTACCAGATGATATGGAAGAGTCAATGTTCGCTACAACGCACTCTGGTACATTCCATCCTTCTGGCAAAAGCAGTTTTTTTGGTCGAAAGGCTACCTTACCTGCGGGCTGCTTGGTAAGGCTTGAGTTGTTACACAGTCAATCAAAGACGTCAACTATTGTCCAGCAGTGTAGAAGCTGCAAATAGAGGAGTAAAGGACAAAGTGGGCAAGTACGACTACGCCGTTGTGCATTCAACCGAACACTGGCGGTCTTACTTCTGTTGCTGCAGCTGACTACATGCTAGCAGCGACCCTAGCAGCTGACGGCGTGGTTGACTGCTGCCACGCATACGACATAGCTGGAAACTTGTGATCAGGTTCTTTAGTCGAGAAGCATAGCAAACCTGCCATTGTGGCGTATGCTTCAGTCAGCTGCTGCCCTTGCTCAACAAACCTGTGCTTTGGGGATGTCAAGGCACGCCCACGTACACGTGTAGGAGGTACGTGCGTACGTCGGTACGTACGTGCACATTCGGTCGCGCGCAGGCCGCGGACAGGTATGCATTGATACATTTATCACCCATCTCGCTGTAACGGCGACTGAGAGTCATATGCAAGGCAACTTGAGGGAACACCTGGTCACGGATTCCGTTATGCCTGCCGCCACCCAAATCACATGTCAAACATAGCACGGCAGCTTGTGAAAGTCACAGCTACGGGGAGGGGGGACATTCATTCCCCAGCGTGACCAACAGCTGCACCATACCTATGACGTTCTACACTGCGTCTGTTGGAGGCGGTGACATTGTCGCTGGGGCCCAGGCGAACACATGCAGCGACTGACTGAGTCACCTGCCGGACTTGCTTCAACGACCAAGGACTTGGTTCAACGACCGACAAGGTGATGCCCTCTATATAACCTGGCCGTGGTCTGCAAACGGTCAAGGACCACCAAGCTCTTCTTCCCTTGCATGCAAACAAGCTTACACCTCGCATCATCTGCCAACGAAGGAAGGTGAATGGTTCCACATAGGCACGCGCACATGTATGTCTGCATGCGCCCGCCGTTTAATTTGCAAGTCTGCAGCGGTCAACAACCGCGGTGCCAGACGACAACTTGGCTTCCTGAGATGTTGATTTGTTTATGTGTTGTGTAATCAAGTATAGGGCTGAGAGCCAGGATTGTGCCAGATATGCTTGAGCAAATACGGGGATGTGCCGTACATAGACACATGCATGAGTGCATGCACGCACAGACGCCAGTCAACTCAACTTACTGTCCTGCATGCTTCCTGCTTTACAGGTCAAGTGCCCCACAGCTATCGGTTATACCACGTCTGCGTTTGAGAACTCACAACATGGCCAACAAGATCTTCACCGTTATGGCCGTCCTTGGCCTGATGGTCTTGGCTGGAGTCGCGAATGCTGCCGAAGTCAAAGGTATGCATGCCCGGATCATCAGCCCGTCTGATGCAGTTTGATGATGTACATTATACACACATCATACAGCATACAGGCCACTTGCCATTGCTTCAACCAGCTGCATGTGGTCCCTACAGCTTGCAACAACTGCTGCTGTTGATACAAGGCAGCTTCTGCTGTTGCATGATGTCTACGTACATACCGACTGGCTTCCAGGCTGCATGTGTGTTGTCATGTGTGTAACATGCTCACCCACATTCAGGACAGTGCGTTGTCATCACACAGTTGTGCTACTTCACGTTCTCCTTGCATGCCTGGCCTCAGACACAGGCTGGGACTGACTCTCATGCATTTGCATCTGCTCTGATACTTGGTGTGCAGATGTATCTACCTGTAGGCTAGTGTCATCACAGCAGCACCTGCTCATGGCTTGGTTGACATCACTGTATTGATAAACCTGTTACTGCCAAATGTGTGGGCATCGACACTTGTCACCACAAAGGTGGTATTGTGATCCTGAATCTGTATACCTGATACCCTCCTGCAGATCTGTCCACTCGCAAGCTGCTCACAGGGGCCATCCTCCATCCAGGGAGCAGTGCTGCAGGAGTTGTGCGGAACACTGCAAAGAGAAGGGCGGTAAGTGCCCAGTGCAACTATACTGTGCACTGAGAGAGAGAGCCAGACCAACCTAGACATGTTGCGAGCTAGTGTGGGTGATACTTGGTACTTACTTACGGCAGACAGTCTTGATCTATTGCTATACAATTGCCATGGTCAGCTACGGCAAACTCACATGATCAGCTGAAATGTCAGTCATTCAACTCCATGTTTGTTAAACTGAATGCAGTGCAGGGTTACAGTGCCTTGCAGACATGTCAAACTCACTGTTGTGTTATGTATGGTGCAGTGTGCCAGTGCGCTACCGAACCGTTTTTGACCTCGTGGGTGGCAACCTTCTAAGCTTAGGCTGCGCCATTGTTGATGTTGGGGCCTGTAAGAACCTGGTGGCGATCAAGCTCGGCGGCTCTGCTGCACTTGCAAAGCGTGAAATGCAACACACAGCTTGGTACTGATGCAGTCGGCTGACATCACAACTCTCATGTTGGGCAGGCTTTGCGGTGCAGCCATGCACTGCGGTTTGTGAAAATGCCTGAAACAGGTTTGGCAGATGATGATTTGCTGCTCAGTACTACACCAGGAGTACGTGTTCTTGGCTATCATCTGAACGACCCTCAGTTGAACCTCATGTTGATTCAGCAGGGTTCATTGAATGCTGCAGTGATGATGCTTTGATTTCAATGCTGTACTTGGGCTGTGAGCATGCCCAGCAgtactgtattacatgcatgtttttcaagtatggtaatatgctgttgtcatcctggaaagtggatgatggacagcagcttactgatgattgtgtcaggacttagcatttggaaaatgtgtgtttctgcttggtgtgctgtgtgatttgctgatgtgctatccactcccaagcctgtgcgtgctgaaagccgcttgctctgtgtgtgagttatgaagcaatggtaccacggtgtatgatgatctggtgttatgggttgccttccagtttgtcaacatcagcctggaaatggctgtgcctccatgtttgtgagacttgttttgccacgtttgctggctctgctttcgtgttgttgagacttgttccgctgcatgtgctcagcagagtggccctgcctccatgttgtttgctacaatttgttctaccacatttgcattgtgtggttgctcattgttatagtgatgcactgtgccttgtcatagggctttggatggtacccacttgtgtaccagcctgcagcctgtaatacagacataaacccaactgcctcatgtatgactgcttcccatgcggctaatagcatcattagtcgatactctggccagctcagcagcaatggtcctatgtagtatcgctgcctgtgcctggcatcaatgctcaagaagtaagaatacattgttgaagtggcaacctgacagtgacataccctgacctaggtttccaactccgagagcatacacaaccgaccaactcaatacatgagatggcacatgggtagtagtagctaagttgtccgtgacatgcttaccagatgatatggaagagtcaatgttcgctacaacgcactctggtacattccatcctcctggcaaaagcagttttttggtcgaaaggctaccttacctgcgggctgcttggtaaggcttgagttgttacacagtcaatcaaagacgtcaactattgtccagcagtgtagaagctgcaaatagaggagtaaaggacaaagcgggcaagtactactacgccgttgtgcattcaaccgaacatggcggtcttacttctgttgctgcagctgactacatgctagcagcgaccctagcagctgacggcgtggttgactgctgccacgcatacgacatagctggaaacttgtgatcaggttcgttagtcgagaagacatagcaaaactgccattggcgtatgcttcagtcagctgctgccctttgcaaaacaaacctgtgctttggggatgtcaaggcacgcccacgtacacgtgtaggaggtacgtgcgtacgtcggtacgtacgtgcacaatcggtcgcgcgcaggccgcggacaggtatgcattggtacatttatcacccatctcgctgtcacggccactgagagtcaaatgcaaggcaacttgagggaacacctggtcacggattccgttatgcctgccgccacccaaatcatatgtaaaatatagcacggcagcttgtgaaagtcacagctacgaggaggggggggacattcattcccagcgtgaccaacagctgcaccatacctatgacgttctacactgcgtgtgttggaggcgatgacattgtcgctggggccccaggcgaacacatgcagcgactgactgagtcacctgccggacttgcttcaacgaccaaggacttggttcaacgaccgacaaggtgatgccctctatataacctggccgtggtctgcaaacggtcaaggaccaccaagctcttcttccccttgcatgcaaacaagcttacaccttgcatcatctgccaacgaaggaaggtgagtggttccacataggcacgcgcacatgtctgcatgcgcgcgccctccgtttgcaagtctgcagcggtcaacaactgcggtgccagacgacaacttcgcttcgtgagatgttgattgtttatgtgctgtgtagtgtgtcgtgttgtgtgaaaattgttctgccgcattcgcgttgctcattattctcagatataccgtattatgatgggctgttgatggaccccacttgcgtacaagccgggaacctgtaataaagacatcatcccaggtgttgcctgaaaactgctgccgctgcggctgatagcatcataagtcatactccgaccggctcagcaacagtggtcctctgtaggtattgtagcttgagtcttgcatcaaatgcataccagcgattgtctctaatttgctgcacgttggttagtgcgttgtagtgatgtattggggggtaaaaggaaggtcatgtttttgcagttttgacaacatgcagcaccatgcaagcaggagtgtgcacaccattcagagccgccactgagtgcatcaaatgcatcaattatcagtttggcagacccctcaaaaagcccttacgcaatcattaaaggcacagaaaggcagaaacacaacagcaacagctgtcatgtgttgtgatgccgcaagctacctatgcatgcaaaagacgactgcgtatgattcaagtgaatggaagatgtctgtatcagagggcttggcatatgctgcacatgtgacctgtgtctcttggacgtctcttgcacgttcctggacgcatgctggtgctggtagcgaaaacaatggtttagtaaggtata
>scaffold3
aagattctaaaactttattattttgagatgcatctccaatacctcgattaatgacaattttttcaatacgaggaacttgatggatatttttgtagtttaattttttaataatgttggaagcaattttgtccacatattgtttttttaatctttgtgtcatattggtgtaatttttgaatttaTTGATTAGACTCATCAAGACATTCAATGAAACGATTTTAGGATCCATTAAAATCAATAAATGATTTCAATATTATTGAATTCAAAAAGATTTTTGGATGACTGGTGTGCTTTGTATAAAAAACAGAGTTAATTCAAAACCTCATTGACATTCCATACCACGTTCCATATCCACATTCCATATCACATTCGTGGATAGGTGAAGCAAAGCTTCCGTGAATAGGTGAAGTTGGGAAAGCTCTGCTTGACCAGTGTTGGTAGTTGGTATTGGGGCTTGAGACTCCCAATGGACCCTTAGAACCAATGGTTCCAACCAAAGGGCAAAGCTTCCGTCAATAAGCGAAATTGAAACCAATGGTTCCAACCTAACAGCAAAGCTTCCAAATTTGGAATGACTTATGCGCTTTGTATAAAAAACAGTGTTTTTATGACCTAATGAATTCCAAGTATGCCAAATGTGCAAAGCACCGTATGCGCCAAATGTGCAAAGCACATTAGGTCATAAAAAACACTGTTTTTTATACAAAGCGCATAAGTAGTTCAAAACAAAGTTTCGAATTCATTAGTTTTAAAAAACTCTGTTTTTTATACAAAGCACACCAGCAATCCAAAGAACTTTTTGGATTCAAAACTTAGTTTTGAATGACTTATGCGCTTTGCGCATATGGTGCTTTGCACATTTGGCGCATATGGTGTTTTGCATATTTGGCACATACGGTGCTTTGAATATTTCGCACACTAGGAGTTTATAAATGTTTCATTTTAATCTTTTTAATAACAATTTAATATTAGATAACTTCAGGTGCTAAAGAAACAATTTTAGTAAAATTACGGTCACGTAATTCGCGAGCTACAGGACCAAAAACACGAGTTCCCCTTGGATTCCCTTCTTTGTTAATAATGACAGCTGCATTATCATCGAAACGAAGCATCATACTATTGTCGCGTCGAAGACCTTTACTTGTTCTAACAATTACAGCTCGAACTACGTCCGATTTTTTTAAGGGCATATTAGGTAACGCGTCTTTCACAACAGCAATAATCACGTCTCCTATATTAGCAGTTTGGCGACCTCCACCTAAAACCCGAATACACATTAATTTACGTGCTCCACTATTATCCGCCACGTTTAAATAAGATTGTGGTTTAATCATAATTTGTAAAATCATCTAAATAAAAACTTTATTTTCATCAAAAATAATTTCTTCATGAAGAAATTTATTCATTTTGTTTGTTAACAAACAACATTTTTTGTTTATTTTTTTATTAAAATTTCTGAACTTTTGTTTTAATTACAAATTTCCAATGTGCCAATGTGCTTTGCACATTTACATTTGGCACACTTGGAATTCATTAGGTCATCCAAAACTCTATTTTTATACACAGTGCATAAGTCATTCCAAACTAAGGAAGCTCTGCTTCGCTGATTTACGAATGTAAGTGAGGTTTTGAATTCATTAAGTCATTCAAAACTCTGTTTTTTATACAAGCGTATAATTCATTCCAAACTTCGTCCATTTTCCATACCCACTACCATATCCACATTTGTGGATAGGTGAAGCAAAACTTCCGTGGATAGGTGAAACAAATTTCACGGACAAGCGAAGTTGAAACTAATAAGTTTCAACCAAAGAGCAAGCTTCCAAAGTTTTGAATTTATAAGTAATAAAAACAAAAAATTTTATTCATAAGGAATTTTAAGATTTAATTTCTGATTTCAAAAATTTGTTTTAATAGGCATTTTATAAGCTGCTGTACGAAGTGCTTGTTTCGCTAAAACTTCTGAAATACCTGTTATTTCATAAATAATTTTTCCAGGATGTACTACCGCCACCCAATATTCAGGGTATCCTTTACCAGAACCCATTCGAGTTCCAGCAGGTCGCATTGTAATAGGCTTATCTGGGAAAACTCGAATCCATAATTTTCCTGTTCGACGAACATAACGTGTTAACACTCGTCGCCTGCTTCAATTTGTCTAGAAGTAATCCAACAAGGTTCTACCGCTTGAAGTGCAAAATCACCAAAAGCAATTTTATTGCCTCTATTTGCTTTTCCTTTTAAATTACCACGGTGGTGTCGACGAAATTTTGTTCTTTTAGGACTTAACATGTTTATTTTTTATTTTTGTTATTTGAGAACACAAAAAAATGAGTGAATAACTTTCAAAGTCAAAGACTTTTATTTGCGTTTTTATTTACGAAATTGAGTGAAATCTATTTCAATAATAAAATCCTGCCTTTGTTTAGTACAAGTTTAATTCTTGTTTGGTTTAAAATCAAAGTAACAGGGCGGCTTTTTTATCGTATTTTTGTGTTTAATTTTCTTTTTATTTTTATTACAATTTTATTGCCAAAAAAGCACTCTAGCAGCACAAATACACAAATATACTAATAATCAGCGTATTTATACTAATATTGTAAATCAAGCAACTTCGACTTTTTAAAAATAAATGATTAATAAATACAAAAACTTTTGTTTGCTCTTATACAAAAGTTTGAGAAGTTTTTAATTCAATTATTCAATTCAACCATGTAATTCTGCAATGAAATATTTGAACCTAAAAAAACTCCCATAATCATTTTATCTTTTTTCTAACATTTAGAAAACTTTTTCTATGAAATGAAGTTTATTATTTGACAGGCGGCACCCAGATTCGAACTGGGGAATAAAGGATTTGCAATCCTCTGCCTTACCACTTGGCCATGCCGCCTTTTATTAAAAAGAAAATTTCATTATCCTATTTCATTCTTATTCTTTGAATCCAAACAGACTTTTGGATGACTGGTGTGCTCTTTGCACACTTGGAATAGGAATATTTAAATTTGTAATAACAATAATATTACTTGAGTGATTGACCATTTAAAAACTGTTCATCAACAGCAAAGTCAAAATCTTTAAGAGATTTTTATCTTAAAAATTCTGTATTATATTATAGCTTAGACATTTATTCTAACACAAGAAATAAAAATATTCTAGATTTTTTTAAATAAATTGTGATTTCAAGAACAATGCATTCATCAATTTTTTGATACCCCTGACCGGACTCGAACCGATATGCTTTTAAAGCGTCGACTTTTGAAATCGATATGTCTACCTTTTCATCACAGGGGCTAACATTAAACCGAAATCATCAATTATAAATAAGGGTTGCAGTTTTATTTCCCGTGTATGCAAAATATACCATATGCGTAAAGCACATAAGTAATTCAAAACAATGTTTGAATTACTTATGTGCTTTGCATATTTTGCATAATTGGAATTTTGTAAAAGTTCGCAGCTCTAGCCGAAGGTTGAGTGCTAAAGCTGCTATTAAAAATATTATAAATCGAAAATTTTTGCTTTGATTTTATAAGGATTTTGGGATTTTTCCAGTCTTTTTTTCAATACTTTAAGATTATGTTTTTCTAATAAATATTTTTTTGGTTGTATATTCAATCCTTCAATGGCTCTTCTTTTTTCTTTCTAATTTTTCGTTGTTTTGAAGAAGATGTTAAATCTTGTTTTTGAGAATTTGTTAATACGTTTGTATTTAATTTAGGAGCACGGCGTAATTCTAATCGTAAATAATCACCTGGCCAAACAAAACCACCGGCGCGCGGTTTATAATAAGAACGTGGAGTAGGTCGAAGAACTTGGCGTTGAACTCTTCTTCTTAATTGACGAATTCTCACATTTTCAGAAGATTGTTTACCAGCTGCTGCTTTTCGACGTTGCTTTGATTTAAATTTATACGAGCGTTGTTCTGGTTGATAAGTTAATTGAATTTGAGAAATTGGTCGAGAACGTTCACTTTCTGTTGGGAAACCTCTAAATCGACGACGTCTTAAAAATAAATTTTCATCTTTTCTTAAAATACGTTTTCTGTGATATTTACGTCTTGGTTTTGTACGCTTGCGCAATGTAAAGTCTGTAATTTTTGAAATCGATTCTTTCATTGAGAATGTAGGGATTTTTTTATTACGTTTTAATCTGCGAAGGTATCGGTCTCTTGGGTATCGAGCACGTTTGTTAAAAATAAAAAAATAATGACTAGGTAAAATTTGATTTGTTAATGGACCTGAAGCAGTTCGGTGATCTGAAGGTAATTGGCGGAATTTTTTGACATGTTTAAGTCTTTTTTGAAGTCGACGTGATTGGTTTTTACGTATATTTTGGGATTGGGTTTTGTTTGAAGAATTAAAACATTGCAGATTTTGAAGTAATTTCGATTGAATATTATAAGAAAGATTTGGATTTTGGAGAATACTAAACGTGTTTTCTTGGTTTTTATTCAAATTATTTATGTTTTCAATTTTACAAAAGTTGGATTGTAAAGAAAAATTTTCATTTGAAGCTGCCAATGTTTTTGTTTTCACAAGAATTGGTTTAGTGGTTTGTTTTGAATGTCTAAAATGAAATCTTCGCCACCCAAGAGGAGAAAAGCCATCTTGACCCAATGCAAAAAATTGTTCTGGATCATAAGTAGTAAAAGGAACTTGCCAATAAACCATAGTTCCTATATTCATCCCTTGAAGGGGAGCTTCTGAAAATTGTAATTTAGGTGATGTTAAATTTGTTTTTAATTTGAATTTGCTAAATTTGAGTTTGAGAAATTGAAAGAATAACCTGCTTCTTTTCTAGATAAAAAACGATTTGTAATAACAAATTTGCGTAAAGTTTCATCCCACCCAGCGTAAAAAGGTATTGGATTTACACCTACCATAAATTTGGATTGATCTTGGTTTGTCAATACATTTGGAGAACCATATTCTGTCAGTAAGTTTTGAGAAACTTGGCCAATAGTATTCCAAGTTTTAGAAGTTTTGAGCATATTTGGATGGTCAGCTTTTTTTGAAAAATCATCGTTATTCTTATTTTGGGATGTGGAGGCATTTTCTTGTTTTATTTCAGATTTTTGAATACTCAGTGAGTTGTCATTATTTTCACCAAAACTTAACATTTCCTGTTGAATTAAATTTTCACGAAGACGAATTGCTTGTGGAATCGATAAAGGTTTATAGTCTTGATTTCCAATTTGAAGAATTTGTTCGCCTGGAATTTTTGGAATTCGGTTTTGAGTTGAAAAATCATCACGCTTTAAAATTTCCGAAACAGACAGGTTCGAAAGCTGTTCTTGAATTTTTTGATCTTTTTCAATTTGCCAAAGTATATCTCTATTTGCTTGAAGATTTGGTAAAAATGTTTGCCACCACCATCTTTTGATTTCCGAATTTTCTTGAATACGCTTTAACTTTTTGTTTAAAACCCTCAATTTTCCTATAGTATAACGTCGACGTTTTCTTTGTTTACGCTTATTTTGTTTATACCTATCTTTTTTCTTAGCACCCCTATAACGTCTTTTTTGTTTTAATGGTAGACGTTGAAATTCATTATCAGGCTGATATTTTCTTTTTGTAATCATTTCTACCACTTTCGTTTTGAGAGCCGGGTAGTCGATGTTTTTTACACGTTTTTTTAAAATTTCAATTTGTCTTTTCAATCGTTTAGGTCTTTCAATTCTATAACGGTGGATCGGTTTACGACGATAACGTCGAAGCGGAGAACGTCTTGTTTTAAATTTTCTAGTGAAAGCATTTTTAAGTTTTTTCAAACTATTTTCAGAAGTTCTAGAATTTTGTTGAAATTTTTCCCAAGATTTTTTTCTTCTATTATTCTCTAAAATTGAAAAAGGTTTTTCTGTTATTTCATAATCACGTTTTTGACGTAAAGGTGTTTCACGTAAATCGCTAGAATTTGGAGTTAAATTATATTGTGTTAAATAGTTTGTGTTTAAGATTCCAAGATCACGAGTTTTTTTATTAGTTAATCCAGTTTTTTCTAATTTTTTACGTGTCTTTTTACGTTTAGATAATGCCATTTCACGTTTTCTCCAATAGTTTAAATTTTTGTTCGGATTGGATTGAAACAGACTTTTCATTTTTGTAAAAGATAGTAAATAGACTTTTTTGATTATCAAATGTGATAAAAAAGAAAAAGAGTTTTTGATTTGATGAAATCCTCGCAGAACGGGGTTAAAAACTTGTTTTGAAGATAAAACGTGGTTTTGCTCGTTTTCTAAAATTTTGTGTTGAATGAATTGAAAAGATTCTCGTAAATCTTTTTCGGTTTTAAGAATTCGAATAGTACGTAATTTTGTATGATTTTTTAAGTGATTTTTTAACATCGCCATTTTATTAAAATTCCCCGAAATCATTGGATTTGTTGGATTAGACGTTAATAAAATTGGTAAAGAAATTTTTGGACGATTGTTTCGAATATTAAATTTTTCTGGTTTTAATTCTTTTTGATGTAAAATGCCTTCTTTAATTGCTTTTTGAAGAGCTGTCGTTAATCCTGGATTTGATTTTTGCGTTTTAGGGTTTTCAAAAACATCTGAATCCGATTTTTTAGATAAATACCAATTTTTTAACCGTTTTAATCGCATTTCAAATGATTTTTTTTGTTTTTGTTTTTTTCTTTCGCGTTTGTCAACCCGACCTGATATATAAATTTTTAAAGATTCTTGATTATAAAGTTGTTTTTGACATTTTTTGATTAGCGATATCCATATATTTTGTCGTAGTTCGTTCAGGTTTATTTTAGGTGTAGAATTTTCAGAGTTTAAACTTTCATTTTCTGATTTATGGATTGGATTATTTTTTCTGAAAAAAGAGCTTTGAACGAGATATTTTTTGGTAAATGAAGAGATTCCTGTTCTTGAGCAAGTAAATTGCTTTGATTTGTTATGGCTTGAGTACCACGTACTTTTTGTCCTTTCCATAAGAATTGAGTCAGTTCCCAATAATTTTTGTCCATTAATAACTTTTTAATTAATTCTTGACGAATAGGTGTTGCTTGAATTAGATATTCACGAATGACTTTAGCAGATTGATTCGTTAAATCTTCTGGAGCAAAACTGTCATTTCCATAAATATCGTCATCGGCTAGTAGTTCTTCGTGAATGACTGAATCATTGATTATGGAATAATTTTGATTATTTTCAAATTCATTATAAAGCGGTTGATCAAATTTTAAAATATTATTATTTGTTAAACTTGGAGTTATTGCGAATAAATGTCGAACTTTTTTGAAAGTTCCTTGGAATTGTTGATTATACACACGGCTTGCCAAACTTTTTGTTCCACCAATTTGTGTTTTCATTGAACGATAATGTTGCATAGAGGTGTACCATCTTAATGTTTCATAGTGTTCCGAAAGTAAAAAACGTTTTAAATGTAAAAGGCGTTCCTCTTTTTTTGTCAAAAAATAAGAAGAAGGTTGACGACGAATGAATGAATCTACATCAAATTTTAATAATAAACGATTAAATGGGGTATAATACCAATGTTGTAAAACATCTTTAAAAATTTGGTATCTGTAACGAGTTGCTCTTTTACTTACTAAAGAATAAAAGTGTTTTGGCTTTTGCAATTGATTTTTATTGAGTTCAAGTTCTTGACTACCTAATGTTTTTTGATTCCAATGGAATTTTGTCCACTCATTGGACGGAGAAGAGCTGGAGTTTTCACCTAAACCAAAAGATGACAATTTTGTTAAAGCCTGTGTTTCTTTGTTAACATTTAATTTTCTTACAATTCTTGGTCCTTTCCTACGAGCTTTTCTCATTGTTGCATCACGCATTGTTCGTTCCCATCTTAAAGTTGGCTTATAATAATAAAAAAACTTTTTCATCATAATACGAAAATAGGGAGCATTGTTTTCAATATCAAAATTTCTAAAAACGTTAACACCATAAAATTTAAATTTTCTTTGAAAAGCTTGCTCTTTTTGTAAATAAAATTTTAATGGATGAAGTAATGTTAAGGGTTTATATAAATTTTGATATTTTTGTACAGATGGAGAAGCCATTGAAGTGGAATCGAATGGTTCAATAAAAGCATCACTTTGTTTGATATTGGTTGTTAAAGTTGGTTTTACATTTGATAAAAATGTTTTGTATTTAAGAATTTGTCGATCTTTTTGTAAAAGTCGTTTTTTGACATCTTCTTTTTTCAATATATGTTTTCCTTTTTGAAAATCCGAATTGAAATCTATCCTATCGATCAAAAAAGCTTTTAAATCTTTCGGGGGTTCGTTTTTATTTAAAAGAATTTCACTATAGAGACGTCTCCAAATATTATCTTGTGAACGTGTTTTCTTATTTTCTAAATGATGACTAAGTTTTGAAAAAAGTTGTTTCCATCTTTTGGAATAAATTGGTTTTTGTAAATTTGAAATTTTTTTCTTCGTTAAATTTGGATGGGTTATTTCAAAGTTGATTTTAGACGTTTGGATTCTCGTATTCATTTTTCTAACAAATTTTCGAAGAGCTGATGTTTCTTTTACTAAACCCATTTTTGTTTTTTTTTGAACTTGATCTGAATAAATCGAAACTATTTTATTTTTGTTAGCTAATACCGGTTTTAAAATTCTTTGTTCATTGGTTAAGAAAGTTTGATTTTGTTCATTTTTTTTGGTTGAAAAATTGACACTTTTTGACTCAGATTTGAGTTGTTTGTTACGGAATTCATGGAATTCTGGATGATATACCTGTTCAAATAAAATTCTAAAAAATTCCACTCTTGGTCCCATAAAAGATTCTAATCTTGGTCGAGCTAATTGTTTTTTGAAAGATCTCATCCAAGGTCCTGGAAAAAATCGAAATCTTACTCTATGATTTCTCATTTTTCGTCTTAACCAAAAACGATCGAAACCGTAATTTAAATCTTCAATCGTAAATAAATCATAAATTCCTTGATCATACAAGGATGCATCAAATGTTCTATATTTTTGAACACGTCGTTTCCATCGTTCGTTTCGTCCATGGAAACCTCGACGGCGTCGAGTATTACGATCTGATGCTTTTGAATTTAAAAAAGCAGTTTCTATTAGTGATTTATCTTCTACTAATCTATCTTCATGAACTAAACCTAATGGGTTTGTGACAGTATAGTCAAGTCCGAAATAAGCCACACTTGAAATTGCACAAATCATTGTTAAGTATAAAAAAAGAAAGTTTAAAAATTTATAATATAAACTTGTAGTGACTTTGAAAGAAGAAATCATCCACATATAAAGATTAAATGCAGGGTTTTCCCAAAACCAACAAGTGAATTGAAGTAAACTTAAACTTCCTAATAAAATACCTATTAAATAAAAACCATGAATACTTACAAATTCCCAGATATTATCTGTAGGAAAGCTTTCTAAAATTGTAGAATCCGAACCTATAGATAAATTACTAATAAATGGATAAATATTTGTTTGTTCGGTGAAAGCTAATAAAAAATTTAATAGAAAAATTTTCCATTTGGAAATATCTTCTAATACAACTCTTCTTTCTGTATAACTTTCCCACATATATTTGACTAATAAAATGAAACCTAGAACATAACGTAAGATATCTAAAGATAGCCAAGGAATAACTATAAAACGTAAACCAAATATTACACTACCAATCCACAAGACATTTCCTGCAATTGTACCGAGTCCGGCTATATAGCCGGCTTCTAGACCTTGCATCACAAATCGACGTAAACAAATAATGTAGGCTGTTGAAGTAGGTAGACATAAAAATAAACTGTTAATTACTCCAATCGTAAATTTTTCTACACAATATAAAATAACATTTTGATTACCGTATGAAAGAGGGGTTTCTAAAAATGTAAAAGCATTATGAAAATATCCATCTAAAACAGAAATTTCTGAAACCATGGAAGATGCTATATCAGGAATTAACACTGGTAAAGAAGCTAAATTTTGAAGCCATTGACCACTAATAACATCCAAAATAAACTGTTTGCCTGCGATCATTAAATAAGTAATAATAGCTCCAAAGTCATAGTAATTGTTAATACCATGGCTCGAGTCAGTTTCTATTAATTTGTGAACGATTTCTACATAATCTTTCACTGAAGTTACTAAGGATAAAATAGTAAACATAACTATTTCCTTCTTTTTATTTTTTCTAAAAGTTTTAAATTTGTTTATTTTTCGTTTTGTTTTAACTATTAACATTTTTTGAAAAATGCCTAATGTGCAAAGCACATTAGGGGATAAAAACCCTGTTTTTTAGATAAAGCGCATAAGTCATAAAAAACATTATTTTTTATTCATAAGTAATTCAAATCTTTGGAAGCTTTGGTTCGATCATCCACGGAAGCTTTGCCTTTTGGTTGGAACCAATGGTTCCAAAGGGCCATTCGGAACCCCAATACCAAACCAACTATCAACACTAGTCAAGCAGAATTTTCCAACCTCAACTATCCACGGAAGCTTTGTTTCACTTATCCACAAATGTAGATAAGGTTTTGAATTCATAAAGAATCCAAAACTTTGTTATGGATTCATAGGGAATTCAAAACTCTGTTTTTTATTCAAAAAACATCAGTAATCCAAAAAGGTTTTTAAATTTAGACACCTTCTTATGACTTGTCTATTTTGCAGATTCCCAAAAAATGCTCAGAAATTTCGTTTCCCTTTTATACATTGAAGTTTTTTTGGCTTGTTGACGAGTGTAGATGGGTATAAAAAGTTTTCAATGCATATAGAGAACAAATTGTAAAAATTCACTTTGTTTTTCTTTCAGACTGAAAGTTATTTTGAAATTTTTACATTTATGCTTTTTATTGGAGGAACTTTAAAAACAGTTAGCGTTAATTAATATAAAAAACCGAATCCTAAATTGATCGTCCATTTTTTAAAAACAGAAAAAAACAAATTCAAAATTTTAGTGATTAGTTTCTGATTCCTTTGTTTTCTCAGAAACTTAGAATTTAAAATTCATCTTTATAAAATATATAATTTAAAACACCTATTTTTGTTCAATATTTTAAAATTATAAAAATAATTTTATCTTTTATGTTTTTACTGCATTTTTTTGGTTAAAAAATGCAGTAAAAACATAAAAAATAGTTAATTCATATATGCTTTGTTTCAATTCATTATGCTAAATCTTTTGGTTTATTTCGTTATTATTTTATTATTTTTTTTAACTTTAGTTTTTATTGAATGTATTTTACACAAGTGTTTGTTTTTAAATTGAAAAATAAATGGATTGAATGCAGTAAAAACGATTTATTTCATTATATCATTTTTTTAAATAAAATTTAAAATTTTCTAAAAAAAGAAGAATCAAAGGGATAGTGGATATTGGCGCATTGGGATTGGGGCTGGGGGCTCCGGATGGGCACTGGGTGGATAAGGAATGTGGATGCAGGTGATGTGTTTTGTACACAAGCAATCCAAAAACTTCGTTCATAGTTCATATTGCTGGATGAGCGAAGCAGTGTTGGTATTGGGGCTTGGGGCTCCGAATGGACACTTGGAACCAATGATTTCCACCAAAAGGCAAAACTTCCAAAGTTTTGAAAGAAAAAAGCTACAAGCAAACGTCGGAGAGAGAGGGATTCGAACCCTCGGTGCAACAATTGATTGCACAACGGATTAGCAATCTGCCGCTTTCGTCCACTCAGCCATCTCTCCTTAGAAATCATTGCCCCACTACCAAGCCCCACTACCAAGCCCCAATACACAGAATGAAAGCTTTGCTTGACCAGTGTTGGTATTGGGGCTTGGGGCTCCGAATGGAGCCTTGGAACCAATGGTTCTAACCAAAGGGCAAAGCTTTCCTTTTTGGATGACTTGTGTGCTTTGTCTAAAAACCAGAGTTTTGGATGATCTAATACCAAGCCCCAATACCAAGGCCCCAATACCAAGGCCCCAATACCAAGGCCCCAATACCAAGGCCCCAATACCAAGGCCCCAATACCAAGGCCCCAATACCAAGGCCCCAATACCAAGGCCCCAATACCAAGGCCCCAATACCAAGGCCCCAATACCAAGGCCCCAATACCAAGAATGCGTATTGGGTGGACGAGGCAAGTTTGATTGGATCACCCTGGCACTAAATTGAGTTTTCCTATCAGACTTCCGATAAGTTTGTCAATCCCTTGAACGTTTCACCACCAAGTTCGGGATGGATTGGTGTGGTTCCATTCAAGCATAGAGCACCAGAGTAGCAGCGGAGCATAGCTCCGGAGAATTCTTGCTTTTCAAGATCGTTTTTGAATCCAAGCCCCAATACCAAGCCCCAATACCAAGAACCGGAGTTTTGGATTCCCAGTGTTGGTATTGGGGCTTTCGCTCCAATACACAGAATGGGCACTTGAGCCCCAATCCCAAGAATGTTAGGTCAAAGTCAATTGGTCTTTAGTATATCTCAGCTGAAATCATTACTGATCTTACACTTGATACCTATCTACAGGTTGTCTTCCTGCGACCTAATGGAGAATACTCATCTTAGTCTGGGCTTCGTACTTAGATGCTTTCAGTACTTATCCACTCCATGCATAGCTACTCGGCGTTTACCTCGGGAGAGATAACCGATACACCATTGGCATGTCCACTACAGGTCCTCTCGTACTATGAGTGGCTGACTTCAATATTCTAGCGCTAATACAAGATATGGACCGAACTGTCTTACGACGTTCTGAACCCAGCTCACGTACCACTTTAATGGGCGAACAGCCCAACCCTTGGGACCTACTACAGCCCCAGGATGTGATGAGCCGACATCGAGGTGCCAAACCTTCTCGTCGATATGAACTCTTGGAGAAGATTAGCCTGTTATCCCTAGAGTAACTTTTATTCGTTGAGCGACGGCCCTTCCACGCGGCACCGTCGGATCACTAAGGCCGGCTTTCGCCCCTGCTCGACTTGTAGGTCTTGCAGTCAAGCTCCCTTTTGCCTTTACACTCAATGTCTGATTTCCGTCCAGACTGAGGGAACCTTTGCACGCCTCCGTTACCTTTTAGGAGGCGTTCGCCCCAAACAAACTGCCCACCTGAAACTGTCAAGTGTCCTGATTCAAGGAACACCATTAGGATTCTAGCCTCTCCAGAGTGGTCTCTCAATGACGGCTCCAATTTCCCCGGAAGGAAATCTTCAAAGCCTCCCACCTAGACTGCGCAAGAAAAGCCCGAACCCCATTCCAGGATACAGTCAAGCTTCATAGGGTCTTTCTGTCTTTGTATTAGTAGTCCGCATCTTCACGGACAAGTCTATTTCACCGAGTCTCTCTCCGAGACAGCGCCCAGATCGTTACGCCTTTCGTGCAGGCCTGAATTTACCAGGCAATGAATTTCGCTACCTTAGGACTGTCATAGTTACAGCCGCCGTTCACCGGGGCTTCGGTCGTCAGCTTCGGAAAAATCCTAACCAACTTCCTTCACCTTCCGGCACTGGGCAGGCGTCAGCCCCCATATATTGTCTTACGACTTTGCGGAGACCTATGTTTGTGGTTAACAGTCGCCTGGGCCTGGTCACTGCGACCCTTTTGTGAAAGGGCGCCCCTTCTTCCGAAGTTACGGGGCCAGTTTGCCGAGTTCCTTAGAGAGAGTTCTCTCGCGCCCCTTGGTATTCTCTACCCACCTACCTGTGTCGGTTTAAGGTACAGGTGCTTTGGGTGTTGGATCTCCGAAGAGAGGTGTACGAGTTTTTCTTGGAAGTATGACATCACTAGCGTTCAACCGGAACAAGTTCCAGAGAACGGGGTTACGTCTCAGCTCCAGGATCGTTTTTGTTCGACCTGTCAATACCTTGAACGCTTCCACTGCATTCCTCACACAGATCTAGTTTAGCCTTCTTCGTCACCCGGGCCCCACCCAAAACAGTACAGGAATATTAACCTGTTTGCCATCGACTACGCCGTTCGGCCTCGCCTTAGGTCCTGACTAACTCCCCATGGACGAACCTAGTGGAGAAACCCTTAGGTTTTCGGGGCATTGGATTCTCACCAATGTTTTCGTTACTCAAGCCGACATTCTCACTTCCGCCTCGTCCACTCTCATTGACATGATAGCTTCACCCGAAGCAGAACGCTCCCCTACCGATTTTCGAAAATCGAAAATCTCACAGCTTCGGCAGGCCGCTTAGTCCCGGCCATTATCGGCGCAAGAACGCTTTACCAGTGAGCTATTACGCACTCTTTAAAGGCAGATTGCTGCTTCTAAGCAAACCTCCTGGTTGTTTCAGCATTCTCACATCCTTTTCCACTTAGCGGCCATTTAGGGGCCTTAGCTGGTGATCTGGGCTGTTTCCCTCTTGACGAATCAGCTTATCCCAACTCGTCTCACTGGTTAACGGAAAGCAATGCCTAGTATTCTGAGTTTGCCACGACTTGGTACCGCTTTCGCAGCCCGCATCGAAACAGTCGCTTTACCCCTAGACAGCTCATCGTTACCGCTGCGCCTCAACGCATTTCGGGGAGAACCAGCTAGCTCTGAATTCGATTGGAATTTCTCCCCTAACCACAACTCATCCGCCGATTTTTCAACATCGGTCGGTTCGGACCTCCACTTGGTGTTACCCAAGCTTCATCCTGGTCATGGTTAGATCATCCAGGTTCGGGTCCATAAGAAATGACGAAACGCCCTATTCAGACTCGCTTTCGCTGGGGCTCCGGATCGAACTCCTTAACCCTGCCACTTCCTATAAGTCGCCGGCTCATTCTTCAACAGGCACGCGGTCAGGTTCTACACCCTCCCACTGCTTGTCAGCTAACGGTTTCATGTTCTATTTCACTCCCCTACGGGGGTTCTTTTCACCTTTCCATCGCTGTACTATTTCGCTATCGGTCACCCAGGAATATTTAGCCTTACGAGGTGGTCCTCGCGGATTCACACGGGATTCCACGTGCCCCATGCTACTCGGGATTCGACATTCTATCTTTCTTCTTGACATACGCCAAGAATTCGCTTTTGACTACTGGACTTTCACCATCTATGGTGCAGGATTCAGCTGCTTCGTCTAGAATCGATAGTTCGTTTTTGGTTGGTATTGGGGCTGTGTGTAATGGGGCTGTGGATTTCAAACATTTTTTGAATCCACGCCTCAATGCCTCAATACCAAACCACTTCAGTGTCTTCCCACTACCCCAATCTTGCGATTGGTTTAGGCTGTTCCCGGTTCGCTCGCCGCTACTACGGGAATCGCGTTTGCTTTCTTTTCCTCCGGCTACTGAGATGTTTCAGTTCACCGGGTTGCCTCTTTCCTAATTATGAATTGTATAGGTAGTTCTAGAGGTTGCCCTATTCGGGAATCTCCGGATCAATGCTTGTTACCAGCTCCCCGAAGCGTTTCGCCGGTATCTGCGCCCTTCTTCGTCTCTGGGTGCCTAGGTCTCCACCGTAAGCCTTCATTTATTTGACCTAATACCATAATATAAACCGCTTTATTTAGTATTGGGGTTCCGTTCATAAAAAACGCCCCAAGACACAGAAAGATGTTTCGATTGGTTTTCGAAATTCTCATAGGATGGTGGAAGCTAGCGGATTCGAACCGCTGGCATCTGCCGTGCAAAAGCAGCGCTCTACCAACTGAGCTAAGCTCCCTGTTTTTTTGCTTTCTTTGTAGAGGGGCTTTCTAAGAGCTTGACTTTGTATTGAGGCTCCAAAGAGGCTGTCTGGTGGACCATGTTAGACTTGAACTAACGGCCTTCCGCTTATCAAGCGGACGCTCTACCGCTGAGCTAATGGTCCGCATTGGTATTGGGGCTGTGGATTCAAAGCACCAAGTGTCCATTCGGACACTAGCAAAGCAGAGCTTTCCAAAGCTTGCCTTAACAACAAAGTTGTTAAGGCAAGGAGTGTTGGGATTGGGGCTCAGCGAAAAGCTGATTTGCACTGGACAGCCAAACTGTCCAGCGCCCCAATCCCAAGAAAGTGAGTAGCTTCGCTACCAACTCATCCATTAATTATGAAGGAGGATTGTCCATCCACACCTTCCGGTACGGATACCTTGTTACGACTTAATCTTAGTCACAGACCCCACCGTTGACATCCCTCTCCAAATGGTTAAGGTGAATGGCTTTGGGTTGGGTCTACTCCTCAGATTTGACGGGCAGTGTGTACAAGACCCGGGAACGTATTCACCGCCGTATAGCTGACCGGCGATTACTAGCAATTCCGGCTTCATGTAGGCGAGTTGCAGCCTACAATCCGAACTGAGGTTGAGTTTAACAGATTTGCTCACTCTCGCGAGGTTGCTTCTAATTGTCTCAACCATTGTATTACGTGTGTAGCCCAGGATGTAAGGGGCATGCTGACTTGACGTCATCCTCTCCTTCCTCCGGTTTACACCGGCAGTCTCTTTAGAGTCTCCACGAATGGATGATAACTAAAGACGAGGGTTGCGCTCGTTGCTGGACTTAACCATACACCTCACGGCACGAGCTGACGACAGCCATGCACCACCTGTGTCCAAGTTCCTTTTCAGGCACCCATCTATTTCTAGAAAGTTCTCGGCATGTCAATCCCTGGTAAGGTTCTTCGTGTATCATCGAATTAAACCACATAATCCACTGCTTGTGCGGGTCCCCGTCAATTCCTTTGAGTTTCACTCTTGCGAGCATACTCCCCAGGCGGGATACTTAACGCGTTAGCTACAGCACTGTTTTTTGACAGCACTTAGTATCCATCGTTTACAGCTACGACTACCAGGGTATCTAATCCTGTTCGCTACCGTAGCTTTCATCTCTCAGCGTCAGTTACGGCCTAGTAAAGCGCTTTCGCCACTGGTGTTCTTCCCCATCTCTGTGCATTTCACCGCTCCACGGAGAATTCCCTTTACCCCTACCGTACTCTAGCCTTTAAGTTCTCGACTGCCTGTCCAAAGTTAAGCTCTGGGATTTGACAGTCGACTTTAAAAGCCGCCTACAGATGCTTTACGCCCAATCATTCCGAACAAAGCTTGCACCCCCTGTATTACCGCGGCTGCTGGCACAGAGTTAGCCGGTGCTTATTCCTCAAATACCGTCATTGATTCTTCTTTGAGAAAAGAAGTTTACACGCCACGGCGCTTCTTCCTTCACGCGGTATGGCTCCGTCAGGCTTTCGCCCATTGCGGAAAATTCCTCACTGCTGCCTCCCGTAGGAGTCTGGGCCGTGTCTCAGTCCCAGTGTGGCTGATCATCCTCTCAGACCAGCTACTGATCGTTGCCTTGGTAGGCCATTACCCCACCAACTAGCTAATCAGACGCAAGCCTCTCTTTTGGTGGCTATTAACCTTTAGCTTCTCAGCATTATGCGGTATTAGCAGCCGTTTCCAGCTGTTATCCCCCTCCAAAAGGTAAGTTCTTACGCGTTACGCACCCGTCCGCCACTGCAGTCTTTGCCAACAAAGTTGACAACGACCTCGTACGACTTGCATGTGTTAAGCCTACCGCCAGCTTTCGTTCTGAGCCAGGATCAAACTCTCCAAAAAATTTTTTTTCTTCCAGAATTCTAAAAGAATTCCTTGACAACAGCCCCAATACCCATTTCTTCTTTCTAAGAGTTCCAAGAATTCTAGGGTGTCAATCCATTGGCAACCCTAAAGCCCCAAGACATAGAAAGGAAGGGCTGTCTCTTGTTTGCAATTCCAATCCAAAACGAGTGAAGCAAAGCTTCCGTCTACAAGGTTATGGAGGACTTATGAATCCAAAACCAAGGTTTGGATGACTTATGTGCTCTGCACATACGGTGCTTTGCACATACGGAATTACAAAACAGAAGATGAACATTTTAGCATTTTTTCATTCCACTTTTAGCGAGAATTCAAAGCATATGCTTTTGTTTTATTAGGACATTCCTAAATTATAAATCTACCAAATATTCTGAGTTTGTCAACCTTTTCCATTTTTTTTATTCCTATAATAGGGGTTCTGTGCCCCAATACCAATCAAAACTGATCAAACAAAACTTTCAAAAAAAATACAATGATTCAAAACCAAACGAACACCCTTTTTGAGCTTTTATTGAATTGTAATCTTATACTCCTGATTTTAATTTTTAAAATTCTTTATATTTTACTTGAAAAACGAAAATGATACATCCCCTCATTTTATATTGAAGAATTCTTGATTTTCAATTCTCTGTAATCCATATCTTTTTTTGAATTTAAACCAAACACAAAATTTAATTTTTATATTTCATAAATTTTTCAATAATAAAAAGATAATTTTGACAAAAACGCACAAATTTAAAATTAAAAGTTATCACTCCCTACAAATCTAATTTTATTGGTTTTATGTTTAATGATTAAAAATAAATTGATTTCAATCTTTTGAACGATATTTTTGTAAAATATTTCTAAAAAAGGACAACATAAAAATAGATAAATAATAACTTAATAATTTTCTCCATTTTTATCATTTTTTAAAAAATGAAATCTATTTGCTTGCTAAAAACAAAAATTTTTGGTATATGTTATATTAACAAGTATTCAAAAGAATGTATGCTTTGATCTCTTTTCGAGACCGGAGAATTTCAAATTTTAATTTAACATATATTATGACAGCTATTTTAGCTAAAAAAGAAACATCTAGCCTGTGGGCACGTTTTTGTGAATGGATCACTTCAACTGAAAACCGTTTATACATCGGTTGGTTTGGTGTAATCATGATCCCAACATTATTAACAGCTACTTCAGTATTCATCATTGCATTCATCGCTGCTCCTCCAGTTGATATTGATGGTATCCGTGAGCCAGTATCTGGTTCATTATTATACGGAAACAACATCATTTCAGGTGCTGTTGTACCAACTTCAAACGCTATTGGTTTACACTTCTACCCAATCTGGGAAGCTGCAACTATTGATGAATGGTTATACAACGGTGGTCCTTACCAACTGATTGTTTGCCACTTCTTCTTAGGTATTTGCTGCTACATGGGTCGTGAGTGGGAACTTTCATACCGTTTAGGTATGCGTCCTTGGATTGCTGTAGCTTACTCAGCTCCAGTAGCTGCTGCAACTGCAGTATTCATCATTTACCCAATCGGTCAAGGTTCTTTCTCTGACGGTATGCCTTTAGGTATCTCTGGTACTTTCAACTTCATGATCGTATTCCAAGCTGAACACAACATTTTAATGCACCCATTCCACATGTTAGGTGTTGCTGGTGTATTTGGTGGTTCATTATTCTCAGCTATGCACGGTTCATTAGTAACTTCTTCACTTATCCGTGAAACTACTGAAAATGAATCTGCTAACGCAGGATACAAATTCGGTCAAGAAGAAGAAACATACAACATCGTAGCCGCTCACGGTTACTTTGGTCGTTTAATCTTCCAATATGCTTCATTCAACAACAGCCGTTCTTTACACTTCTTCTTAGCAGCTTGGCCAGTTGTAGGTATTTGGTTTACTGCTTTAGGTATTTCAACTATGGCATTCAACTTAAATGGTTTCAACTTCAACCAATCAGTTATTGATTCTCAAGGTCGTGTTTTAAACACTTGGGCAGACATCATTAACCGTGCTAACTTAGGTATGGAAGTTATGCACGAGCGTAACGCTCACAACTTCCCTCTAGACTTAGCATCTGTAGAAGCTCCTTCTATTAACGCTTAATTCTATAGGAATTCTTTTAATAATTAAGATAAGAGATTTTATAAAATCTCTTATCTTAATCATTAAAGATTTATTTAACATATGATTGAAGTTTGAATACCTTCTATCATCGAAAAAAAATAAAAAAAAATTCTATTGCAAATTCTTCGAAATTATCTTAAAAACAACTTGATTTCAACCGTGCATTTTAAAATTCGTACAAGGTTTAAACCTAAAATTGTATCCTTTTTTTTGAATTTTTTTTAATTCACACTTTTTTAAAAATGTGAACTACTTTATAAAAAGTTAGTTTCAACTGTTCAATAAATAAATCGTATCTATACAAACTTAAGGGAATTTGTCGTAAAATTTAAAAGTAAGAAATTTGACTGACCCAACATGTTTTCTAGAAATGTTCACTCTTCAATACCATCATTATCTGATGATTTGAATTACTTATGCGCTTTGCGCATACGGTGCTTTGCACACCGTGTGTGCAAAGCACACACGACAAATTTATTTACAATCCTTATCACTAAATACGCATTTGCGCATCTTAGCAAAGTTTTTACGGATAAGTGGAATTGGAGAGTTTTATTTTAGCAGTGCTCAAAAGGGCACTTAGAACAAAATGTTCCAACCAAAAGAAAAGGCAAAGCTTCAATAATGTTGGATTCATCGGAAATATCGCAGTGTTTTCCACATACAGAAAAAAAGCTATTAATTATTATACTCTGTAAATCTAGAAACATAAAAATTATTTACAACAACATGATAAGTCGCGTCTAAACCATTGTTTAATCGTTCTTTTACTCGGCTCATAATACGTGAGATAACATACATATAAGCTTGTTTAAAAGCTTTTTGTTGATAAAACTGAATGGTTTCTTGTTTGAATTCTTCCAATTTTGAAAGTCTTTGTTCATGTTGAGTAACACAATTATTAACCTCTTGTGTAGCTCTTAAAATTCCTTCTTCACGAATTTCTTTGGCTTTTTCTTTGCAAGTTCTAATTGATTTTTCGCTTGAGTTAATTTTTCCTGTGCTTCTGCAGCTCTTTGACTAGCTTCTTGTAAATTGTTTACAATTGTTTTTCTACGATCTTCTAATAATGCAGACAAATTTTTACCAACAAAAGAGATAACAATTGCAACGACAGCTGCTAAGTTAATAACATTTGTTTCAAAAATATTAGTGTTAATGCCAAATCCTTCACCTAAAGGTAAATTTGTTAATACAAGCAAGTCAACCATCATCTAATGAATTCTTCTATTTAAATTTTTATGGAAAAATAATCATTTTTTTATTTTGATATGTTCTTTTTTGTATATTTGTTTGAGAATCTGATTTTGTTGCTTAAAATTTCAATATATTGAAATTTTAGTTTCGAATCCAAAAAGTTTTTTTGGATTGCTGGTATGCCAAATGTGCAAATTTTTATACAAAGCACACTTGGGATTAAATTCCAAATAAATTCTGGTGTTTTTTAAACAAAAAAGAAAAAAAGTTTTTAATTTTTCTTATAGAAAAGACACAATATTGTATTTTTATTATTTTAGTATACCTGGTTTTGCGTTTAAAAAATCACACGGAAATTCTAAAAAAAAACAATATTTTGTTCTTTTCTAAATAAAATACAATTTACTATCAAGAACACTAAAAAAATGGAAAATGTCAGTTTTTCAAAAACTAGCCTTTTTATTTTTCCTAAAATCCGTCATCATTATTAATAAATAAGGAACTCTCACTATTTCGTGAACCTTTTTGAGGAAGGACAAATCAGGCAAATTTTATGTGTATGAATTATACCGTATGCGCAAAACATACCGTATATTTAAAATACACATGGAAAACTTTGCTTAACCAATGTTTATATTAAGGCATCGAATGGTCACTTGCTTTTGATCGAATCCAAAAATAAATTTTGAATGATTTGGGTGCTTTCCATACACGGAAAAACAGTTGTTTTAAAATGTTTTTCCAGTAGCTCGAACTTTAGTTTTTAAAATTCGAAAAAAAATTTTAAAAATCCCACTTGCTTTTTAAAGAATAAAAAAAAATGGGTTTTTATTCTATTTAAAGCAAAGACTAAAAAATCGGAGATAATTTTAAAATCAACGATTGTGCGTTGCCTTTTTTAACCAAGGAACAAGAGAAAAAACGAAACAGTTAAACTTAAGTTTTAAGAGCGTTTAACAATTCTGTTAAACGCTCCTAAAACTCAAAACTTAAGTTTTGAAAAATCATTCCAAGTGTGCAAAGCACACCAGTAATCCAAAAACCTTTTTGGATTCAAAAATGGATTATGAAGCGAATGGGTTAGCAAATAAAAGTGCTAAAGCAACAACTAAACCATAAATTGTAAGTGATTCCATGAAAGCAAATGAAAGTAATAAAGCACCACGAATTTTACCTTCAGCTTCTGGCTGTCTTGCAATTCCTTCTACAGCATAACCAGCTGCAGTACCTTGTCCCATACCAGGACCAATAGCAGCAAGACCAACAGCTAATCCAGCAGATACAACAGATGCAGCAGCAACAATTGGATTCATATTTGTTTCCTCCGGTTAAATATTCAATAAAGTTATAACAACCATTATAATTTTAACAAATTGTTTTTAAAAGCACAACTTTTTAAATTTTGAATCATTTTTTATAAAATAAAAAACTTATTTAGCCTTAAAAGCAAAATAATTATTTATTTGCTAATTAAATGAGCGCAAGTGCAAAGCGCACCGTGTGTGCAAAGCACATTACACACTGTATGTACCATGAATCAAAAAACACAATTTTTGATTATCTGTGTGCTTTGCACATATGCGAAAGCTTTGCTTTACGAGTGTTTGAATAAGTACTTGATGTGCAAAGCACCGTATATGCAGAGCACCTTATATGCAAACCACCGCATGTGCCATATATGCAAAACACCCTATGTCTCAAATGTGCAAAACACTGTTTTTTATACAAAGCACATGAGTCATTCCAAATTAAATTTGGAATTCAAAAAGCTTTTTGGATTGTTGGTGTGCTTTGTATAAAAACAGAGTTTTTTAAAACCTAATGAATTCAAAACTTAGTTTTGAATGACTTATGCGCTTTGTATAAAAAACAGTGTTTTTTATGACCTAATGTGCTTTGCACATTTGGCGCATATGGTGCTTTGCACATTTGACACACTTGGGATTCATTAGGTTACAAAAAATTCTGTTTTTATACTAAGTACAAAAAAAAATTCAAAACCTCATGGACCAAATGCGTATTCTTAGTATTGGGACGCGCATCAGTCAAGCAAAAATTTCATTCCATATTTACGTTGGTGAATAAGTGAAGTAGAGGCCAATGGTTACAACCAAAGGCCAAAGCTTCCAAAGTTTTGAATCCAAAAAGCTTTTTGGATTGCTGGTGTGCTTTGTATAAAAAACAGAGTTTTTTAAAACCTAATGAATTCAAAACTAAGTTTTGAATGACTTATGCGCTTTGTATAAAAAACAATGTTTTTTATGACTTAATGAATTCAAAACTTAGTTTGAATGACTTATGCGCTTTGCGCATATGGTGCTTTGCACATTTGGCACACTTGGAATTCATAAGTCATCAAAAACACATTAATTACAAAAAACAAGATTTTTTTCAATTGTCAAATTTCAAAAAATAATTTTCATAAATAGGGTTGTTTTTATAAATGTATGGTAATTTTAAATCTATCGGAATTTTTTTAATAATTATTTAATATATTGAATATCTTCTATTATGAAAATTGAGTTGTAATTTTTAATTTAGACTCCTCTATTTATAAATCTCCAATTTACAACTCCAATAATATTTGATAGAATAAAATAATTTACCAAAAGTTTATTTGGATTGAATTGAATAAGAAGTTTTCATAAAAGAAAATAAAAAATGGAGTAAAACTTGAAAATTTGTTTCTACTGGATTCAACTTTATTATTGGAATGATTTTGTATATAAAGCGTAAAAGTAATAAAAAGACGAAAACAGCGATTCGCTTGTTTAAAATAGAAAAGGCAACTTTTATAAAACTGTTAGTCGAAGTGTGTCAAATGTGCAGGGCACCGTATGCGCGAAACGCCGTCTGTATTTCGTGCATAAGTCATAAAAAAACCTCATTCACGAAAGCTTTGAATTCATAAGTAATAAAAAATCAAAAATAGTATTTTTGTATCCAAAACCGGATTTTAAATTACTAGTGTGCTTGGAACACTTAAAAAATTCTGCTTTACCAGTTTTTGTATTGGGGCGCCGGATGCACAATTAGATTTCAGCCATCCAAAAAATTTTTTGGATTTAAAACAACTTAAAAACTAACGATCATGTATTAACTATAAAAAACCTAAAGATTTTCTGATTCTAAAAATTTATGTAAAAAAACCGTACTGAAAAAATTTTAAAAATAAATAAACTATGAATTATCAACCAATTACAAAATATCCTAAATCAATAAAATATCAATTTTATTCGATGACAATTTACATTGGGAAGAATGGATCTAAAAAAATAACTTTTTTAGATTAAAAAATAAAGTAAAATAGTTAAAAATTTATGGAGATTTTGCTTCACTTATAAACAACTGGTTTGCTTGCTTTGCCCATGGGAGCTTTGTCCTTTAGTTGGAACTATTGGTCTCAACTTCACTTACCCACCAACGTGGATATGGAATGTGGATGAAAATTGCAAACTTGTTTGCCGTATGTGCAAAGCACCGCATGTGCAGAGCACAAATAAAAGCTTTGCTTTACTAATGCGCAAATGCGCATTCGGTGTACAAAATTCCTTTAAATTGTTTAAAATTTTTCATAGAATGAAAGTAATCAGACATAAAAAGCTGCTCTGTGTCAGTCAATGAATAAAATTGTATTCCCTGAGGAGGTATTACCCCGTGGAAACGCTCTTTAATGGAACACTAACAGTCGGAGGTCGTGATCAAGAGTCGACTGGTTTTGCTTGGTGGGCAGGAAATGCTCGACTAATTAACCTTTCTGGTAAACTTTTAGGTGGCTCACGTAGCACATGCTGGTTTAATTGTATTTTGGGCAGGAGCAATGAATTTATTTGAAGTAGCCCACTTCGTTCCTGGAAAAACCAATGTATGAGCAAGGTTTAATTCTTTtaccgcaccttgcaacattaggttatggtgtaggtccaggtggtgaagtcattgatacattcccatattttgtatcaggtgtacttcacttaatttcttcagcagttttaggttttggtggtgtttatcactcattaattggacctgagactttagaagaatctttccctttctttggttatgtatggaaagataaaaacaaagtaactaatattttaggttatcaccttatcatattaggtttaggagcgtggctccttgtatggaaagctttgtactttggtggtgtttatgatacatgggctccagggggtggagacgttcgtattatcacaaacccaactacaaatgctgctgttatttttggttatttactaaaatcaccattcggtggtgatggttggattgtaagtgtggacaatatggaagacattattggcggccacatctgggttggcactttatgcattcttggtggtatttggcatatttatacaacaccttggccttgggcacgtcgtgcttttgtttggtcaggcgaagcatatttatcatacagtttaggagctattgcaatgatggggttcattgcttgttgtatgtcatggtttaatactacagcttacccaagtgaattttatggtccaacaggtccagaagcttcacaatctcaagcttttactttccttgttcgtgaccaacgtctaggagcaaatgtagcatctgcgcaaggtcctacaggtttaggtaagtatttaatgagatctcctactggtgaaattatttttggtggtgaaacaatgcgtttctgggatttccgtggtccatggttagaaccattaagaggaccaaatggattagatctaaataaactaaaaaatgatattcaaccttggcaagaacgtagagctgctgagtatatgactcatgcacctttaggttctttaaactcagtaggtggtgtagcgactgaaattaatgctgtaaactatgtatctccacgtagttggcttgcatgttcacactttgttttaggtttcttctttttcgtaggccacttatggcacgcaggacgtgctcgtgctgcagctgcaggatttgaaaaaggtattgatcgtttagatgaaccagtattatctatgcgtcctttagattaattaaattttttattttttaatttatgggtaacttaaaagttacccatagataataaacttttctatttttaagtgaaaatttttttccaatgctcgactgagcattttgagtcaagtactttaaaaacttcgtccatattttaaaaattcttagaatatgcaccagcgaggcaatgttttcttttgaattcaaaacattccatatccacattccgtatccacgttccatatccacattcgtggataggtgaagcaaagcttccgtggataggtgaagcaaagcttccgtggataggaatgtcaatgaggtttttgaatctaaaaccggagttttggattaccagtgtgcttggcacacttggaaagctttgctttaccagtgcttattctgtgattggggcttggtattgggggcgggcacttggatttcacttaagaaatagaacggggcgatttgactgaatgtaaataaaatcgagaaaaggttgaaactagatcaatttcttttaaaacccctttgtgtaaaagttataagcaaagtaatctaaaatttcacgatgatcatttaaaaattaaaagttttattaaaacacaaaatcatataatgataataaatttcattttgaagtgttttttcgaaacttaaccaatagccccaatatcctgtacttaaaaaccatcgacgtcgacgtggattatagaattgatctgcgtcgggaaaatcaataattaaatcaccttgagattctacaaacatagaacgccagtcaacatcgctaaggaaagtagtttcgacattatgttctgccaattgaccattccaccattgattcactagggaatatttatgtcgagttaatattcggtttttataataacaattgacagaagtagttcttaaagtgagagcatccataaaacttaattcttgaaatgaactgctaaataccgtttttctattttcaataatttcagaatgaaaatattcttgaataggctgattataaagctttttcattaacctttgttgttgatggaattgtattttttcattgattgaaaacgccgatttttgttgaaaatgacgttctgttctttttagattttcatattttttggcaggcatgagtagagaagaagcaggtggactaggaggttcttttaaatttgaggaatcttccaaataaaacattctggaaactaataaatttttattatataaatagcgtttatgcattagagataagactaaagaagtcgcagagcgccaatagtcctcaattcctgctaaactccaaaatcctcgatgtaatcgattttgaatagaatcccaaaaacgattatctatactgttttcaaaagaagaattggaatccaaaaacctttttggattgctcgagtgctctgcacattccgatgcatgatcatttggtgacatttctacaacttctgttgttcccaaattttgtttagagaatgcgcgcgaatttaggttgatttgatgtttatgtggagaaacgagtgattgatagatagaagcactattaaatacgaaaaattctgaaactttaccagaaaagaaaaaaatcaattgattttttaactcagaacgggaagaatacaaatctttaaacattgatttttcaaaacttccaaatttcgtccacatgctcaaactatacgtagttggatctagcaataattgggagtgaattaacaatttgccaatttgataatatgtaatggcaatataattggaagggcctggaggaactgtagaatataccttagaagcttttaagaaagggtttaagccaactgtgttgaataatttggaagattgtttattcaaagagtttttaaa
>scaffold4
tgtgtgggcatcgacacttgtcaccacaaaggtggtattgtgatcctgaatctgtatacctgataccctccctgcagatctgtccactcgcaagctgctcacagggggccatcctccatccagggagcagtgctgcaggagttgtgcggaacactgcaaagagaaggcggtaagtgccagtgcaactatactgtgcactgagagagagagccagaccaacctagacatgttgcgagctagtgtgggtgatacttggtacttacttacggcagacagtcttgatctattgctatacaattgccatggtcagctacggcaaactcacatgatcagctgaaatgtcagtcattcaactccatgtttgttaaactgaatgcagtgcagggttacagtgccttgcagacatgtcaaacctcactgttgtgttatgtatggtgcagtgtgccagtgcgctaccgaaccgtttttgaccctcgtgggtggcaaccttctaagcttaggctgcgccattgttgatgttggggcctgtaagaactggtggcgatcaagctcggcggctgctgctgcacttgcaaAGCGTGAAATGCAACACACAGCTTGGTACTGATGGCAGTCGGCTGACATCACAACTCTCATGATTGGGCAGGCTTTGCGGTGCAGCCATGCACTGCGGTTTGTGAAAATGCCTGAAACAGGTTTGGCAGATGATGATTTGCTGCTCAGTACTACACCAGGAGTACGTGGTTCTTGGCTATCATCTGAACGACCCTCAGTTGAACCTCATGTTGATTCAGCAGGGTTCATTGAATGCTGCAGTGATGATGCTTTGATTTCAATGCTGTACTTGGGCTGTGAGCATGCCCAGGCGTACTGTATTACATGCATGTTTTTCAAGTATGGTATTATGCTGTTGTCATCCTGGAAAGTGGATGATGGACAGCAGCTTACTGATGATTGTGTCAGGACTTAGCATTTGGAAAATGTGTGTTTCTGCTTGGTGTGCTGTGTGATTTGTTGATGTGCTATCCCACTCCCAAGCCTGTGCGTGCTGAAAGCCGCTTGCTCTGTGTGTGAGTTATGAAGCAATGGTACCACGGTGTATGATGATCTGGTGTTATGGGTTGCCTTCCAGTTTGTCAACATCAGCCTGGAAATGGCTGTGCCTCCATGTTTGTGAGACTTGTTTTGCCACGTTTGCTGGCTCTGCTTTCGTGTTGTTGAGACTTGTTCCGCTGCATGTGCTCAGCAGAGTGGCCCTGCCTCCATGTTGTTTGCTACAATTTGTTCTACCACATTTGCATTGTGTGGTTGCTCATTGTTATAGTGATGCACTGTGCCTTGTCATAGGCTTTGGATGGTACCCCACTTGTGTACCAGCCTGCAGCCTGTAATACAGACATAACCCCAACTGCCTCATGTATGACTGCTTCCCATGCGGCTAATAGCATCATTAGTCGATACTCTGGCCAGCTCAGCAGCAATGGTCCTTTGTAGGTATCGCTGCCTGTGCCTGGCATCAACTGCTCAAGAAGTAAGAATACATTGTTGAAGTGGCAACCTGACAGTGACATACCCTGACCTAGGTTTCCAACTCCGAGAGCACACAACCGACCAACTCAATACATGAGATGGCACATGGGTAGTAGTAGCTAAGTTGTCCGTGACATGCTTACCAGATGATATGGAAGAGTCAATGTTCGCTACAACGCACTCTGGTACATTCCATCCTTCTGGCAAAAGCAGTTTTTTTGGTCGAAAGGCTACCTTACCTGCGGGCTGCTTGGTAAGGCTTGAGTTGTTACACAGTCAATCAAAGACGTCAACTATTGTCCAGCAGTGTAGAAGCTGCAAATAGAGGAGTAAAGGACAAAGTGGGCAAGTACGACTACGCCGTTGTGCATTCAACCGAACACTGGCGGTCTTACTTCTGTTGCTGCAGCTGACTACATGCTAGCAGCGACCCTAGCAGCTGACGGCGTGGTTGACTGCTGCCACGCATACGACATAGCTGGAAACTTGTGATCAGGTTCTTTAGTCGAGAAGCATAGCAAACCTGCCATTGTGGCGTATGCTTCAGTCAGCTGCTGCCCCTTGCTCAACAAACCTGTGCTTTGGGGATGTCAAGGCACGCCCACGTACACGTGTAGGAGGTACGTGCGTACGTCGGTACGTACGTGCACATTCGGTCGCGCGCAGGCCGCGGACAGGTATGCATTGATACATTTATCACCCATCTCGCTGTAACGGCGACTGAGAGTCATATGCAAGGCAACTTGAGGGAACACCTGGTCACGGATTCCGTTATGCCTGCCGCCACCCAAATCACATGTCAAACATAGCACGGCAGCTTGTGAAAGTCACAGCTACGGGGAGGGGGGACATTCATTCCCAGCGTGACCAACAGCTGCACCATACCTATGACGTTCTACACTGCGTCTGTTGGAGGCGGTGACATTGTCGCTGGGGGCCCCAGGCGAACACATGCAGCGACTGACTGAGTCACCTGCCGGACTTGCTTCAACGACCAAGGACTTGGTTCAACGACCGACAAGGTGATGCCCTCTATATAACCTGGCCGTGGTCTGCAAACGGTCAAGGACCACCAAGCTCTTCTTCCCTTGCATGCAAACAAGCTTACACCTCGCATCATCTGCCAACGAAGGAAGGTGAATGGTTCCACATAGGCACGCGCACATGTATGTCTGCATGCGCCCGCCGTTTAATTTGCAAGTCTGCAGCGGTCAACAACCGCGGTGCCAGACGACAACTTGGCTTCCTGAGATGTTGATTTGTTTATGTGTTGTGTAATCAAGTATAGGGCTGAGAGCCAGGATTGTGCCAGATATGCTTGAGCAAATACGGGGATGTGCCGTACATAGACACATGCATGAGTGCATGCACGCACAGACGCCAGTCAACTCAACTTACTGTCCTGCATGCTTCCTGCTTTACAGGTCAAGTGCCCACAGCTATCGGTTATACCACGTCTGCGTTTGAGAACTCACAACATGGCCAACAAGATCTTCACCGTTATGGCCGTCCTTGGCCTGATGGTCTTGGCTGGAGTCGCGAATGCTGCCGAAGTCAAAGGTATGCATGCCCGGATCATCAGCCCGTCTGATGCAGTTTGATGATGTACATTATACACACATCATACAGCATACAGGCCACTTGCCATTGCTTCAACCAGCTGCATGTGGTCCCTACAGCTTGCAACAACTGCTGCTGTTGATACAAGGCAGCTTCTGCTGTTGCATGATGTCTACGTACATACCGACTGGCTTCCAGGCTGCATGTGTGTTGTCATGTGTGTAACATGCTCACCCACATTCAGGACAGTGCGTTGTCATCACACAGTTGTGCTACTTCACGTTCTCCTTGCATGCCTGGCCTCAGACACAGGCTGGGACTGACTCTCATGCATTTGCATCTGCTCTGATACTTGGTGTGCAGATGTATCTACCTGTAGGCTAGTGTCATCACAGCAGCACCTGCTCATGGCTTGGTTGACATCACTGTATTGATAAACCTGTTACTGCCAAATGTGTGGGCATCGACACTTGTCACCACAAAGGTGGTATTGTGATCCTGAATCTGTATACCTGATACCCTCCCTGCAGATCTGTCCACTCGCAAGCTGCTCACAGGGGGCCATCCTCCATCCAGGGAGCAGTGCTGCAGGAGTTGTGCGGAACACTGCAAAGAGAAGGGCGGTAAGTGCCCAGTGCAACTATACTGTGCACTGAGAGAGAGAGCCAGACCAACCTAGACATGTTGCGAGCTAGTGTGGGTGATACTTGGTACTTACTTACGGCAGACAGTCTTGATCTATTGCTATACAATTGCCATGGTCAGCTACGGCAAACTCACATGATCAGCTGAAATGTCAGTCATTCAACTCCATGTTTGTTAAACTGAATGCAGTGCAGGGTTACAGTGCCTTGCAGACATGTCAAACCTCACTGTTGTGTTATGTATGGTGCAGTGTGCCAGTGCGCTACCGAACCGTTTTTGACCCTCGTGGGTGGCAACCTTCTAAGCTTAGGCTGCGCCATTGTTGATGTTGGGGCCTGTAAGAACCTGGTGGCGATCAAGCTCGGCGGCTGCTGCTGCACTTGCAAAGCGTGAAATGCAACACACAGCTTGGTACTGATGGCAGTCGCTGACATCACAACTCTCATGATTGGGCAGGCTTTGCGGTGCAGCCATGCACTGCGGTTTGTGAAAATGCCTGAAACAGGTTTGGCAGATGATGATTTGCTGCTCAGTACTACACCAGGAGTACGTGGTTCTTGGCTATCATCTGAACGACCCTCAGTTGAACCTCATGTTGATTCAGCAGGGTTCATTGAATGCTGCAGTGATGATGCTTTGATTTCAATGCTGTACTTGGGCTGTGAGCATGCCCAGGCAGTACTGTATTACATGCATGTTTTTCAAGTATGGTAATATGCTGTTGTCATCCTGGAAAGTGGATGATGGACAGCAGCTTACTGATGATTGTGTCAGGACTTAGCATTTGGAAAATGTGTGTTTCTGCTTGGTGTGCTGTGTGATTTGTTGATGTGCTATCCCACTCCCAAGCCTGTGCGTGCTGAAAGCCGCTTGCTCTGTGTGTGAGTTATGAAGCAATGGTACCACGGTGTATGATGATCTGGTGTTATGGGTTGCCTTCCAGTTTGTCAACATCAGCCTGGAAATGGCTGTGCCTCCATGTTTGTGAGACTTGTTTTGCCACGTTTGCTGGCTCTGCTTTCGTGTTGTTGAGACTTGTTCCGCTGCATGTGCTCAGCAGAGTGGCCCTGCCTCCATGTTGTTTGCTACAATTTGTTCTACCACATTTGCATTGTGTGGTTGCTCATTGTTATAGTGATGCACTGTGCCTTGTCATAGGGCTTTGGATGGTACCCCACTTGTGTACCAGCCTGCAGCCTGTAATACAGACATAACCCCAACTGCCTCATGTATGACTGCTTCCCATGCGGCTAATAGCATCATTAGTCGATACTCTGGCCAGCTCAGCAGCAATGGTCCTTTGTAGGTATCGCTGCCTGTGCCTGGCATCAACTGCTCAAGAAGTAAGAATACATTGTTGAAGTGGCAACCTGACAGTGACATACCCTGAACTAGGTTTCCAACTCCGAGAGCATACACAACTGACCAACTCAATACATGAGATGGCACATGGGTAGTAGTAGCTAAGTTGTCCGTGACATGCTTACCAGATGATATGGAAGAGTCAATGTTCGCTACAACGCACTCTGGTACATTCCATCCTTCTGGCAAAAGCAGTTTTTTTGGTCGAAAGGCTACCTTACCTGCGGGCTGCTTGGTAAGGCTTGAGTTGTTACACAGTCAATCAAAGACGTCAACTATTGTCCAGCAGTGTAGAAGCTGCAAATAGAGGAGTAAAGGACAAAGCGGGCAAGTACTACTACGCCGTTGTGCATTCAACCGAACACTGGCGGTCTTACTTCTGTTGCTGCAGCTGACTACATGCTAGCAGCGACCCTAGCAGCTGACGGCGTGGTTGACTGCTGCCACGCATACGACATAGCTGGAAACTTGTGATCAGGTTCTTTAGTCGAGAAGCATAGCAAACCTGCCATTGTGGCGTATGCTTCAGTCAGCTGCTGCCCCTTGCTCAACAAACCTGTGCTTTGGGGATGTCAAGGCACGCCCACGTACACGTGTAGGAGGTACGTGCGTACGTCGGTACGTACGTGCACATTCGGTCGCGCGCAGGCCGCGGACAGGTATGCATTGATACATTTATCACCCATCTCGCTGTAACGGCGACTGAGAGTCATATGCAAGGCAACTTGAGGGAACACCTGGTCACGGATTCCGTTATGCCTGCCGCCACCCAAATCACATGTCAAACATAGCAGGGCAGCTTGTGAAAGTCACAGCTACGGGGAGGGGGGACATTCATTCCCCAGCGTGACCAACAGCTGCACCATACCTATGACGTTCTACACTGCGTCTGTTGGAGGCGGTGACATTGTCGCTGGGGGCCCCAGGCGAACACATGCAGCGACTGACTGAGTCACCTGCCGGACTTGCTTCAACGACCAAGGACTTGGTTCAACGACCGACAAGGTGATGCCCTCTATATAACCTGGCCGTGGTCTGCAAACGGTCAAGGACCACCAAGCTCTTCTTCCCTTGCATGCAAACAAGCTTACACCTCGCATCATCTGCCAACGAAGGAAGGTGAATGGTTCCACATAGGCACGCGCACATGTATGTCTGCATGCGCCCGCCGTTTAATTTGCAAGTCTGCAGCGGTCAACAACCGCGGTGCCAGACGACAACTTGGCTTCCTGAGATGTTGATTTGTTTATGTGTTGTGTAATCAAGTATAGGGCTGAGAGCCAGGATTGTGCCAGATATGCTTGAGCAAATACGGGGATGTGCCGTACATAGACACATGCATGAGTGCATGCACGCACAGACGCCAGTCAACTCAACTTACTGTCCTGCATGCTTCCTGCTTTACAGGTCAAGTGCCCCACAGCTATCGGTTATACCACGTCTGCGTTTGAGAACTCACAACATGGCCAACAAGATCTTCACCGTTATGGCCGTCCTTGGCCTGATGGTCTTGGCTGGAGTCGCGAATGCTGCCGAAGTCAAAGGTATGCATGCCCGGATCATCAGCCCGTCTGATGCAGTTTGATGATGTACATTATACACACATCATACAGCATACAGGCCACTTGCCATTGCTTCAACCAGCTGCATGTGGTCCCTACAGCTTGCAACAACTGCTGCTGTTGATACAAGGCAGCTTCTGCTGTTGCATGATGTCTACGTACATACCGACTGGCTTCCAGGCTGCATGTGTGTTGTCATGTGTGTAACATGCTCACCCACATTCAGGACAGTGCGTTGTCATCACACAGTTGTGCTACTTCACGTTCTCCTTGCATGCCTGGCCTCAGACACAGGCTGGGACTGACTCTCATGCATTTGCATCTGCTCTGATACTTGGTGTGCAGATGTATCTACCTGTAGGCTAGTGTCATCACAGCAGCACCTGCTCATGGCTTGGTTGACATCACTGTATTGATAAACCTGTTACTGCCAAATGTGTGGGCATCGACACTTGTCACCACAAAGGTGGTATTGTGATCCTGAATCTGTATACCTGATACCCTCCCTGCAGATCTGTCCACTCGCAAGCTGCTCACAGGGGGCCATCCTCCATCCAGGGAGCAGTGCTGCAGGAGTTGTGCGGAACACTGCAAAGAGAAGGGCGGTAAGTGCCCAGTGCAACTATACTGTGCACTGAGAGAGAGAGCCAGACCAACCTAGACATGTTGCGAGCTAGTGTGGGTGATACTTGGTACTTACTTACGGCAGACAGTCTTGATCTATTGCTATACAATTGCCATGGTCAGCTACGGCAAACTCACATGATCAGCTGAAATGTCAGTCATTCAACTCCATGTTTGTTAAACTGAATGCAGTGCAGGGTTACAGTGCCTTGCAGACATGTCAAACCTCACTGTTGTGTTATGTATGGTGCAGTGTGCCAGTGCGCTACCGAACCGTTTTTGACCCTCGTGGGTGGCAACCTTCTAAGCTTAGGCTGCGCCATTGTTGATGTTGGGGCCTGTAAGAACCTGGTGGCGATCAAGCTCGGCGGCTGCTGCTGCACTTGCAAAGCGTGAAATGCAACACACAGCTTGGTACTGATGGCAGTCGGCTGACATCACAACTCTCATGATTGGGCAGGCTTTGCGGTGCAGCCATGCACTGCGGTTTGTGAAAATGCCTGAAACAGGTTTGGCAGATGATGATTTGCTGCTCAGTACTACACCAGGAGTACGTGGTTCTTGGCTATCATCTGAACGACCCTCAGTTGAACCTCATGTTGATTCAGCAGGGTTCATTGAATGCTGCAGTGATGATGCTTTGATTTCAATGCTGTACTTGGGCTGTGAGCATGCCCAGGCAGTACTGTATTACATGCATGTTTTTCAAGTATGGTAATATGCTGTTGTCATCCTGGAAAGTGGATGATGGACAGCAGCTTACTGATGATTGTGTCAGGACTTAGCATTTGGAAAATGTGTGTTTCTGCTTGGTGTGCTGTGTGATTTGTTGATGTGCTATCCCACTCCCAAGCCTGTGCGTGCTGAAAGCCGCTTGCTCTGTGTGTGAGTTATGAAGCAATGGTACCACGGTGTATGATGATCTGGTGTTATGGGTTGCCTTCCAGTTTGTCAACATCAGCCTGGAAATGGCTGTGCCTCCATGTTTGTGAGACTTGTTTTGCCACGTTTGCTGGCTCTGCTTTCGTGTTGTTGAGACTTGTTCCGCTGCATGTGCTCAGCAGAGTGGCCCTGCCTCCATGTTGTTTGCTACAATTTGTTCTACCACATTTGCATTGTGTGGTTGCTCATTGTTATAGTGATGCACTGTGCCTTGTCATAGGGCTTTGGATGGTACCCCACTTGTGTACCAGCCTGCAGCCTGTAATACAGACATAACCCCAACTGCCTCATGTATGACTGCTTCCCATGCGGCTAATAGCATCATTAGTCGATACTCTGGCCAGCTCAGCAGCAATGGTCCTTTGTAGGTATCGCTGCCTGTGCCTGGCATCAACTGCTCAAGAAGTAAGAATACATTGTTGAAGTGGCAACCTGACAGTGACATACCCTGAACTAGGTTTCCAACTCCGAGAGCATACACAACTGACCAACTCAATACATGAGATGGCACATGGGTAGTAGTAGCTAAGTTGTCCGTGACATGCTTACCAGATGATATGGAAGAGTCAATGTTCGCTACAACGCACTCTGGTACATTCCATCCTTCTGGCAAAAGCAGTTTTTTTGGTCGAAAGGCTACCTTACCTGCGGGCTGCTTGGTAAGGCTTGAGTTGTTACACAGTCAATCAAAGACGTCAACTATTGTCCAGCAGTGTAGAAGCTGCAAATAGAGGAGTAAAGGACAAAGCGGGCAAGTACTACTACGCCGTTGTGCATTCAACCGAACACTGGCGGTCTTACTTCTGTTGCTGCAGCTGACTACATGCTAGCAGCGACCCTAGCAGCTGACGGCGTGGTTGACTGCTGCCACGCATACGACATAGCTGGAAACTTGTGATCAGGTTCTTTAGTCGAGAAGCATAGCAAACCTGCCATTGTGGCGTATGCTTCAGTCAGCTGCTGCCCCTTGCTCAACAAACCTGTGCTTTGGGGATGTCAAGGCACGCCCACGTACACGTGTAGGAGGTACGTGCGTACGTCGGTACGTACGTGCACATTCGGTCGCGCGCAGGCCGCGGACAGGTATGCATTGATACATTTATCACCCATCTCGCTGTAACGGCGACTGAGAGTCATATGCAAGGCAACTTGAGGGAACACCTGGTCACGGATTCCGCTATGCCTGCCGCCACCCAAATCACATGTCAAACATAGCAGGGCAGCTTGTGAAAGTCACAGCTACGGGGAGGGGCGGGGACATTCATTCCCCAGCGTGACCAACAGCTGCACCATACCTATGACGTTCTACACTGCGTCTGTTGGAGGCGATGACATGGTCGCTGGGGGCCCCAGGCGAACACATGCAGCGACTGACTGAGTCACCTGCCGGACTTGCTTCAACGACCAAGGACTTGGTTCAACGACCGACAAGGTGATGCCCTCTATATAACCTGGCCGTGGTCTGCAAACGGTCAAGGACCACCAAGCTCTTCTTCCCTTGCATGCAAACAAGCTTACACCTCGCATCATCTGCCAACGAAGGAAGGTGAGTGGTTCCACATAGGCACGCGCACATGTATGTCTGCATGCGCCCGCCGTTTAATTTGCAAGTCTGCAGCGGTCAACAACCGCGGTGCCAGACGACAACTTGGCTTCCTGAGATGTTGATCTGTTTATGTGTTCTGTAATCAAGTATAGGGCTGAGAGCCAGGATTGTGCCAGATATGCTTGAGCAAATACGGGGATGTGCCGTACATAGACACATGCATGAGTGCATGCACGCACAGACGCCAGTCAACTCAACTTACTGTCCTGCATGCTTCCTGCTTTACAGGTCAAGTGCCCCACAGCTATCGGTTATACCACGTCTGCGTTTGAGAACTCACAACATGGCCAACAAGATCTTCACCGTTATGGCCGTCCTTGGCCTGATGGTCTTGGCTGGAGTCGCGAATGCTGCCGAAGTCAAAGGTATGCATGCCCGGATCATCAGCCCCTCTGATGCAGTTTGATGATGTACATTATAAACACATCATACAACATACAGGCCACTTGCCATTGCTTCAACCAGCTGCATGTGGTCCCTACAGCTTGCAACAACTGCTGCTGTTGATACAAGGCAGCTTCTGCTGTTGCATGATGTCTACGTACATACCGACTGGCTTCCAGGCTGCATGTGTGTTGTCATGTGTGTAACATGCTCACCCACATTCAGAACAGTGCGTTGTCATCATACAGTTGTGCTACTTCACGTTCTCCTTGCATGCCTGGCCTCAGACACAGGCTGGGACTGACTCTCATGCATTTGCATCTGCTCTGATACTTGGTGTGCAGATGTATCTACCTGTAGGCTAGTGTCATCACAGCAGCACCTGCTCATGGCTTGGTTGACATCACTGTATTGATAAACCTGTTACTGCCAAATGTGTGGGCATCGACACTTGTCACCACAAAGGTGGTATTGTGATCCTGAATCTGTATACCTGATACCCTCCCTGCAGATCTGTCCACTCGCAAGCTGCTCACAGGGGGCCATCCTCCATCCAGGGAGCAGTGCTGCAGGAGTTGTGCGGAACACTGCAAAGAGAAGGGCGGTAAGTGCCCAGTGCAACTATACTGTGCACTGAGAGAGAGAGCCAGACCAACCTAGACATGTTGCGAGCTAGTGTGGGTGATACTTGGTACTTACTTACGGCAGACAGTCTTGATCTATTGCTATACAATTGCCATGGTCAGCTACGGCAAACTCACATGATCAGCTGAAATGTCAGTCATTCAACTCCATGTTTGTTAAACTGAATGCAGTGCAGGGTTACAGTGCCTTGCAGACATGTCAAACCTCACTGTTGTGTTATGTATGGTGCAGTGTGCCAGTGCGCTACCGAACCGTTTTTGACCCTCGTGGGTGGCAACCTTCTAAGCTTAGGCTGCGCCATTGTTGATGTTGGGGCCTGTAAGAACCTGGTGGCGATCAAGCTCGGCGGCTGCTGCTGCACTTGCAAAGCGTGAAATGCAACACACAGCTTGGTACTGATGGCAGTCGGCTGACATCACAACTCTCATGATTGGGCAGGCTTTGCGGTGCAGCCATGCACTGCGGTTTGTGACAATGCCTGAAACAGGTTTGGCAGATGATGATTTGCTGCTCAGTACTACACCAGGAGTACGTGGTTCTTGGCTATCATCTGAACGACCCTCAGTTGAACCTCATGTTGATTCAGCAGGGTTCATTGAATGCTGCAGTGATGATGCTTTGATTTCAATGCTGTACTTGGGCTGTGAGCATGCCCAGGCAGTACTGTATTACATGCATGTTTTTCAAGTATGGTAATATGCTGTTGTCATCCTGGAAAGTGGATGATGGACAGCAGCTTACTGATGATTGTGTCAGGACTAAGCATTTGGAAAATGTGTGTTTCTGCTTGGTGTGCTGTGTGATTTGCTGATGTGCTATCCCACTCCCAAGCCTGTGCGTGCTGAAAGCCGCTTGCTCTGTGTGTGAGTTATGAAGCAATGGTACCACGGTGTATGATGATCTGGTGTTATGGGTTGCCTTCCAGTTTGTCAACATCAGCCTGGAAATGGCTGTGCCTCCATGTTTGTGAGACTTGTTTTGCCACGTTTGCTGGCTCTGCTTTCGTGTTGTTGAGACTTGTTCCGCTGCATGTGCTCAGCAGAGTGGCCCTGCCTCCATGTTGTTTGCTACAATTTGTTCTACCACATTTGCATTGTGTAGTTGCTCATTGTTATAGTGATGCACTGTGCCTTGTCATAGGGCTTTGGATGGTACCCCACTTGTGTACCAGCCTGCAGCCTGTAATACAGACATAACCCCAACTGCCTCATGTATGACTGCTTCCCATGCGGCTAATAGCATCATTAGTCGATACTCTGGCCAGCTCAGCAGCAATGGTCCTTTGTAGGTATCGCTGCCTGTGCCTGGCATCAACTGCTCAAGAAGTAAGAATACATTGTTGAAGTGGCAACCTGACAGTGACATACCCTGACCTAGGTTCCCAACTCCGAGAGCACACAACCGACCAACTCAATACATGAGATGGCACATGGGTAGTAGTAGCTAAGTTGTCCGTGACATGCTTACCAGATGATATGGAAGAGTCAATGTTCGCTACAACGCACTCTGGTACATTCCATCCTTCTGGCAAAAGCAGTTTTTTTGGTCGAAAGGCTACCTTACCTGCGGGCTGCTTGGTAAGGCTTGAGTTGTTACACAGTCAATCAAAGACGTCAACTATTGTCCAGCAGTGTAGAAGCTGCAAATAGAGGAGTAAAGGACAAAGTGGGCAAGTACTACTACGCCGTTGTGCATTCAACCGAACACTGGCGGTCTTACTTCTGTTGCTGCAGCTGACTACATGCTAGCAGCGACCCTAGCAGCTGACGGCGTGGTTGCCTGCTGCCACGCATACGACATAGCTGGAAACTTGTGATCAGGTTCTTTAGTCGAGAAGCATAGCAAACTCGCCATTGTGGCGTATGCTTCAGTCAGCTGCTGCCCCTTGCACAACAAACCTGTGCTTTGGGGATGTCAAGGCACGCCCACGTACACGTGTAGGAGGTACGTGCGTACGTCGGTACGTACGTGCACATTCGGTCGCGCGCAGGCCGCGGACAGGTATGCATTGATACATTTATCACCCATCTCGCTGTAACGGCGACTGAGAGTCATATGCAAGGCAACTTGAGGGAACACCTGGTCACGGATTCCGTTATGCCTGCCGCCACCCAAATCACATGTCAAACATAGCACGGCAGCTTGTGAAAGTCACAGCTACGGGGAGGGGGGACATTCATTCCCCAGCGTGACCAACAGCTGCACCATACCTATGACGTTCTACACTGCGTCTGTTGGAGGCGGTGACATTGTCGCTGGGGCCCCAGGCGAACACATGCAGCGACTGACTGAGTCACCTGCCGGACTTGCTTCAACGACCAAGGACTTGGTTCAACGACCGACAAGGTGATGCCCTCTATATAACCTGGCCGTGGTCTGCAAACGGTCAAGGACCACCAAGCTCTTCTTCCCTTGCATGCAAACAAGCTTACACCTCGCATCATCTGCCAACGAAGGAAGGTGAATGGTTCCACATAGGCACGCGCACATGTATGTCTGCATGCGCCCGCCGTTTAATTTGCAAGTCTGCAGCGGTCAACAACCGCGGTGCCAGACGACAACTTGGCTTCCTGAGATGTTGATTTGTTTATGTGTTGTGTAATCAAGTATAGGGCTGAGAGCCAGGATTGTGCCAGATATGCTTGAGCAAATACGGGGATGTGCCGTACATAGACACATGCATGAGTGCATGCACGCACAGACGCCAGTCAACTCAACTTACTGTCCTGCATGCTTCCTGCTTTACAGGTCAAGTGCCCCACAGCTATCGGTTATACCACGTCTGCGTTTGAGAACTCACAACATGGCCAACAAGGTCTTCACCGTTATGGCCGTCCTTGGCCTGATGGTCTTGGCTGGAGTCGCGAATGCTGCCGAAGTCAAAGGTATGCATGCCCGGATCATCAGCCCCTCTGATGCAGTTTGATGATGTACATTATAAACACATCATACAACATACAGGCCACTTGCCATTGCTTCAACCAGCTGCATGTGGTCCCTACAGCTTGCAACAACTGCTGCTGTTGATACAAGGCAGCTTCTGCTGTTGCATGATGTCTACGTACATACCGACTGGCTTCCAGGCTGCATGTGTGTTGTCATGTGTGTAACATGCTCACCCACATTCAGGACAGTGCGTTGTCATCACACAGTTGTGCTACTTCACGTTCTCCTTGCATGCCTGGCCTCAGACACAGGCTGGGACTGACTCTCATGCATTTGCATCTGCTCTGATACTTGGTGTGCAGATGTATCTACCTGTAGGCTAGTGTCATCACAGCAGCACCTGCTCATGGCTTGGTTGACATCACTGTATTGATAAACCTGTTACTGCCAAATGTGTGGGCATCGACACTTGTCACCACAAAGGTGGTATTGTGATCCTGAATCTGTATACCTGATACCCTCCCTGCAGATCTGTCCACTCGCAAGCTGCTCACAGGGGCCATCCTCCATCCAGGGAGCAGTGCTGCAGGAGTTGTGCGGAACACTGCAAAGAGAAGGGCGGTAAGTGCCCAGTGCAACTATACTGTGCACTGAGAGAGAGAGCCAGACCAACCTAGACATGTTGCGAGCTAGTGTGGGTGATACTTGGTACTTACTTACGGCAGACAGTCTTGATCTATTGCTATACAATTGCCATGGTCAGCTACGGCAAACTCACATGATCAGCTGAAATGTCAGTCATTCAACTCCATGTTTGTTAAACTGAATGCAGTGCAGGGTTACAGTGCCTTGCAGACATGTCAAACCTCACTGTTGTGTTATGTATGGTGCAGTGTGCCAGTGCGCTACCGAACCGTTTTTGACCCTCGTGGGTGGCAACCTTCTAAGCTTAGGCTGCGCCATTGTTGATGTTGGGGCCTGTAAGAACCTGGTGGCGATCAAGCTCGGCGGCTGCTGCTGCACTTGCAAAGCGTGAAATGCAACACACAGCTTGGTACTGATGGCAGTCGGCTGACATCACAACTCTCATGATTGGGCAGGCTTTGCGGTGCAGCCATGCACTGCGGTTTGTGACAATGCCTGAAACAGGTTTGGCAGATGATGATTTGCTGCTCAGTACTACACCAGGAGTACGTGGTTCTTGGCTATCATCTGAACGACCCTCAGTTGAACCTCATGTTGATTCAGCAGGGTTCATTGAATGCTGCAGTGATGATGCTTTGATTTCAATGCTGTACTTGGGCTGTGAGCATGCCCAGGCAGTACTGTATTACATGCATGTTTTTCAAGTATGGTAATATGCTGTTGTCATCCTGGAAAGTGGATGATGGACAGCAGCTTACTGATGATTGTGTCAGGACTTAGCATTTGGAAAATGTGTGTTTCTGCTTGGTGTGCTGTGTGATTTGCTGATGTGCTATCCCACTCCCAAGCCTGTGCGTGCTGAAAGCCGCTTGCTCTGTGTGTGAGTTATGAAGCAATGGTACCACGGTGTATGATGATCTGGTGTTATGGGTTGCCTTCCAGTTTGTCAACATCAGCCTGGAAATGGCTGTGCCTCCATGTTTGTGAGACTTGTTTTGCCACGTTTGCTGGCTCTGCTTTCGTGTTGTTGAGACTTGTTCCGCTGCATGTGCTCAGCAGAGTGGCCCTGCCTCCATGTTGTTTGCTACAATTTGTTCTACCACATTTGCATTGTGTGGTTGCTCATTGTTATAGTGATGCACTGTGCCTTGTCATAGGGCTTTGGATGGTACCCCACTTGTGTACCAGCCTGCAGCCTGTAATACAGACATAACCCCAACTGCCTCATGTATGACTGCTTCCCATGCGGCTAATAGCATCATTAGTCGATACTCTGGCCAGCTCAGCAGCAATGGTCCTATGTAGGTATCGCTGCCTGTGCCTGGCATCAACTGCTCAAGAAGTAAGAATACATTGTTGAAGTGGCAACCTGACAGTGACATACCCTGACCTAGGTTTCCAACTCCGAGAGCATACACAACCGACCAACTCAATACATGAGATGGCACATGGGTAGTAGTAGCTAAGTTGTCCGTGACATGCTTACCAGATGATATGGAAGAGTCAATGTTCGCTACAACGCACTCTGGTACATTCCATCCTCCTGGCAAAAGCAGTTTTTTGGTCGAAAGGCTACCTTACCTGCGGGCTGCTTGGTAAGGCTTGAGTTGTTACACAGTCAATCAAAGACGTCAACTATTGTCCAGCAGTGTAGAAGCTGCAAATAGAGGAGTAAAGGACAAAGCGGGCAAGTACTACTACGCCGTTGTGCATTCAACCGAACATTGGCGGTCTTACTTCTGTTGCTGCAGCTGACTACATGCTAGCAGCGACCCTAGCAGCTGACGGCGTGGTTGACTGCTGCCACGCATACGACATAGCTGGAAACTTGTGATCAGGTTCGTTAGTCGAGAAGACATAGCAAAACTGCCATTGGCGTATGCTTCAGTCAGCTGCTGCCCTTTGCAAAACAAACCTGTGCTTTGGGGATGTCAAGGCACGCCCACGTACACGTGTAGGAGGTACGTGCGTACGTCGGTACGTACGTGCACAATCGGTCGCGCGCAGGCCGCGGACAGGTATGCATTGGTACATTTATCACCCATCTCGCTGTCACGGCCACTGAGAGTCAAATGCAAGGCAACTTGAGGGAACACCTGGTCACGGATTCCGTTATGCCTGCCGCCACCCAAATCATATGTAAAATATAGCACGGCAGCTTGTGAAAGTCACAGCTACGAGGAGGGGCGGGGACATTCATTCCCCAGCGTGACCAACAGCTGCACCATACCTATGACGTTCTACACTGCGTGTCTGTTGGAGGCGATGACATTGTCGCTGGGGGCCCCAGGCGAACACATGCAGCGACTGACTGAGTCACCTGCCGGACTTGCTTCAACGACCAAGGACTTGGTTCAACGACCGACAAGGTGATGCCCTCTATATAACCTGGCCGTGGTCTGCAAACGGTCAAGGACCACCAAGCTCTTCTTCCCCTTGCATGCAAACAAGCTTACACCTTGCATCATCTGCCAACGAAGGAAGGTGAGTGGTTCCACATAGGCACGCGCACATGTCTGCATGCGCGCGCCCTCCGTTTGCAAGTCTGCAGCGGTCAACAACTGCGGTGCCAGACGACAACTTCGCTTCGTGAGATGTTGATTTGTTTATGTGCTGTGTAGTGTGTCGTGTTGTGTGAAAATTGTTCTGCCGCATTCGCGTTGCTCATTATTCTCAAGATATACCGCGTATTATGATGGGGCTGTTGATGGGACCCCACTTGCGTACAAGCCGGGAACCTGTAATAAAGACATCATCCCAGGTGTTGCCTGAAAACTGCTGCCGCTGCGGCTGATAGCATCATAAGTCATACTCCGACCGGCTCAGCAACAGTGGTCCTCTGTAGGTATTGTAGCTTGAGTCTTGCATCAAATGCATACCAGCGATTGTCTCTAATTTGCTGCACGTTGGTTAGTGCGTTGTAGTGATGTATTGTGGGGGTAAAAGGAAGGTCATGTTTTGCAGTTTTGACAACATGCCAGCACCATGCAAGCAGGAGTGTGCACACCATTCAGAGCCGCCACTGAGTGCATCAAATGCATCAATTATCAGTTTGGCAGACCCCTCAAAAAGCCCTTACGCAATCATTAAAGGCACAGAAAGGCAGAAACACAACAGCAACAGCTGTCATGTGTTGTGATGCCGCAAGCTACCTATGCATGCAAAAGACGACTGCGTATGATTCAAGTGAATGGAAGATGTCTGTATCAGAGGGCTTGGCATATGCTGCACATGTGACCTGTGTCTCTTGGACGTCTCTTGCACGTTCCTGGACGCATGCTGGTGCTGGTAGCGAAAACAATGGTTTAGTAAGGTATATGCAAGGGTGGAAATGGAGTTTTCCACTTGTGTTGCTGCTGATGAAGTTGTAAAAGTGCCACATGGCTACTAAGGCTATGATTTGTATGGAGTCTGCACTGTGCACGCATTGACTGGTGTCACTGATGTCATGCATATATACCAAGTGTAGTGAAGCAACGAACAGACATGGGGGGGTGACTATGGGCTGGTAGGTCGGTCTTTGAGGCAGATATTTGAAGCAGTTTGTTGTGTTGTCGGTCTTTGAGTGCTTTGGCGTGGCCTGTAGTATCTCACGTAGCTCCCGCACGAACCCGACCAGGTACCTTTTGGCAGGGGTTTTGCAACGGGCAACAGCCGCATCATCCTTTGCTCGTTGAACTCGATGTTGCACCCACTCACGTACAAGGAGTCGCATGTATTATCAACAGCGTATGCTTCTTATCTTGTCGTGGCTTTCATCGAGCATCACCATCGAGCATCCGTCCAGCCATCAGGTGCCTGACAGTGAAGGATATATATAAGAAGCACACAAATACGTCAAGGAACTACGCACTAGGTGTGCTGATTCCCATTATGGTTGGTTATGGTATCAACGGAGTGGCTGCTGCCCGGTAATGTGGTACCAACAGGTGTGATATGAGTTCTGATTGCTGGTGATGGCGGCGGAGACATGCGCTACAGCTAGCTACGGCCAAGACTCCAAGGTTGCCAGACTGCGGGCGTAGTCAATCGCCCGAAGAAGGCAGCTTTATTCAACTTCAAGCAGCGCAATGCTAATGCTCACCCTTAGGATGTCCTCGCCTGGGTAGTGCCTGCGCTCAGAACGGTCCTGGCAAACATTACGCATGCCGCATGTGCCTTACGGTGTTGTGTTACCTCTATCCTCTGGAGCCCTAGATTAAGAGTGCCGACACTGATTGTGTGCCACACTTGCTGATACCTTCTGTCATCCATACTGGCACACTGTCTGCCATCAGACACGGCGTTTAACAATACTATCGGCCTTGTGAACACCGCGGCTACCCTGCTGCTGCGCTTGGTTTTGGAACATGATATTCATCAGGTATGTTTCAGGCCTGCTCATAACCCGTGCCGTGGCATACGCACAGTTATGTCGTGACGTGCTGTGCGTGCAGTGCTGGCAACTGTGCCTCTTGCAACCAGTGAATACATGTTGGCTAGCTATCGTTATTGCAGTAACTGCAGCAGCGCATGCCTGTCAGCGATAAACTACTAGCCTGTTCAATACACTATGTTATAATATGCAAAGGGTCAAGGGCAGCATCAGCTGTGCTTACATGCATGCGCGCCTGTGAGGGTGCCGGCAGACAGTTGTGGTTAGTCCAAGGTGCATGTATTTGCATTGTTTGAAAACTCTAGTGTCCTACATGATGCTGCCTAACATGACCACAAGAAGGACTTGGCAAACGACTACAGAGGTTCAGCTGTCATGGCATCTGTCGCTGTGAACAGTATGAGTGGTAGACAGCAAGCAAGCAGCAACCGCAACTTTGCTGTGCATGTGTCTGTATACAGCACTGTTGGTGTATTGATGTGATGCGAAGTTATGCCTACTCTGCTGCAGGCAGTGGCTTTGTCCAGCTGATGACCTACTGATTTGGGCAGCAGCAGCACCAACGCTGATCCGGACAGTGCAGATAGACAGACAGACTTACTAATTGACAGACTGATCTCAGTGTCAGTCTTATTAGTACTCGGCAAGTACCCATCACCATTCACAAAGCCGGAGTTGAGAGCACAGCAGTGCAGTAAAACATTTAACTAGCAGCATTAGCAAAGCCTGCTGTTGCACAGCCAGACAGTCAGCGGCCCGGTTCAGCAACAGCAACAGCAGTCTGAAAGGGGTGTTGGTTTCAGGGCGGTTTGGTTTTGGACCATACCATGGCAGGCAAAGTGCACACAAAGCGCAAAGTGGGCCGCAAAGCAGACAAACGGAAGAAAGCAGAAAACAAGAAAAAGGTGAAGCAGATTGGGTACTGTACCCTGACATGTTACCCTTGTCGTCTACATGGAAAGGAGTGGTAGCAGTGTTGTGATCTGTGCACCTGCTGGATGGGTTGAGTATTGTTGCCACTGCAGCAACAATACTAAAGGCAAGATACGGACTTTGACAGTGACAGGCTCTTCCAGCTGCAGTGTATTCATCATTTACATCTTTTTTATATGTGCCTGTTTGTGCCTGTGTATTCTACACAGGGTGGTGACGGTGGTGCTGCTGCTGGTGAGCGTCCCGCTGGCAGCAACCCCAGGGCCTTTGCATTCCAGTCAGCTGGTAAAGCACGCGCACAACAAGCCAGGAGCGCTGAGAAGGAACAGAGGAGGCTGCATGGTAGGTAACTGAGCTATTAGGGCAGGTAACTGTATCATTTAGGGTAGTAACTGTGTTACCAAGCTCATGACCTTGAGCAAGGTTGTGTGCAAGACACTCTGTCAACAGCAGTTTTTTGTCTTTGCATGTGCTGCAGCTGACAACCAGATGCACAGTCAAGGCATGCATTGTCTTCTGCAAAACCTGCATACATGTTAATGACTGCAGCTCAACAACAAATGTCTCAGTCCTGGTGACTAACATATCCTGACTATTGTGAGCACTGCCCCTTGTAAACCATCTGTTCCAAATTCCCATGATCAAAGTCACATGCTGCTGCTGATGTTTCTTACTTTTGCTGCTGTTACTCACTTCTGCTGCTGTCATCCTGCTGTGCAGCACCCGTGTCTGATAAGAGCATCACAACAGAGCCGGCTCCCTATGTGGTGTTGGTACATGGACCACCACAGGTAGGGTTCAGGACACAAGTAAAGGGGTTTACTATGTATTCATTATGTATGTTCATGGTGTTTGATGAATGCTGTTGTTGTGTTGAGCATGTTATGGGCTCGTGCCTAATTTATGCAGCGGTGACTGACTACATTTATCAGAGCCAGCATACAGCCGAGTGGTTAGTACATGCAGCCGTACCCTGCATGCTTGCGTAATTCTGCTGAGTGCTGAGTGGCATTGGATCATACATGTCACATGCAGGTTGGCAAGACCACGCTTATCAAGGGCTTAGTAAAACATTTCACAAAGCAGAATATCAACGACCCGCGGGGCCCCATCACACTTGTTGCCGGCAAGAAGCGACGCATCACACTTCTGGAGTGTCCCCCAGACCTGCCGGGGATGATGGACGCTGCTAAAGCCGCTGACTTGGTGCTACTGCTAATCGATGGCTCGTTTGGGTTTGAAATGGAGACGTTTGAGTTCTTGAACTTGCTTCAGGTGTGTGTGATGAGGGTGCTTGCTGCATGGCCTGTCCATTGACACTTGTTTTGGATGCTATGGGTTGATGTGAGGGGCTGCTCCAGGGGTGGGGTGGGGACGGGGAGCTGTTCGCTTGGATCATCATGTTAGACCAATATTACTGCTAGTCACCCCTTGTTTGAACAGCATAGGGTCTAAATACTTGCCATGGTGCAGGTACATGGCTTCCCCAAGGTCATGGGGGTTCTCACTCATCTAGATGCGTTCAAAGAACCCAAGAAACTCAAAAAGGCCAAAAAAGCTCTGAAAGCAAGGTTCTGGACTGAGGTGTATGACGGAGCCAAGCTATTTTATTTGAGTGGCATCCAATATGGCAAATACTTGAAAAGAGAGGTAAGTGGTAGGGGTGCTACTGGTGCACAGCTGGTGACAGTGCACAGCTGGTGATGCTTCTGCTAATAGTCAGTTCCTCCTGCAATATCAGCTGCAGGACAGTGTTTTAGTGGACATGGGCAGCAGCAACAGTTCAGGTGCCAAGTGTTCGCCAGTTTCAACTGGACACACAGCAACAAAATGCAATCACCGCCTTGACAGCACAGAGTATACTGTTGTTCAGACACAGATCACAGCGTTAATGTAGTCTGTATCTCTAGCAGAGTATATGGTTGTGTGATTGTACCTGCACAGTGTGAACAGCTTGTTGTTGAGTACTGCCTGAGCACCCTTTTCTTGTCATGTTGTGTGCCGTGCTTCTGTTGTGTTGTTTCTGTTGTGTTGTTGTGGAGTTCTAGTCTTGTTGCTTTTGTGCATGTGTTTACCTTTTGTTGCTTTTGTGCATGTGTTTACCTTGTGTTGTGTAAGTGTGTGTTTCTGAGCATGTATATTATGTCTCTCACAGGTGCTGAACTTGGCCCGCTTCATCAGCGTGACAAAGTTCCGACCGCTGACGTGGCGACTCACACATCCTTACATAATAGCAGACAGGTTTGAAGACATCACACCCCGCGAGAAAGTGAGAGAATCCCCAAAGTGTGATCGTGACGTCACACTGTATGGTTATGTAAGAGGGTGTAACATCAGGCCAGGTGCACGGGTGCACATTGCGGGAGTTGGTGATTACACACTACAGGTGGGTTTTGATGCATAAACACTGCAGCAGAATGTTGCATTTTGCCATGTTACAAAGCACCCTCCCGGCAGAGTGGACTGCTAAGGACTTGCCAGTTATGTACGTTGTATGTCATACAAACCTGCCTTCGTACAACCCCGCAGCAGGCATCCTGACGTAGCACACATGTCATGAACTGTACTTCCGCATGTACCTGACTGTTGTCAGACATTAATTCTACTCTGTAGTGTGCACCTCTCACCAGAGACATTACGGTTTCAGTAAGGTTCTCACCCTCTTGTTGCAGGAGCTTGATGCGCTGCCTGATCCCTGTCCGCTGCCGGGTCAGGATGAGTCAGGTGGTCCTGCTAAGCGCAAGGGTTTAAGAGACAAAGAACGCCTGCTGCACGCCCCAATGAGTGATGCTGGTGGGCTGCTGTATGACAAAGATGCAGTGTACATCGACATCCCCGACTGGAAGGTGCAGTACAGTCATGCTACTGCCAGCGGGGCGGCTGTAGCACACGAGGGCGAGGACATGGTGCGGCAGCTGGCGGGCACTCGCGAGACTGTTGATGAGAAGCTGAAGAAGAGTGACATTCAGTTGTTTGAAGGAGTGAGAGTGGGTGATGTTGACGAGGATGACGAGGATGATGATGATGACGATGACATTTCTGATGATGTTGATGCTGAGTCAGTATCAGAAGACGATGAGTCAACATCAGAAGATGATGAGTCAGATGATGAGTCAGATGCAAGGGATGAAACAACCATTCAGCTTTTGGCAGGCAGGCCCAAGGGCTCAACACGTGGAGCAGCAGAGCCCTCCTCGCAGGATGTATTACATAATGGAAGAGTCAGGCGCAGGGCTGTGTTCCAGGAGGGTTCAGGAGGGTTCAGGGCAGAAGGTGCCAACGGCAAGAGTGATGCTGGTGATGGTTATGCGCAGTATGACAGTGGCCATGATGCAGAGGATGAGGATGACGATATTAATGATGATGAAGGTGAGCTGGGCGCACCGCAACCATTACTGCTGTTGAAAGGGTTGAAGGTTATGACAACTGTTGCATGATTCATGGCTATGGTCAAGCCTGTCTGATCCTCATCAGCATCATCAGCAGATTGGCTTTTGGTTGATGTTTTCAAATGTGCCTGTGCTGTATACATGTTGGAATAACATGTTAATAATCATGTATGTGATCCAAGGTCATGGTAACGTCGTTATTGTCAGGGGCCCACACACTTGCACTATTAGCAGCAAACATTGGCAGTGAAAGCATACACCTGCAACCAACATCTACGAATAGTTTGATTTGCTGGTAAGCCTGTGTGATATGTTTTCAGGTCTGGGTGGTGCTGCTGAATGGAAGATTAACATGTCACAAAGATTGAAGTCACTCTTTTCGACACGTGGTGCGGACCTAGCCCAATATGTGTATGGTGTGAAGGCTGTAGCAGAGGGTGGTGCTACTGCCACTGCCATGGACTTGACTGAGAGTGAGGATGACGACGAGGATTTGTTTACTCTGAGAAAGAGTGACTCAGCAGGACGCCATGCCAACAAGGTAACAGCTCATTGGTTTGTGTATGTTGCTGGCCGCCTGTCGTTGTTTTGTGTGAGACTGATACCTTGCAGCAGTAGCGTTAGGCAGCGCATCAGACTGCTGTTACATCTTGACAATCAAGGCAGAAGGTTCTGCGGGAGGGTTGTGTTGATTGTAGTCACTCAGGTGCGGTTCTGCAGTATGGCATGACTGATGCTGTACACCCATAGTTATCCAAGTATATGCTGTTGCTGATGATGTAGGGTGGCAGTAGCAGGTCTGATGCCGCAGCCCTGTCCAACCCTGATGCCCTGGATACATGCCGTCCTGCTACAGCCTTCGCTACTGCCAGCCTTGTGGCTGAGCTGGATGACAAATGGGGAGATGATGACGCCATACAGTCATTACGCAATCGCTTTGTCACCGGTGACTGGCAGGCAGGTGCTGACAGGGCAGCAGCATTACCTAATGATGATGATGATGACGGTGAAGGTGAGCCATGATGGCTGTAGCAGTGTAGCCTTTCAGGGTGTTCTGACCACTCCAAACCGGTGTTATCCTGCTTCTTACATGTTTGGTGTTTGAGGAGTACTGACGTAAGGCACCATCAAGCTTCCAGGTGATTCGTGGTTCTGCACCATTTGGCGGCGCACAGTGGTACAAGCATCATCCAATTGTGTCACTTCCAATGGGTGTTGTCATCAGCAGCAGCAAGCTGTACATATCAACTGGTCATCTCAACCCGTATGATGTCCCCACAGATGTTGATATTGATAGTGATGGGAATGGCATCAGTGGTCTGCAGTGAATATGTTGTCCTTTCCGCAGGTGGTGGTGATGGTGGTGATGGTGATGTGTTTGGTGATTTTGAGGATGTTGAAGAAGGCCAGGTGTATAAGGGTAGACAGGGGGGTGATCATGATGATGTCACGGCAGTAGCACAACAAGCTATAGCAGCAGCAGCAGCTGAGGAGCTGCGTCAGCAGAAGCTGGCCAAGCGGGCAGCGTTTGATGCTGCTTTTGACGAGGGGGGTGCTGCAGCCATTGCTAAAGCCACCACTGCTACAGCCCAAGATGCCGGCGGCAACAGCCGCAACATCCCGGCAGGCCTGAGGAAGGAGGACGAGGGGGAGAGCTACTTTGATGCGCTCAAGCGTGAGATGGCTGCTACAGCCAGTGCTACAACTGCAGCACTAGCTAAGCTGGATCCTGCTAGGCGTGTTGCCATGGCTGGTCATGCTACAGGCAGTTATGTACGCATGAGGTTTAGTGGTGAGTTAGGTTAAATAGTTGAGTTGGGTTGACTGTCATGGCTACCTCTGTCCATCTTCATTATATTTCACTAATGCTCCGCCTGTTGCGGGAGGCAAGAGGTTGCCTGCTTGCAGACAGTTGGCTGTTAAACAGTTGTTGACAATCTGTGGTGCACTGTATTCACATCACACAGGCAATTTGTGGGCAGTCTGTTTCAAAGCTCATATCAAAGTTGCACAGACAGACACTTTAAGCCTGCTGTGCTTATCAGGCAGTCTACCTTGATGCCACAGGTGTGCCTTATGAACTGGTGACTAATTGGGAGCCACGCCGGCCATTACTAATCGGTGGCTTGGGGCAGTCTGAAGAGAAGACGGGGGTTATGAGAATCAGGTTCAAGAGGCACAGGTGGTTCCCCAAGATTCTGAAGAACCTGGACCCCCTGATCTTTTCTGTGGGTTGGCGGCGCTTCCAGTCTATCCCACTGTATTTCTTAGAAGATCACAACAGGCGTCTAAGATCCATCAAATACACACCTGAGCACATGCACTGTATGGCTGTGGTGTATGGTCCATTAGCACCTCCAAACACAGGTGCGATTCTTGTTGCTGCTCTGTTTAGGGTTGACAAACCAAGGCAGTAAATATGTGGGTAGTGTCTCCAATGCAATGTTGCGATTGTGGATGTGCTGAGAGCATGCGGATGCTGGATGTTATGTAAAGTATGCATGTCTCAAATGTTGATGGGGTGCTTCCAAGTAGCTGTCAGGTGTGTGAATGTTTTCTAGATTGGTTTGTCAGTACTCATCAGTATGTCAAACCACCAATACAAAGTATGTTGCGCACTGCCACAATCACAACATAGCACCTGACACCTGTATGTTCCTGCTGCAACCCCTTGTATCATCATCAGGCATGGTGGCTATTCAGAGTTCAGCTGTGAGTTCTTCACAATGGCGGATAGCAGCCACGGGGGTAATCCTAGAACAAGAGGCAAATTTGAGAGTGGTCAAGAAATTGAAGTTGGTTGGGGCACCCTTCAAAGTGCACAGGTATGTGCACGAAAGAGACGTCAAAGGTTGCTGGGTTTGCTTTGACCAGTCAATGTGTGCTCATAACTTCAGCACTGGCTTGCATGTGTGTTGCATTAGAGGTCTGTCAGAGGTTGATTGCTTGGTATCCCTCCTGCTGTTTCGCATGCTTGACTTGCAGTTGCGGAGCTTGCTGTAACCTTACCAGACGCAAGTATATCCATGTCTACGTCTCCTGCTGAAGAACCACCGTTGCCGTTATCGTTGTTGTCTTTCAGGCACACCGCCTTTGTGGGTGGTGTATTCACCAGTGCGGTTGAGGCCTCCAAGTTCGAGGGAGCAGCAGTGCGCACAGTGTCTGGTATAAGAGGTACCATCAAGAAGGCGCTAAGACCAGGTGAGGGCAGGGGAGCGTGCTGTGTTGAGTAACACTGTGGCTTAAAGGGGCCGGCTGTCTGAGAGGGGCGGCTTCTACACTGCTGGTGCTTACTCATCCCAGTGGCTGTTTGGCAAGCATTTGTGCTGTCTCTTAACATGCTTCACAATGATTAGCATGGCACCTCATGTGTATGTGCGCTCTTTTCAACAGCTGTGCAACATGAGTTGTCCGGTTGACAGCAGAACGAAACTCTCCCAAATGTCTTGACATTCAACATGGGTGAAGGTGGATGCCCACTTGCAGTAGGAAACAAACAGCAACACTCTGTATGTGATGTCACTACATGCTGTGGTTTGGGCAAATGACATAACCCCTCACACTTCCCGGTCATCATCACACAGGTGTGGGAGGTGGCAAGGATGGAAGTGTGAGAGTTTCCTTTGAGGACAAGCCACTGCTATCTGACATCATCTTCCTCAGAGCATGGGTGGCTGTTGATGTGCCAAAGCTCTACAACCCCATGACTAACCTGCTAGCGCCAGCATCTGCACCGCTACAGCTACCAGCACCGCGCAAGGGCGCTACAGCTGCCAATGGGGCTACAGCCAACGAGGACCAGCAACCAGCGCCTGATGTGGACTCTAGGGATGCTACGGCCACAGCTACTGCCTCACACACAGCCGATGCTGACTACGAGTACTCTCATGCATTCAAGGGTGCAAGACCTGGTTGGGTGTTTACAAAGGGTGATCGTGGTTTAGGGTATTATAGGGATGCAGCAGCTACAGCAGGCAGCAAACAGCATCAGGGCTTAGGTGTCAATGGTAGCAGTGGCGCACCGTCTACCTCGCAAAGCCCTGGCAGTGTGCATCAAAACCCTGGCGGTTTTGTGCCAATGCGCACTGTGGCTGAACTGCGGCGTGAGCAGGGAGTAGGGGCACCACGTAATCCAGATTCCTTGTATCGCAACATTGAACGAGCGCCACGGAAATTCAACCCCTTGAAAATACCAGTCAAACTTCAAGCAGCACTTCCATTCAAGACAAAACCCAAGCTGGTAAGGGTGCAGGGCAAGGTGGTCGTGGTGCAAGTGTGACATTGTTACCAGCAGTGTGTACAGTGTTGTTCATTATATGCCTGTGCTTGCAGCCGTATGTGATGTTTCAGTGCATTCTGATTCAGTTTTTCAGTACATTGCTTGTCAACTGCATTCTATTTACATGCATCTTGACCATCCTCTAAGTATACAGGTGGTGTTCTGGCACTGCAGGAGGCTGCTCGGAAACGCAAAACCTTAGAACAGCGGCGTGCTGTGGTGCTTGAAAAGGATGAGAAGAAGGCAGTCACACTTCTACAGCAGCTGAATGCCATTCGTAATCAGAAGGCGGAGAAGCGGCGGGAGCACGCAGCCAGGAAGAGGGCGGTGTATCAGAAGAAGCTTGCTGATCAGGAGGAATGGAGGCAAAAGTAAGTGTGATGAGTAAGTGTGATAGTAATGTATCCATTGTGTATCCAGACACACTAACGCATCCATTGCATTGACACTGTAGCAATAGCGTATCCACATGCTAATTGTGATCTGTCAGTAGTGCATCCACCGAATCACCTGTTTGTTTAGCTTACTGACAACAAGAGGCAGCTGTGTGGAAAGAGTGCCTGCAGATGGAGCAGGTAGCTGTGATAGCATAGTACAGTAACTCTGCAAAGCTTTGCTGTGATGTACCATTGCCAGCTTGGTCTCACTTGCACTTATGGCCTGTGCAGGCTGAGCAAAGAGCAGCGCAAGAAGCGTTACAGGGATCAGGGGCAAGCAGAAAAGAGGGCTGCTGCAGGTACAGGGGGCAGCAGCAAGAGGAGAAAGTACAGCACTGGCGAGTAAGGCTGAAGAAGTGCGCTGCTGACAGCAATGTATGCAGGCGAAAGACTTAGTGCAGGTTACATAGAAGAGGAAAGCGTGTCGACATTGAACCACTCAAACTTTATGATACGGCGACGTCTTGGACGACATGCGCTTGATTGACATGCATACTGTCGGAACTGCAATGGGCTCAAGCCTGCAACAGCGTTGCATGGCTTACAAGTCACTGTGTTGATTTACATCGTGAACCCAATTTTACTTGCGACACAGGCACAGCTGGAACTCCGCTACAGCTCTGCTGAGGCAATGGCGTATATTTTGGTGGTGCGTTGCTGCCCACAATTGCATGCTGGACATCACACACAAAACTGAGCATGCATGGCAACAGGCATGCTGCACAACTCCTCAACAGAACCCAAACAAACAGCATCTTTTGACAGATGATATCAAAACCTAAGCAAGCAACAAGTCCGGCAGCATCTGTTTGTACACTCATGTGCACTGCCAACATGCAAATGAATTACAGCATCATCAACTTGAGGGACTACCCCAGCTTACGCATCAATACAAGATCATGGGGTTGGGAGCTTTGACTACCTTGTTGGCACAATATCGTCAATCTGCAGAACATGACAGACAAGCCATTGTAGGCTCCTTCTAGGCAGCAGAACATGCTTTCAGGGCAGGTTGTGATGCCAGTCAACTGCAGTCACGAGTCATGACCAGTTATAAGTCACAGATCCCCAAGTCAACAGTAGCTGAGTGCATGCAACACATCTGGCACAATGTGCAGTACAAGTTGACCAGCCCACTTGCAAGTGTAGCCACACCTCCCTCCCATCACCACCCTGTACCCTCACCTTCATGATCATTTTGACACACTCTGTCGCCAGCGTGAGTGCGCTGGTGGTCACCAGCAGCGGCTGCACCACCTTCTCATCCATCATGTCAGTGATGGTGCCCTACAAGAGAAGTGCAACAGCAGAACACGGTCCTTGTTAGCTGTCCTTGCAGAAGCTACAATCAGAACTTTGCAGCGAAGCTTGAGACAATGAATGCAAGGGCTTGCCAGATGGTCAGTGTAGTAACAGCTCATAAGGTGCAAAACCCTCCATAGATCAAAAACAACCAAACAATACATGCACAGACCACACGACCATGCGTACATGACCACCAGACTTTCACCGCCGTTGAGTATTGCAGGACCATATGCTCATCACGTAATGTGCTGACCAAGGGAGAAATGCCAACTGTGACGCACCTTCTTGACATTGATGCCATGGTACTGCGCCCCATTAGCATGCAAGTTCCTGAGCTCCGTCACTATTTGGATGGGGTTCAAGCCGGCATTCTCTGCTAGGGTATAGGGCACCACCTCCAAAGCCTCAGCAAAACCACGAACACAGTAACTCTCCATGCCCTGCAACAGCAGCAGTAGCACCAGATTCCCACTCAGTGGTGCAGGCAATCAATGCACTGGGTGACTGCTACAGGTTCAGCAGGGGTGTTTCTTGCAGCAAATCACACACCAGCAACTGCAGCCGTCATATGCAGCATACAGCATCTCATGCAGGGTACAATTTGTTTCTGTGTCTGCTGCTAAACTTCATCTTGGAGATTGAAAATGACCAGCAGAAACGAATGTATATTGTAAGCAGCTGGTGCTGTGCCAAGCACACTGTACCCACCTGAAGCGTTTTGGACCACTTTGTGAGTTGGTGGGTGACCTCAACCTCAGGTGCACTCCCGCCAGCTATCAAGAAGCGCTTCTGCACCAGGCACCTGATGACACACAGCGCATCATGTAGGGACCTGTCAGCCTCCTCCAGCACCATCTTGTTGCTGCCACGCAGTAGCACAGTGGCTGTGCGGCCCTTGTTCTGGATACCAGTCACCTTGACAATACGGCCCTTACCAACCTGCAGGTAAACAAGAGGTGGTGGGTGATGCCAGATAATATGGTATGTTGCAGGAGCCTCAGGCCCCTTGCAAAGGTGACGTTAGGCATCACACTCATGTTCTTCTATGGCTAACGCAACCCATACACTGACAAACACAATATGGTTAGTAACCACCATATAGTGTTTGTCTTAGCAGCACTTGACTAATTGATGAATAAATTGAAGGTGTTGTTATTTGACTCAGCAGCAGTTGTCAGGTCAGGCCTCACCTCCACATCCTCTACCAGGTCTGCTGACCCCAGCTTGTCTGGTTTCATGTGGTCGATGTGCGCGACAGGCAAGCAGCCCAGGGTTTTACTAATGAATTCAATCTCATCGCGCTCAATGTCCCGCACTACCATGATCTTGGCTTTGGCCTTGGGGAAGGAGGCAGCAGCAATCACAAACTCAGGAAGCAACAGATGAGACGTGCTACAAGTGCAACATGGGCAGCGGTATGTTTAGTAAACAAACATTGTACAATGCGAACTTACATTGCACAAAAGGTGCATGGATTCAAGAACTGTCCATACTAGAGTCTGTGGCTTATTGAGTGATTCATGTTGTACCAGCATTACCAGCATGACAGTGCCCCGCAGCCCACTAGGTTGACTCACCAAGTAATGCAAAGACAGGTCCGTTACTGCATCCCGCAGTATTGATTTCTGGATGAGCAGTACATTGCAGCCGGACGCCTTGACCTTTTTCACCATGTTTAGAATGTAATTGCGCTCCTCTTTGTACACACGATCCATCTGCCGACAAAACAGCACAGTGTCACAACAGCACAGTGTCAGTGATTCAGCTTGTTCATTATGTTGACAAATGCATCTTAATACGTACATTCATCAAAGCCCAGCTGCAACAAAACAGGTGGCTGCAGGTTAAGCAGCTGTCATGCACTGGCACTGCCAAAGCAGCAATTGGGGCCAGGGGGCTGTGGCAGCAGCAGTCAGCACTACCCAGTTCACCCCCTGCCATACAACTCAATACACATCTCCCTACCTGCGTGTAGTCGCTGATGATGATGTTGTTCTCTATGTCGGCTTTGGGTGGTGACAGATGGAACTGAACTAGACCAATCTTTGCCTTCTCCATGCGGGTTGGTCCGCCTGCTGTCTTGGCTGCTTTTTGGTCAAACACCATACCATCTACCAGCTCTGAATCATCCACAGTACCACCCAGCTTGGTGACCACCTTGATGTCGCGTAAATCCAACCTGGAAAGGAAGTAGCATAACAAGCGTGGGCTGGAGCCACGCACATAGCCACCTGCCCTATGCAGCCCTGCTGCCCTGTGCAAGCCCCAATGCAAGGAGTAACCTTGACCTGGCTGTGCGTTGTGACTTCCGGCCAAGAGCACAATGGAGGCTTGCAAATACATAACAGCAACCACTCGACATTAACACTTGAGGGCAGCAGAGTTGAAAGACAAAACAGCTGCATCACCAGCAAAAATGCACCAAAGCCGCTACAGGCACCTGCTTGCTTACATGCTAGGCCGCTGTGGGTCCATGACTCTCAGCACTGCATCTACAGCCATAGGAGACAGCAGGGAGGAGTACTGCGACACAACCTTGCTGCTCAGAGACCTACGAACACAGCAGCGGGTGGTAGGGTGAGCTGCAAAGGTAGCATCTGAAATGCAATACATTCATTGCCTGTAAGTGTGGTTGCAAACATGCAGCATGGTAGACATGACCAGCACCATGATTAAAAAAGTGCTTGTGTTGCATATAAACCATACACAAATACATGCCGTCATCACAAGGTAGCACCAGGCCAGTTGCTGACGACTGAGCTGACATGTGTCAACTGTTATCTACCCTTACGTGTTGGCTGCTGTGATGAGGGCATCCTTGTCATCCAAGTTGACTGGGATGGCCACAGACTCCAGGATCTGCACCATGTGCCACACAACATGCAGGATATCAGGTTGTGTGTCTAATTCAGTGACACACGGAGGTGTGGTCACGCACACACTGACCCTTGATTGGGTGTAGTTGACTGTGCGTTGATCAGGCATGAGTCACCACTGTAACAGTTGGTATAATATGCATCTCTGCAACTTTGCAACAGCATGCTTGTGGGTACTGCTGTGTGTTGCCTGGACCCACCTCGCATGCTTTGGCTGCTGCTTTATTGAAGCTGTCTGAGATGACTGTTGGGTGCACACCCTTCTCAAGTAGCTCCTGAGCTTTCTTGAGTAATGCGCCACAGATGACAACCACTGAGGTGGTACCATCGCCAGCTACCACATCCTGGTGGCAAAACACACAACAATTACATAAACGCCAGCAACCACCCTGTCAGTTACATACGAAACATTGGCGCATTTGCACTGCCCAGAGTGGGGGCAACTGGCCGTGTTCCCTTACCTGTGACTTCGCCAGTTCCACCAGCATCTTGGCAGCTGGCTGAGTGACAGTCATTTTGTTCAGTATTGTGGCACCGTCATTGGTGATGATGACCTCTCCACCAGGTGCAGCAACCTGTATTCACGCGAAAAATGACAGTTGTTGATCTAGACTTGGAGATAACAACTTGTTATGTGGTTATTGTCGCACCATTTTGTCCATCCCTCTGGGTCCCAAGCTTGTTCTGACGGCATCTGCTACTGCTTTGGCTGCTTCGATGTTGGCCTCTCGGACATCCTTCTTTTTCGATGTGTCCCTACGACCGGTACTACAGTCAGATAGCTGCTCAAATGAGCTGCGTATGTGACCCTGGCATCCATGATCACCTGTAAATCTCTCCTTTCTTTGCCATGATACTCGGTAGCTATTTCGCGCCCAACAGTACTTACAGATCCTGGATCGCTGGAACGTTCGCCAACAGCGTAGCAGCCTGATCAAATGAGCAGCCCAAGTTTGAATCGTTCCGAGCTATGTGACCTGCTGCACATTCGCACTGCTTAATGCATGGAGTGCAATGTTGGCTGGCAAATGCTCGGCAAAAAAGCATGAGACAGCACCATGTCGGGTTGTAGCGGCCTGCCCTGCTACAGCGGAAAAGCACGCTAAAATGCTGAAAGCAAACTGACGAGTGCTGAAGGGATCATCTTGACAACTTTTCTGCTCACCGCACACCGCAGCGAAGGTCACTATGTTCGAGCACTGCGCCGAGTTACACAGAGCTTTGCAGATCTTTTGTCCCTTTCCAAGCCTGAGTAGTATTTCCGGCTCGGTGCTCCAGCGTTTCTCTGTTCCCGCTATCTGCAGCTATCAATTTGGGTAGCGTGCACCTTTTTCGTGGCACGATAGGGAAGCAACCCCTTAGTACTGTTGTGGTTACAGGAGCCAAGTCAGCGAGTCCCTGCGATAGTCGTGGCCGGAGTGACTCATACTCATCCCCCACATCTGAGCAACCCAGGGCCTGCCCTTGGTGGTCTAGCATTCCGTACGGTGTTCGTTCTTCCTTTGACCACATCAAAATTTGGTATACACATATACGGAAAGGCCTTACCGTGAAGCAGTGGCTCTACCGCACTGCCGCTGCGCCAGTCGACCTTGTTTGGGCAGTCAGCCATCCCTCGGTCTTACTTTCCAGGAATATCTCGCGAGAATCTGAGCCGAGTATTTTAGGTGGAGCACTCGCTGTTGGGTAGCTTAATTTATGGCCTGAGAACTCCGGGGTTTGTGCGTCCCCTCCCTTCCACATAGACATATGACCACTGCGTTGCCAGCGCAAGTACAAGGCAACCGAGGGCTAGGCAGTGGCCCGGACAGCAGCTGCTGCAACCTGGACTATTACCCATGTCCTGCACTACTGTTTGACTCTGTGGGTCAGCTGCTGACCCAAAACAGCAGGGCAGCAGACATCTATGCAGGTAAGCTTCACGTCACTGCAACTGATTGGGCACTGGTCTTGTATGGCTTCCACCAGTTGTGAACCAATTCTGCTCGACACCATCTACATGGTGGCTGCATATCTTGCACAGCATCTTGGCTTCATGCGTGCCAGACTCTTGGCAAGCTTATTCACCATTCATGCACATGGCATTAGCCAAGTGGCTGCGCTGCCCAAGTCCAAGGTCAAGTCAGGGTCATTGCTAACGTGGATGTTTGCGTTACTTTGCTTCAGCCCATGATACAGGGAAGCCTGTGACGCTGCAGCAGCTGGCACCCGGTGCAGACGTCAAGCAGCTGACCACTGAACTTGTGAATGGCCTACGTAAAGCAAGCTTACAGTAAGTACAGTTATGCCTCGCCCCGAACCCAATCATCAGCTCCTGTGCAGGCCACAGCAGCCATATGCAGCTAAGCGTGCCTGCCTGCCAGCCTGCCTGCTTGCCATACGTTGAACAGAGTGCATGGTGTGCATCGTATACAGTCTGTCATCCACTACTTGGTCACATCTGCAATCAACACGCACAGTGCAGCAAAAAAACAGCAGTTACTGACTGCTGCAACTCCCAACGCACTGCATGCTGCTTATGTTCTGATGGTTCCAGTGCTACCAAGCCAAATTATTTTGATACTGCTGCGTTCTTTCAGGTTCCAGCACAAGCTCAATGGCAAAGGTCCCACTCAGTGGCTGTTGTGTCAGGCGTCTCGCATGCAACATCCTGACAGTGGCGAGCCATGTGTCATGGTGGTGCAGGTGGACATCACAGACGCAAAGCAGGTACAGTGTTTTGCAACTCACTTTCTGCACAATCAGCACTCTTGCTGCATGCTTTCAGTTCCCAAGATCGTATGTGCGTTGCAGAACAACTTGTTGCAAATAGCATCCACTACTGCTTGCTGCCAGGTTCCAATGGAGGGTTCACAACCCTTTGGAACATCTCAGCATCATGCACCTGCTGCACCAGCAACTACAGTGCCCATACCTGTAGTTGTAGTAATACGTGCCCACACAGTTCCCTTGGCCCAAGAATGACAATTGCATTGCTGTGTTGTGCGTGCAGATGTGCCACGCTGCGGCTGCCTCTGAGGAGCGCGCGCGCGAGCAGATGCAGGCATTACAGCGGAAGCTACTGCGGGCTGTGACTGAAAATGAGGCACTGCGTCATGTTGTGGACAAACTGCAGTGCAATGTTCTGGCACTGCGTCGTCAAATGCAGGCTGAGGGCATCATGCCTGAAGCTGAGCTGGATGACAGCTTGCTGGCACCATCACCTCATCAGGTGGGGGGCCGACAGCTACCTCATGTGCAGTGTCTTGTGGCACTACTGCACTTTGCACACGTACCAATGCTGTTGTTGATGCTGGTACAGTTGCTGGTCAATTTTTCCAGCTGTGCTTTAGCAGCGTTGCCAGACATGCAAGTCCTAGATGTATAGACCTGCCATGTGTAGGGCTCCACCTGTAGCTAATAATTGCTGCACATGCCGTCCCGTGTTTGCAGGAGATATATGCTGCCATGGTTGCTGGCATGGGTTCCACCAACAATGATGACCCTCAGTCCCGCTTTGATGGGCTCAGCGCCTTTGAGGGCGAGGTGCTGAGTCATGCTGCCACTGAGTCCATCCATTCCCAGCAGGCCAACCAAGTACACTTCCTGCAGGATATCCAGGACCTGCAGAAGGCTAATGCCAGGCTACAGCTTGCTAAGGAGCAGGCAGCATGGGATGCAGCCATCTATAAAGCCAAGTATGACAAAGCACTTGTGGATGCTGTTGATTTGAAACAGAACTTTGACAGCTTGGAAGCTCAGCATGACAGGTTGGCAACTGATGCCTGCACCAATAAAGCTGAGTATGAGAAGCTTGCAGCTGATTTGGTGGAGCAGCAAGATCAGCTCAACAAAGCAGCTGCTGATGCAGCAGAATATAAGTCAGGCTTTGACAAAGTGCTTGCGGACAATTGCGAGCAGCAAGCCCAGATGGACAAGATGGTTGCTGATGGAGCTGAACGTGAAGCTGAGCTGATGAAGGCGACTGCAGATGCTGTGGAGTACAAAGCCAGCTTTGATAAGGTGCGTGAGTAATTGATGTGTGACAGTCATGTATGGCTTGCTATCCCACTTGCACACTACCGCTCTCCTGCTTGCTGATTCTTGTGCTTCATGCCCAAGTTGCAGCATGCTGTATGCCACTTGCCAAGCACACTGATATGTAGGTAGCGGGCAGCCATATGTCGATGGTGTCATGACTTCTGCTTGCCTTGCTGTTCCTGCAGCTCATGGTAGACACTGCCGAACAGAAAGCTGAGTTAGAGAAGACAACGGCAGATGCAGCTGAGTACAAAGCCGGCTTTGACAAGTATGCAGCAGATGCAGCTGAATATAAGGCAGGCTTTGACAAGTATGCAGCAGATGCAGCTGAATATAAAGCAGGCTTTGACAGGGCAGTGGCTGACAGTGCAGTCCAGAAGGCTCAGTATGATAAGTTGGTGGTGGATAGTGCAGAGCACAAAGCCCAACTTGACAAAGCAGCAGCTGATGCCTGTGAGTACAAAGCTGGATGGGACAAGTTGTTGGTTGACACGTCTGAGCAGAAAGCAATGCTTGACAAAGCGGCAGCTGATGCCTGTGAGTACAAAGCTGGATGGGACAAGTTGTTGGTCGACACGTCTGAGCAGAAAGCAATGCTTGACAAAGCGGCAGCTGATGCCTGTGAGTACAAAGCAGGTTGGGACAAGTTGTTGGTTGATTCGGCTGAGCAGAAGGCACAGTATGATCAAATGGCCGAGGACAGCATCCAGCAGAAAGCTCAGCTTGATAAAGCAACCACTGATGCAGCTGAGTATAAAGCTGGATTTGACAAATTGGCTGTTAAAAGCGCAAGACACAAGGCCATGTTTGACAAGGTACGTGTCTGTCTACAGAGGGGCACAGTTTGCAACAGTTATACTACAGGTTGTATGCGGTAATTGAACTGCAGCAACAATCATTCTACATCGTCTGTCTGTCAGTCGCATCTGCAACTTGTTGCTATAACACATGATGTGTGATGCATTTCTCTATGTGGAATGTTGTCACCCAAGCCAGGATGCTCCTTGCTTGTGTGTTACAGATATCAGCCGACGCAGTGGAAGGCAGGGCGATGTATGACAAGCTGCTGGCGGACAACACGGAGCAGAAGGCTCAGTACGACAAGCTAATCGTGGACAGCGCTGAGCAGAAAGCGCAGTTTGACAAGGATGCTGCCGAAGCTGCTGCTGATGCTGCACACTACAAAGCTGGCTTTGACAAGCTATTGGTTGACTCAGCTGAACAGAAAGCCCAATGGGACAAGGTATCTAGGGGAACAAGTGCTGTACACCAGCTGTATGTGTGTGTATATGGCGCGAGTGCCGGTTAGTTCGTTGCACATCATCATTTAAAGCACATTTGGCATGTGGGGTTGACAGATTCTCGAGTATCGTTCTTCCTTGTCCTAGGTGCCCTGTGTTGGTGTGATGCAGGCTGCAGCTGATGCAGCAGAGTACAAGGCTGATCTAGACCAGCTGATGGCTGACTCATGTGCACAAGAGGCACAGTATGCCAAGATGGTAGCAGACAGTGCAGAGCAGAAGGCACAGTATGATAGGCTGTTGGTGGACAATTATGATCAAAAAGCACAGTTTGATAAGCTGGCAGTTGACAGCAGTGAGCAGAAAGCGCAGTATGACAAGCTACTGGTTGACACCAGCGAGCAGAAAGCACAATTCGACAAGCTGTTTGTGGATAGCGCCGAGCAGAAAGCTCAGTACGACAAAGCTGCAGCTGACGCTACAGAGTACAAAGCTGGGTTTGACAAACTTATGGTGGATGCTACTGAACAGAAGGCTCAGTATGATAAGGTAAGCAGTGGTTTTTGGCTCTCTTAAAGTACCCAGCACTTGGCAGCCTGTTGACCATATTATGGCCTGTTACTCACCTGGATGTGTTTCAGTTTGTGGCGCTGAGATTAGCACTCACCAGGTGGCAGCTGTGGCTGGTTGCATATACAGTCTGGTTGCCTCAGGCAAAAACCGTCTTCTTGGTTCGGTCCTTCAAGGACCCAATCTGGTTGCCCCAGCAAAAACTGTGCTGTTAGTGTTTGGTCAACTGCCAGCTGGCATGTGCACAAGTCTGCTTGATGCCTGGTGCTTGCATATCAAGGATCACTGTGTTCATGTCTAACCTTTCATTTGTGTGGTGAAATGGTATTGTGTAGGCATCTGCAGATGCTGCTGAGTACAAAGCAAGCTTTGACAAACTGTATATAGACAGTGCTGAGCAGAAGGCTCAGTTAGACAAGGTCAGTCACCCGAATTTTCTGGACTCAAATCTGATAACCAAGTTGGCTGCACCTGTCACCACGTGCTTTGTGGATACTGCTTTGCTACTGTGAGAACTCAGGTGGCGTGACGCTGTCCATGCAGTTGTGCTACACATGGAGCGTATACAGCAGCAAAAGACATGTGAGTCATGTTGACGCCTGTTGCTTTGTGCATCCAGGCAGCAGCAGATGCTACGGAGTACAAAGCTGGCTTTGATAAGTTGATGGTGGATGCTGCTGAACAGAAGGCTCAGCTAGACAAGGTAAGCCTATGGTCCTTGCTTGTTGCTTGCCTGCGATCTTGATTCATTGTCAAGTTGCAGTGTGCTTGCATACGTTGTGCTGTGGTGCCTTTGGCATATCTCAGTGGCTGGGAAGTTGACGAGATGATGCATGTGAATAGCCCTCTTTGTTGCCTGCTGAGTCACAGTTGGCTCTGCAGGCTTCTGCTGACGCTGCTGACTACAAAGCAAGCTTTGACAAGCTGTACGTGGACAGTGCGGAACAGAAAGCCCAGCTAGACAAGGCATCTGCTGATGCAGCTGAGTACAAGGCCGGCTTTGACAAAGTACTGGTGGATGCTGCAGTACAAAAAGCCCAACTTGACAAGGTGAGCCACCATTGCCATCATCTGCTGAGCTGTCGGAGCTTTGACATCACAAAACTAACGCAACCTGTGTAAGTTTTACCTACCTTGTGAATGGCAGTGCAGGTGTCGTAGTGTGTCCTTGGTTGAGCTGCTGTTTACAGTCTCTTGTGTGTGCTGCTTGTTTCAGGCAACAGCTGATGCAACAGAGTACAAGGCTGGGTTTGATAAGCTGATGGCAGACAGCTGTGAACAGGCAGCAGTGTTCAACAAACTGGTGGCGGACAGCACAGAACAAAAGGCGCAGTATGACAAACTTGCGGCAGATAGCTCAGAGCAGAAAGCAATGTATGACAAAGTCCTGGTGGACACCGCAGAACAGAAGGCGCAACTGGATAAGGCGACTGCAGATGCAGCTGAATATAAAGCAGGGTATGACAAAGTGATTGCTGACACCGCAGAGCAAAAGTCTCAGCTAGACAAGGTAGCAGCAGATGCAGCAGAGTACAAAGCCGGGTTTGACAAGTATGCAGCAGATGCAGCTGAGTTCAAGGCAGGCTTTGACAAGGCTGTGGCTGACGGTGCCACTCAGAAGGCTGAGTATGACAAACTTGTTCAGGACAGTGCGCTGCTGAAGGTGATGCATGATGATCTGGAGGTCACTGCCAAGCTGCACAAGATGAATGCTGACAAGGCATTGAACCAGATGAACAAGATGGTCATGGACATGTCACAAGTCCAGCAGCAGTTAGACAGGGAGCGGGAGAAGGTCAACTCACTGCAGGTGGGGATGGTACACGACCATGGCCTGCATGTGCAGTCATGATGTTGTCTAAGTAGCTGCGCGCTGGTGAAGTGTCATGTATGGGGTTGAAACTATTTGACATTGCAGACCATTGCTCAGTAGCGCTTTCCCAGCGATTAAAGGCATGTCATGTTCAGCTTCTTATCCTGCAGCAGTCTGAACCGTTGCATGGCATCAATCACCACTGCTGGCATGCTTGACTGAGGGAGACTGTTGAATGACTGGTGTGCTGTTGCTGTCCCCCTTCAGAGCACGCACATGAAGCTACTGCATCATCAGGAGGTCCTTCAAGCCGAACTGGAGATGGCATTGGGCAGCTACAGGCCTAAGACCTGCATCGATGCAGGCACCCCAGCAGATAAGCTGCTGACCATGATGACAGAGCTGCTGGATGGCAGCTTACCTAATCTGCAGGATATCCTGATGGTGCAGTCAACCATCTTGGAGAGCCGGGACATCTATCAGCCATTCCGGCTGGGCAAGCAGCTGCTGGAAGCAAAGGATTTAGAGGTGAGTGTTGTGTGAAGAGTTGCAGATACATTGGTGCATGGTGGCAATGAGAAGACCCTCAGCATGCAGCCGTTAGGCAGTTCAGTGCTTGCTTTGCATGTGGTTTGTGCCTATGTTGGCATGTGCTGACCACAGTGGCAGTGGAGTGTAGGCTGCTGTCAGAAACCAGCCGCTGTCATGTTCGCTGTACAATCCTTGTTGGTATTGCGTTCCGCCACCAGTTTGTTGTGACCTCATGTCTCATTCCATCCCACACGTGTCTGCTGACCACAGGAAAGTGTGGGTCTGTCCCTGGTACACCTGCTGGGTGACACCGCCACGCTATCTGAGAATGCTCCCATGTCATTAGAGGAGCTGTGCAACAGGCGCTCACGGCGTGCACAGCCACGGGAGCTGGGGTCTTTTTCGTCACTCAGGTCAGCTAGCTTCATGACCGGTTGAGCATGGGCATGTTAATGCTGCCTGCTGCTGTGCCTTGAGAAGTTGTAGTGGTGTCTTGTTTGTGCAGTGCTGTGCTGCCTAGTGGTATGGGGTGTTCACCTGGTTTGCTGTGGGTTGCACCTAATTTCTGCAGTGGCCATCATGTAGCTACAAGTGCGCATGAGGTATCACCTATTGTCCTGTGGTGCAGTTGAATTGATGGCCTGAAGTGAACCTTGATAGGTGCAGCTAACCCTGTTCCCTGTTTGCTTGTCATGCAGTGCCAGCAGCAGCTCCAGCGAGCTGGACACCTGCGAGCCTGCTTTCACTAACCTCCACAATGCCTTGTCGAGTATCATTGAAGCACCAAATTCTAGGCAGCTGGGACAGGGCGGGCCTGGGTCCACCTCCATTAGTCGTGCTAGTCACAGCCTCCATCAGGCCATCCGGCGACCTAATGCCCCAGGATCACAGTTTGATAACACGGAACCCGGCAGTAGTGACATGGACACAGCCTATGAGGAGGATGCTAACACGATGCCATCCATGCCACCACCACCACTTCCCATAATGGATGATCTTGAGGCTGTGTTGGCGACAGCAGAGGAGTGGCAGTTTGATGCCTTTGCCTTGGCAAATGTCTCCTGTGGCCATGCGCTGTCCAGCCTGGGGTATTACCTGTTCCACCGCCATGACCTGATTTCTCATTTCAAGATTAACCCCGTACTGCTAGCCAGGTTCCTTCGCAGGATGGAGGAGGGCTACAAAATGAACCCATATCACAACTCTACACATGCAGCAGATGTGTTGCAAACACTGAACGTCATGATTCACCGGGGAGGTCTGGCACCTGGTTATGTGGACCCATTGCACTTAATGGCATGCTACACAGCAGCGGTAGGTTGACAGGCAGCTCATGCCCACTCCATGGTTCCCAGTTGTCTGAGCTTCAGTCATCCAAGTTCAGTTTCACACTCCCAACCACACTTTCTGACAGTGCACGTCAACTATGTACTGCCACTCATTGAAACTCTTGGCTGCTAGGACCATGCAGCAGTCCAATGCTTGTATGGACTGTGATTCGCAATCACTCATGCACAATGTCTGCGGTCAACCTTTCCGTCTGAGCAGAAGTGCATGCACTGCGGCCTGCAGGTGCTGCATGACTTTGAGCACGGTGGCTTGACCAATGACTATCTCGTGAACTCCATGGACAAGTTGGCGATTTTGTACAACGACCGCTCCCCCCTTGAGAACCATCACCTGGCAGCTGCCTTCACCATCATGTGCCGCCCCGAATACGCCTTCCTGAACTCCCTGACTAAGCCGGAGCTTGACAAGTTCAGGAAGTCTGTAATTGAGCTGGTGCTCGCCACCGACATGAAACAGCACTTCAGCATTCTCAGCCACTTCACTACCGTGCACCGGCTGAATGCTGCCGGCACGGTCACACCGTCGGGGTCGTCTGTAGATATTGGAGCTGTCATGCGCAGTAGAAGGTAAGCAGCATGGTACAGATGTGCCAGCAACTAATATTTCAGCTGTCAGACCAACCTGGGTTGTAAGATGAGCAACAGTAGCCCTTGCTCCATTTATAACTTGCTCATGCAGCCGTCGCTGAGTCGTATGTTGTTCAAGTCCCAGGGTTAGCTGTGACCCCTGACCTGTATCGTTGATGTCAACTTCATTCTGGCATGGATGCCGCTTTACCAACTGCTGTGCCTTGCTGTCAAGTGGCAAGCTCTTGTTTCATGCCTGCTTGTTGTGTGCTTACCACCAATGCATCTCACCCCTCATCACACTTGTAGGTCTGAGACATCCAGCGCTCACAACAGCATGTGTGGTGGTGATGAGAAGATTGTGCTGCCACTGGATGAGAATGAACGACTGCTCAGCTTACAGATGGCACTCAAGTGTGCTGATTTGGGTCATGTCACTGCCTCCCTGCCTCTCCACTCACGGTAAGTTGTGTACCTTGCACTCCAGCAACTGCATGCCATTGCAGGTTTGGCCTGCCAACTGCTGTATTGGCTCAAGCATGCATAACACAGCAGTTGTCTGTGTACTTGAAGACACGGTAGTTGTCTTGCAGTCACTTTATACAGTGTCCATGCAGAGTGGCATGCAAGGTTAGGAACTGGGTCTGCATGTGTAGTGCACCCTTGTCTGTGTTTTGGAGCCAGTTTGTCTCCTTCATGTTACAAATGCTCACAATTGTAAGATTCACCATTGAGCTCACCTTGCATGGCACACAACATGCTGGCAGTAGTAGTACTCCAACTCCAGTTGCATGCTGCTGAGTACTAACGTGTTTGTCCCCCACTTGCTTTGTGCCCCCCAGGTGGGTCAGTCTGTTAGAGGAGGAGTTCTTCCGTCAGGGTGATGTGGAGAAGCTGCATGGTCTGCCAGTCAGCCCCCTATTTGACCGCAGCAAACAAGGCATCACCAAGAGCCAGATTGGGTTCTTTGACATCGTCGTCATCCCACTGTACCATACCTATGGCAAGGTATTCAGCTCATGCAAGCCTCTGCTGACGTATGTGATGCGCAATTACAGGCACTGGACGGATGTGCAGCATCAGCAGGCGTGTTCAGGCATGGGTAACTAGGCATGCCGTCCAGCTGTGTGTTTCAGGTGCCAGGGGTTGGGAATGATGCAGATGCTAGCCTGCTGTAGTCTAGCATGAGGTTTGCAGATGCACTACCGGCTTCAATTGGGTAGGAGTCAGTGGGCAGCAATCAGATGCATTGTGAAGCAACTGGGGTCAGTCGGGACTTGCGGTTCAGTGTGGCTTTGGTGTCTGTAGTAACAGTTGTGGGATCAAGTGCCAAAGGCTGCTAAGTGTGTAGTGCAGGTTGGGTTGAGGTTGTGTGCTTCACATTAAAGTGTACAGTACTTCTGCTTGGAGGTCCAGCTCTCACACATAAGGCAGAATCAAGATGGTGGCAGTGTGTACATGTTTGGCATTATTTCTCAGAGACTGCTGCCGGTCAGTATTTGGCTATGCTACTCTGGCGAATTTGGCTGAAAGTGTCAGATGCAGGCATGTGCTTGAATGTATCAGATGCAGGTATGGGCTTGAATGTGCGCGTGTGGCGGACACAGGCATGTGATGTACTTACCAATCACTCAGGCCAGCAGCAAGGGCATACAAGAGCTTGAAACTAGAGCTGGCAATGTTGCTACAGCAGCCAACTTGTGCAGCTCTACAGTCTGGTGTGCTGCCCAGTCGAAGAATCCCAGATCATTCTTTGTACGTTGTCAGTTGCATCACCGCATGGATCAGATGGATTACGTAAATAATGGCCGTTGTCAGGGAAAGCTTTTGCAGCTTTTAGTACTCGCTATGCTATTCTGCAGTGAGCTTACTACCAACTGGTGCTTGCTTAATAATGATGCATTCACTGCGTGTTGTGTTGCTGCTCTGAGGCATGCTTGGCACCAGGATGCAGCTGCAGGCTATTTCATTACTTGATAGGACATACTTGTTTGGTCAAAGGTACATTGTTTCCTGGTGTCTCAGGTTGCATGTAGTATCACAAGGTATGGCTAGTGTGGGGGCTTTGGCCGTTTTGTTCTGGTCTGCTGTTAGGTTGACTGCTGGCAACTACACTTCTTCTGCTTGTATGCTGCTGTTAGGCAGGTTCCATACTTGAGCTATATGGTTTTGGCTGCTGTGATACACCTTCTGCTGTCAGGCAGCCCAAGCATCACTGTGCATGGATGGTCACTCTGCCAGTGGCTGACTGTGTTATTAGCACCTCCGCATCGCGTTCAATGTTTTGAGGTCGGGTATCTGGATAGTATCCTTGCAGTAGTTCAGCACTAATGCCCTGGACCCAGTTCAGGTGATTCGCATGATCAATAAACAACAGCAGTTTCTGCTGCTTTGCGGGGTGTTGGCCAGCAGCGCCAACAAAGCAGATGTCCACCTGGGATCTCGTTGGTAGCATTGTGTATATGTATCACCAATGTACTGTGGCTTGTGGTGGATGCTCAATGAGCTCGTACACTGTACAATTGGCGGCCTTTTGCTGAAAGTGATGGTCAAACATTACTGTCCTTCCCATTTATCGTCTTTGCATATATTGCATTTTGGATAGATGCTCCTGCTTGCACATGACTGTTCTTGGATGTAGTAACATTGAGCAGTACTGGTGGTACCTAGTTTTGCAATCGGGGTGTTTGATATGTGCTTGCCTGAAATATCAGTGTCTGCGGTTGCTGGTGAATTTGTGCTGATGCACCAATGCGCCTATGGAGTATGATGATGCATGTGGTGCATGAGGTCTGTTTTTCCATGCAACACTTTTCTTTGGACAACAAGCAGTGCTTTCCTGCCTGGAGAACAAGCAGTACTGATGTCTGTGCATGCATGTGAGCTGCCGTCAATGGTATTTGCTGTGCACTGTGCTTCAGTCTGCAACATGATGGTGATGCACAAAGGCCCTTTTCTGCAAGAAATGATGTGCTCAAATCAACTTCCTGGTCATGTAAACAGTGCCATAATACCATGCATTACCAGCTGTTTGGGGTACTTGTCCTATATTATTGGTGTAGTAAACAGGCTGCATTGCATGCTGTTACACCACATGGAGTCCAGTGTGGAGCTTGCATGGAATGACGGTGCGAACAATGGGTAGATCACTGAATTTCATTTCTTGGTGCCAAATGGATGGAGACAAGCATGGTGTCTGCATGATGGATGTTGGCACGAGGGTTACATACATATCGTCCAGCGGCGTATGGATACATCTTTTGGATTCATGCTGTATCTCAAGCAGACAATACATTCTGAAAACATTGGCTAGTTGGGCCATGCCTGCGATGTTGTCTATTTCCTTTTTACTTTCTATTCATCAGCAGGCTCTGGTTGGTTGTACTACGGTTCGTGCAGCGAGGTAACGAATGCTGTGTATGTACGAGCTACGGATACGTGGTATACCCCAGGCATGGCTCAGGCCACAGTGATGCGCGTTCACATGCAGGCCACCAGCCAGGCACGTGCTTGCATGCTTCAGCTTATCACAAGACTCTCTGGTCTTCAACCACATGGATTACAGCGCTGCAACCAACCCCACCACACAGCGTACAGCGCTCCAGTCCCAGCCACACCCACACGGGTATGGGGTAACACCAAGCAATTGGAAAATTAATGGATGATGTGAAATAGCATAGTATAGTAGTCATGTGACAGCCAGCAGCAGGCATGACTGGTGGTCATGATGCCAACAAGGCCTCGCCTCGATGCTTGTCCTGCTGCTGCTGGACGACCTGTGGTTCTTCCTGCACCTGAGGAGCAGCCGCCGAAGAGGACAGTTATCACAGGGCATAGTTAAAGCATTTCCAACCCAGCAACGTCATGGGGCAGACAGTTGTGATGTCAGCATATGGTGACAGACCGATGTGAAGCCTCCCCCTGCTGACTGCTGGACATAACTTTGTGGAGACATGCTTGCCCCTGTGTTCTGAGCTTTAGAGACAGGCAACGGTAACGGCAGTGCCAGGTGTTCAGATGCACCTGCATGCCAGCCACGCTCACCTTTGTTGATGGTGGTGATGGAAGCTCCTCCTCTACGTCTAGTTGCTGCTGCTGTTTTTGCTGCTGGGTGCTGCTGCTTGTGAGTACTGATGTCTCCAGTGCCTGGCCGACCTCCTCCTGTACTCTGGTAGTAGGAACAGATGGCAATGCAGCTGCCTCGGACCCCAGTACATTTAACTCAAGAGCATGGAACTCTTCAAGTACTGCATCATTGTCTGTGTCATCCAACTGCTCACTCAGAATGTGCTGCACACGGTCCTAGCAACACAATAGCACAATATGTTACAGGCATTTGGTACTGACTGAGGGTCTGACGCGCATGGCATGCACACAGACATTGGCACATGTAGCCACATGACAGAACATTCTGACAACTTACAGAACTGCCATAGAAAAACGTTTCAGGACCATGTGGCAGCACATATGACTCAACTACAGCCCGCACTGGAGAGTTTGTGCATACAGAACCATGACAGAAGCAATAACTGGCACACATGTCTGCAGCTCTGCATGTACCTGATACTCCTTGGACTCAGCTGTTTCTTCCATGAGCACTTGGACATCATCTACTGACATCTGCAAGAGCATCAGCAGTTCTTGGGGTCACAGATTGCAGTGGTGGCAAGTTGCAAACAAGACAGTGCTGAGTTGCTTGTGGCCCTGAGAAAAAGTTCGCGTCACACGCAGCACCACAGCCCCAAGTTTCTGATGCACACTGCAATGTGTAAGCACAGATTACAAATGGCATAGATGCCGCTGTCCTGCTGTGACTGTTGAGCAAGACGTACCATTGCTATCAACAAGCATACTGGGTAGTTAGTAAACATACTGACCTCTGCTTGTGCCTTTTTCAAAGCTGCATTGCCTTCTTTCAGGGCTGTAAAGATCTTCTGTTGCTGTTTGGTGAGCTCCATATTTGACAGCTGCACATGTCAAAAGGGCAAGTTGCAATGTGCAGGGTTGCAAGACATTCATGATTCACACACCAGAAAGCAACTTAAACCTGGTGATGCATTATGCAGATGCACCCAGCAACCAACCCGGGCAGTGTTAGCATATTGACAGTTTACAGCACCAGCGAAGCCACTTAGCATAATTACTGCTGACGCAGAAGTGTGCTTTCATCACTCTTACACAAGCCTTGCTTTCATCACTCTTACACAAGCCTTGGTGCTCAAAGAGGTGAACAATGATGTGCAACGCTCACCATATCCTCCACATTCAAAAGCCAAGCTTGAATGGTGCCCAACTGATGCTCATTCAGCTTCTTTTTCTTGAGAGCTAGAAGGGCTCGGTCCTTCTTCTGCACAGCTATCAGCTCCCGAGCAACTTGCACATTTTGCTGGATGCGTTTCTCAAGCTGCATGCCACCACATTCCCAGGTAAGCTGAGTGTAGAGCAACCATAGCAACCATTGTAGGAAACTACTGAAACATAATGCGTGACATGCTTGAAACTTATGCTTCACACAGTTGACGTCATGACCAAGGCAAATAAAACGCAGACAACAAAACTTAACAGTATGCAGACAGCATTTGGCTGCAGAATCTGCTGAGCTACTTCACTGTTAGTCAAGTCATTCTGGTTACTGCCGTGTGGCCCTGAATCACATCTCCAGATACGGACATACTAGCTCGCAACAGCAGCTTCCTGACATGACAAACCGTGATCACAGGCCTGATAGGGTTGCTGCAGCTAACTGCCAGAGTAAGTGTGGCACTAGGCAGGTCGTGCAAACTCACCAGCTTGGACTGGTCTTCGAGTTTCTTTCGCTGCGCCTTCAAAGACAGCACCGCGCGGTCCACATCCGTTATCGTATGCCTGTAAGGACAGTGTTAGGGCTCATGTATCATGTCTGTACTCGTGACAGTACGTAGCCAACTAGAGAAGTGAGTGCTGCACCTGTTGCTTTTGTGACCCGACAAGAGGTTGCCCATTGCAATCGACTGTGCCTCAGGACAGCGTACTAGTATTGGTGGCACTGGTCAGGTGCTTTGTTAACGTTGCCAGCAATCAGCAACAGAAGCTTAACACTAGAGCCCTGGACTCAGTTGTATGATGTCATGCGGGGGGGAATGGTGTCAACGTCATGCGTGGATAATTGCTGTGATCTTTGCTAGTACTGCGTTAGTTTGTGGGCTACAAGTACGCCTGTGGCTTTGTACCTAGGTTTGAGTGCGCTACATGCGTGTGATCGATTGATTGAACGTTACAACTGACTCTGCTACTGCCGTTGTGGCCTTGTGAAGTCGTACATATAGAACGCTCAAAGCAATAGATGAAGCTTCACTGCAAATTAGTAGGTGAACCGCTCCCAGCAGCTGCACAGAGCGGTCGAAACAGGGCAGCTCATGATGTGGAACTTGACATGAAACGTAGTACGACACCAAGCCCATTGTAAACTATGCATGCACAGTCAAACTATGCTGCCCAGACACGCCAGCCGAACATCTCACTCATCAGCAGCCTCATCTGCTGCTGGTCTAACAGCTGCTGGTGCTGCAGGCACTTCATCATTCTCAGCTAATGGCTCCTCCACATAGTTGGTTTCAAAAGCATCATCAGGCACGGCATACAGGCGCAGCAGCTCCTTGTTAGGGTCCTTCACCAGCAGGTATTTGCCATCATCAAGCTTCAACAGCATGTCAACCAGAGCACGGAAGATACCCCAACAGTGGTCCATGGTCAAGTTGATTTGAGCGGCAAAGTCCTTGGGCTTGCACACCTGTGAGCACCACGCACACTCAAGTTGGGTGCCTGTCCCAGATGTGCGGGATACACAGCCGGCAGCACAGCAAATGTGCACAAAAAAGTAGCAGTGCAACAGCATTTACCCAGAGGAAAGCAACGACTGCTGCCGACCAGCACCAATGGACCAACAAGCAACCCTGACACATACATGCTGCACATACACCTGGCACACAGCCAGCTGCTCCTATGTCTGTTGTTACTGCTCGCACCTGTGTGCCCAGGATGACATGGTTGATGTTGTCCTTGGGTCCTGCACGACTGACATACCCCAACTTGATCATGTCAGCACCTCCTAACAGGGCTGCTGCTGTCCACCGCGCCATCTTGTTCTTATTGTTCTTGGTCTCAAAGGCAAGCACAGCACCACGCTGACTCTCCAACTTCTTGCGCCAGTCAGTGGCACGCAAGTCAAATTCATTCATTGCCTGAAGGAGCATAAAACAACAAAGATTCAGCATCTTTTGAAAGTGGCTCATGGACTGCCAAGCAGGGCTACTGCTACAGGGCCCCCAGCAACCCAGCAGTAAATTATTCAGCAGTGTACCAGCAATTTACAGCCGACGCAACATGCTGCAGACTTCTTTCTATTTGCTGATGTCCCAGCCGCAATATGCAAAGTCACGAGTACAACCACCGCCAGCAGGGCACACCAGACCACTGGCTGTTTGCCATTCTGTGGAGCTCCAGCAGGTAACCACCAAATGGCGGCCTAATCAGCGAAGTCAACCACTGCTGCCTGACAAGGCCTGCACCTGCTGTCTGGTAATGCTGCTACAATTCTACCATCACTCCTACCTTGATAGACAGAAGCTGATCCTCGCCCTTGTTATTGATCACCCCATCCAGCTCACAGCGCACAACCACATCCACCTGTTCATCAGGGTTGAGCACCCACTTTCTGTAGCGGTACCCACAGCTGGCCAGCTCCTCATCTTCATCAGGGCTGGCAAAGGGGTTCTTCTCACCAAACTTGTACTTTTCACCTTCTTTCAACAGAAGCTGCATGACACAAGCAACATGAAGCAATAGTTGAGTGGGAGGTGCACAGAAGTGGGGGTGCACAGCAGCAGTATGCTGCACCAAGCAACCAAAGTGCAAGCGCTATATCACTGTACTACCAACACAACGATACTGTGCTGTGCAGTGCTGCTGTTACCCTCCCTGTTGCCCCCAAATCCCACCTGCTGTGACAAGTTCTGGTTGATGGTCGTTGCCTCCAAACTGAGCTGCTGGACACCGTTGATGTTATCCTTGTCTTCAGGGATTTGGTCGGGTGCAGTTTCATTGACGCTCAACAAGTCCAGGCTGCCGCCGTCACGCTTGTCAAAGAACAGCTTATCACCTGCTCGTGTGATCACCACATCCCAGCTGTACACACTGCTCTTCACGCACATGAGGCATGTGAGGATGGTGTCTGTGATGAACACACGCGCCTTGTCCTCTGCTGCTAGTTTGCGGATGATGGGATCGTCGCTGGTGGTGACCGACCTGAACACACGCTTGGTGCGCTCCAGCGGCTTCTCTGAGCGGCTGCTGATCCTGTCGTAGCTCTTGTCATAGAACTCGAGCTCACCGCAGTCCAGTAAGTTGGTGGGTTCACCGACGTTGCACTGCAGCTTGATGAGGGAGGTGAAGGGGATCTGCTCCTTCACAGCCCATTCTGGACGAATGTCCACGCTGCTGCTGTACTGAATCATCTGCAAACATAGAACAGACAGGCTAGGTTGGTCGACATGGAGCAACTTGCAAGGTCGGGTATGTGGGATTGTGCCTGCCTTGAGTTGCAGGCAAGACATGGGGTGTGGACCACAGGGGGCTACTGGGAGAAGACAATAAGACTTGGCTGAGCAGTATATGGTGCAACCAGTGACACTGCATGCAGCTCGTACTTGATTGTTAGGTGTGTCATACACAACGGTTACCCTGATTAAACCACTCACCCGTTGCTGATCCCTGCCCTGCCACTGCCATGGGTTCTTCTTCTGCTGTTGCTTTTTCTTGTCTCCACCATCTTGCTGCTTCAGCTCACGATCACGCCGCTGCTGCTGGAACTTGTTTTGCTGGAAGCGCCTGTTGCCGAACTTGGGTGTTTTGGTTGGTCGGTTGTCAACTAAATGGAATGAGTCCTCCTGTAACACACAGGCAACGGTGGTGTAAGGCTGTTGTAGCCGTTGCCAAATATTGTGGTCTTCAACTAGTCGAGGCAGGTAAACCGAGCGCTTATCTTGCACAGCGGGTAAAGTGCGGGCATGCTTGCCAAACTCACCTCCTCGTTATGGAAGAAATTGAAGACTGCTGTTACTGGATTTTGCTGGTATCGTCCTGCAGTTGAAATAGAACAGCAATTGCACAATCTGAGTTTCAATGAGAACGACAGGAGTTCAACTTAAGCAACACGGGGAGTCTGCACGACAAAGCGATGGCACCTCAAACAACCGCCCATGTAATACCACACTCGACTAAACAGTCAGATGTGCTCCAGGGCACATCATCATGTCTGATGAGGCTGTTGCAGGGGAACCCGGAAAAATGATCCCTGGACACCAAGGGGCTCGCAAATGTCACCAACCTGAGTATTTCTGATACGCCTGCTGGGTCCAATCTGCTGCCTTGCCTAGCTTGTCTCCCTTGCTGAACGGTGCAAAGGGGACGTCTTTCAAGTGCTCAGGAACTGTTGAAGGACCCCAGCCGTCGGCATTGTCTTGGATGTCGGGCACGCTGAAAGACAGCGGCATATTGACAAGTTGCCAGTCCAGTTTAAGCTCAGAGGTTGTTTAGAACCAGCTCCTGCCCAGAGATGCTGGCAAAGTCAGAAAGCTGGGAAAGCAAGCTGTTCTGGCGATATGTACAGGTCCTGCAGTGCTGAGGGCCACTGGCATGTGACACTGTGAAGGGATCCGCTGGTACTTAGATAACTGCTAACTACTGATGTCGAGCGAGGCAAATCCGCCAATGCCAATGCCAATGTGTTGTGTGGCACACAAACACATTATTTCAGCCCGCTACGAGCATAGTAATGTGTCCAGAGTGGCCAGGTGTAGCCCAGGGGTACAGGGTTGCAGCAGCTGATCTTACATGTCTGAGGCCAAAAACGCTTGTTCAAGCTTACCTGTTCTTTCTGAGTCAGTTCAGCTTCCTGTTTCACTGCCTAGTAGATTAGCAAAGGCAATTGCAATCACTCTGGCGGCAACTTATGACATAGCAGACCACTGACACACCCACACCCACGTTGAGCACCACCGGTTTTGACTCTATGATCTTGCAGTATATTGGCCAGCTGGCCAACAGACGCATAATACTTGCCTCTGCGTCACCCCGCAGAAGGGAGCTGCTGAGCAAATTGGGTCTAAAGTTCGAGGCAAGCGAACCATAACTGCATACCAACAGAAACCACCTACACTTACAGTGTCAAAACCATTGCCACAGTCACAGTTGGCAACCCACGCGCTCAAACACTTCATTGTTGTTTGCTTGTCATTTTCACAGCCATGTGTGCCATCTTGCACCCCAGGTGGTTGTATCCAACTTTGATGAGACCTTGCCTCATGACCAGTTCCCGCAAGCAGCTGACTATGCAGTGGAGACAGCACGGCAGAAAGCACTTGATGTTGCACGCATCTGTGCTGCCCTGACACCTGAAGCGCCAGCTGATCTGATCATCAGCGCAGATACAGTAAGTGACTTGCACAGTCTACTGGCTAGGCTCCTTGCTTGGCGACATGTACTTCTGCATGGTACCACTCTCTGCGCATGTATGTCTTGGGACGTTAAAGCCTGTAGTATGCAGTGTGACCAATCAACTACCATGAGGATACACCAGTCCACATCATGTTATACCAGCCCTCATGCACTGCCAGGATGTCCGTCCTATCACCTTGCAACACTCTCCATCATGCCATTGCTGCACGTCCATGTGTCACAGGTAGTAGAGCATGACGGCCTCATTCTTGAGAAGCCGGACGATGCTGATCATGCGTACAGGATGCTCAAAAGGTGGAGAGAAAAACTCGTTCTTTGGAATGCTTTCCTTGCTGCATTCTCTCAGATGGAACTGCAGTGCAATGCGGCTGCTGCTGGTATTGTGTGTGTGCTGTGTCATATGCTTGCTACATCTTCGTGTCACTGTCAGCCAACCAGTATCTGCGGTTGCCAAGGACAGCTGTTGCCTCGCGTCCTGATGGCTCGTCCCCAATGGGCTTGTCATGTCTGTTGTCGGCCTGAAGTGCAGTTTGAGTGGGTCATGTCACCACGTCCACACTGGTGTGGCTCTTGTGCTACCGCAACTGCACGGCTGCAACCTGGAGCCATTACGTAGTCATGACGGCGGCTTTGATGAGAGCAGTTTGTTCGTGAAGACGTTTTCGTGTACCACCAGCGTTGTGTTTGATCAGCTGAATGATGATCTCATACAGGCATACATTGATTCAGGTGGGGAGCTGTTGGGTCAAGCTTGCTGTCAGTTGCTCAAGCAATAAGCCATGTTATGTATTGCAGCAGTACGAAGTTGCTATGCAATGTGTTGCTGACAATGCTTTGTGGTTGGCTTGCAATCAGCAGGCTGTGTGCAAGCCAGGTACATGCTACAGGTTCATTTCCTAAACGTCAAGCAATCATCCAGTTGCAGTTGACAACAGTGGCATCAGCAATTGCAGGCTAATGCTGGGACCTGCTGTCTTATGCTTTGATTCAATGGTCGTTGACATGATGTGCTCTTGCTTGCAGGTGAACCATTTGGTAAAGCTGGCAGCTATGGCATCCAGGGATTGGCTGGTTCATTTGTGCGACAAATAGATGGCTGTTATTTCAATGTTGTGGGCTTTCCAATCAATATCTTTAGTAATGAACTGCTGTCCCTGATACAAGATGGGTACTTGCCCCTGCAGTCCAGTGTGATAGCAGCAAGAGCCACCAGTTGAGAATGTGGCAGACCAATATTGTATTTTCTGGGGAATGGTTGCTATTGACACATTCGAACCAAGACCGCGCTTTTTTAGTTCAAGAATGCGGGCATCAACATGGTACAAGCTATTCCTGCACGCCATGTACAGCCGAGCAACAGTTCAAACCTGCCTGCAGCCTGCTGTCGATTGCAACTCACATGCTTGCACTTAACAGGGTATTGCAGGTAGTCAAGTTGATTGTATTAACTCGTTTACGGATTGTTCAGTGGTGGCACTGGGCCAGGGCGCCGCTGTGATATACGTCGCACCCTTGTTCTCCACGCCAAACATGTCACGAGCACACGCCGACCTGAGTGTTGGACACTGTCACTGACATTGCAGCGCAGTACGAGAGGCCCCTGCCATGATTGTAGTACTCGCATGTCGCACCTTGTTTATTGTCGTCGGAGTTGGGGGGCTCAGCAAGACTTGCTGAGTGAGCGGCAAGTGGTATGCCAGACGTAGCTACAGCCATAAAACAGTCGCAGCCTCAGGTCAAGTTGTACCAGTCTCACCAAGGAATATTGAATAATTGCTTACAGGCTATCTGTCGTCCTTACAGTTGAACACTGGTTTGATCTGTTGTGCCTCATTCCTTGACTATCTTCGCTTAGTTCTATTACCCTTGACATGTCAACAGCCATGTTACGTTATTCCATAACCAAGCTTTGCTGGTCTCTTGCACCAGACTCGCAGCCATGCAAAGGTCTAGTGGCTTTTACATCGCTTCACTGCAGAGGTTTTATCACGCATTACAGCACCACAAGTGGTGCCAATCAAGGTACTGTGGCCACTGCAATCAGGACATGGCGTCATACCAACACAATGCACTTACATTACCACTGGAGCATACAACCATGTTCGATCTTTACTGCAGCAAGCCGCACTTGGTATCAAATGTTGAACTACCCATCGCACCTGAGTTGCCAGAGTCAAAATGCATCCTGACAGCCTACTGCATCAGCAGCCTGGTGTCCACACTCCACAGTCACTGAGCAGCAGCCAGCTGCATGAACCATAGCAGGCGTGCCCACAACAGCCATGCCCCCGTCATTCAGCATCTTACCCAGTTGGTGTTCTGCTGTTGTAGGGGCTGGCAGCCCTGTGTTGTCACCCCCTGATGCATCATCATCATCATCATCACTGTCACACAGCAACCCTTTGCTGGCAAAGTACAATGCCCTTGTTGCAAATGGCACACTCCGCACAGACACCCAGCAGCAGCAGGTCGTCAACAGGCTTGCACAGCTGTTGACTGAGCTGATACAGTACAGCAGTGCTGTCCAAAGCTACAGGTTGGATATGCAGCAGTACATGGTGAGTACTGTTGGTACGGTGTAAGTCATCATTATGCTGCCCCTTTCAAGCTGCAGAAATTGCTGATCTAATGCTTGGATCTCAAGGCTTGTTGGTACTGATTTCAACCCGTATCGTCATGTCATGAGTGCGCTCCTCATCATGACACACTGTGCAGTTACTGAGTCTGTGTGCTTGGTGGCCAGCATTGCCAGAAGATGTGTCGTACAATACTCTGTATGCTTATACTTTATTCATATCACTCTGCCAGATCAAGCGGCAGAAGCGTCTTGATGAGCTGTGTCAGCATGACATGGCTACACAGCAGCAACAGGAGCACCTGGAACAACAGCAGCAACAGCGGCAGCAACTGACAGCACCAAGCACCCCATCTGGCTGGTTCAGAGGGAAGCTGTGGGGAGCAGCCCGCGAATCTGCCAAGTCAACCCCATCCAACAAATCAAACACGGAATTAACCCCAAAGCAGCGTGTTAAGCTTGCTGCGGCGCAGCGTGAGGCACGTGTGTCAAGAGAGCTGGGTCCGGGCCCAGCAGCACCGTCAGCGCCCAAAGGAGTGTATGTGTACGGCAGTGTGGGCAGCGGCAAAACACTGCTCATGGACCTCTTCTATGACTGTGTGAAGACACATGCAAAGCTGGATTACCAGAGAAGGTATGGGATGCTGCGCTTGCCTGCAGTCAGCAATGCGAATACCACACCACATTGCTTTGCTGCTGCGGCAATCACTCATCTCTTCTGCTGATGCATGTATGGATATGTTGAGTTGTACCAAGTCAATGATGCAGATGAGTTGGGCATTGCAGCTGCTATGTTGGAGATGGCCCTTGCATCCGCCAAGATGTGCAATGTGTAACCCCATTGAGGTATATGTGTCCCATGTGTTGGTTGCACTCTTGTTCCAGTCCCCTTTCAAACACCACAGGCAGTTCCAGCTAACTTTCTGGAACTGGTTGTGTAGGCTGCATTTCAATGCTGCTATGCTGGAAATGCATAGCCGCTTGCACTTATTGGACATGCATCGTGGTGACCAACATTCCAACAAGCCACTCCATTCAGAAGTGTCCTCTGTTGGCATGTCTCCTACCTTTTCATCTCAAGATACTTCTCACCATGAAGAAGCTGATGACATCAATCAGCCCAATTACTCAAGCACTGCTGAATCATCATCATCCGACACCTCATCAGACGCACAGCAGGTGTCATTGTTGGGTTCAAACACACCAGAGCAAACAGATGATGAAGTTCAACGACAGAAACAAGCCAAATTGGCAGTCCTAGCCATCAGGCGACACCTCAGGTGGGGTGGCTGAACATTGTGTCTTGGGGGCCATCTGAGTCCAGTGCAGGATGGCAACCACTTATGCATGGAAGTGTTTCAAAGGTCTCATTATGGATACCAGTCTGGCTTTTGGATGGACATCACATCACGGCAGCAGCAGTCAAGGTGTCTTGTTTTTGTACCCAAGGTTGGTGTTCTGTCAGCATCAGGTGGCCCTACCTGCATAACAATGGACAGTGCAACGGACGGCCATCATTGTCTGCATGATGAGTATGCTGCGTTTCAGCGTATGACTGATGTAGCTGGTCTGTTTTGTAACGTGCATTCTCATCATCCCGGCCCCTGTTGCTGCTTTGCAATGTGCAGTCAGACACGTTTAGGGCGTGTGACCAGCGATGTGTTGGCCAAATCAAATGCTGACATCATGAAGGCAGCAGCACGCAGCTTCATGCAAGCTACAGCTGGTTCTGATCCCACTTCAGGGTGGGATGGGGCTGTTAGAGGGCATGTTGGGGCACTTCTATGCTTTGATGAAATGCAGGTGCGTGGGAGAGTCCAAGGCATCTGACTGTTTTAACCACTTTAGTTGTGTGGTACAGGTAACCTTACAGTCTGTGTGGTGATGCTGGTTGCAGCCATCCTGCCACGGGGCTGCACTATGTGGTGACACGACAGCTGTTGGCCAACATACAACTACACGTACACTCAGCAAGGCTGTATGTTGTGTGCTATGTGTGTGCACGGTGCAGCCCTTGCTGCTTTGCTGGCTCATTGTGTACCTCCTGCACCTGCTCTGCTGCAAATACCATACATCAGCCTGTGCGCTTGAGAGGCTTCATGCAGGCATGCCCCTCGGCCACCAACACAAATGTCTTCACCAGGCCTTACTGGGTTACCAACGCCAGCCTGGCCACATGTCTTCACCATGCCATCTGACTACATACCATGTTTGTGGCTGGCACAGGTGACTGATGTGTTTACTGCTGTGGCCTTGAAAGGCTTGTTTGAGGCATTGTTGGCTGAAGGCGGTGTTGTAGTCTGCACCAGCAACAGAGCACCAGAAGACCTTCCACGACATGGTTTGCATGAAGACATGTTCTCACACTTCATCCAGCAGTAAGTGGCTAGATGGTAGTCAGTGGCTGATGAGGCACCAAGTTGGTCACTGATGAGCCTAGATCACGGCAGCGTTGCATGCACCTGCAGACTGCTGTATATCCAGCTTTGGCAGTCTGGCTTCATTGTACTGCAGGGTACTACTGTGTAAGAACTAATCTGTATTTCTGCCCAGACGAGTTTGTTGTCATGCACGTTCAGATTACTTGCCAGCTGTGACATAGTAAACTTATCAGCCAACATGGATTACCGACGGCTCATGCTAGATGGAGAGGCAGCTCGCCTGTTGCAACAGCCGTTGCTGGATAGTGCAGGGCCCTTTGGCCAACCACAGCAGCAGCGACATGCAGAGCTGGGCCACAGTGCAACTGGCATCAGCAGCAGCACAACAAGCAACACACAAGGCAGCACAACAAGCAGTAGTAGTGGCAGCAACACAAGCAGCGCTAGTGGCAGCAACAGTGCTGTATTCACCAGCGACAGCTCGTCTTCCACAAGCAGCAGCAGCATAAATCACTCCAGTGCCGACTGCAGTAGTGAGCTGATAACTAACCATGTCAGCAGCAGCAGCAGCAGTTTAGTCTCTGCACCTGAACAGTCTCATGCACATGGTGCCACATCTGAACATCCTAACCGGCTGTACTACTGGCCTCTAGGCGTGGCTTCCGCAGCAGCAATGGAGTCCATGTGGCAGCAACTGACTGCAGACACCACAGGCAACCACCATAACAGTCATGCTCATGCAGACAGAAGCAACAGACAAATCAGTCGTGGCTCTCATCAGTCACGCAGTCCTCGCACAGTGATTCAAGTACTGTTTGGAAGGCACCTGGTGGTATCACGTTGTGCTGCTGGTGCTGCTTGGTTTGAGTTCGAAGAGCTGTGTAACCGGCCTCTGGGAGCAGCAGACTACATGGCACTGAGTCAGCATTTCCATACTGTGTTCATATCAGGTGAGCACTGATGCTGTGGTTGCAACAGTGCTTTCATGTCAAAGGCCATAACATGCAAAAGTGACAGCAATATGGCTGCAGCAACCCCCAGTTTTGACAGCCCCGTCATCATTATGATCACAGTATTGTTTTGAATGTTACAGGAGGGGTACCAAAGTCTGTTCATGCCAGCTGTGGGCCGAACGTTGTTCAGCGGTGCAAAGCAGCAGCTGCCTGCAGCTATGCAGCACACGGCATGCCTTGTGACATGCCATACATGATTGTGCTGGCAGCACGCCTGTTGCAACCCCATGCTGTTGTCCCATTGTATGCATTCTGAAGCCCCACGCATAGTGCAACCTGCAGTTGCAGCTCAACAGGACGTCCCACGCCCTACCAAACACCAAGCTGTCATTTTACTTGCCTACTGTTCATTCTGCTTCCCTCAGGCATTCCCCCATTGTCCATGACCATTCGTGATCAAGCCAGGCGTTTCATCACACTGGTTGATGAACTGTACAACAACCGTGTGCTGCTGGTGGCCAGCGCTGCGTGCGCGCCTGACACGCTGTTTGCAGGAACAGAAAAAGATGAGCCCATTCTGGACTTGGAGAGCTTGCAGTTTGAATCAGCAGTGGAAGGTCAGGTGGGCCCCATGCACATGTCATGGGGCGGTATGGTGCACTACAAGTCTTGCATGTATCATGTGAGCATGTTATGTTATGAGGTCAGTACTGCTTTTTAGACATGACAAAACAGGCTGAGCAGTACTTGACATGCAAAGGCAGATGCCCTGCTGTATGGTGGATGCTAGTGTTCATGCCAGAGTTGAGTAGTTGTAGTCTTATGTTCAAATGCTTGCTACAATAGCTGCCAAAACCTGCAGGTCTTCGATCACTGCATTTTGACGCAGTCTCTGACCAAGCTGGTAATGTTATGCACCACTCACACTGCCCAGCTGGTTAATGCCATACATGTGAATTAACTGTAAAAATACATGTGTCACCCCAGGTAGCAGGCTGAGACGCAATGTGTTGTCCGATGGTGGTGTGTCCCCAGTCCTGTCTGATGCACAAGATGCCAAGATGGCAGCAGCCGTCATGGGAGGCCTGGAGGAGCGCTTTGCCTTCAAGAGGGCAGTGTCACGCCTGTATGAGATGCAGTCACCCCTGTACCTGCAGTCATGTGCAATCAATAATGCTACTTCTGGCCACCATAAGCTTGGCTTGCCCGCTGCACATGGGTGTGAAAGCTATGTTTAGGCCCCCTATGTTTGGGCATCTGTCAGCATGGAACCTTTGAGTGCGTGAGTAGATAGGTGCGGCAGTGGTGCATCCTTGGGGCTGTTATCTGACCACCTACTCAGTTGCAGGTTGATTGGGGCTGACTGGAGCGAGTCAGGTTTACAACTTCCGGACTGACTGAAATGGGATCAGCTTAGTTCTGCTGTCGAGTCACTCAATGCTAGATCCCGTTAGCTAGCTGGTGTTTTTGTGTCATCTTTGTGGCAGCTATTCCTCAACCACCAACTAAGAAGCAACTGAATCCACGCAAATATGTTGGCTGTCACCGTATCTTATGTCTATCAGTACTAGTTCTTGTATTGGTGCATGCTTGCCCAATGGTTAGTTGGACGATCAAACATTACAGTTTTCAGCAGCATAATGGGCCGGCACTGATACAAAACGCCAGGCTGCTACTCGTACTACTTGAGTGCATACTCTCAGTCAAAGTTTATTGATGAGTCACGCTGCGTTCAAACCACAGCTGAATTCATATATGCCACCACCAGTGTTCAGCATAGATGCATGAGTACAGCAGTCAACCTATGCACTCTATGAAGCTTCCGTCAATGTGCTCCTCTCTTTGTTACTCTCTGCCTGTTCACAACACCGCTCACATAACACCATCACATTGGCCAGAGCAACCAGGGCGCATTGTTGCATGCCTGACTGACACAGCGGCCAGCAGGACACTTGTCTGCAACACAACATGCATTAGTCATCCTGAGTTAGTCATCAAGCCGGGAGACGACTGCAGGATATTCTATGCATTCCCACTGGCCACTGCTTGCACTGCAGATGAAGTTCGCCTAATTCAGATTGCAGTCAACTACAGCCCTGCGCCAACACGCCGCGCTCCAACAGCGAGCTCTGGACGTGTTGTCTGCAGGTGTTTACAGGTTCTCAGTGCCGGTGATCTTCCTCTTCAACTCGTCAACATCCTTGATCAATTCCTCACGGCTGCTCTGTGGGCATGAAACAGTACAACACATGTGCAACCAAGTCAGTCACAGGGTAGAAACGCTTGAGGTTGCAACCAACCACTGTGCGGGTGTGCAGCAGGTGTGGTATGGTAAGACAGCTGCCAGAGCCTGGAGTACGCCCCAACATCATGGTATGCTGATTGGAATTTTCATCACTGTACAATTGGAACACTGCACATGTAAGCACCACCATCTAAGCAGGCATCTGCCGTTGCTGCTGGCAGCTGTCAATGATTGGGTTCCAGCCACTGCAAAGCAACCAGCAAGTGTGCGCTCCTGCCTACTGCATATGCCATGGTTCAGCACCAGCAGTGACTTGCCTTGAACAACAGGTATCTGTAGACGAACCAGGCAGTGTAACCAAGACCGACAAGCTCCAATAGCTTGGGGATCTGCAGCAACCACCAGACATCAAGAGCACTTTACACAATACCATTGCAAGCAAGAAGCTGTCAGTTGGAAAATACTTTCTCTGCAACAGTGCCGGGGGCCCAGCAATAAGAGTGCCACCTGCACATGCTAAGTGACATCACACGTGCAGATCAAGCTGTTTATCAACACAAAGCACGCATTGGTAACCGATCACCAAAGTGCTGCTGTGCTAGATGAACAGTACACGCAGTAATAGCGTACCAGTGGCACAGAGTTGATTGCAGACACCAGTGTTGAGCTGAACCAGATGAGTACCAGACCTCCCGCTCCATACAGCACCACTGAGGTCTTGTTCTCTACATTGTCCCACTGCGATAACACAGCACACGGTCAAGACCTGTGCCATTCGTGCTGCCGTCACTGCAGTTAACCGCAAATTCCTGCAAAAACAGGCTCAGAACTGTGGTTCTACGCTCAACGCTGTCTGTTGGAGCCTTTGAGTCAAGTGCCAGCTGATACAAACGCACTACTGGCAAGGCCTGCTGTGTTCTGTGTGCACCTTTTCTTGAAGATCTCTGACAACTTTGTCAACGTCGACCTGGCCCTCAGTCTCGGCCTCGGCGCGAACCTTCAGTGATCTTTTTGGCACCTGTCACATGCGACGACCGTGGGCTGGCTGGATCACAGGCGTGTCATATGATAATATAACACACCATTCGGCTTGCTAATCACCTGTGTGCGCAAAGCTGCGGGCCTGGCCACAACGTTCCTTGACAGGCCAAGGCTTGGGCGTGTAGCAGCTCCACGCACGACGGTGCGAGAGCTTGAGGCGTTGAGGACACGGCAAGCCATGTTTGCCAGTTCGTTGTACGTACGTAGGCACACACACTGTTCAAGTGCAAATGCAGTGAATGTGGACACTGTAGGCTACGCTTGGCCATATGTTGGTGTGGTGTTATGACTACGCAAACAGCATCAGAATTGGGCACTTGTTATTGGCAGTTCCATTGCACAGCAGCGGAGCACCGGCGGGCACCAGCGGAAGGTCCGCGGCACCAACCGAACTGATGAGATCCGAGATCAAATTGCCAACTTTGACAGATCTTTCAATGTGGCGGTTGGCTGACTGGGTTTGACCAGCTGGCTGAGGGTTGACTCATTGACTGGGCACTGGGCCACCTAGTGGCCTGTTTCCTGCTGGTCCTGCAGGGATCACTGGCAACCTGACAAGCCACATTGGCTCAAGGGGTGAACACGCTGTCGAATCCTCATATGCCACAACGAAAACTTGTCACATATGCCATGAACCCTTCACAAACACACATGGTCTTGAACATATGCAGCAGTAATGGCAGTTGCAGACCAACACCAATACTACTCGGCCCCGCACACTGACACTGCAAGTAATGTTGTTGCACAAACAGTGTATGTTATGTAGCAAGTCAAAAGTCTGTCATGAGCGCAGGGGCCTTGGCAGTCAAGGGATTTGATATTCTCCCATGTGACTACACACACAAGGCATGATACAACAGTACCAGCTGCTCTGCCTTGGTGACAATGCCATTGATCTGACACTCTCACATACACTCTCTGAACCTGATGCCAGTGTGGGTTGCTGTGCAGCATGGAGTCAATCCGCAGCACCACTGCCACCCAAGCCTGTCATAGGCCTTGGGTGACCGCTCTGGCACCTGTTCCAACAGCTTGTGGGCTACAGGACTGCTGCTGCGCGCCGCCTGTCTCATCAATGCAAAGCAGTGTACAGAAAACTGAGCAAGCTAAGGGTAGCTACTACTGATGGTCGGAACCAACTTCAGTGTAATATTTTGACATCAGGCTCAGGTCACTACTACTGCCTCAATTGGTGCACTGCCAGAATGCTACAGCACCGCCCTTATCACAGCTGACTAATGTCATGCAGTTACTGCTCCAGCCTGCAGCCACCACAGCCTCCTTGTGATGCTTGAGTACCCGGACAGATGCTGAACTAGTTGCAGCTGCTTGCATGTCCCATACATACACCTGCAGGTCAACGCAGCAGGAGCGTTGAGCTACAGCAACAAGTTGCACTCCAGGGTTCCAGGCCATGGCTGTAGCAATCCACTTTTCCATGCCATAGCTACGGATAAGCAGCACTTGACAAAATGCTGACATGCCATGCGCATGACACGCAACCATTTCCAAACGATGTATGGCGGCAGAACGGATAGTGCAGTTTAGCACAGCAAGCAAGAGCCATGCATATGCCCATACCCTGTACGCTACAACTGCTGACTTACCATGCCATCTGCAGAACCTGCTACAGCATATCTGCCATCTGCACTCAGTTCCGCATGACATTTGCCTTTGCCCATCGCACCGATGTGGCCTATGACAAACCCTGATGCCTTGAGCGTCTTCACCACGGATAGGCTCCTGTAATCCCACAGCCGCAGCACATTGTCCTTTGCAGCTGTCAGTACCACGCCATCTTTGTCAGTATTGGTGATGGACAGGATGGTTTGTGTCTGGTCTCTGGTTTCAAACAGCGCCTGTGAGCCAGCACGGCTCTGCCGCATGTCCCACAGACACACAGTGCCATCCAAGTGGCCTGTACACATGGGGGAGGAACGGGGACAGATGTGGTTGTATGACACTGTCGGAGGGGAGTAGACACTAGCACACATGATGCTGCTGACAAAAGATGAAGCCAAGAAGCCACAGGTGCAACAGTCATTGCTGCCAAACAGAGTTATCACGCTATATGACGCAACCCATGACACAGTCATTGCAACAGGGGCCAGAACGGAGGGACCACAACAATATGGCATGCGTAGTCGAAGCCACGTGCTGCATGCCGTTGATAGCAACTCCATCAGCAGGGACTCTGCACAGCACAAACAACTGACAGTGCACAGATCTACATTCAATCATGCACGCATGCCAGCAGATCATGATGGTTGTACCTGTGATAATGGTGCTGCCATCTAATGACACACACAGTGAATTGACTGTTTTGGCACATGGGATGCTGCGTGTGCTGTAGCCCCGCGCAAGATCCCAGATCTTCAGAGATCTGTCCTCGCTGGCAGTCACTGCCACAGTGGCGTCCAATGGGCTACAGCAGACACTGGTAACTGCTTGACTGTGGCCAGTCAGTGTTTGCCTGGCTTGTCCACCATGCACATCCCACACCAGTATTCGCTTGTCACTACCAGCACCAAGGATCCTCTGCCCATCAGAGGTGAAGGCCACATCATTGACCACACCTATAGCCTGTAAGTGAGCACAACAGACAGGCTAGCACCACTCCACTGACAGCAGTGATGCAACAGATGCGCTGTGTGTTGTTGAACTCTGCTATCTGTCACCATGGGTCAGGCTACAGGCTACAGTCAAGCTTTCCTACTGCCCATACATGGAAAGTGGGCGTTGCACATGGTGTGCAGCTTCTTTGAAACTAAGAGTGACAAGCAACACACTGCACATGAACTTGACCGGCAAATCACAACTCCGGATGGCTGCATTACCCTGGCAGCTGCACACAGAATGATGGTTCAACTGAACCCTATTTCGCAATGTAAACCACTCCCACCTGGTATGTATTCACAGGTAGAAACTGGTTCAAGTCCCAGCACACAGCTGTCTTGTCCATCCCGCAGGTGGCCACAAAATGACCAGGCCGTTCAAACACCAGGCTGCAGCAGCCACCCTTATGGGCTGCTGCCATGACTTTATGTGGTGCAGTGGGCAGCTGCTTCTCAGGCAGTGGTCCAATGGGGGCTTCAGGCAAACCCATCATCTGCTTCAGACTGCTGAATGCACCAGGACCAACAGGACTGCCTGCAAGCATGAGAAGGATGAACAATGTTACAGTAGTGCTTGGCTGAGCTCAAAGTAGTGTGACGTTATGGAAGGGTACTTCATGCACATGTAGCATGAGATCGCACAAGGACTTGGGAGCGGTGATGACTGCTGCCGCTGAGAGTTTTGCTGAGGACAGTTATAACACCACAAACCCACCGTGAGGGAGCAGGGCAAGTATCTGGCAATGTGATAACGGCAACCTGGTGTTGATGTTCATACGCAGGTGTGCTTATGTACGTAACAACCGGGTTTTATCTACAGCAGTTTCACAAACATGGACTTCACCCACCCAGCCACATTCGCAGCTACGTGTGCTGCTGTTGGGTAACCACATGCACCAGCCCGCTACACATGCACATCTGCAGGGGCATGTTCCATACCTAGGCCTCCAGTGTCACTGCTGGTGCTTTGTGTTCTGCTGACAGAGACACTCACAGAAGCACTCACAGCTCCTGAGCCACCTTGTTTGGTGTCGCCAGCATCTTGTCCGCTGATCCTCCTGCCAAATTTTAGTATCTTGGACAGCTGGCTTGCAGCTGCAGTCTCAGTCTACAAGCAGCATGCAACCATGATATGGGATCATATGACTGAGTTGTGGCGAACTACAATGACAATGACAACAGGTGCATGACTACCAACATCCCTCAGCCTACAGCTGTGCCTTCAGTACGCTGCCAGACTGGTGGTCCCTAAACTGGGACTTCTCCACATGGCAATAACCATGCCTTTACTGATTACGTGCGCGTTGCAGGGGCCAAAATTGGCAATTGGCCCAAAACAGTGACCAATGCTCAGGCCAAGTGGCATGCTGCATCATGCATCAGATGAAGCAAGGGTCAGAGCCTCTTGCATATGTGCCCACCTGTGCAATCTTGGCATTACTCAGCAATTCTTCATGCATCTTGTTGATTTCATTCAACCGCTCTGCCTCTCGTGCCTTCAGGTCTATCAGGCGCTGCACCAGCACTGTGTTCTCAGCCTTGAGCTTGCCAGCTACCTCCTCAGCTTCAAGCTTGCTGCTCAACCTTGCCTCGGCCTCTGCTGCCGCCATCTCCCTGCACTTCTTTTCTTCATCAAGCGTGGCACTCAACTCAGACAAACGCGCTTTGAGCCCAGCAATCTCCTCAGACTGCTGTGCAATGGTCTCAGCAGACTCGGTAGCAAGAGCTTGAGCACGTGACAGCTGCCGCTGAGCTGAGAGCAGCTCTTCTAAGGCCTAAAGGAGCAGCAAGAGAGTGCTGAGAATTGCAGACGTTAGCAAGCATGCACAGAAGATACTGAGAACATCCAGCCCTGCCCTGGCAGCAGAATCACCATTCCAAGGCCCTGCTGGACCCTCATGAAGGCAGTGTCAGCACACACCCAAGTTCAGCCGTCCTATGTGTCAAGCATCCAGAGAAGGATGACACCACAACATTTTGAAAGCGGCAGCTGCAGCTTCCTTGCCGCACCAGGCTCCACAGTCACAATGCTAGAACAAATTTGCCTGGTATAATCGCGCTGCTGCTGCTGCATGCATCCGCTCACCTTTGATTTGTCCCTGTACAGGGATGACAGCTCTGCTTGAGCCTTCACAAGGTCAGCGCGAAATGCTTCCGCCTGGCAGTGTGTTGCAAGAATGACATAATATGTGCTGTGACTGATGTGTGTAAGTTGCAGTGTGATGGCAGTGTAGGGTTGCTTATTGCATAAGTCAAGACTAGCAGTAAATTCACACAGATAAAAGGCCAAACCAATGAGAGTGTTGCTGCAGCAGCTGATCGGCTCACACAGCGTATGGTACATAGATCACCTTTGTGGCAAAGTCTTGTGCAGCTAAAGCATCAAATGATGCCAGCTTTGTTTGTAGGGATGACACTTCATCACGCAGTTCAGCAGCTTCTTTGTCCAGCTGCCCAACACGAACCTGAGCGGTGACGAGGCACCAACAGGTGAGTCAGCAACCCGGTTGAGGCTGCATTGTTTTGGATTAGAGACCCCACATCATGGGTATGATCTGACCACTATATGGTCAGTTACAGTAAGATGACAGTGCCATGTAATGGATGTGTGATGGCCAAGTATGGCCACTTTAGGCCAGCTTGGAGCCTGGTCTAGTGCGCTGATCCACTGACATGACACATCACTTGACACGACAACAAATGCCTTGCAGTACTGGGTAGCAGTACAGTGCAGGACAGTGCATTTTGGACCACATGCCGACAGCAGCAGCAACAGCCTGCATACCTCCAATTCTCTGTTATGTGTGAGGCATGTGGTGTAGTCGAAGATAACCTCCTGAAAGGGCAACGTTTGCAGGGCGTGCAGGGTTGCCAACTGCTGTTGTATGTTCAGCTCCAACTCCTTCGCAATGCCAACTTGCATTTTGCAGCCAACATAAAACGTGCTATAGAGCTGGCACTTCTGCACGTCGTCGATACCGGGTCAGCATCAAACGTGTTGCTGCCAATCCCACCGCATACGCAGTATGGCGAGGTGGTGTCGGTGTCCTGTCCAAGGTTGGGGCATGTGTGCATGTCGGTTCGCAGCAACGGCCTGCAGCTGCACTTCACTTACAGCTTGCCACAATGCACCATTACTGTGCAACTACACGACTGTCATAGGCCTCCCTGGTCTGCCACATACTCCTGTCCTTGCGTGCCATTGTTACTGGGTTTGGGATCCACGTGGCAGCAAAAACGTCGGGCATTCACTGCAGGTTACAATTCTTGTGTTGTATTTTGCCGCACGAGTGCTGAAACATGGCTGTTGCTGCTAAGTTACACGGCGTTACAGCTGCACATACGAGACAGGATACCACGCTCCTCAACGCAGACACATGTCGGTGACATGTAACCTATGTAACTAGGCTGAGGACACACGACGTGAGGTCCTGAACCTTATCCGATCTAGATTCATGTGCCTATTTATCGGCCAAGGGAGATCTAGATGCCGTGATCACAGCAGTTGCTGTGCGGCTTGCTAACAGCAGGTTGAGGGTATGGCGGTCTGGTTCCTGCCACAGTGGGGTTCGTTTCAACACGCTGTGCTTGAGGAGGCGTATGCTTCGTACTCCAGCACCTTTTGGTTCAAACCTGCGGATAAACGCACGCTGTCTTTCTACGTGCTGGTGTTCATCCTCTTTGAGGCGGGCAGGTTCAACACAGAGCACAGCAACTCACCTGCAGGCAACACTGGCATTGCAGATCTTATCTATGGTCTGTGCTTGATTTGCCACGCAAGCGCTTTGTACTGGTTACTAAGAAGCCCACAAAGATACCAGCGATGGCGGAACGCATTCATCATGTTCAGCCGGCTGATGTACAGTTGGCTGTCCTCAATGATGTTACCATACTGGGCGCCTGATTTTGGTAAGTGTCCCCATCATGCAAGCAGGACAGCCATGGTCATTTGTACATAATCATCACATTGTAAAGTGGGGGTCCAAGTCAGGCAGGTGTGCAGCTGCTTGTAGATGATAAGCAACAGAGGGGGACTGACTGCCACCACATGTATAGCAGGACACTGCAAACTGCTTTCCTGCAGATGAAGCATCAGTTGTCAGCTCTCGTAACCCACATGCATGCATGTTGTTGCATGAGCAGCAGCAGCATATGTTGACATACTGCATGACATGCTGGTTGGCCTTGGCTTGTAGGTATCACAGGCTACAAGAGCTTGACAAAACATGTCATCATATCCACCGGAACGTTCCTGCTCAACTGGTATGCTATGGGCATGCCGTTACCATTCAGGCAGCATGTCATTATTCAGTCACTCAGCATCCTGCTGTTCGTGCAATCTGCTACAAACAGGTACAGTGAACACCATGTCAACACCAGCAAACATTAGCTAACCTGTGAAGCTGTGCCTGTTGGGCTACAGTCTCAACAGCTGCGGCATCTTTGCACTTGCTGTGGTGCCGTGATGGCACCTGGGTGGCGGACGGGGGCCCTAGCAGGAATCTCACCATCATAATGGTCCGGCATGCCACTGCATCATATACGTGAAGCTAGTCACAGCCACCGTACACAGCATCAATTACAACACAGTAGCCCACGATGTATCAGGCTGTGGTTCATTTCATCATGCCGTGCAGCATGTCATTACCAGGAAGTTGTTGGCATTTCAACAACTGTCGTGCGCTGCTGCCTGGTTGTAGGTGTTGTACCATCTACCTTCGCAGCCCTCTTGCAATGTCATTCTTGCAAAACCTAGACACCACCTTCAGCTGGCTACACATGTTCATCTTGTATGGCATTGCCATATCACCAGGCTACTACACATGGCTCAAAGTACGCAACACTACCAACACCAGCAGTAGCATCAGCAGCAGTAGCAACACTTTAAAGGCAACACTGCTGCCAGCTACTATCAGCAGTGCTCAGGTTTCGCTGGACTCAGCACAGCCTGCTACAGCCATTGGTCCAATATCTGCAGCTGCAGGGAAGTTACCGATACCTTGGTCTGTCGTCAAGTGGGTGTATCTGTTGGTGGGCCTTACTGCAAGCAGGGATGTGTCCAGTGTTGTACATGCTATGTGCTTACCTGATGTCATTGTCTGGCAAGTATTGCTGGGCTTTGTGTTACCGTCGGCTGTCCTTTACTACTTAGAACTCAGGTCCAGGCGCCACTTCTTGCAGCAATGGCGACGCAGAGCACGGCAGCAGCAGGAGCAGGAGCAGCAGGCAGCGGGTGATAACTCTGTGGCCGATGCCTTGCTTGGTGTTGATGATGTGGAACAGCCATACATTCCAGAATGGGTACGAGCCGTTGGCAGCTGTTTGATGATGTTGGTGATTTGCCTCACAATCTGGGACCTGCTGAGGTTGATTTTGTTAGCACCTTTCATGCAATGATGCGTGAAGGTATCAGTGTCAGGACCACTAATCCGTCGCTGGCCAACAGGCTTAATCATAAAATACCAGAAATGTTTGCTTTACATTTACCCAAGAAGAGCACAGCAAATCCATGCACTGCAACAATCTGCAGTCATACCATCATCAACATCATGCCGGCTTCTGTGGCCAATGGCCTTTGCTCCTGCATGCCACATGCATGCACTGGCTTTATGTCTGGGTGCGTGAGCGCTCATAAGGGCCATAGCTGGGTCAATGTTGAACACGCATCTTTACACCAAGTCATTTAATGGTTTGAATTACAGTGCACTCAAGTGCAAAGCCCCTGGTGGTTTTGCTTGCTGCTGCTTTGTATGCTCATCCTTCCAGCTCATGGGTTTTGGGCTCCCAGGGGCTTTTGCTATTGATCAGGTGGGTGAATGGTCAACTTGATGCAAGTTCAGCTTGGTACCAAGGCAAGCAAGGGGGTATGGTGGGAGTGGTGGTTGTGTTTTTGGGTCAACCTTTGAACACCTGCTATTGCTGTTTGATAGAAAGTTCAGGGGATGCTGGTTTGACTGTCAAGCACCGCACAATCATGTCAACAACGGCATCAGCTGTGAGCAATGTGGAGGATGTTCTGCAGGAATCAATCATGCTGTCATAATAAGTGAGTAAATAGAACGGCTGTGGACATGTATCAATGCGATGTGGCCAGGCAACTGGCCACCTGCCATGGTGGTTGCATGCTGTCACGCTCTTCAGGTGGACCGCAATACAAACCTGATGTATGTGTGTTAACTTGTTGTGCGTCGCCTGATCACGACTGAATTTACAGGAGTTCAGCACAACCCATCTGTAATGGTTTTTCTTGGCTTCCTGTGGGTACTAGTGTGGTGATAAGGCTGGCGCTGTTGAGTTGCTGCACCTGTGCCATCACTCACTATGTGCTTCTGACGCATAACAGGCATTCTGGTGGTCATATGGCTGGTGTATATAGGATACTGCCTTCATGCCTGAGACAGACTTAGTATCATGCCGGCAGTGGAAGTGTGCTCAATGCATGCGGCATGTGGTCAATCTTACCGCCATGAGCTTGATGTGTACATGATGGCACAGACATACAACCATGAATGATTGGTTGATTACATACTCAGGTGCAGCTGCCACACAGTACAGGATGATCAGCTGTTGTCGCATAATCTCCAGTGCAATACAAACTGCAAGCAGTACTTGGTGATAAATGGATGGAGTCATAAGTCAACCAGACATTGGGGTCTGATGAGTGCAGCTATGGGGTCAGTTGGGTGGTTGATGGCTGCAACTTGTCCCTTAATCCTGGTTCAGGTTGCTGGTATGTAGGTAATTACCAGATTTGTGACAGTTTCCTTCATGTTACATTGTTACTTGCAGTCACCAGATGATCGGAGTGCATGCTAGGTTATGACTGTACTGCTTGAGCAACTCCATACCTATTGCAGTCAGGTTTTAGGAGGGATGATGGCTTGGAGTATTTTGGTGACAGCAGTGCCTACTCGCAAGTGCAGCAATCCAAGCCCATAATGCAGCGCCAACTAGCAAGTGCAGCACTGCAAGTCCATGATGCATGCAGTCCATCCAACGTACGTTTTTGACTTGGGCGGTTCCCCATGCTGAGTACACATATCAATTCATTCTATACTCTGTGACTTACCTTGTGGCAGGTATTAGTTTCAGCAAGCACTGGGCTATGGCAGCCCAGTGCTTGCCTACTGAACAGGTTGCACCACGAGAAGGTTCCTGCCTTAGCAACCCAAAAACCATTGGCCGTTTGTAAGCTTCCCCGTAGACCTACAAGAACTGCCGGATGCGTATTCACATACGGGGGCTTGCACAGTCTACGTTTACTGGCACCGACGGCTAGCAGTGGGGGTTGGTTACCCGACGCAACTGCTGCCCCAGGTGGATGTGCCAGATGGAAAGGGGCCCGGCTCTCAGAAGGTGGGACCACAAGCGTACCCATGGTCCTAAACACCTCCTGTTCGGCCCCAAAGGAAAGCAGAAGGTACAGTCTAGACTGTAAGTGGCCTGATGCCTGAAGAGGAGCGTTGTCGAAATTGCTGTCGAAGTAAGCTTCTACAAAGGCAATACAAAGACACAAAGTTACTTCGACGACACTCCTCTTTAGGGAGCAGGCAGCGGTGACGCAGCGGTACATTGCAAGGGGAGGGACTTCATTAGCGTTTGGCCTGTCAGTGTACTCTATGTATATGGTTGGTAATCTAGGTACATTGGCCTCAAAAATCCTTGACTGTGCGTTTTAGCATTACGAGCCTGGCGGGTCAGCTGCTGCCAACTCCGTTGACTGCTTTTGCCCGCGCGTTGACTGGTATCACCCGCCGGTATCACTCGAGTCAGTCGAGTGCCTCAGCAAGGCAGCATGCTTACTGCCATGCTGTCACGGCTGCAACCAAGCATGATAAACATCCTACCAAAACATAGAGGGGGACGCCAGCAACCCAACTGCCTCTTCTGGCGGCCACCATGTCATAATAGGGCACCATGCACCAGCACATGCTCAACATCACTCAAAGACATGTGTGTCTTGCTAGCTGCTGGTCTTCACCCTGCCGGCAGGCCTGCCCCTGCACTGCTTGAACTGTGACTTCAAGTCAGCAGAGCGGGAAGTATTGGGTAATTGAGTTTCATTGGTACTGCCAATCAGCACTAGATCTGGCTTGTCAGTACCTGCATCCCAGGCCTGGTCATGATGGCCTGCAGTGTCCTTCTGTGGCACACGTTGCAGACCTGCAGTGTCATGTCCTCCTGTAGCTGTCCTTACTACCCTGCTTGAAGCAGCATTTCCAGCAGCACGCCTGCCAGTAGGTTGGATCGGCTGACTGCTGCCTCTTCCCACATTGCCTCCCGTGCTACTCCTACTGCTGCTAATGTGCGCACTGCTGGGCTGTGGCAGCTCCGGTGTGCACACCTCTCTTCCAAAATTGCTGTGTTGCTCCCGGGCAGCAGGTGCTGCAACGCGTTGTATGACACTCCTGCTGCCACAGCGCTGCGCCCCACCAGATAATGTTTGTCGTAGTGTTTCCTGCTTGTGACCAGGACCTCTTGCCACTGGCTGCTGCTGCTGCTGCTGAGCCTGACTGCTACTGTCCACTGTTGCTTGTGACTGTTGAAGTGATTGGGACAGTGATACAGCCCTTGTACGATGCACAGTGATGCCGGTGCTGCTGCTGTCTTGGCTGTTCTGGCTGATGCTGGCTGCTGACAACGTCAACCGCTTTGGTCGTAGACCATACCCTGAAGATGATGTCATCACGGCTGATGAACACATTCCTCTGGATAATCCAGTACCAGCACCAGGCTGCTGCTGCTTGTGCTGCCTATGTTTCTTGCTAGGCGAGTCTTCTACGACATCACCTGCATAAAACCCGGGAAGCATCAATGCATAATACGAGGGATTGCATGAGCAATCCCAGCCAACTTGTGGCATTATGCCATCATAAGACATAGGTCATAGGTCGGTTTGTATAGACATTCTGAATGTGTGCGGAGCTGCAAGCATTGAAGCATATACGCTTCCAGAGAGTTACTGAGAAGGGTAACTGCAGCTGACCAACGTCAGTCTAAACTTCACATAGCAGGCAAAACCTGCATGGACATGCATGCACACACCACGGCACACCGTGACACAGCACCATTGCAAACACGCATGCACAAATGAGGCTTCCTTCATGTTGTCATCAGTCAGTGGGACGTTTTATGCTACTGCAATGACTGCCTCACCTGCTTGTGTGCTCCGCTTGAGTGGACTGCTGCTGTCATCTGCACCACAGATACGTAGCTGTATCAGACACTCTGTAGACTCAGCAGCATCACAATCATCTTCATCATGCCCATCGTCATGTGCACATGCAGGTGTCTTGCCAGCGTTGCCAGGGCTGAGCTGTAGTCGTGTGCTGTTGCGAATGAAGTCAGCGCTTGGTGCAGGCAGCTTTGAGAAGACATATGCCGTGAAGGTACGCCCGCTCCCTGAAGCAACAGGTGCAACAGCATGGTCATTCATCGGTTTTTCCTGGTGTGTCATTGGGCTGTATGGTGGTGTATGGTTTTTGGTCTACACGTAGATGATCTGTGCCCATCACAGCTCCAAAGCTGCTTGCAGTTCAGGCAGCATGCAGTTGACAGAGCCCTTGAGCTCATGTGCTGGTGTGTCTACTGTACCCTGAGACAGATGCAGCACCATGACGGCTGCACCAACGTCAACTGCGAGCTTCTGCAGCAACCTCTACCTTGCTAATTGGCTTGCAATCAAAGCAATGGCACAAAGACATGGCCTGGATCCATGCACTGTATGTATTGTAATATATGGCATGCGTTACTATCACCCACCTGACATATTGACAGGAAAGCTCTTGATGAGAAGCAGAGGACCAAAGCCAAGCTGCTGCATCTCCATGCAGGGATCCTGCTTGCGCATGGCTCGTTGGACCACTGCAACAGCCTGCAACACAGACAGGGCGACTGCTGAGTTTACATGCCAGTTCTGCAAGCATGTTCATTGCTCACATTCAGTGTACAGCAATCAATACTCTCTCTGCTGATGCATGTGTAGAAGGTTATCGCATCTGCACCTTGATATTGCCGAGAGTTGTCATCCATCAGCAGCAACAACAAACCTAGGGACCAGGGGTTAAGGACCCAAATCACCTTGAGTGTCTTGGACTGCCTGAACAATCTCCCAAAAGCAGCCTTGCCTGATAATGGCACACCCTCCCAGAAGGAGTAGGCATGAGTGGCTGGGTCCATGCAGGCAACCTGGAACATGTAGACAGCAGCACAATTCAGGGTCTTGGGGGTTTCACTATGGCAGGGGTTGGGCCATCTGCTGCAGACCCATTTGAAATGCAAATTACCGAGCCGTAATTGGCTGCACCATTGCGCCTTGCCCAACCCTGAATCTTATTTGCAACAATCAACATGCATCATGCATTTGAGTGTCTGTGCAATGCTGTACAACAGCAGCTGCTATGGCTCCAGACTTGGTCTCGTCATACCTTTTCCACGGGGGCACATGTTATCAGAGGCAGGTTGATGACACTGGCAGTGGCACCACGAACGCACAGCTCCTCTGCTGCGTGGCGCACAAACACATCTGCCTTGCTGCATTTAACGTGATCCACTTCTATGCCAAATGCATGTGGCACATGGTAAGCCACCATGGCATGTAGCAAAGGTCTGCACTGCACACATGTGTGTTACATACAGTGATACAGGTACATGTGACAAAACCGCAGACCGTCCCTAAACCCTTGATAGGAGGTCCATCGGGTCTTTGGCCGTTTGACAACCTTCATTTGGCAAACATGTGAGTGCGACAGACACACTAACTCAGCAATGCAATGAACTGTTGTGCGGTGAAAACCTATTTTGTTACACCCTTGTTTGTATTCTGAACTTCCATGGGACTCACCTGCCAAGGCCTGCTCCAACATCCAGCAAAGCACTGTTTGGTCCCAAAGAGCAGTTATGATGCAAGCAGTCAAGAACCTTTTGCATGCCAGTAGCTGTTATTGACCCGTAAATCCCCTCGACACCTTCCCCACCACCCAGCTTGTTCTGCGACACACAAGCCGGTTGTGAGTGGCCATGTCCCGTCAACCGCCGAATAAAGATCAACCCGCAATGATTAATGACATGACATGCCATGAGACATGAGACGATCACCTCCAAGCTCTGCATGATGCTATACAGCACATCTATTTTCTTCTTCTCGTTCATAGCGATGCTGTTGGAGGTGCTTTACGAGCACAACAAAGTGATCAAGGTAAGCTGGTTGGTAAGGCCAGCTACGCGTCAGGCAACATCAGACGGCTGTGCTGCTGCAGTCCCAGTCAGTGCCTACAATGGTCGGTGCGTGTAGTGGTCACTTGTACATCTATGACATGCAGTGGCTGATGAAAAATGAGCGAGTGAGCGCGCAAAGTACGTTAGCCCAGCCTGAGGAAGATGCAGCTGTTTTCGAATGTATTGGGAAATGTATTGTTGCCTCCTTTCAGTAAGCAATTGTTCAGCCACATCAGTACTCGCTACCAGGCGGCAAGTTTGAACGTTCAAACATACGACTAGCAGTTAAGATGTATTGTCTACTTGTAAGAGGCTGCTCGGCTATCCTTAACCGCATATATCAACACAGCAATCGCTGGCTGTGGCAGAACAAACTTCGAACCTTACGGGTTGGCCCGCTGTGCACACCGCATCAAACCCATCATATTTGAAAGTGCATGAACATGCGGACGCCCTGTGTACGTTACTTGTCTCAATCACAGCAATCAGTGGCTGTAAACGACTAGACAAAAGGCTTCTTATATATAGTTGGTCGAAGCCTGACACGACCCTGCTGCCGACCATACTCTTCAGGCCGCGTGCCAGACAGGGTATCACACGTTCGCCTGATGTGGCAATCAACATTAAGGCCTTTGCGTTACAAAAGACTTGTCAACAATGTGCTTGAAATAAATGAGCACGCTGCAACATTGTGCGGTGTGGCCATCACCAGCAACTGATGTCTTGGCCAGCACGTCATGTCTTACCACCCCATACAGGTGAGGCAGCACCACAAGAAAAGAGGACTGTCATGACTTAGTGATTCGTTTGATTTCGTACATGATGGCAGGAATGTTTACAGCTTCCCTGGTGAGAGCCATTCCGTCTGGTCCCTGCTTCTTCAGCAGCTCCAGCATCCGAGTATAGTACAACAACAGCTGTGTCATGGAGGCCTGCAGCATTGCAACAGCTGCGTCAGCAACTAGCAGAAACGTATGCATTTAGATGGCACCTGCAACCAATGTGACTTGCAAGCTACGGTATCGCAAGGCTTGCTGCATATCTCTCAAGCATCCTGCAATCTCAGCTCGCCATCAGACAAATTGACGCATACCCCATGTAGCCATAGCTTCAACCTACTTGCTGCTGACTGCTATGATGATGTCAAAGCATCAGTCACGGCATGCATATCTGACTTATCTGCAACACAAGTGTGTCACATTGCGGTCTCTACTGCTGCTCCCATAGCAGCTCAGCCATAGCACCACACCTCACACACCTGCAGTACCTCCCTACCACAGGTGGCCTCTGGGAACTGGCGCGCCACCTCCTTGTGCATGGTATCCACAGCCTGCTTCCACCGTACAGAGAAGTCACGCAGCACAGGTGAGGCCTCTCGGGGGCCCAAACCTACAAGCACATCAGCATGTGCTACAGCATGAGCTTCTCTGCAGGGTAGCGACAATGTAAGCGCAACAGGCAGCCTTGTTACCTGGTCTTCATTGGCTCATTTGCTGCAAGCTGCTCTCACAACTGCACCCGTCCCAAACTAGCTCACGTGGAAGTACAAGCAAGCTTGATAAGTGCAAGGCAGCAGCAAACCCACGAGCAAGGTTGTAATAATGATTATTAAAACTGCTAGGAAGAGGGCGTGAACAGACATACAGGCAGGTGGCATGCTGGGGGTGTGGTGCCCAGGCAGCTGCTGCTTGGTGAAGTACCTGGTATCGGAGCACCTTCTGCCACAGCAAGCCGCTTCTGTGTCTGCTCCGCCTTCTTCACAAACTCTACCAAGTCTTTAAAGTGCTGACTCAGCTGGTCCTCAACATACAACCCCATACAGCTCGCCAGCTGATCCTGAGGCAAGCATCACAACCAACACAATGCAAAAACACTTCACATGGGCATCCACTTTACAATGTGTGGTGCAGTTCCAACGACCCAGACTCTGGTGCTGCAGTTGCAAGGTAAAGGTGACGCATCATGCCAATGACACAGTAATGGTTCACTGTTTGCTCTGGTGTGCACATATCACTGCATGCTGCGATGTCAGCACCATAAACCACCAAAAACAACACAGCTAACTGGTGACGTAGGCATACCAGGTGCTGTTGATGCCCTTGCAAGCCATGTTGGCCATTGTTGCACTCACCTCACACTCCTTCATGGCTGTAGCACCTGAAGTGCCCAGACCACCGGCAGCTGTGGGCGAGGAGGGGCGGGCATCACCTACAGCTCCACCACCGCTACTGCTGCGCTTGTTTTGAGCAGTGGCTGAGGTGTCAGCAGCCCGAAGCGTGTGCTTGATGTAATTGTAGTTCAGGATCAAGAAAATGATGCCCTGCCTGCTCAAAGAACGCACATGGCACTGTCACAATTGGCAGAATAACTGCATCACAGACTGAGGGTGATGTAACAGCCACAGTTGCACCAATGACAGCGCATCACAGTTAGTGTGAAGTCATGCATAAGTTATTTCCAGCAAAGTCCCTTATCATGCAGCGTTTGACAACTGCAGCTTACCTTCTGTCCTTGAACATATTAGACATGCGCAGCAACAGATCAAACATGGCAGCCCACAGGCGCTCCAGCATCTCCTGGAAAGATGATGCCTTGAACACACCTGCACACAACCACACAGCAGCAGCAGACAGTGTGAGTTGGCGTCTGCGAGTGAGTGAAAATGGTGTGTCTTTCTGGCAGCTTGCGGCAAGTCTTGCGGCAACGGATTGCAAGGCAGCAGCATGTTATGGTTTGTCTGGTAGCAGGCTGGCGGAAGTGGCTGACACAGCTGCAATGCCAGCCCCATAGTGCAGGCTACTTGCCCAAAAACACTCCAATGCCAAGTGTATGTGTCTGCCTAGTGTGCGTATGTGTGGCACTTACCATCATCTGAGTCATGGTCTGCCATGAGCTCAAGGACAGTTGCTGTTAGTGCTGCATATCGCTTGGTGACAAAATGCACAGAGCAGTCATTGTTGAACAGCTGGCGCTCTGACCCCGCACGTATGCTGCTTTGCTGCACATCAAAGAGGACCTGAAAGGGGACACAAGACTTGCTTATCACAGGCAAAATAATGCTGCCATACTGTTACAGCTACAATTGTACGGTTAGCTTAAGCAAGTACCCCTGGTTGTGGCTGTTCCAAGTGCTACCGTGGCAGACCACAGTGATCAACGACTGCCATGACTGCCATTCAAACCTTGTATTGCTTCAGGCTGTGTCGTGGCTGTTACTGCAAGATTGACTATGCAGAATGAAATGTTGCGCCATGCGGACCACCTACCTTATACCTCGGCCACAACAGCAGGTTCACCCGATCCAAGTAATCATCTAGACATGGTACCCGCCGCTTGGACATGAGACGTCTGTGCTCAGCATTGATGTTGATCATCAGCAGTATGCATACGATATCATGCTGCTCCTGTAGGCATAACAAAAAACATCCAAGGCATCGATAACATCCTGTTTGGATACAGCTGTCGCCACAATAGCACAGAGCATTACCTGCCATGTTGCGCATAGTCTGCACATAGACTGTGCGGGGCATAGAACGTCTTTTATGTTTGGCAGTTTGGCATTGCAATGCAGATAACCACATCAGCACCACACAGCTACACATCATGTTGTGGCAGAGCCTGAGCAGTAGCACAATGCTTGTGTGCCAAGCATATGTCATGGTCTGAAGCAGCATGTTGTTGTGAGGTAAAAGCCATGGTGTCTCACCTGCACCGCATTAGCCAAGTCAGTCTCTACTACAGCCACAATGGGTGCAAACAGCTCCTTGAAGATGCCCTCATCCTCCCAAAAGTCAAGGCAGAACAGAAACTCACTGCTGGCAGTGTCTACCAGCAGCTTGTGAACATTGCGGAAGACAACCTGTGTGCAGGATGCAATGTAGTTCGTGATACAGAGCGTTAAGGGGGGATGACTGTGTTGATGCAATACATCAACCTATCAACAACACAAAGCTCCAAATGCATTCTGTACCAACACAGGAGGAGTGTTGCAAGTAATATACTGTCTTTGTAAACACTGGCCAACAGGTCCTGCAACACCCACTCGACATCCAGCAGCAGCAGCAAGCATGTACCAATTGCAGAAGTGGCATCTATGCTGACATGCTGACCCTGACAGCCTTGTGCCACTGCAACAAGTATGAGCTGGTACCAGCTACCAACCAACAAAAGCAGCAATCACCTCGTATGGGAAGCGCTTGCCCTCAAATTCAGCCATGTGTGGAATGATGGCTGGCTTGTCCACTTGAGACAACACAGTCACACGCTCGCCAAGCTGGAATGTGTGCTCCTACAGAACACACGCAGCAGGGCGTCAAGTGCTTGTGATACACAAACTGCAGCTGCCTGCAGTTACTGTTGGAAGTGCAGACTAGTCTTTCATTGTTCAAGAATGCTACATGTGTACCGCCTGCGACCTCATCTGGCTGCTGACAGCACTACCACCCATCACAATGGCATGCAAGCGCAGAAATGCCCAAACACTGCACAGCATAGCTCCACCAGCATGCATTCCGGCATGGCTGGGTGCTATCACAGCAACATGTGAGCCACTGCTCTGTCCAACACACATATCACATACCGTGGTTGGTTTGCCTTGCTGCTTTGAAAAGATGCTGGTCATCATGCTGCCCACACTGCCTGCAGTACCCTCAGGAGCCCCCAACACATCAAACTGACCCGCAACCACGCTCTGCATCTTCTCAATGGACGACAGGTAGGTGCGGAAGTGGGAGGACAGGATCTTGGATAACACTGACACATACTCAGCACGCAGCTACATACAACACACAATGTTACAGTCAGTTGTGCAGGACATGCAAGTTAACCAGTTAAGACAACCTGCAGCTGACTTTGCAATGACTCCATTTGCTTTAGTTTGAAATGCCCATCAAGCAGACAAACACCTTACCACAGGAGCATGGAAATGTACACCCTGACTGACAATTGCATACAGGCATATGCAGGACAGTGTTGTCGCTGTACATGCCTTGCTTGCTGCGCACCTCCTGGTATATGTCCTCTCCATGCTCCTTCAAGAACCTCACAAAATACTTGTACTTCAGCAACACATTTTGCTGGATGATGCTGATGTTGGTTTTGGGCTTTTTCAGCTGATACAGCTTGTTTAGCATGAAGTCTCGCACCTGTGGCAGGCCCCATGCATTGTTATGTACATACAGCCATGCTGCAAGCGTGCATGAGAGTGTTGTAAATTTTCCAAGCCCGCAAGCCGTGCAGAGCAAAACAGAGTGATTGTTGTCGACAGGCGCATGTCAGCTGCCGCGCACTGCTCTCATACCTTGATGATGGCTTTGATGCGCAGCTTCTCAAGCACAGGTCCCAGATCCTTCCTTGCTTGACTGCCACGTGCCATCTCATCCGTGGTAATGAACTTGATCTTCCGATCCAACGCCAGCAAGTGCTCTAAGTAGTCTTCACTCACCTGCAGAGCAGCAAGATGGATCAGAAGCAGCTCTTGGCAGAGGAACAAATGGCCATGGTTAGGTTGGAAGACACCTGCTGATGTGCTTGATCCAGGCATGCTATTAAAAGGGTAAAACAACCCACAGGTCAGGTGCTGATGAGAGGACAGCTTTTACTCTAGCCAACTGGTACCCAACTTCAGCTATGCCAGGTTCCCACTTAGCCATGTGACACCCCAACTTCAGACAGATGCTCACCTCAGTGTCTAGTACACTTGACACCAGGTCCTCAGACACAGCCATGTGCTCCACAAAAGCACCCAGTTTGTTCTCTGCTACCCTCCTGTTCTTGAGTTTGGTGCTCATTGTTTGGCTCTGCACCTGGAGCTGGCGGATCTCATCGCTGACTTTGCCGAGGTCTGACTGGAACTTGCCCAACAAGCCCTCCATGTGCTCCAGTATGCCATCACAATCTTTGATCTGACATCAAGGAGCCATGACGAAAGGCTCAATTGGGCTGATGTGGTTATGGGAACCCACATTGCAACTATGGCAATTTATAGTTTTGGAAACAGTGACAAGCTGTATGTGCATGAAGTACATCAAACTGGCATGTTGCACTCCTTGCCGCTGGTTGTAAATAACTGATGCTGTTTTATCATCGCTTTTTTGGTGTACGCTGGGATGTGTGAATCTTTACATGCACGAGTGTAAGCGGCTGTTTGTGAGCCGCTACACACATGCACAGTGCGGTCAAATTCACTTAGGCATCTACCTGGTCATGCAAGGCTACTAGGTTGTCACTCTCTTGGATGTAGTCCTGTATAGATTCCAACTCCACTGTCCGCAGATTCTCGTCTATGTCCCGAGCATGCTCCTTGAGCACACGGCCCTGGTCTAGAATGTTTCGTATCACGTCGTGATTCGCAAACTCCTCCAGCTCAAGCTCCAAGCCCTTCAGCTGCTCAGCAGCAATCTGACTTGGGTCCGTGTACCCCTCTTCACCATCTGCCACTGCCAAGTCCTCGCCTTCAAATAAGTCCTCCATTAGAGATTTCCGCAGGGCCTCTGCATACTGCTGGGCATCCGTAGCTGCTGCCATGCTGGGCCTAAAGTATGTCTGTGTCTGGCATGTGCAAGCGGCAAGCAGCTTTGTCAAACGAGTGTTCAGTCGTACTTCACGTTTGAAAACAGCATACTATCATGTGTGAATGCTTGCCATGACTGTCATCGGCGTCCAAGTAAGAGGCATGCACGCTTTTCACCTAAGGCACCTCTGGTGAAAACGACATGCCACTGCTGATGCAAAACGTTGCTGCTTGGAACAGCCAGCAAAGTCATCGTCTCGGGATCAAGTTGGTGCTGTAGATCCCTAGTAGGCAGCATGACTTGTTGTTCTCCTCTACAAGGATGTGTTTCATGAGTTTGACTTGTCAACCATGTATCGACAGGTGTCAGGTCTCATCGTGTTTTAGTGAACATGCATTTTTACTCTTGGCGCAGGCTTGACACCAGGTGCGATGCCAAAGCACATTCTCCTGCGTCAAAGACCCTCAGGACCACTCAAGCAAATGATAGAGGCTTCAATGCCCTGCAAAGCTTGTCGACCGGTTCGCATGTCTGGTGTCACTGCCCAGGTGTCACTGGTGTGCACGACGCACGACAGCGACTGTTCCTAAACACGAAGTGCGGTTCATGTACTGCACAAAGGTCATGAGAGATTGCATGCAATGCCCGGGCATCAGCTGGCGTTGCTAATAGCGTCCTGTAGCTCCGTCAAAACTAACGACATCTACCATTTGTGCTAGCGGCTCCCTCGCAGATGTCGTCCAGGCCAACGCTGCTAGACTCACTGCATTTAGCACCAGGGATCTTCGTTGCTGTCTTGCTATTTGTTGCGACCCCTGCGTCTCCTGCTGTGGTTCCTGTCACTCGACCTGCCCCACAGGCACGTCAGTACAGCGCTTCTGTATCAGCAGGCAGCCAACCAACATACATACCACCAAACTTCCTGGGTACGTCGCATGAGTGGGTGCGTTTGACTGACTACGGGTACAACACGGATGCCTGGGCCAGGGTGTTCAAGAGCCTGGGACCTCAACCCACTTTGCGTCTTGGAGGCTTCAGCCAAGAGGAACTCACAGAGGTCCCACAACCTTCTCATTACACTGGCCTTGCTTTGTATGTGCACACTACAAACATGCAATAATGGCGTACCGCGTATGTCTAACACCTGCTGGGTCCTGGTGACGTCAATTGTGGATGTCATGGAATGGTGCACCTGGCACTTGACAAAACATGATCAATATCATAATGAAGCCTCTCCCAGTAACTGAGACTCGCAATGTCACCCTGTCAATTACAACCCGACCAACACCTTGATCACCTGCACCATGAATGCGTTGTCCCATTGGTTGACAGCAGGAGTTTCTCGTGCAGCTTTTGCAGATCATGCATGCGACATTGCTTCTTTTGACAAAGGTTCCTTGCATTGCCTGCTGCTACAGATCCCTGGTGCCGCCACCTGGGCAGCTCTGCGCTCATTAGCCAAAGCCAGCAATGCTCGCTACATTGTTGGCCTCAAGCTGTCAGGTGGCCATGCTACTTTCATCAAAGCATTCCACCAGCGTGCTGAAAAGGAGCTGCAGCAGCATGTTTTGTCCTATGAACTAGGCAACGAGCCCGAGTATTGGCCACCCGTAAGCGGCCAAAAGCTGCCAACAGGCGGCTGGCTGCATGGGCAGTTCAAGCCAGGTTTTGGCCCGTATGTAACATACTTTCAGGGCATAGCCAATACATTGACTGGATGCCCTGCAGCTGGCAGAAACCCCATCCTACTTGGACCTGGTTGGCATTCTTTGTCACAACACATTAACATCACCATGCTATCAAATTTCATCGCAGCTGGTAAATGCTATTTGAAAGAGGTGAGCGCACGTAATGAGCAGTCTTGCTGGAGGTCATAAAAAAGTCATATGAAGACTGCAAATCTATGACTTTTATGACTTTTTGAGAGAGAGAGAGAGCCGACGTCGGGAATCTCCTTGCAAAGGAAAGCGCCCGCAGTGAAAGGAGTTGCACACAAAGCGTCGTCGTCGTCGACGCCGATGGGTCATGTCTTGATGGCAAGACCTGCAGCCCCATACACTGGCCCCAGTCTTGTAGGAGGTCATAAAAAAGTCATATGAGAGACTGGAACTTTATGACTTTTATGACTTTTTTGAATTGCCATGGTGACGAGGAACGTCGGGTCTCTTGACCTGCCGCAATCATGCACTGGCCGCTGTTGGTCAAATTGTCAATAGCACTACACCTACCGTCTGGCATGTATGTACTATACACATGCGCACAGTAATTACATCACTGCCAGCCAAACTGCGTTGCAGTTGGTTTGGGGGGAGGGGAGGGGGGGGGGGGGCATCTGTTAATGCAGCCAGGCCCACCGGCAATGCATGTATGCGAATGCGCCTGTTTTCATCTGTTTATTCACTGTTGCAGGTCACATTGCATCATTACATTCCTGTGTGGCCAAAACCAACCTTCACTATGGACAAGATGTTGGCAGAGAGCAGGATGCGTAGTACCATCAAGTCCCTGCTTGCACTGAAGCCTGCTGCTGATGCTGCTGGGTTAAGGATACGCATCAGTGAGGGGAATAGCATGTATCAAGGGGGCACTTGGGGTATCAGCGACACATTTGGGGCTGCTTTGTGGACAGCTGACATAGCGTTTGAGTTTGCCAGAGCGGGAGTAGTCGGTTTGAATTTGCATTGGCGGCAGGGAGGCAGCCCCAGCAATCAGACAGGGGTACACTGGCCGTCATGGTATACAGCAGTGGAGACCAAGTACAGGAGTAAAGATATCAAGCGGGGATATCCTTATGTAAGTGTGGCCTTAGGGCCTGTAAGCATGCTGAAGCAGATACAGCAACTGCTAGTGTCAGGGGTTACACTGCTAAAGGCTGACAAGAGCAAGTCTTGCTGCCACAGCAGCAGCGTCTGACAGTGAGCATGGTGCCCCCCACGGCTGACCTGCATGTTCTTGCGACCATTACTGGTGGGCCATGCAATGCAACTGTCCAGACTTACATTTGCCAGCTGCACTATTAGTTGTATATGTATGCAGTGATGCACGAGCACGAGGATTCTGCTTTCTTTGCCCATACTCAAGGGGTGGCAGGCTGTTCACTGGCTCCCCTGTGTCTTTGCCTGTCCCTCTCAGGCACATGCTCCCTGGTATGGCTACCTGTTGTTCACAAGAGCAGCCTACCCTAAAGCAACAGGGCAGCTAACAGACAGCAGTGATGCAGCTCCAGCGTTTGGTGCCTTGTCAAATGTTACCAACACCTGCCACAGTGTCAAAATATGGCCTTTGATCATGCCTGATAGTCCCTGCGGGGAGGTGCGTGTGGCCATCTTGAACAAGGATGCAACACACTCCTGCAGAATGAAGTTACAGTTCAACCAAACAGCCCGCAAAGCCAGCAGCAGTAGAATGAAGGCATCTGATAGTAAGGCATGTTTAAAGCAGGCCCAGTTGCAGTGGATCAAACCCGGATCAGACTACGGTGGTGGCTTGACTTCCAAGTCTGCAAGTATCGGAGGCCAGCAAATGCAACCCGATGGTAGCTTGCTTCCCCTGGCTCCTCACAGTGATTCAGTTTCCAGAGATAGTGATGGAAGCTACACGCTGACGATGCCAGCAGCATCTGGTGGTCTGTTAATAGTACATAGATAGACCCTGCCTTTGCATACATATGATTCACTGGAAACTCTGGACCTGCCAGATGACGCAAAATGGCAAAACGGCAGACGTGTTATAATATGTTTCCAAAGTGCGACACTGCTGGTACAAGTCTTTGATCACGCTCCTTTCAAAGTGCACTCACTCTGATCAGCACTCAACTCTCCGTGTTGAACGCGCTGGTGTGGAAAGCCCCATCGCTTTCAATTTTCTGCTGAACAATCCGGGCATGTCACTACTTACGCTGTAAAGATTGTAGTTGCTGCCGACCTCGATCTAGTTATTTTGACGCATTTGTGCTCGACATGTTCAAGAAGCCGTTCGCCATCAACCAAACGCATAAAGTTTCCGGAGCAGACCGCAAGAAGCTGCGCAGGCAAGTCAGTCTGTTTGAAAGATAGGTTTGAAACCTGGCACCTGGTCTGCATCTCTCACTCCACATTAACAAACTCAGCTGATGCCATATTCGGATCAACGTGCATCGATGCACTGCAAATCTCCTGTTGCATGTTTGCAATGTATCACTTTTGCTCCTTGCAGGGCTGTTGCCCAAGCACTCCAGCTGCCTCCTGAGTCTGCAGAATTGGATGCTTTGATTCCTGCCAAAGCTGGGGACCTAGAGCTTGCTAAACTACCAGCACCCAGCAGGGTCGTCATATATCTGTTAGACAAAGTACCGATCCTGATTGATACATCAGGCAAGAACGACGTTCTGCCCACAGTGCTGGGACTATGGCGTGCACCAGACATACTGCCACAGATATTTCTGAAGCATCCAGCAGTGTCACAGTACCTTTTGAATGGAGCCGACCTGATGCTACCAGGGGTAGACATACCCCAAATGGGTTTACCACCCTTTGAAAAGGGGAGCCTAGTGTGCATCTGCGTGCGTGGAAATCCAGCACCACTTGCCATTGGTTACGCAGCAATAAACAGCACCACTGCTGGCACTTACAGCCAAGGTAAAGGCAAGCTGGTGGAAGTTGTACAGGTGTTTGGGGATCACCTGTGGCAAGATCTAGGGTCCAGGGAAATCCCAAATGAGGGGTACCACTCGAATGTGGTACTCTCCCTTGATGAGCATCCAAACAATTCTAATAATGGGGGATGCGTCTCTCACACATCAGAAGGCGTCAGCTCAAACAAAGGTGCAATTGGTATGTATGGCGCAGCAGAGCATATACCTGACACATGGGCTGCAGCAGCTGCAGCTGGGATACAGGAAGGACTGGACAGATTAACAGTTGATGACGAAGAAGCAGCAGCGGAAGCAGCTGTAGCGTCCACATCAGCACCTGTGTCACCATCACCGGCAGGGGCACATGACATATCAACAGAATCCCATGCATATGCAAACGGACCGTCTGCATCCACGCACTCTCTGGAACAGTTGCTGGAGATGGCACTGCTGCAAGCGCTGCACAAATGCATCAAAGATGCAGATCTGCCATTGACGGGGAGTGCAGTATGGGCGCAGCATATGGTGCCTAACCGACCGCCTGGGAGTACTTTGGATGTGAAACAGAGTAAACATAAAAAGTTGAGCAAGATGCTGCAGGTAGGACCACCAGCAAACAAACACCAGTAGTGCTGTGTATTTGCATGATGGCCATGGTGTCGATGTGGCATGATCTGTCTGATGTGGCATGATTTTGCAGTATTGCATGTGTCCTGTACTGCTGCACAGTGCTTACTGCAGGCGCCCTTGCCAAACACCACATATGCTGTGTGTGCTGTTTACAGGAGTATGTCAAAGTCGGGCTTTTGTCTGTGAGGGAGGACAAGCATTCTGGAGAATCCATTATCACATCCATCAACAGGCAGCATGACCTGTATCGGGACTTTCGACCATACAAGCTACAGCTGGCAGCAAACAGTGTCAGTGGTAGTGATGCTCAGCAGCCAACAGGCAGCCATGGTGCAGCTGATGAGCAGCTGGTGGTGGAAGAGGTCTTCAAACCCTGTAAGGAGGTCAAACGTAAGTGGCTGGCAGTGTGTAGGGTAGAATGAGCGAGCTCACAACAAATGCAGCCTGTCTGGTAGGTACTACTTGCTCACTGTGTTTGATCATTCTTAGTTTGTCACCATGCAGAGCTACTGATTGCAGTATCGTGTATGTAGTAACAGGTGCTGCCTGCTATGCCCACACTTAGCGCTACATGACAGCCAGTATTCTCCCTTCTGCTGCAGCTGTTTTCGAGGCCCTTGGCTTGGTGTCAGATACCTTTTACAGCGCTGCCGACATTGGTGAAGTAGCATTTGCATATGTGAAGCATGCTGGGCTGGAGGAAGGAGCACCTGACAAGAAGACACTTGTGCTGGACCCTACTATGTGTGACGCTTTGTTCAAAGGATTGATAAAGAGGGGCGACACATTTCCAACACATTTACCCAAGGTGGGCAACAGTCAGCAGTGTACTTGTTGCAATCGCGTTGCACAGCAAGTACCATCACTGAGACTTCTAGTGCTATGCTGCTGTGTGATGGGTAAGCATTGACATGTGTAACATCACAACATCAACACACGCCCTGCTTTGAAGCAACCGCAAGCCAATTTGATGTCTCGATGTGTGGTTGTGACTGACAGGTAGGCCCATCTACCTTTGCTATCAGCATAAGCAGCGTGCCATGTGCAGCATAACCAGCATGTTGTGCTGCATCACAGGCTGATCTGAAGGAGGCCTTCCTGGGTCGTATGAAGCCTCAAACCATCATACGCAAGGGACAAGTGCAGAAGCTCATAAAGGGTACTGGGCCAACAGTACTGATATCAGCAGAGAAGCGGCAAGGCAACAAGCGTGTCACTCGCATTGTTGGGGTGGAGTCATTCCTGATTTCTGCTGAAGCGGTTGCCAGCGAATGTCAGAAGAAGTTTGCTTGCTCAACCACCACAGTGCAGCTGCCAGGCAAGCATAATCCTGGGTTTGAGATCATCATACAAGGCAACGTCATAGACAAAGTTGCTGATCATCTTGTGAGCACATATGGGATACCAGCACGCTTGATACAAGTCAAGCAGTTGTGAGCAAACTCTCGTTTGCTAGGGCCTGGGGCGCTTAAATCGTAGTGTTGAAACTGTAGGGAAATGCTGTAGACGTCCCGCCGTCTTACCATGATGGAGGCAACGAGCAATGTAACCAGTCCTAGTCACCTGCCACAACAGGCTATTGCCACTTGCCAGGGATATGCTGGTCAACGAATGATGATGCTTACGAGTTGACCACGAGCCAGTTGAAGCTAGACGTGCACCGTGGGACTGCACCGACGCGCCTTGACGAACAATACATAAACACTACCGTGCTGTATACCGGACCAAAGAAGTACAGGTTGTTGCAAGGTATCACAAAGCAAACATCTTCCAACACAACCGCAAACTACTAATCCCTAAACTAAGGCAGCACTTCTCCTTTTGGCAATCTGTATCATCTTCGCCTGCTGCATCGTGTTTGCATCACAAAGGTAAGGTTGCAAGCTAAGTACGGAAGCAATGCACCTTGCTGTTAACACCACCAGCCCACCCTTACATACCCCCCTCCGGCATGTTGCACCGCACGCCATGCTCGTTGCCTTGCTTGCTACAGCTACTGTGGCTTGCTACCGCATTTGACAATGCACTAAACTAACTGTCCTACAGCAGTTTGACAGTAACAATCTTCAATCAACAGCTTTCTGCTCATAGACTGCAACTAGCAGAACAGGAACTCACGTTGCCGCGGCCGCGCTGCGCGTACATGCGGCACGCCACCCACGGCAGTACTCTTGGCTGACCATTCGCAACAAGCTGGCATGACCTTCCAAAAAAAAACTGAATCTGAATCGCCACAGGTCTGTTGTCAATTGATATCACTGCTTTGGTGCGTTCGCAGATTGCTTGACTTGGTCACCAGCACCCCAAACGACCATTCAACCAATACCAGGAGGCAAGTCCTACAGTTCCCTACCAGAGAGTACGTCCTTACACACATCACACCCACACCACAAATGGCAGCTCATTGCGCGTCCCGCATCTGTATGGTGTCTTTCATAATTGGACTTGTCCTGTTGGCACTTCCACTCCAGGCCACTGCTGGGCGCCTAGGTAAGCAACCACGCTCAGTGACAGCAGGCGACCCTGAGCGGTCCCCTGCCATCACAGTGTATATGCATGGGCAATGGCACTCAGTCAGCGGCCAGCTTGCAGCCATGTCACCTTCCTGAAACCTATACGCCATATGAAGGAACTGTGTTTTACTGAAGTGTATGCGCCAAATTATTTGATTTGACCAAACACTGTGGGTTCATCATATTCTGCATGACATTGACTTATAGCCTGACAAAAATAGGGGACACTGAAAAAACATACCCTTGTGCCATGTTGCATCTGCGTACTGTGTGAGCATGTGAACTGACAACCTGTGGCTATGGACAGCACCTGGTACCTCATATGTGTACTGCTTGTGTGCCGTGATCCTGGTGCTCCATGCAACATGATGGTGTCTCTAGTGATCGCTCTGTGTTGCTGAATAGAACCAACAAACCTTTTGTGTTTGTACAGGTGCTGTTGCATCCACTCCTGGCAGACACCTGACTGCTGGTCGCCCATCCGGAACAGGTGGTAATGATGGTGCAGCATCTGCAATGAATGGAATCTCCGTCTCCGAGACCGCTACCATGGTGCAAGGTGCAGCCATTGCCAATGACCCTGCAGTCACCAGCCTTGCTGCAGCTAGTGGCGTGGGCATGGCTCAGCATGCTGCCAAGAAAGCACAAAGTGGTGTGTGGGGCAGTTACGGTGGCAGGAAAATGGCATAAGCACAGCTCACCATGACGACAAACAAGTCACTATTGGAGCAAGTTAAGTAAGCTCTCTATATGGTGGACAAATTCGCGAGCTTGATAGGACTTGAATCAACCACTGCAGGGGCGATGCTTGTCATTGACTAGAATGATTAGGGTCACAGAATAGGTGCTCTACGAGGGCCTGGGGATGTATTGAGGTGGATAGAAATCAGCTGTTCTCTATTTGATTATCAACTGACCAACTACACTGCCTAAGATATGATGTGTTACACATTCCAGTCCCAGCCAAACCAATTGCCTCGTGCCACTGTTCAAGTGTTGATTATCAAGACCATCAACACAATCATATCTGACCTAGCTAACAGACAGTACTGGATCCTGTTTGATCGGCAAACATGCCAGATGAGTTTGTGTATTTAATATTTTGTTCTTGGAACAGATGTTGACTGGCAGCTCTATTGATTGTTGACTGCTGTCACCAAGGTGGATGTGTTGGCTGTTTGCTTGATTATAGCTGAATCTGGTGATGAACTACTGTTGGAGGCTCAGTGCTCGCTGTACTCAATCCTTCGTTATGGCTGAACACAACTTAGTTGTAACATATAACTACAACGTGGACTGGCAAGCCATCATTGAACAGCGTGTTTTGTATGGCTGGGCACACAAATGTCACTCGAGTGTTTGCCCAGGTGACTGTGGCAGTATGTACCGGCATCCTGCAGTACCTGGAGTCTAGTCAGTGACTTAATGTTGGACCTCGCAGTACTGTCAGGTCCTGTCAATTAACCTTAAACAAACATGTGATGAAAGTCCTGGTTGGTTGCTGCAATAGGACCCTCATGTCAGCCAGTGAGCCAGCAGCTGACATGAGCCCTGCTAAATGCTTAACCAAGGTAAAACAAGATACTCTGTGGGGCACTTGCATGATACTGTACAAGCCAGTTGGCTACATGCTGGCAGCTTCAGCCATGCCTGCGTCAATGTTACTGGTGCGCTGTCGCTTCACACCTGCCAACTGCTTCACCACGCTATCTACCTTGGCAGCAGAACCAAAACAAGTAGGCCTGCCCCACCGCTGCTTTGCTATGCTGCATGCCTGACCAGGGGTCTTAGGCAGGAACACAAGCTTCCATACCAGTGAGTATCTGGGTGTTGTGGCTGTGCGTGACGGCATGGACAGACGATGCACGACATCCTGGTCCATCAACACGGCCCTATAGGGTTTAGGACGCACAAAAACACCAGTGTCTGTTTGTGTGTCCAGGAACAGTGTTTCCGCATCCCAGTCTCTTTGCCATTCATCATTCAAGTACAGTATGAGTGATACTAATAGCGGCTTGCCTGGCTCTCTGTTGAAGTATGTGCTGAATGTTTGAGTCCATTCAGAGTGTGGGAAAGTCCAAGGGTCTGCATCTACATGCCAGCTGAAGCAGTCGCCATGCACAGCTGCATTGGCTACAAACTGGTTGCAGTCAACGGCTACAGATGTCCCAACTTCATCCTCATCCTCAGCATCACAATCAGCAACATCATTAGGAGCAAAAAGAGTGCTGGCATCAGCCGCAGTGGCTGTTGCTTCGTTCTGGGCATAGGTCGGCGTCTGGTGCACCTGGTTTGAGGCAGTTCGACTGCCAGTGGCTGGATTGCATGTTGCTGTCGCATGTAACATGCTGCCATTTGCATGACTGTTACGTGCATGGGATGGTGCTGCTGCCTGGCAATGTTCATTTGGTTGCTGTTGCATTGCAGCTGCGCTGGTGCTGCAGCTTGTTGCTGGACATGTGCAAGCTAGGTGATCCGACCTTTCTTGCTGCTGCTGTTTGATAGGTTGGGTCTGTATGTTGTCTGACGGCAGATGTGCTAGGTGCATGTCGGGGTACAGCTTGCACAGTCGTGATTGGACTTCCAGCTTCGCCCACAGCTCACTGTGTGCTAGAGCTTGCAGGTGTTCACGCTGTAGTCCCCAAGTCCTGGGCAGAAACGCTGCATCACACGTACTACGCTCCCATTTACTGGTAGGTGGCTCACAACCCTGCCAGGAGTCTTCTGTGAGATATTCTAACAGCCCTTTGCGAACGTCTTCGTCCATGAAATTGTCCAGGACAACTAAATGGGCAAAGTCTACACGAGCTGACCCGGTTGCACTTGGAACTATGCAGCCATCCAAAGCTAAGTTAAGGCTCACTTTCATGTCAGTGTCAGGTTCCCAAGACGTGGGGTGAGTTGTCAAGTGCTGGAACGGAAAGTCCTGGGTGGTGCTCTGCACTGACATGTTGAAACTGACATGTGTCGGGGGGATGGATCACCTTAACAGACCGTCAAGTCAACCGAGCCTGTTGATCTTGAAAACCACCTTTGATGGCTCTCAGTCGCTTTGTGCAGGGATTTAAGGAAAACAAATGTGAAGTCCTGCTTACTTGAGCACACCGCAGTAGCTGCTACAGCGGTGTCTGGACTCAGAGAAGTCATGGAGTATTGGAGTGGTTTTGTGCGACTACCAGGCAAGCTGTACTCCATCATATGATGTGAATACAGCGTTGTAGATATGTTCATAGGATAACAGCGGTTGTTCAGCAGCCAATCCCTGACCTGTGTAGGTGCAACTGCTCAGAAGCAACATAGCGATTTGCCTGCAAGGTATTCCTGGTGAGCACCTTGGAGGTTTCTCTGCTGTATATCTCGTGTAGGAGCGGCAATAACTATGCCGCGATCCCCTTCACCAGGTCGTGACAGAAAGCGCTCTTATGAGGCAGGTGTCAGTGAAAGGTCGCATAGCAGAGAAAGGGACCTGAAGCGCAGGAGGGAGGAACCGATAAGAGATGAGCGCAGAGAACGCGACAGCATCAGGCGTGATCGACATGATGACCGTAGGGACGTGAGGGATGGTTACAGAGACAGCAGGGATGGGCATAGGGATAGTAGGGATGGCCTTAAAGACCACAGAGAGGACAGGGACCGCAGCAGGCGTGAGAGAGATAGCAAAGAGGACAGACCTCGTGACAGGGAGAGGGAAAGGGATAGGGAGAGCAGAAGAGAGGAGGATAGGCATGGCGAGAAAGAGCGGGATGCTGACAGGCGCCGTGCACACAGCAGAGGTCCTGCCGAACCAATCAAACCTACAGCAGAGGATGGCAGCGAAGAAGCTCCTACACAAACAGCCAATGGGGTGAAATTACCAACACCCCCGGCCAATGGGCATGCAAAGATCGAGGTATGCAGTGTTTGAAGTGGTACAGCAGCAGTCTGGTGGTGCCCAGATGCTTGTCAGCACTGGCAAAGCTCTTGCTGCATGTATCAGTTCAGTTCAGCTGTCTGCTCCCTGTTTGGGAAGCGCCATGTGCTTCGTAATGTGCCTGCAGCCTTTGAGCATTGAACAACCACCTCATGCTGACCCCATGTGTCTGTTGGTTGCAGCCGTTATCCATGGAAGAGCTACTTAAAAAGAAAAAGCAGCAGCAGGAGGAAGAGGCAAAGGTATGAGCTGCAGCCAGGGTGGTGAAGTTCAGGAAATCATGGTAACAGCTAATGGATGCTGCAATTGTGTTGCACAAGCAGAGTCGCATGCAACAGTTGCTGATTGGCAATGTCTTAGTTGCTCCATGCCATGCCATGTGCTCATTGCCAGCGTGCTGCTCGCCCCACATTCTCAGCCACATATGGAACTGTTGGTTAGCACTGGAAGGCTAGAAGGGCTGCACATGCAGTTTTGTGATGCTGCCTGATACTGCCTTCCCACAACCAATTGAATGGTGCTTTGTTTTCAGCTGGGTATCAAAGTGATACTGCCTGGCTCCAGAAACACCTGACATGCCATGACCAAGCACACAATAGACTGCTTGCAACAGCGGCAGCTTGGTTTACTGACATCGGCAACATCAGCGCGTGTGTACATCTGCAATCACCTGTCTGCCCATGCACTGTTTTTTGCGCATATGCCACAATGATGGGAGCTCATCATTCTATCCTTTGCTCATCATCACCTTGTTCTGCCCTGTGTGCTGCTCAGCCTCGTTTCCTGTCCAAGAAAGAGCGGGAGGAGCTGGCACTCAAGCGACGTGAAGAGCAGGTTGCAGTACAACGGAACAAGATGGATGAAATGAGACGGATGCGGGAACAAGTCATGGTATGTCATGTGCCCCTCAATGCATGTGCACAGAAGCAACAGTACTAGTGCTTGCTTGTGCGTGTGACTTGCCGCAGCCCTTGGTCATATCTGCATTGCTTGTTGGACTGTCTGTTCAACTCTTGTTCGGTGCAGATGTGTACTTGCTGCCACGTCGTCTATTCTTGGTCTGGAGACGTGCTGATGCACCAGACAAGGTCCTTCAACAGGAGCAGCAGCAATAGCCACGCTCTCAAAAAAGTAGTATGCTTCAATGGTTGTTTGGTCGCTTCTGCAGGAGGAGGAGCGCAAGCGTGAGGCTGCTAGGCAGGAGGCAGAACGACAGCGCTGGGCAGATGAACGTGAACGCGAGAAGGAGCTTGAACTCATCAAGCAGCAGTACCTCGGCGGGGAGAAGCAAAAGAAGAAGATGCAGAAGCCCAGTGACAAGTTCAAATTCAATTTTGACTGGGACAGCAAAGACGATACCTCCAAGGATCTGAATCCACTTTATAACAATCTGCATGGTGGGTTGGGGAAATGCATGGCTGACAGCTTCAGCCTTGTCCTGCAGCAGTTGCAGGCATTGCCATACAGTATCTGTCTGTATGTGTACCCAGGTGTTGTTTGATGTGCTAGGTGGGCCCTTTACAGCAGCCTGGCCTCACTTGCCCACTTCCCATGCATGCATGCAGTAACTTTCTGCTTTGTCTTGCTGTCTCAGTATCTTCAGCATGTTAAACTCACTCCACTCCACACTGTTTTACTGTTGTGCAGAGGCTGCACTGCTGTATGGTCGTGGCATGCGAGCTGGTATTGATCGCCGCGAGCAGAAAAAGGCGGCTGCGACGTATCAGGGCTCCATGATGACGAAGTTGAGGACTGCGGCTGGTATTGAGGAGACAAGTGACATGCGCACGCTGCAGAAGAACAGGGAAGCATTGGCAGACAGATATGATGGCTTTGATATGAGGGTGAGTGCCAGCTCAGCATTGGAATGCAAACTGACAACCCGGTTTATCAAGTGTGCAGTATATTCAGTGTTCCAAGAGCTTTGGTTGGAAAACCTTTGTGAAGGTTGTGTTGTTCCATAAACGATCAAGATAGCATTCGGCACGGCAGGCACTGTAACCCAGCTGCACAATGTCAAGTGTGATATGTAGCACTGTTGTTCTTTTCAAGTGCGGCTTTCAAGCATTATATCACCTGATGTTTTGGTGCGCATCAGTGTCATACTGCAGTCATTACTAAGTGTGTGCTCTGAAGGTGTCAGGCAGTCATATGCTGTCATTGCCTTGCTCTCAGGTTGAGAAGCATTGGACTGAGAAGTCTCGTGCAGAGATGACTGAGCGTGACTGGCGCATCTTCAGAGAGGACTTCAACATCAGCTACCGTGGCCACAACCCGACACTGCCTATTAGGAACTGGGATGAAGCTGACTTACCTGGACCACTGCGCAAGGTACTGTGGGAGGTATCTATTAGCAGTGGCACGGCCAATTACAGCATGGCTTTGCACTCTTTTGGAACACTCTGCAGTGCATGTTAGGAGTGGCAAGCACCAGTGTTCTGGCTGACCAATGGGTTGGTCAGGGGTTATGATGTTAAAATTACTTGATCTTATCAGAGCAAGACTTTACCCCCAGGGTGTGTCATGTATGATTACCTGGGTTGGAAGGAGTCATGTGAAGACATCAGGGACTGAACCCTTTCTGAAGTGAATGCAGCAGTGACGTATTTCAGAATGCAGCAGTGACCTAATACATTTTGCTGCTGTAATTTTTGCTGCCACACATTGCTTATTGCTGGTGCCATTGGGCTGCAGTCTGTTTGACTGTTTGGTTGTGTTTGGTTTGTTGTAGCAGCTGCAACTTGAGCTGTTGTCAGCTCTTCTGCTGCTAGCAACCTGCAGCATGCCTTGTATACTGTTACACATTAACATGCGATGCCTGTTGTTGCCGCTTGTCATGCAGGCCATTGACTTTGTGGGGTACAAGAAGCCGTCACCAATTCAGATGGCTGCTATCCCACTGGGTTTAAAGCAAATGGACGTCATTGGAGTGGCTGAGACGGGTTCAGGCAAAACAGCAGCGTTTGTGTTGCCGATGTTAGGTTACATCATGAGGCAGCCGCCCATGGATGAAGCCAATGAGGCTGATGGGCCATATGCTGTGGTGCTTGCGCCCACCCGTGAGTTGGCGCAGCAGATAGAAGAGGAGACTATCAAGCTGGCACATTACACTGCATATCGTGTGGCTTCAGTGGTTGGTGGGCAATCCATCGAAGAGCAAGGATCCAAGTTGAGGAGAGGATGTGAGATTGTGATTGCCACACCTGGGCGTTTGATTGATTGTTTGGAGCGCCATTACGCTGTGCTGAACCAGTGTAACTATGTGGTGTTGGATGAGGCTGATAGGATGATAGACCTTGGCTTTGAACCACAGGTGCGTCTGGGTTGCAACTCTATCAGGCCGACAGGGCCACAAGCGGAATCATGTCTTGCCTGCTATTGTTTGTGATTAGTCCAGTGGGTAGTCCAACTGCAATCGGCTTGACTTGGTTGCAGCTTTGGAGGTGAAGTATGTGTACTAATCTTGTTATCAGCATGGAATTGTCTCCACGCTTACTTGCAAGCAGCAGTTGGTACATACTGATGGTTAAATTTCTGCAGAAGCTCTGTATTGCTGAGCAGTTTCATCAACTGCCAACCAATGTGTTCCTCACCTGTTGCCGCAGGTTCAAGGCGTGCTGGATGCCATGCCAAGTGCAACACTCAAGCCAGAAGAAGAGGATGTTGCACTGGATGAAGGCCGCCTGTATCGTACCACCTACATGTTCAGTGCTACCATGCCGCCTGCTGTGGAGCGTCTGGCAAGGAAGTACCTGCGGCGGCCGGTGGTGGTGACCATTGGTAGTGCTGGGCGGGTGACGGACAATGTGTCACAGCGGGTGCTGATGCTGAAAGACAATGAGAAGGCCAGCAGGTGTGTGGATGTGTGGGGAGTATGCTGCTGCTGCTGCTGCTGTTGCTGCTGCTTCTGCTGCTGCTGCTGCTTCTGCTGCTGCTGCTGCTTCTGCTGCTGCTACAGTGTCTGATGTGCCAGTATGCGTTGTGTGTGTATGATCTGCATGATGAAGTTGGTAGCAGGTGCACCAGTTTATGTCAAACAGCTGAACAGTGCTTGTAGGATTGCTGTTGTGGCATGTGTTGCTAGACAAGCTTGTGTGCCAGGCAGCCAACAGGTGACCATGCTTGCAGCACCACTGCAATCTTACTGTCCTTGTGTGTCTGCTTGCAGGCTTGAGAGTGAGCTCGAGCTTGTGGATGAGAAGCGTGCCATTGTGTTTGTCAACACCAAGCGCCAGTGTGACAACGTGTACCGCCAGTTAGAAGACCTCGGCTACCGCTGCACGGTGTTGCATGGTGGTCGTACACAAGATCAGCGTGAGGCGAGCATAAAGGGCTTCAAGGAGGACACCTATAATATCCTCATTGCTACAGATGTGGCAGGGCGTGGTATTGATGTGCCTGATGTGGCCCTGGTCATCAACTATGACATGCCAAACACCATTGAAGCATACACCCATCGTATTGGTCGTACCGGGCGTGCTGGTAAGAAGGGTTCAGCCATCACGTTCATCACAGGTCATGACTCAGAGGTGTTTTATGATCTGAAGAAATTGCTGGAAGACAGCAAGTCAAATGTGCCACCTGAGTTGGCAAGGCATGAGGCAGCTAAGATGAAACCAGGAGGCATCTCACAGAAACGTGACAGTGTGGTGTATGCGAAAAAGTGAGGGGCAGCAGCTAGGGGGCAACAATGTGTGTTGTGGGCATGAATTTGTACAAGTTGTGGTGAGAATTATGATTGGGTTGCTTTGTCACCAGTTTTGCGAATTGCACTGATGTAACATACACAGCTACCATAGGCTAGCTTTGCCTGGCAAGAGACCCCGTATACCCTGCGCCATGGCAGGCTGACTCTCAGTTGGTCTGTGGGCTCTGCCAAAATGCGACACCCAACTTATGCTCACTGAAAAGGCTAATTGGCAGCTTGGGTTACTTGGTGGGTGCCTGGCTGGCTTGGGGGCAGCGGGGGCGGCAATGCATAGGTCCTCCAATGCTCGTTTTCAGTGTTACGTTGTACAGAAAGCAATGTGCGCAAGTACAAACATCACATCATCCGAGCCCCACAACAGCATGATGTGGTCAGTTGACATACTGAAACTATGTAGTATAATAATGCACAGAAATGGGTGCACACGTGACAAATGCAAGACAGGTAGATCCTGTTGCATGTATGTATACTGCCAGCCGGCGCATGCTGCACCATTGCTCTCAGTTGACTGCTTCCTCTCCGCGCGATATCGTGCTGCTGAATAGGCTGAGTGGCAGCTGTTTCAGTGCCTTGTCCCTGCCATGCTTGGGCAAGCAAATGAGTACAACAGCTTCTACTGCCTTCCGGTACTACCATTGGCCACTTGGCAGCTGACCCACAATTACAGGCTGGCTAGGATTAGCTGCATACTATATCTAGCTGACCCCTGCTGTGCTGTTGGAGTCCGAGCCAGGTCGACTTGTGGGTCCAGCTACCAGTTCATGAAGTGTGAGCTTCTGCGACAATACGGTGCCTGAGTGTCAGTATTATGCGGACATAATCGAGGAACTCGACGCTGGGTACTGTGGTGCGCCGAAGGTTTTGTCGAGAATTACAAGGGTCAAGGTGAAACTGCTGTTGTCCAACAAATATGTCTACCTTGCAGATAAGAAACGGAAGGCAAGCCACACAGAATGCTTACAGAATAAGCTGTGCTTACCAGCCTGCTTCTTTGCCAGCTTCTCTTGCAGGGCTTTAGCGTCCCTCTCCTTGCGCTGAGCTGCTGTTAGCCCATCTTTGTCCTTCGCAGTTTCTTTGCCGGCCTTCTCCTTGCGTTTGGCGGCCCTGGCCCTGTCAACGTCACGCTGGTTTCCACGAGACATATCTACGCCTCAAAGATGACAATCAGAGCTAGAACGGGACTGCAATAGCAGACCAAGGTGGTGGAGGGGTGCTGGTGCAAATATTACAGCCTCGGCGAACGGTGTGAACAGCCCCACGCCGAAGCGTGCTGTAAGATGTCGTCAGGACCAGAAGTGTATCGTTGTCAAGCAGCACACCTGACTGACAAGGCTTTCTACTGGTCTTGGCTTGTGTATCTGCATACTTGGGTGGAACCTCGCCCTTGGCTGTAGCAGCGTCCTTCTTGTTGGCTACTGCTGCCGCTCTGGTGCTCAGTGCTTTTGCTGTACTTACACTGTTCTCCCTCAACTGAAAGCACGTTCAGATATCGATACAAGGCTACGCGTGGTTTAGGAGTAGTATGATCGAGCAAGGCTATATGTGTGAATTGTTGTCCAAGTGCATAACTATTGCATAACAATCAGGGGGTTTGGTGTTTCGGGTCTGGTGCACATACACAATCTTGACTTGTGTGTCACTAGGTAACCTGAATTGTATGTATTGCACTTTTTATACTGGAAGACAATCATAATACCTGCCCACACGCATCGTCCGTAGCTTGACATGCCACCGCGTGGTTTTGCGTGCCTTGCGACGTGGCACTCAGTCTGGCCAAGGCCTGCGTCTCAGACAACATTCCGTCTACGATCACACCATCAATTGCAATGCTGTACGCTGGGTCTCCACGAGCTTCCTGTTAGCGGGCTACGACGGACCCATGCCGTGGCATGTGCGCAGCGGTCAAAACGGCCGTGCACACCCTCCACACCGGCACTCCCTAATGCATCCACCCTTGCTGGCAATGGTAAACTCGATGCAACTGTTGATGTGAGTATTTGCCGCATTGATGGGTTTTGGGGCTGCAGCTACAAGAAGCTGGTAGCTTGTCACCTAAGGCACCAATGTGGCCGCAAACTGTTGGCGGTGGTCTGCTGCAATGTAGACGCACCCCCAAGTGTAGCATATGTTAAGCAACAGCGGGTACCTTTGGACTCAACAAGTCAACACGCCACCATCACTGCACAAAAGTTGATGCAGCTGACCCAGCTACTTCCTGTTTCTCCTGCTGGTTGTGTACAGGTGTCTGACCGTGTGTGGCAAACAGACCCACCTGTGATTGTCAAGACCAAGCGCATGATGGCTGGCCGGCAGGGTGTGCTGTCATTGGCGCAGGGCATCGTCCACTGGCCACCACCACCCTCATCACTGGCAGCAGCGTCACACCTGATCGTATCTGACCCAACTTTAAATGCTTATGGGCCTGCAGAAGGTTTACCAGCTCTGAGAGAAGCACTAAGACATAAGATAAGACACAAGAACGGTTTGCATGGGGTGAGCATGCTGGATGTGGTTGCAGGTGAAAACTTTGTAGTGGATGGTGCACAGATCAGGGTGGGATGGTGCACAGCTCAATGTTTGTTTGTCCGTCCCACCTGTCAATGTTGTAATGTTGTTACAAATTTTCATAAGTGCTGCATCCGGTGGGTGTTGCTGACCAGCAGCCCACCTCTTGTTATAGTGATAGCTTGTTTCAGGAAACAACATCAGTCCTTTTGCTGCTTTGATCAGCACCGCAAGTGTACCCCCCTCATGGTAGCCCTTAGGACGCAGCACACCAAATGTGTGAGCCCCTTGTTGTTCCCCCTGTTGTGTGCTGCAGTACAACGTAATGGTCACAGCAGGCGCCAATCAGGGATTTGTGAACCTAGTAGTGGGTCTATGCGACGCAAACGACTCTGTGGTACTGTTCCGCCCCTATTACTTCAATCATTTGATGGCATTCCAAATGACAGGGGGTGCAGCCCATGTTGTATTTGGGGATTGTGACCCCCACACATTGCACCCAGACTTGAATTGGTTGGAACAGCAGTTGGTGGGCCCCAATCCACCCAAAATGGTGGTCATTGTGAATCCATGCAACCCCACAGGTAAGGACAGAGTTGGGTCTCTGCCCAGCGATACATACAAGCATGTGGTGGGGATTGTAAGATCAGACAACTGTGCAATGTTTTTGAATTGCATTATCTGATGGTCATGCATAACTGCAGGACTGGGACAAGTTTGTATGTTTGTGCCTACAGGAGCAGTATGTAATTGCAAGCGGTGCTCACTTTTTCTATCCTCCATGCAGGTGTACTACTATCTAAGGAAGAGGTAGAGCGCGCAGCTGAGCTTTGCCAAAAGTCATGCACATGGCTTATACTTGACAACACGTATGAGCAGTTCCTGTATGATGGCAGGCAGCATCATTCTGTAGCAGCACCCCATGTCATCAACCTGTTCTCATTCAGTAAGGGTTATGGCATGATGGGCTGGCGGGTGGGGTACATCGCATACCCTGACTATGATGGCTCAGATGCACTAGGCGCTCAACTGCTCAAGGTAGCTGCCTCATAACACAAGCTGGCCTACTGTTGACTGCATGCGAATGTTTGCATGTTACATCAGGCAGCAGCACCGGTACACTGCTGGTGTGACAGCAGATGTTCCATTTTTGTGTGGGATGGAAATGCAACAAGTGTCCTGTTCCAATCTTCTGCTGAGAATTCCAGATAGTTGTCTGTTGAATCTGCAGCTGGTTCCAGTCGTTTGTCTTATTTGCTAAGTGACATGCTTGCTTACTGCTCCTCTTTGCAAACATGTCAAGCTGCTCATTTGCTTGCTCAAGCAATCCACACCATGAAGCTGTGTCAGTGGGACATATGTGGCACGTGTGACCAAACCTTACCAAGCGTTCACACTACCGCTGACAGTACCCTCTACTGCTGTTGTGTCAGGTACAAGACACCATCCCCATCTGCCCCAGCCAGCTGAGTCAGCACATTGCCCTGCATGCGCTTCATGACGGGGATGACTACGTGGCCGGTCATGTGGCAGCCCTGGGTCCCAGCCGGGCAGCCATTGCAGATGCCTTGTCAGCCCTAGGGCCCCATAATGAGGGGTATGCAGGGGGTGAGGGTGCCATCTATTACTGGGCAAGATTACCCCGGGATTGTGTGGATGATGAGGCAGTAGTAGAGTGGCTGATTCGTGAGGCAGGTGTGTGTGTTATTCCAGGATCTGCTTGTGGCACACCTGGCTACATACGAGCTGCATATGCCAACCTGCAGTATGATCAGTGTGCAGAGGCAGCTGCCAGGTTAAAATCAGGCTTGCAAGTGCTGGTGCAGCAGGGTGCTAAGGTGCTGAGTCCATCTCAGCATTAGTGAATGTTGGCTTGCCACTGCATTGTGTAAGCGAATATGATATCGATGTGCATGGTAGACACCTCAATCTGGGTGCTCAAAATGACTATTCGTGCCGGCCGTGCTGCTTGCTACGTCAACTAAGGCGTCAACAGCACGCCGCATGTGCAGCTGTTGTCAAGCAGTAAACACCATGGGGCCAGCAACATCATGAAGTATATTGTGAAGTCTCAAGTATGTCAACGAACACGTTAGGAGACCAACATTGGAGCTATGCAGGGGTATGCAGCGGGATGGGTTGCCCCTGTCGTGCGTGGCATGTCTGTTGCATGCCGGTGCTGTAATACACCAACGGTTCCTTAGTGAAACTATAGTGTGTGTCTGCTTGCCAACTCTGGCGCCCGAGATATATCCTGGCATGCCTTAATGCACACATCTGGTGTCGCCGAAGGAAAGCACCACGGCCCCGGCAGTAGCCGCGGCACGTTATCCCTAGTCAGTAGTTTGTGGCACACAGAGTAAAGGTGCCAATTGTGCCATACTTGACGTTAGATTGGGCGTTGCAGCTCTGAAGCCACTGCTTCACTTTGACGCTCATACATGTACGCGTACATGTGGTGCTCTTGCAGCGTTCTTGCTATACTGCTGCTGTTACAATACGTAACCACATATTTGGCTGTTGCTTGGGCAGACCCCAACCCAAGCCTGTTGTTGTCTATCAGTCAATTGTTCGTTGGTAGTACCCTGTACCTTCATCAGATTATGTTGTTCTCCAGACTGTCTGTCTCAGGGGGCAGCTTAGCTTCAAAAAGGCTTACAGCTCGCTTGTCCTTGACCTGCTGCCCTACGCGCATTCTAGGCTCTTATCGTGTCCCGTTACATCCTCACTGTGCCCTGAGGTTCCAGCCTGCTGATCAAAGGTCATACTCATCGCTTAACAATTTGATATCAAGGCTGAGACGAAGTATGTCGCAAGAGTCTCATGTACCGACTGCCGCGGCCGTGGAGGTTGAGCCTGTCACATCCACGAATCCTCTGCTGGCGGTGGGTTTCTCCTATTGTGTGCAACGATAGTAATATATGGCTCTGGCATGAATTCAGTGATCTGCATGGGTTGCGTCCAACATGGATCTCCAGCCTACTCTTACCACGCACATGTATGGCGACATGTCCGCATGATCACACTCCAACCAACAGCCATACATCCTCGCTGGAATGCAACAGTCGGTACCAGGCAGAGTGGCACCCACGTTTTTAACACTGCATGCATGGAACTGTTCCACACACAGTGCTGCCATGTTGATTTGCTCAGTGTCCTGCCTCCTTCCAGCCCCTGTAGCTTGTTCAACATGTCATTCGGACTATCAACAGCACGGAACTCAGCTCCCGTCCCTTGCACAACCCTGTACAGGATGTAGTGTTGCCCCTCTATGATCAAATCAAGGCAGAGCATGTAGTCCCTGGCATGCGTCACTTGTTGGGTGACCTGCACAAAGCCATCGACTCCCTGGAGTCATCCGTGCAGCCGACCTGGCAGGGTTTAGTAGAACCTCTGGAGCGAATTGCTGACAAACATCAAAGGACATGGGGAGTGGTGCAGCATCTCAAGGTAAGCAAACAACATGATCTACTTTGCAACAGTCTAATTCATGATGTGATGCGCTGTGAGTGACCATGTGCAGCAGCTCACCGTAGCAACCACCTCTTTTGGCTGAGCATCCTGACAGCTTGCAGTGTGAAGTGTGGCGTTCCCTGGGAAGTTATAGTAGAAGTGGAGGTGGTTGAGCAGTGGCCACTCCACTGATTACTGCCAGTCAACTGTGATGTGGCCAGGCAGGCACCCATCAGTGCAGTTCTCAGCCATGCATAGCTGATGCAACAGAGCTATGACTCGCAGACCTACCCTACTTGACATTAGGTTATGACAGGCAGCTAATGTATTTGCATCTGTAACCGCAGGGCGTCCAGGACAGCGAGGCATTACGTAAGGCAGTTGAAGAGGTGCAGCCGGAGAATGTCGCCCTGGGCCTGCGCCTCAGTCAAAGCAGGCCATTGTATGAAGCATTCAAAGCCCTGAAAGACAGCTCAGCTTGGAATGACCTGTCAGAGGCTGAGAAGCGTGTAGTTGACATTGAGTTGAGAGACTTTGTTTTGGGGGGTGTGGCCCTGGAAGGGGATGCTAAGACAAGATATAACGAGATTCAGCAGGAGTTAGCTCAGATATCCACAAAGTTCAGCAACAATGTGTTGGATGCGACTAAGGTATGCTGATATGTTAAGAAGTGCATTGATAGGGTTGTGGTAACACGTTTCATTCATTGCCCATGATCATTGACTGCTGGGTTGTGCTCATGTGCTTGTTAAACAAGGCTCATGTGCTTTCTAGTAATGCTCATGCGTTTATAATGAGGTTTATGTCGAGCAATGTTCATACGCTTTCCAGCAGTGCTCATTGGTGTGTGAACTCCCTGTTCAATCCAGGCCTTCAAGAAGCTGGTGACTGATAAGGAGGATGTGGATGGCTTGCCTGCTACTGCTCTAGGCCTGGCCGCACAACAGGCAAAAGGAGAGGGGCATGAGAGTGCTACTGCCGGAACAGGGCCTTGGTTGTTCACTCTGGACTTCCCAAGTTACTACCCTGTGTTAACACATGCCAGAAACAGGTGCGCTGTGCTAGGGCATGACACGCTCTCAGGCAATAACCTTGTGGGCTGATACACCCATATCAGTGTGAACTGGTCTGATAGCTTCACCTTATACAGCAAGGTGCACATGCTTTGTCACCGCCTTCACAACTCTATGTTGCTCATCAGGGTTTCTGTCCCAACTGTTGTGCTTTGTACAATTCATCCTGAGTCCTCACACAAACTGGCCCTCACACACTCTAACACCCATGGCCCCCCAGGTCTCTTCGTGAGGAGATGTATCGTGCTTATGTCACTCGTGCCAGTGATGGTGAGCTAGACAATGAGCCCATTATTAACAAGGTGTTGGCACTGAGGCAGGAGAAGGCTCGACTGCTGGGGTTCAACAACCATGCTGAGCTGTCCATGGCCAGCAAGGTGAGGGGTGTGTTATTGCATGAGTTGCTGTAGACCTGATTGCGTCTTTGCTGCATATGGCGTAGCTCGGGTGCAATCAGCCAGCCGTAGGCAAGTACAGGGTACGACCAGGGGTAATCAACACATTGAAACTGTAACTGTACTGCAGTGCCTGGCATGTATGTAGTGTGATGTGACACTGGTATAGATGGAGAAACACCAATGCTGCGTCCTGCCAGGGAGGCACATGTCAGGAATAAGCGTGATCATCATGCGTCTGGGTGTGATCTGATCAATTGTTTGAAATTGTTCATAGAGTGTGTGGTAAAGTGCTTGGTACAAGTTGGCTACTATTCCCGCCCCCATTGTGGCCCAGCATGTCCATTACCAGTGCGTGTTACATCACCTCGGCCACCATCTGCATTGTTAAAGTCAACTGTGGCTTCTTACTGTACCTCCCGCTGTGTTGTTTACCTTTGTTGTTGCAGATGGCCACGTTGGAACGCGCTGAGCAGCTGCTGGAGGAGCTGCGTGTGGCGAGCTATGAAGCAGGTCAAAATGATCTGAAGGAGGTGCGGGAGTTTGCGGCGCAGCAGGGCTGTGACTATGAACTCACGTGGTGGGATGTTGCCTTTTGGGCTGAGAGATTGAGGGAAGCCAGATATGAGATGAATGATGAGCAGTTGAGGCCCTACTTTGCATTGCCGAGTGTGTTGGAGGGATTGTTCAAGGTATGGGAAGCTTACATGGTTTTGTGCTTGTACAGAGCATGACAAACGCCGTACTGCACTTGGGGTTTTTGGTTGACCTTATGCTGACAGGGTTGTTGTCATCGAAACTACAGCATCTGTCTTGCTGAAGGTTGGTTTGATTGGTCAGCAAGGGTCTTGCCAACCTGTCAGCATACTATACTTCATGTTGGACATTGACATGACAGTGTTCTTTGCAACAGCAAGTTGCAACTGTGCATGGGGCCTGTAGTCCTCAGACTTGTTGTGTGGTCCTCTGGCCTACACGATATCCTGTAGTGCTCTGACTTGTTGTGCCTGCCTCCCATACAGCTGGCAAAGCGGCTGTTTGGCGTTGACATTGTGCCAGCGGACGGCAGCGCTCCCATCTGGCACCCCGATGTCAAGTTCTTCAAGGTCCTTCAAGACGGCAGTCCCAAAGCCTACTTCTACTTGGACCCATACTCACGGCCAGCTGAGAAGAGGGGTGGTGCATGGATGGCTGAGGTGGTTGGCCGTAGCACGCTGCTAGCGCCTGAGGGCCAATCCATTCGGCTACCAGTAGCACACATGGTGTGCAATCAGATACCACCCATCGGTGACAAGCCAAGTCTGATGACATTTAGGGAGGTAGAGACACTGTTCCATGAGTTTGGGCATGCGCTGCAGCACATGCTGACAGCTGTGGATCAGGGTTTAGTAGCAGGCATCAGGTGAGAGGTATAGGGCTTTGCAGGGCTGGTGCCAAAAGCAACAGGCCGCTGGGTGACTATGCAGTTGGTGTGTTACTGTCAACATGGTTGTTTTTATATTGTATCTTTGCATTTGGCGCATGCTGCATCTGATATATGCATCCGTGTGGATTTTTACAAAGATGGCAGCAGCATGCTGCATGTTACTGCACTGTTGCAAACCCTGGCAGCTGAGATCAGACAAAGTATCAGTTGCGCAGGACGAGTAGCAGCGTCCACCCGTACTGATTGACACATGTAGGCATGCTGACATGACATTGCATCACTTTGTTGTGTACAGGGGTGTGGAATGGGATGCTGTTGAACTGCCCTCCCAGTTTATGGAAAACTGGTGCTATGATCGTCAGACGCTGTACAGTTTTGCCCGCCATCATGAGACACAAGAACCACTACCAGATGAGCTGTATGAAAAACTGAAAAAGGCCAAGACGTTCAGATCAGGTAGGAGATCAACATGCAATCATGCATGGACAGCTTGTTAACTGAGATTTTAGACAGTGTTTCTGGGTGCTGATGGTGGCACTTCTGTGAAATCACAACAGATTTGTGTATACTAAACAGCACCATGTCAGTGTGCAGTGAAACTGTTATGTCGCTTATGGAAGCATCACTGGCAGCAGGGTGTGCTTTGCTGCGCAGACAATGCAGCTAATCTAGGCTGTACATATACACACTGCAATTATGCGCCTTCTGTTATGCCCGCCCTCTCGCGCCCTCGCAGACATAAGTTACAGGGTACTGTCTGCCATTTCACACTTTTGGCGTGTTGCTATGCAGGTACCATGATGTTGCGCCAGATACATTTCAGCTCCATTGATTTGGAGCTGCACTCCCGCTTCACACCTGGCCAGGAGGAGAGTGTGTTCAGCAGGGACAGAGCAGTAGCAGCCAAAACACAGGTGTGGTACCCTGGTGACATCAATCAGTACTGGTGCTGCCAGCCAAGCCAAGCATGCATGCTGCGCTGAGCCCTTGCCAGTGGTGGGGGTTATATTACCAGGGATGTTTGAGGTTTGTCCCACTGGCTGTTGGTGCCTGATATGCCTGCTGGTTTGACAGGGCTGCATGTTGACTTAATAGTGTGTCACTGAGCTTGGTGCTTTGTGTTGACTATTGTTGTATGCCGCTGTGTTGTACGACCACTGTTACGTTTTAGCAGTTTGGTGTGCAGTATATCCTGTTTCCTAAGCAAGCTATGTCCCCATCCTGATGGTGTGTCACTTTTGATGTGGTTGCAGGTGATGCCGCCCTTCCCAGAGGATCGCTTCCTGTGCTCATTTAGTCATATCTTTGCAGGCGGGTACAGCGCAGGATACTACAGCTACAAGTGGGCAGAGGTGCTCAGTGCAGATGCTTTTGCAGCATTTGAGGAGTCCGGTCTGGAGAATGACGATGCTGTAGTGACAACGGGACGCCGATTCAGGGATACGGTATTGGGTTTGGGCGGCAGCAAGGCGCCAGAGGCTGTGTTTGAGATGTTCAGAGGGCGGGCACCCAGCACGGAGCCCCTGTTGAGACATAATGGTCTGCTGCCAGCAGCTGCTTAAGATCATCAACTGTTCTCAAAACTAATGGTATTCTAGTGTAATACAATGACGTTTGTCGTGTCTGGCTCAGGGATGGGCTGGGTGGATCCAGATGTCACGCAAATGTTTGGATCCACGTCCTATTGCGCGCAGTCATGCAAGGCTGCCGAGCTTACCTTGAGACTGCCCTTCCGTGCCTGCCGTGCTGGCCTACAGCAGCGCGCATTGCAGAGGTTACCAAGCTTTATTTGCACACAGTTGTTTGCCTTACAGATGCCACAAGCTCACCCCAAAACTCCGTTGGCAAACAGCACTGCAGGCACATTGTCGTACAAGACTATACTGTGATCAGTGCCTCTTATTGATACACTAGCGGTGTGGAAAGCTATGTACGCTGCTCAACTCTCGGATGCTGCCGTAGCTGGGCTGTGGCCCATGGTTGTAGCTGCAGCACCAGCCGGTCAACGCGGCAGTAGCGCTGAAAATGAGCCGTGATCAAAACTAAAAGGTGTAGTGCCTACTTGCTTGCGCAATGCCGTGACATGTTAAGTCCGCAAACAAACAGCGTAGCTCACAGGTATCAGACAGCTTTGCTCTACCAAAGCAATAGCCATCAACCTGTTCTTGCTGCTCACTTGCGAAAGCGTTGCATGTTCCCTGCGTCGTAAGTAGCATTACGCTCTTGCTAAGTTGCACGGCAACTCACAATCCACCCACGTGCATTACTGAATCCTGATATACAATACAATAACATCACAATGAAGAAATCCAACTGTAGTATGAGCTTGATGTTTGAAACCGTTTTCCGTTGGGTCTTCGTTGCATGTGTGTTAGGACAGTTGCTCGCAGGAGCCGTTAGTTTAGCTGAGTGCTGTTATAGTCATCCGAGAGTAGCTGTAGGCATAGTAGCATCTGGTTTAGCGGTAGTATTAGCAATAGTCATAGCTGTTCCATTAGCAAGAAGGTTTAGTAGCAGACTGCAGGTGAGCCCATGTACTGCCCGTGTGCAACGAACGAAGGGACTTAGTCCTCAAACATAAGCAAGTGTGCAATCCAACGCATGTTGACACAAAACATAGCATCGAAATGCACATAGTAATCCTTTCCCGTTTATGATGCTGACCTTTGGTGCAGCGGTAAGTTTGTGGCTCACCACATCTTCTTTGTTGACTATTTGTCAGGGGCAACTCAAGCCAGCACCCCGCAAGTCTGTCAAGCGGCAAAGGTCCAAAGCCGCAAGCGACAAGGCACGGCGGCAGGCAGCTGCGAATGCACAGCCAAAAAGAAGTTTCAAGGGAGTGTCACAGAAGACAGCCAAGGGTATTGCCACAGCACCTGCTGACTCTCCCTGTACATCACTCTCCCCGGCTGAGTCACTGTCCAGTCCTCTGGACTTCACTGAATTCAGCTCATCCTCATCCTCATCATCCACCGCTCTACCATCACCATCATCATCATCATCCATCATTCCCTCATTGTCATCAACAACATCATCATCCACCACTCCATCACCACCATCATCATCCTGCCCTTCATCACCCACGTTATCACCTTCATCATCCCCCAGCCTATCACCATCATCATCACCCTCTGTATCACCATCATCATCTCTTTCTCCATCACGCTCGTCATCATGTGACTTCTGTCAACTCCTGGCGGAGCCTGGAAGCGACCCTCATGACAGCACTATTACTGCTGATGATGATGATGCTGACACAGCCCTATATAAGGACTGCGTTGAAAGCAATGATGAAGACCCTGGTGCTGTGGCTGACACCCCAGGCAGGGACATCACTCAGATGTTGACACCAGGCCACTTGACACTGCTGCTATAGCATCCCAACTAGAGATTGACACCCCTGCTGCTGAGCTATCAGATGACATAGTAGACAGGTAAGCCAGTGCATTGGACAATGACACTGTGCATATGATTCCAGTGTGTCGGGCAATATTGTCAGGCTGACAGCACAGCCTGATTATGTGCATCCTGACAAGGAGAGGGAATGACAATGTCTTTATGGCAATGGGTTGACTGACATTACCAAGGCAGGTCTTTCTGCTGGCTGTATCCCGTATCGATTGCCTCTTGGTGGTTTGCCTGTTGTTTGTCATGGTGAAGCACCACTACTAACACAGGTGTGTGCGTCTGGTACAGGGCTGCTGCATTACATGCCGCTAATGCTGTCAATGCTCAATTGGAAGCTGTAGCACAGAAGGAAAAGGAACTGGAGGCTCGTGAGGCCGTCTGTGACTACAGGGTGAGTCATGCATTGATGTAACGCACCACCCAGAGTGTGGGCCTGCGAATGCATCCGTATGGCTACAGCCAGCTGTTGTGTGCACAATACATGAATGGTGTCTATTTCTCACAAAGCTTTGCAGTTGCCTGTGCAGTACTCATGTGCATGAAGCTCAACACCCTCCTGCATCATGCCCTTTTTGTCCCACAGCACTTCTCATCAGCTTTGGTGTGCTGAAACATACTGACATGTTTGCTGTACCGTATTGCAGGAGCAGCAGCTCTTTGCAGCTGCAGGGGACCTTGAAGATGACAAGAAGCTGCTCCAGGGCCGTGTTGACACACTGCTGGCCAGAGAGGCTGCCTGCAAGGCAAAGGTAATTATTATATCTCTGAGGTGCCTAGGCACTGTGCTACCTGAACCAAGTAACTGACAACACACAAGGCTGTGTGTCTGTCTGTGTACTGCCTTTGCTGTGCACCTCATCAATTCGTCTGTCGATGGATTGCTACAAGCGGCTGGAGTATGATGTACATGAGGCACAGTGCAGGTATCAGCTGCACAAGGATGCTGCACGTCTTACAACATTAATGATGCCACTGATTGTACTGGTTGTGTGTGCTGATGTCCCTATAGGAACAGCAGGTGGCTGATGCAGAGCAGCGCCTGCAGAGGAAAGCCCAGCACTTAGCTAAGAAACACCAAGAGCTGGCAAAGGAGGCCAAGAGGTGAGTTGGATCAGAGTCGCTGATGCTGCATGCCGGCAATGACATAGTGCATATAAGCAGTATACTGTGCTTAAAAGGTCATTAGCGTCAGGGTTATACCCTCCGAAACTATGTTCCACATCCATCAGTGATTGCACCTATGTCAACAACCTGATCCTGAATAATTGCCTGTCGCTGCATGCTTGTGGATCATGAATCAACCTGAATGCGGCTGCTGCAGGGTTGCCAAGGGTCAGGTAAACCTTCAGAAGAATGTCAAGAAGTTTGCAGGAAAGCTGCAAGCTGATCATAATACCATCCACAAACTGCAACAGGAGAATCAGGACCTGCAGCAGCTTATCCAGCAGCATGAGGCCTGTCGCCAGCCCTGCAGCAAACCATCAACACTCACGGCCCATACACACTGCTAGGCTATAACACAGCCGAGCAGGCCAAGCTCACCCCAGACACCCCTGAGGTGGAAGCCACAGGGAAGGTCCTGGGGGCTGGCGGTTTCGGCAAAGTGTATCATGGGGTAATGACCACGGCTGCAGGCTGCATCAATGTTGCTCTGAAAACGGTGACATTTGATGCTGCTGGGTCCATCTGCCTGGAGGGTGCTGGGCACATCTGGGTGCAGCAGTTGCTGAGCCAGGCGGCTGCCACTGGTCAGCCAGCCATGGTGAGCCTGGATGATGGCACGCTGGTCAGGTGTCATGGCATGCGTGTCATGGATCTGCCAGCTGATGAGGCCAAATACACCCAAGCTTACAAGCGGAAAGCAGGCTTGCAGCGCCGCTCAAGAAGTGGGTGGCTGGTGGGGTTCAGCACTGCATTGACGAGGTCAACAACAAGCATCTGCCAAATGCGCAAGATCTGATGAAGAAGGCCTCAGCACCTGGGTTTGTGCTAGTGCTTGACTTGATTCCTGGCTGCCAGAGCTTGTGGCAGGCTGTGACTGCCGGGGCCAAGGGGTTGCCACTGGTAAGTGTTGTCGCCATGCGGGCAGCATGTCTGGTGTCAGAGCCACTCCACTTATTATACACGCAACATCCTGTCAACCTGAGAGTCCTCGGCAGATGCTGATAAGGAACATGACTCAGCAAAATGATTGTATGATCCTTGCTTGACGCCCTCCTCAAGCTCTTACAAGTTGACCAGTTGGCACACTCAACTGCATGCTAACTGCTTCATTGTGCTGCGTTGTGCAGGTGGAAGCACTGAAGCTGTTCAGCAAGCTGGCTAACCCGTTAGCAGCCATGCATAGCCAAAACATCTTTCATTGCGATTTGAGCACCAATAATATTGTACTAGAGGAAGGCAAGCTTGACCAGCCCCACATCATAGACCTCGGCATGGCCACTGTGAATGGTAGGAAGCTGACAACTGGCCTGGAGGATGTGGTGAGTGCTGTGCGGCTGCTGCTGGGCTGCTTGACAGGGCTGTAGCTTGAGATCAGGACCAGCACGTCACTGATCGCAGGTCACGTGAGTTGGAGATGTGCAACACAGCTGCCTTTCTCCTGTTGTATATGTGTTGCGCACAGCCACGCACACCAGTGTGCTCAGAGTCCAAGCAGGACCTTGTCATCATGCTGGACACGTTTCTGCATATGCACTAGCAGCAACGACAATGGTGTGCAGTCCTGCTTTGTACCATGCGTCTATGAACAAAGCCAGTCCTTTGATCAGACACGTTCTCAACCATGCATCTGTGTGCATCACCATGTTGCAGGCATGTGGCACCCCTCCCTTCTTGCCGCGATACACCCTCGACCTAGCAGCTCCAGATCATCTTACCTATGGGCCCATCGATCGCACTGATCGTGCCCTGATGGCTGCTGCTCAAGATGTGCATGCACTAGCTGCCATCTTCATCTACACCATTAACTTCACTCTGGCTGACGTGGACAGTAACCACCCAGACCAAGTGAGGTACCCGCTAGGCAAGCCGGGGTGGCCATTACAAGTGCCATTTGACGACCAGCATGGCACTCCCTTACCCACTACCCTACGCTCCTTCCTGCAAAAGATGCTGACCGACCATCCAGCAGGCAAGCCAAGCATGCAGGAGGTCGCAAGCATGTTCACATTAATGCTAAACTGCATCCATCTGGAACCCGAGCTGCAAGAGCTGGTAGCATTGTGCCAAGCACCTTGAGCCCTGGTCTGCTGCTTGCAACAACAAAGGCAGGGGTGTAGGTGGGGTTTTGCAGGTTGCAGCAGCTAACACGCAGCATATGAGCACCCTAGCATAAGAACCACACACAGGAGAGGTACAGGACACATAGAGTGATCAGCTCGGCATAGCACATATGTTCAACAACAACTAGACAAGGCAAGGTGATGGGCATTTGCATAGCAAGGGTGGAAGGTACCATGTCCCAAGCAGCAAGCCAGTAGCAGCTGCAGCATTGGGGGTGGTTGGCATGTCAGGCCTGGCAAGTGGTATAGCCAAAGCCTCCTTGGTGCCCGCTTAGATAACAGTCATGGCGACAGACGACTTACAGCACAACAAGACTAGCAGCTGCAGCAGATCATGAGCTGTAGCAACGCCGCAGCGTCAAACAGTCAGCTTGGACAGCTGTCTGCAGAGACACAGCATTTACAACATTGTCTGCAAGATTGAGGTGCTCTTATCAGTATATACTACACAACCAGCTCTGGAATGTTTTACACACGCATCGCACACAATAACTGCAATATGCAGCAGCACAGGAGCTTTTGATCTGCTCAGGGGTTAAGCTTTGTCAGCATACAAATTGCAAAAGTATTTAGGGCATGCTGATGGGCATAAAAGGGCATTAGCACTATGCTTAACATCATGCACTGAATTTGGCTATTCCTACTCACAGCTCTTGGGTGCGCTAATAATTGGATGGGTACAAAGCTCACTTTTCTTGGTGTCAAGTCACATCGGCAGCAGCACTCAGGTGTGGGGCTTATCAGCCACACTTCACCAAGTCTGGGGGGTGGCACAGGGTTTATGCTGTCTTACTCAAGCCTCATCAGCTAGCTGGTACTTAGTCCCTGTGAGCACCTTCTCCTCTGAACGAGTGGGCTGAGTGATCAATACTGTGTCGTAGCAAGTGGGCATATGGCTTGTGTCAAAGGGTCTGGCTGTGTTCTGCACTGCTGCAGTAATGAGTGTTATACTGTTATCATTTATACAGTCGATGATCACGCCTACAATGATTGACCCATGTCAACAACAACTTGGCACAGCATGTCATACAAATTGCAAAGTGCATTTCTGCAAGTGTCCTGTCTCAAATGCCCAGCACTGGCAGTATCACGAGCTGAGTGTTACCATTGTCTGCAATAAGCTCAAATGCAATCCATGGCTTTATGTTTGCTGGTGAGTAAGTGGCTGTTTACATCACACAACACATTGGCTTCTGGAGATTTCGGAAAACAGCATCCAACTGAGCCGCAACCCTGGAATGTCTTTCAAGTGCTGTGTGTCACAATGTACTGCCATTCTGCACTGGTTTAGTCACTGAGCTTTATGCTTGAGTTTTGGTTTCACTGCACTTGCTCAGCATCTGCTACCAAAGCTGCACCTGAGCTTTGGTATGCATACATCTGCAATCTGCTTACAGCAGCTGCTTGTTTGCTCATGGATTTCAAGTGCAATTTTTTGGAATTGCCCCCACTTACAGCTCTTGGGCGCACTAATGATTGGACGGGAACGGTTAGGTTTGTCTGGTGTCAAGTCAAATGGCAGCAGCACTCAGATGTATTGCTTATCAGTCACCTGTCCATCAAGTCTGGGGGTGGCACAGGGTTTAAGCTGGCTCAATCATCCCTTGCCAGCTAGCTGGGGGTTACTAGTTCAGCTAGACAGGGTTAAGTGCTTCTCCTCTCCTGATGGTTTCCAAGTAATATGTTATCCCTCTTGGTGGGTGTTCATTTGACTACGGCTTTCTGAGTATGCTTGCTTGGAACGTTCAACTGCAAGTGGGCATTGGCTTGTAGAAGTGTGCTGTTGATTTCTGCACAACTGCCAGTACCGAACGGCTGTGTGTGCTCTGATCATTACCATCACAATCATTGGCTTATGCTTACCCATAAAACAACAGCTTGCAGACTGCAGGCCCGCCCTGTACTGCACTGAACTGTCCTCTGTACTGGCTGTACTGTATGCAGCTATTGGACAGTTGTTTTGATTTAGAAACCAATTGCCAGCACAGCAGCTATTTATTGCCTGCCAGTTATAGTTTTCCATCCAGATTAGCAGTGGGCAGAGTAGACGGTCGGTCGTGTATCGCAGTATTGTCTTGCTATGTCGCTCCAAATAACCACAATAAGGTACTAAGCGGCCCCAACAGCAAAACAAACGCATCACAAGGGGCTTTTGTCTTAATTATTACATCACACCAAAGTTATTGAAGGAAGTGTGCTGCTAATGGGACCTCATGTTTGCCTGACTGACCAGCAAGATACTGCAAGAGAATGCAGAAACTCCTACATGGGGCACGCAAGTGGTGGTTGCTGTCTGTAATCATAACAAGACATGTGAGCATAGCTCGCAGCATGCATAGGAGCAAACAATGGAAGTAACTGCCCTCCAGCGTGTTAGTCAGCATTTAGTTTGCCTACACGGTGCTGCCAGTGGGCCTTTTCATACTGTTCAGGAGTCATGAAGTCAGGGTCTTTGTAAGACCTCCAGGACAACATGTGGCACTCAAGACACAATGCCTCACTCTCCCATTTCTTTTTGCCACGGCACCAAGTCTGAGTGAAATGGTGTTCCTTGGTGTTTGACCCTCCACAGGCAAGACATGCAGGAAAGTCACCGTTGCACTTCCAGCGAGCGCTCCACTAACCAACGGTCATGACTTTGAAGCCTTGACCAACAGAGGGATTGATTTCGACCGGTTCACCATTCATGACTTTCCTCCATTCAACCGAATGCACGTTGGCCTTGGGTGCATAACAACATGCGTTGTTACAGATGTGCGCAGGTGCTCGCTGTACTTGGGAGTGGGAACAGAAGTAGCACCGGTCTGATACATGATGATGCTACGATAGGGCAAGGAGCGCGTTTAAAGTCGTTCGCAGGTGAAGTTAACAGACCAGTGTGACCCGCGGCAAGTGACGCCGCACGTGTGGTGACGGCAAGGTTTGTGCAAAGAAAACGACTCGTGAGCAGAGGAAGGGGTCCTATGTGCATGCTGCGCATGTGGTTTGCGGTGTTGTGATGTTCGGCCAGGTCACCAAGCAAAATCAATAACAGCAGGCCAGGTGTCGACGAGCACGAGACAGGGTGGCATGTCGTTGACATGTCTATCACATGACTGCATACAATGCACTTCAGCCTAGCAGCTAAAACCAGCTGACAACTAATGTACTCCTAGTGATGAGTGGGCAAAAGGTGTGGGTGTGCCAGTTTGTGGGAGAATCACGGCAGAGCATGAATATGGTTGTCATAGAGTAACAAACAGGTAGTTCAGTGAGGTACATGGGGACACATGTGAGGTGACCTGCAGCTGTTAGTCTGGCGATGTTTGCAGATGGCCCATAAGCCTATCAGACTGTGTTCACAATGATGGCTCCATAGAAGTAAACAAAAGCTAGTTGGTTATGTCAAACACCATGTCAAACAACCAGTCATACCCAGTAGTGCATGCATGGGTGTGCACGCCGATATATTGTAAACCCACAGCAGTCAATGCCAAGGCGTCCACAAAGCAACATGACAGTGTGCTGCAGTCATAACTGACTTGCAGGTAGAAGAGTATGACCAACATTCACCACACAACAACAGCAACTTTTGCAGGGCACATCAATGTTCCTACTCCGTTCACAACCACTGCCAAAACCCGCATGGAGGTCCCTGACTATTGTCGCATGCATAATAATACCTGTGCCTGATGCCTGTTGCGTGCTGCTCATTTGCATTAGTGCGTCGCCCATCATGACAGTTGTCGGCTGCTAGGCTTCCTGCATGGCATATCTGCCCATCAGTAGTTGCAGGGGCTGTGGTTGCCTTGTTTGGCAGCAGCACTGTATCAAATGCAGTGCTTTGGTTGGTGGCAGCTGTAGCATGTGCTGAATGCTTCACGGAGCACTTGAGCACGGCTGTTCGGCCACATCTGCACATGGGTGCACGCTGTTCCCACTCTGGTTTGATCTGTCTGAATGTGAGGTTGATGCGTGCCTTGCCGCTAATGGGATGGGCTTCTACTGACTTGCTGCGAGGCACCTGTTAGCAGCAGGTGGAGCACATGCAGTCAAGTCAGAGACTGTTGGTCAACAGTCAACTGAGACATGGTTTCATGGCCTGGCAAAGCTTTTTCAATACACCACAAAGCTTGCAAACAGTGCCACAATGGCAGCTAACACCACGGTGATGGTATAACCCGTAAAGCATCTGGTTATGTTGCAGATCATCATGCTAAGCACCTACCTCATGTCTCCATTCCTCTTGGCATGGCGGCCACATGATGAGCAGCATGTTATGCTCCAGTCTGATGTCAATGCTGCTGATGCATCGACTGCCACTTTGATGCTGTTGATGGCTGCTGCTAGTGCTGCTAGGAATTGGCTGCTTTGTTGCCTGCAAGTTGGCAGATGCATTGGCAGGGCGCACCCGAAACACTCGTGATGCTCCCAGTGTTAGGGATGCAATAGTGGGTAATGGCCCCAGCACAGTCAAACGATCCGAGTGGGTGCCTACACACTGCTGACCATCTGCATAGTGGTTGGCCAGGGCAAAAGAGCATGACCAGCTGGACGCTGTGTTGCTTAGCTGGCCTACTTGATGGGCATCAACTGCAGAGGCCAAGGTGGCGGTGGCTGCACCTGCGCTGTCTTTTGTGTGCGCTGCTAGCCTCTCGTTGACAGCTTGTGTCACCAGTGCTGCGGCCTGTTGTAGCAGGGGGCTGGCAGGCAAGACTGTGAGGGCTGTGCCAATGCGATGAGGACGGTCGTCACCAGAAACAGGGTTGCTGGCAGGACCTTGCTGACTGTTGTCGTTATGCTGAGCTTTACTGACAAGTGCAGGCATGTGTGTGCCCTCAGAGGTGCATGCTTTCCCTTGTTCCACAGTGCCACGATCGTATGGCGTTTCCTCTGCGCTGATGTACCGTTGAGGTGCACTGGGGTTAAGACCAAGGGTATCAGCAGTTCCAGCTGGGGAACTTGGAACTGACTGATCCACAGGTGAACTGTGCCTTGTGTGATACTGGTCCTCTGACTCCACCAAAAGTGTATTGGTACCGTTGTTTTCCAGCTTGTAATATGCACTTTTCCTAGGAGCAACTTGCTGCTGACCAGCAAACCACCAGGAGCCTTGGTACCAACTTTCAGACGATGTCAAGAGCTCTGACAACAAATTGTCCGCTAAACACTTTGAAAGGAGTCGCGGTATAAGCTCAAATGGCCCCAAGCTGGTAAGCTGGCTCCTCCTGATGGGTTCTGGACGGTGCAAACTATCAACATACCGAACACTACCAATCACGGGGTCTTGGCAGCGCCACCATTCCACTGGGGCAGCAACTTGTTGGAGGGGTGACTCTGATGTTGGGTTTCCAGTGTGTGTAGTTGAGAGCGGCTGAGTATTGTCTGTGGCACCCAGTCGCCCCCTGGAGTCTAGCGGGCTGGTGCCGCATGTAAGCTCCGACTGATGAAGCGCTGGCCGGTTGGTGGAGCAACTTCTTAGCGCTGTGCCTTCTCGTGCCGGCCCAAAATGATCGGTGAGAGATGACTGTAGGAGTCTAGGCTGCTTGCTTTTTCTTACAGACCGGGAGGCATCGAGCGTTTGCCTACTGCGCTTGCCGACCAGCGACATGTTTGCATGTGTGTAGACATACTGCGACACGTAAGCTTCATCTCACCAGCGGATTGTGCAGCTTTTCATATATAACAAGTAGCTCAGGTGTGCATATGCTCGGCACTGTTCACAAAGCCAATTGAGTTTGTGTGTTTTGTTGGAGCTGTAGCCATGGCAGCAGACAGCATCACTGCCCTGGTACCTCCTTTGAGCAGTACGTATTTGATCACTGCTGATGATAGTAGTGCGTAAAAGCACCAAAACGACTGCAACTGCTTCGACATCATCTACCTGTCATCATTACTAGATGGGTGTGTGACACCAGTGGTCGCTCAGTAGTACAAGGGGTTTTCTTTGATATTTGGTTGATGCCATTCCAGTAGCTAGCAGGTTTGCCAAACGCAAAGAAGCTGTGCAGCGCAACTGAGGGCAAAACTCACACAGTCCATAACCAACACCCCACCCTGCCATGATTCAACCCACTCCTGGGTCTTGATACATTGCAGCACTGGTTGCACCGATTATGTGACAAATGGCTGCACGAGACGAGATTGGCAGCTCACTACACACACAGGCATGGCCATGACCAAGCCCAGTCTGTGGTTTGGGTACAAAGGGATCGGTGGTAACAGCACAGACAAGCATGCCAGCGCTGATGTTATTGCATTGGAGGTGGAGGGGGTATCGTCCCTGCAGGTGGGGGTGGGGGTTTTGCCAGACCAGCGGGTGGCTGGCCCCCTGGTAATACAGGGGGTGGAGGGATGGCCTGCAAGGAGTGACCAAACCACATCACAATGTATGACAGGCACACACGGGTCACTGCCTCACAGCATCAGCACAATATGACAACTAGACAACACAGTCAATGCAGATTTTGGAAGCATAATCATGGCATTCGTCAACAATGACCAGCAACATGTGACAAATGCAAACTGAGGCCCAAATGCCCCTGACCATTGATGAAGCTGCACCTTAGTTATGCAGTTTGATACCCTGATACATCCCAGTCAAGGGCTCACCTGAGGTGGGGGTGGTATTCCCCCAGGCATCATGGGGGGTGGAGGCGGCCGCATTGCCCCAACGGGTGGAGGTGGTAGTCCACCAAATGCCATTGCAGGTGGCGGGGGAATCAGCAGAGGGGGAGCTTGACCTGGTGCACCAGGTGCCTGTTGATCTGTAAATCAGGCAATAGTGACACACGATTCTTATGGCAGTGAACCAACCTTATCAACACAGCAGTGTGAGCACACTAAAGTATTGAGGGACACATATACATACAGCCCAACAGTCACAGCAGCCAAGCACAAGCACCACAGTCAAGTATTGTCTGCTTGCTTGCAAAGCTGACCGCTGCCACAACACTTGCACCATGGCATGCAGAGTGCATGCATTCCACAGATATGTGCGAAAATCGCACGCATCATTGTGGGAACTTCTAAGTGGATGCCACTGAGACAGCTACACAATAAACACTGGTGCTTAGTGACTACAAGCCAGTTCACCTCTAGGCGTCTTGAAGTGAAGCTGCAATGAGAATGTACAGCTGTCGGCATCCCTGCAGGGGGCAGTGCCAACACAAAGTCTAACCACCGTTGTGGATACATGCTGGCCGCCGTGGAAAAACAAGACCCAGTATAAATGGTCACACAATATAAATGGTCACACAAACAAACTGTTATGCAAGAAGACCCTAGCTGTACATGTAGTCATTTTAAGCCACTTACAGCAGCCGCACATGTTGCTGATCACAGACATACTAGTTACAGCAGTAGCGCACACAGCCATGTGCGCAAGCACTCTGTGACAATTCCAACTCCCATCAACCACAGGCGTTGAGATGCGATCGTTGCTTGCCAGCAAACATGTACACATGTGCATAGTTCAATGGCATATGAATCGCACAGGTGCAGGGCATGCAGCAGCCTACCAGTGTGTGAAGAAATGGTCCTTCTCTTTGCTGACCTCAAGGTTTGGCACCTTGAAGCCAATGACCTCATAGGGCTCGGCTGCAAACAACAGGTACTGGTAGTTCTTGTCTGCTGTCTCAACCTTCTGTTCGTATGCGCTCATGAAACGATGGCGAGGTCGACTGCCTTCCTCAATTTCTGGGTATTCCACCTGAATAATCAGCAACCGCATGACATTGGAAACAGCGCAAAGGTCGCAAAACATTTGTGACTGCCAATCCGTAAGACACGATCTATAGCTTTTTCAAGGCTTAGCACCTGCTGCATGCTGTGTGCTACACAGCAATGCACCCAGGTATCCACTGTGGTGTTGTTATCGGTGCAACTTACCTGAAAGAGCAATGACCGCTGGTTGGTTTCTGCATCAAACTGCTTTGTAACTCTGTACCCCGGCCTCCCAATTTTCACTGCAGAAAGATCACTAGTCAGCTGTTCTTCTTAGCCTGACATGTGGTACCAGTAGCGAGCCAGCACGGCAGTAAAGTACATTACCACAGTAACTGCATGCATGCACCAACCCACAAGTATAAGTGCAGGGTACAGGCTCCGAACCACACACCATGTACAGACTGCGTGAGTTCATATTGGGCATGCCTAGCAGATCCCCATGCACAGTAACCAATGCAAGCAGTGGAGTACCCCTCATGCATGGTCATCACAGCATTTGACAGTACACATCTGCTTTCATGACACGTACCTGTCTTCTTAACCTGTACTCGCCGATTTGGAGCTGGTGCTGCCTGCTTTTCCGCTGCCTCACGAGCTGCACGCTTTGCAAGGTTTTGCTGATGCCGTTTGCCCTGCAGTAACAGGCGCGATCAGCAGGGTTGATACTTGATGGTGGGTGCACCACTGAACAGCACAGCCAGCAGGTCCCAAGACAGATGACGTCAGGCACCGCATGCAGGGGATGAACATGTGACAATCTGCAGCATTGCATGATGCTGCTGCAGACCATGAAAAGCTGGAGGTTGCATGGCAGCAGGGACAGGAAGTGTGATGTGTCATTGCAACTCCATAACATTGCATGTAATGCAGTGTGCATGTCAACATTACTTGCATCATTATGCAAGCAAGACGCTGACATCAATGCAAGTGTGTTGGCTGTGGTACGCACATTCTGCGGGCACCGTTTCAGTATGTACCTGGGTATGAGCGAGGTAGTTGCCCTCGTTGTTGTGTAAGGTCAAACACAAGCGGCATTCTATCTGCACACCACAGACAAAAGCACTCAGTTTAGACAAGTTTGAGCCACTGACACACAGCACATCCCAACCTGGACCAGTAACTGTGTTGGACGCTCATCTCTGTTACTGGACTGCACTCTGTCACCATGCTGGGCATGCAATTCCACCAGCAACTGATGTCTACCCCGCCCGATTGCGATCGTCAGCAACCAGGCACGTATGTCTGTAAACGCATGCTACTGTGTGGCAGTTCTCACCTGTCCGAGATGGTTTCGCATGTAGTATGGGTCTTTAGCCAGGTCAATGGTTTCCAGTGCAAGGCGCCGTAACCGCTCTCTCCTGTCAATAGCCTACAGGTAACCACAGCAAGTCAGAACATTGATACCAGAGCAAGGCAAGGTAGGTCAGGGTGAAGGATCTTGGATTGTGCCCCTGCAGGGCCCGAGTGCGTTGCGAGGAGACAGTAGCATGAGTGTGAAAGCCACTGCCCCTGACTCCAAGCTGCCACAGTGCAGTTTGCGTTGCTGAGACGCACATGCAGCTGGGTGGCATGCTGTATTGCCGTGGTTGGCGCACCTCTTGTTGAGAGCTCGCCACGCCACCAGATCCCGGCTTCGCGCCGTGTTCCCTTGCGTCCATGAAACTCATGTTTGCGATGCCTGATAACTGTAAAGGATGATACTCTAGGTTGCCAATCACGCGAGTGCAATTTTTGCCTGGGGTGTAAGGATGAGTACAACTACTGACACCAGCTGCGTGCGATCTACAGACCAGAACCGAACCAAAACTTCTACTAACAACCTGGCATAGTTTATAGGCTGTACACAGAGTGCTGCTTAGATGATGGTTTGCGAGAGGGCCCAGGGGTGAGATGGCAGCCAAGCTGGTTGCGGGCAACAGGTTGATGGGGCAGATGCAGTACAGGGAGGGATGGCAATAAGCATAAGCTTTCCTTGTATCAACCTACGCTAGGCTGCACTGCTTCAAGTCCCAATGGGCGAAGTGCCAAATGGGCGAAATGGGCTGTGGGTTCTTGCAAAGTAACCGCACCAAGGGGCGACTGAGTGAGGTACCTAGACAGCTCTCTCATCTAAGGTGCAACCTATGAAGTGCAAAGCCATTCAAGCCTGGCCAGAAGCCCTGGTTACTATGCAGGGGATAGCAACTTCGAAACATCATGCACCGCATTTATCGAACATGTGACATGTGACCACGCAGCTGTTGCGGAGCCTCGCCAGTACGCCTACATCCATCCCGCACTCCATGTGCGTAACCCTGCAGGTGCACAATCCAGTAGTACGCAAACAGGCCTGTTGCTGCATCCATCGTTACTATCATCAGGTAACGGCACTTCGGCCCTCACATTGTGCTGCAACTGGCAGCTCACCCCAGATGTTAGCTGCTGTCTGTTGTGTGTCATATCAAGCTACTCCGGGGCTGTTAGGGTCAGCCAGAGCTTGCTTAGTTGATAGTTTGCTTGCAGTTCGCTTCACAGCTGTTTACCTGTATTCCCACGTGGACGCACTGCAGTGAACAGCAATTGGAATCGGTGTACACAGGTAAGGCTGTCTGTCCCTGAACTCAGTCAATCTACAGGAACGGGCAGGCCTGTACGAATTGTTGTCCCCAGACCTGCATGGCATCTCTGTATTCGTGCCTGTGGCTTCATCCCTTCCAACAAAACGCACCAGGGTACTTGGCACTGTCATGTTGCCGCATCTGTGTCTAGACAGCTTGTAACAGCTTGCTCCAGCATGGCGGAATAGGGCAGCTGATGTACAACTGCAGGCATTGACTGCTGACACCATACAGTGTTACTGTTATCAGGAGCATCCTTACATCGTTACAGTTATCATTTCACTGCTGTTACGTTCAGGCAGCATGGCTCATAAGATACCAGCCATTGCAGCACATATTGCTGCTGTTAACAGCTGGCTGGCTGCGCTGGAGGCGGAAGACGGCCCTCCCACTAAGTACCGCCCGCAAAGAAAGCAGGCGCTAGAAGATCTGAAGACTGCTCTACAGCAACGGCTGGCTTTTCTAGAGCAAAATCACATCATCCCGCTGCAACATGGAGGTGGGTGCCGATGTTGAGCTCCATCAACATTGTGTCCTGTGGCTTGCCCTGTTAATGACCTGGCAGAGCAACAAGCAACCAGCGATTGCAGCAGTATCACCATTTGTTTGCCAGTATCTTCATGTGTGCTGTGATTGTAAACCGTTACTACAGCGTGGCTGGATAGGGCTGCTGATGTAAAAGTGCAGGCAGTGACTGCTGACACCATAGTAGAGCGTCATGGTCAGCAGCATCCTGATGGTAACAGTTCACTGCTCTCACTAACAGGCACCATGGCTGATGACATATCAGCTGTGAGGGCAGAAGTTGCTAAGGTAACCAGAAAGCTAGCTGACATGGAGGCCGCCTGCAGCAAAGACCCTACCAACCAGGTACTCCCCCAAATAGTGCTGGCCTTACAGAGACAGAAGGCTGCTTTACAGGAGAAGGAGGTCATCCTTATGCGACGTGCAGGTGGGTGCCGATGTTGAGCTTGATTAGCATTGTGTCCTGTGGCTTGCGCTGTGACTGACCCTGCAGAATCAACAAGCAACCAGCAGTTGCAGCAAGTATGACCATTTGTTGGCCAGCATGTTTATATGTGCTGTGCCGGCTGCATTTGATCTGCGTGCACACGTGAATCTGTGGTGCATGTTGGTCCCTGTGGTTTGTGGCCGTTGCGCTTAAGAGATCTTGCAGGCGATGATGATGCGCTCAAGCAACAGCTTCAGGAAAAGCAGCTGCATGACAGCCAGTACGCCATTCCTCCTGACGTTCTGGAGCGCGTAAAAGATCTATATTTGTCATAAGGGAGGGACCCCACGCATACAGGGCAGGTGTTGCATGCCATATGCAAAGGCGATGCATCATACCAAGGTGCACAAGCGTGATCCAGAGCTTGACTGCCAAGTGCTATGTTAAGATGGCAAGCATGCATTCTTGCCAGTGCACACAGGTGATGCAGATTTGTTGAGAGGAAGACTACTAAGGAGCGTTTAACTGCTTTGCAACAGTCTAGCATCAGCCGCCCACAGCGGTCATCAGGCTGCATTGCGCACACGCCAGAGTGTTTGCTGACTCATTGTAGCTAGGCATTGTATGAAATGGACCAGCAGGCATGACTCACAGGGGACTGTGAGTGCTGATCAGAGTCAAGTCAGACAGCCAAGTTTCAGCAGAGAGTGAGTCCTATGGGTCTGGTAGCCAGGAAGCTGAGTACTCCCAAGTCATTCGACAGTGCTGAAGTAGCAGCACCTTGAGTATCCTGCCCTAAGGATGCAAGAGTTTGTATCCCTGCCTTTTCTTGACTGGTGAATTGCTTGTAGGAGGGAGTGGTGGTGAGTAAAGAAGCGGCAGGATGCCACAGGGCCTTGATATTGCCATGGCATCAGGCCTAGCAGTCCCGCCTGTCAAAGCCAGGGCGGCCACTCTCCATGATACGCTAGAATCACCCAAGCACTTTATTCAAGCCGGCAAAACAGGATACATAGATATTGTACTGGCATGTGCTGCTGAAGCAGTCGAGGCATATTGTGGCCTAAAGCATGTAAATGCACACTGCAGTGGTATACTGGTGTTCAACAGAGCAATCCTTATGGGCTTCTGTTGCTTCCTGAGCAGTGTTTACAGAACTTGGCAATCGAACTGAGATGGGCAGATGCTTGTCCAAAGTAAAAGGACAGTTACCATGGCAGCGTGCATTCACGGATGCAGCTTCTTGACATTATGCGGGTGCGTACAAAGGTGCAAGAGCTGCTCATCAAGTACTTGAGCAGTTTGGCATCAACATGTATACAGTACTGCTGCAGCGAAAGCTTGAGCAGTCATTGGTTAGTGAGGACTGCACTGTTTTCCTCGCATCCGGGAAGGTTCAGTAGTGTTGGTGCTGCCTTACACTGAGTGGCAGGGATTGTTCTGGTGAAAACCGACACAGGGGCGCATAGGGTGTCATTCAAAAGCATTAGGTCTATACCGCATGCATGTTGTTCTGCTACACCTGAGCAATTCAAGCTCTCAACAGTGTATATAGCAGGCCAACACCAATTTCTGCACTGTATTCCCCCTGTTTGTGCTGTATGTTGATATTGTTATCAACAGGGTATAAAAAACACTGTGTCTCGTACATCCACCAGGGTTTGGCGCCCAAACTGTTGCCCGTTGACTGTCTGGATCTGGTAAACAGCATGCAGCAGTGTGGGATGGTTTCATAACCATTGAGGAGCATCCCATTTAGGACCTGTGGTACCCGGCTGGTCCACCTGCCCAGAGAAACTTTTGTTGGCCTTGATATGCCATCACTGACTGTACGTGTGGCCTCAAATTTATGCTATCCTCATAAGCTAACCAAGTCCCTGAATACTGCCTTGAGCTAACTCTCTTCCAACTGACATCAGCAGGCTTTCATAACTCCTATTTCTTGCACCCTATGTGTGTGCATGCTCAAGCACCAGCAGGAGCTATCCAGTACTATGTACATGTTCATGATTGGTTTAATTGATTGATCACACGAATATCTCCCAATCGTCACTATCAGAGGTTGTGTGGTGCCTGTTGCCTTGCTAGTATCAAGTGCTGCTTCCCCAGGCACAGCGCCGCCACCATCCACACACCACACATTAGGCAGCCAGTTATTCCCACACCTGTAGCACCTAAAGACCACTGGACATCTGCAACAACAGCAAACACAACATCAGGTGTTGGAGTGAGCTGTAATGTATCACCTGTAGCAGGCAATGCGAACCCAGCCAAGCAAGTATGTTTGCCAATGGTGCATGCTGACCACAATGGTGAAGTAGAAGCCAGTCTGTCATTGCCATCGGCCAATGCCAGCTTGTCTGACTTATTCTAAACGTAGCAGTGAACCACAGCAGCAAGACGTCACTGAAGGTTGCGACAGCCCCATATACCAGAAGGCGTGGTAAGGTGTCACTTGCGTATTGGTTGCACAAACAGTTCACACAACAGTTGCAAAAGACGGCTTTACATCACAGCCCTTCCCTAGCATATGCAGCACACCCACCTAAGACTTGGAAAGCTGCTGCAGCAATGGCATCTCCTAACCTCTGCACTACAGTATCCATCACCAGCTTTGCACGGTACTTTTGCTCCCGAGGCACAACAGTGAACAACACCTGCACAACCACACAAGCTGGCAATCTCAGAGGTTTTGACAGTGGTTCTGCTAATGTAGTTGGAGCCGCTGCCTTGGCAGCATGTGTTGTCACAGCTGAGAGACAATTGAGCCGCACATAATGCATGGATTAACGCTACTGAAATGTTCATTGCACGAGATTATAGACTCGTGCTGATGATGTTTATTAACTATGTGCTGATCAGTGACTCCTACTCCTTGATCAGTCACCAAACAATACCAACAAACCCAATGTGAATCAAGCGCAATGTGCCTCTGTTGTTTATTATTCTACACTCACCTCCCTGGCAGGCCGATTGACTGCATAGCCAAACACCTTCCTGACCACCTCTACACCAGCCACACTACTGGCCTCAGGCCGCAGTGTGATCAACACGAGGCCACCCAAACAGATCGCAGGCCCTAAGCACAGCGCAGCAGGCACGCCCAGCACACGCAGCAGCCCTCCTGTAGCAAACAGCTGCATGGCTGCGATGATGGCCGCAGAGTAGCTGTTGAGTGCTGCAAAGAATGCTGTGCGGTGGCTGGCACCAGCAACAGACTGAGCCACCACCAGCGCACGCTCAAAGTATAACAGAGAACCAACGACCTGCAAGCAAAGGCGAGCTTGTCAAGCAAGCTGTGAAACTGCAGAACAAGTAAGGAGGGTTTGGCATAGCATGCATTGCTGCCTGGGATGCTGCATGCCAACTGTTACCTGTACAGTGCTTGGCAATCAGGTTGCAGTGGTGTCACACGGTTTTGACATTCAGCAGGCTCAGCATACAGCAAACCAATGTATGGCAGCATCAGTTCCCCATTCGTTGCTAGTAATACATGGCAGATCAACCCACAGTGCAGGGCAGGCCATATGTGGCTGTGTATAAGTGACCAAGGAAGCAAAGTGGTGAAGTCATCACAGACAGTTTCCCACCAATATGCTGACGGCCAGTTGCCCAGTACTCACATATGTCATCATCAAGTAGGCACACACCAACATGAGGTATCTGCTGGTGGCAATCAATGTAAACCCCTCCACAATCTGACGCATTTTCAGCTGCATTGCCCCTATCTCTTTACCCCCTAGTAACCCTGCCTTTGACCCTTTATTTGTATCCGGGGTAATGTGATTATTTGGGGAGGCATAGTTAGTTTGGGAATATGTGAGGTCAATCACTGCCCTGTGCCCTAATGGTGCCTTCACTCTTGACGCTAATTGAGATGCCACCAATAAAAGAAATGCAGATAACAGTATGAGTGTGGATGCTGGGTTGCGTACGCTGCTGCTGCTGTTACTACCACTGCCATCAGAGGACTTGGCAGCTGCCCTGCTAATTGCCATGGCAGTAACTGAGCCAGTTAACTGGCCCAGTGTGGCACCTGCAAGCAGAAAAGGCAAGAAGACATGGAGTCAGACTTGTGTGTGGGGCATGTCAAGATGCAGAAAGACACTCTAAGTTCATGTTTCAGCTCTGGAAGAACCACACCACAATGTAGGGTGACCTTAGATAGTAACGGATGAAGGCTTGGTGGGCATATGTACAGTTCCTCACAATCAACAATGAGCAGCAAAGTCAGGTGTGTTGCACACCCAATGTACACTTCCAGCGACAAGCCTAACCCTTAGTGGGGATGCGCTTCTCTCAATCAAACAGAATGATACACTCGCACTGCTCAGGAGACAACCGAACCATAGACATTGCTAACCCACAAGTATCTGCACCTACCTGCACTTATGAATCCAAACAATCGCGCTCCTGCGTCAGGTGTGAACACATCCGCACAGCGTGCCCACAATGATGAAATGCCAACCAAATTCATAACATTAACCCAAACATAAAATGAAGCACGCAATGTCCTCTGAGACCCAGTTAATACTGTATCACCTGCCCGGCTGCTGATGTCCCTGCTACTGCTGCTGCTACTGCTGCTGCCTGTGTCTAAGCCCTGCTGCTGCGGTTGTTGATGTTGATTGACCATGTGCAATTGCCTCCCTTTCGTCATGACAGCCACAACTGGCTCCACAGATTGGAAGTTGTACAGGAAGTAAAATACTACAAACACAATGCAGTAGCTGTCAAGCATGCAACTCACTTGTTGAACTTTTATCAAGAAGGCAAACGTGCATGACAGGTGCTGGATCATGTGATGATCAACGCATAGAGATTACAAGTGCAGCCAACTATGCAGCAGAACATTATGCACATGGTACTGACTGCATTCACACTGCATGCACATCTTTGCTGTCGAAGCCACACCATGACATGACATAGGCCATCATGCACATCCATACAACGGCACACCCACAGAAATTGCCACGGCATGGTGCGTCCTCAGACCCGTGCCCAGCTCTCAAACACACCCACCTAGTAGGCTGCATGCTAGCGCAATATAGAGCTGCTTCAACGCCACCTCCCTACAGCACACACACACACACACACACACACACACACACACACACACACACACAAGCATATCCATTATTATGTAGCCAAACCCTGCTGAACCTGGGTAAGGGCAGCATGCTGAAAGCATGGTAACATGCATACGAAACAGGACGATGTATTCCAAGTGCACGCATGCATGTATACTGCACCAGAGGCCCACACCACCAGGGTTCAATTCTGCTGTACCAACAGTTGTTGGCCAACACATATTGACATGCTTGCATATGCTGCTCAAACTATCCCACTGTGTGCTTGAGTGTGCCCCAGCAAATCCCTTTGCAAGCATGCACAAAAAGTTGTGCACACTGCCTGTATGTGTGCACACATGTGTATGCCCCTGCCTGCCTGCCTGCCTGCCTGCCTGCACCTTTTGTGTTGCTGATGTCTTGTGAGGAACACCGACGTGAGTGGCGCCACAATCACAGTCACCAGCAGGCTTGTAGCAAACAAGCGGGGGAGTGTTGACGTGCCTGAACAACAGCAACACACACCAGAGAAACATCAGTGCTGGTATGGGTGCACGAGCCATCGTGCACTGCTATGCTTGCCAACTGCTGATATTGACACTGCTACATGCCGATTGCCTGCTGCTGCAGATGATGACTGGCTGTGGTGCCACGGTAGGCTGCCTTGCTGCGCTGTGCCCTGCTGTGCCAGCATCTCTGCCATGCAGATGGTATGGATGCACACCCGGTGTGCCATGTGCACGCAAGCTACATCTGCTGTTGTATGTCTGCGCAAGGAGTTGTCCACATCTCACCTAGTGTTATGCCAGCATCTTCCCTGAGGGGTAATAAGATGAAATAGGAGGCGAGAATCTGCAACCAGGTCAGTCATATCAGTTTTGGTGTCAACATTCAGCTTTGCATCTTGATGCATTTAAATGCAATTTGTAAACTATGATGTGAAACGGACTTGTCCTGCGACTAGGGGCTCCAAAGGATGTCTCAACAAGGAACCCACTACTGTTTATACTGTGTGTGCTGCACAAACCCAGAAAGATGTTGCTGATGCTGACTGCAGTGCTGCTCAGATGCAAATCAAATGACTCTTCCCAAGGGCGTGCATGCAGTGTGCTTTGCACAATGCAGTGCTGTGGACACTTACACAGTACAGGGAGAAGAAGCTGTATAGCAGGGGAACAACCTGCATTCACAGCAGCAAGTCACATTGCCTTCTTCTGTGTCCACTCAGTTGCATTGTATGCAATGTACAGGATGGGTTTCAGGACTCCATCGCAAAGAGCTTGGAAAGTGCAAACCAAGACAGCTTTGCCTGCAGTTGAAGTATCGGCAACCTTGTGCATAAGTGCAGACGGAAGTATGCAAATCGATACCTCATGCTCTTCTATGGTGATCAGCTTGCCAATGATGGACTGAATTTGCTTGGCAGACAGACCCCGCAAGCCTGAGTGCCGCTGCTCTGCCATGGGCCTACGGCAGTGGGTTATAGCGGTTGCAAGCACCCACAGCACATGACATACGTAGGTGCATTCCAATCATAAGTTCATTGTTGACGTAGCAGAGCAATGCAGGCTGAGCGCGGTGTGAAAACCTGCAAGTAGTACCGACAAAACACCATGCCACATGCTTGTGCGTAAGAGTCTAGCAGGCTGCAGTGATTGTGAAGGGTAAGGCATGGTGGTGGCCTTCAAACATCGAAGCTCGCAAGGATCCTTTGTTTTCTGTTGGATCCAATATTCAATGCGTAAATGTTTCTGCACTTGCAACTCTGATTCCGCATATCACGTGGGTGCAGCGTTATTACCGAGTTTGAAAAGGAGCCCAGCACAGCGCACACGAGCGTCGTTTGCCTGCCACCCAACACCACCACAGACTGCACTAGGCGTATTTATACTTGCACGTCCACTGTAGATGTTGCTCACGGCGGACACCGCACGCAGGGCCTCTTGTCTCTTGGACATATACATCCATAGACTGACACGGAAAGTGGCGCACCAGCAGTTGCATATATTAGTGTGCTTTCGATAACAATTCATTGCGGCCAGTTGTGGAATCCCACAGTACGCACTGCTTGGGCGACACTCCTGTCTATCACTGCAGACACTGACTTGTCCTGTATCTGCTGCAGCACAGATTCCACATGCACAACATGTAGCAACTCTCGGCACTCAACGCTTTCAGCTACATTGCTGATGCACTGCAGCACGTTCATGCACAGCTGCTCATCCTCTACGTGTCGCAAAACCTCAACCAGCACCGGGACTCCGTCAGCCTGCAAGCAGCAGTGCGCAGTCAGAACTTCACCCCAATGCTTGCTGGATGGTGTGAACCTCTGAGCTTGCTGCTGTCATGTATGCGTGTAACACACGCACCGCCTCCCTTTCAAACTGCCCATTGCGTATGACGACGCTACCCACCTCTGCTACTGCTTGCTTGCCCTGCTTGGCCACTGTTATCATCATCAAAGCAGCTGCAGCAGCAATGGCAACAGCCGTGGATGCAGACTGTAGTAGTACAAGCAGCTTGGGAACACAGCCGCAGCTTACCGCCTGTGCAGCAACACATGCAAAGTGAGAGTGGGGTCATGCGCAGCACCAGCGCAATGTCTCATCATAGACATCTTGCCTAGCATACATGCAGAACCATGAGTCATCGGTCTGTTGTCCACGTTTTGGACTCCATCCTATAGGGGTTGACATACCCCTTCTACTGGTCACGATGACATCACATCACCTAAATACACTGTGTCGTAGCAGGTCCTGTGGCCACATGGTAAGGTCCCGCATGGCAATGGCAATGCAACACAGCAAACGCCTGCACCAACAGTTCTTACATCACCCCACCTGCAGCTTGCCATCCATCCTGTTGGAACACATGACAGACAGCAATGTTGCTGCACCCTGACAGATGTCTTGGCTGTAGCTGATGTCCAGCAGGCTGCACATGGCTGGGATGGCTGCAGCTTTGTCTATGAGTTGAGTCATGGCTGTGTCATTCAGCCGTGCCTACAGAGCAGTCAGCGATGGTCCCTCTTTTGACAACAGGTCCTGCTCAGCCTGTTGGAGCTGTATTAATAGTAGCACCAGCACTTGTGTGTGATGTGGCACAGGGACGTAACTGACTACATGTCACATGTCTCAAGCATGCATAGTCCTGTTGTACGAGGTCTTGGCATGTCTAGAGTGCTTTTTGCTTACCTGCACACAGCCATTGAGCATTGCCAGTGCCTGTGCCACCCTTTGAGGCTGCTCCTCTTGTGTAAGCTTCACCAGCAGTGGTAGCACAGTGCCCAGCTGAATGAGTGCCGCCCTGCAGCTTTCAACCTTGCATGCGGCCTCCAGGGATTTGTACATCGCATCTCTAACAGCCAGTGATGGGTCTGTCAGCAGCGCAACCATGTGGGGTAGACCCCCATGCTGTATGACATCCCTGCAGCCTACTTCCTTACAGACCAGCTGACCTAGTGTGGTGGCCACATTCTGTCTGAAGTCATCCTCTTCCTCCTACAGAGTGATGGCAAAGGAAACAGATGCTGCAGAGTGCTGCTGTGGAGTAGGTACCATGCTTATCAGAGCCATATAGTGTACACTGTGATGTAGTGTGCAGTTGGCAAAGGACCCTGCTGGTAATGCTAGTATAGGAGCCTACTCTGATGTGGCACTTGCCTTATTGCCATGTGCATATGCCTCCTGTCGCAAGCCAAATAGCTGTCAAATCCCTGAGCAAGCAGGACCTAATTTGCATGGAGTGCGAGTTGACAGGATACTGCCAGTAGTGCGCTTTATGTGCTTGCAACAACCACATGGCACTGACAATCTATCACCAGCAGCACTCACCTTTAACAAGGCAATCAGGGCTGGCGTTACGCCTGCTGCTATGCACTGAATGTACTTCTCTGGCTTGCAAAGTAGTTCACGTGCTGCTACCACAGCCTTTCGTCTGATTACGATATCCTCATGTTGCAGTTCTTGCACCTGGCACATTACGACTGGTATGATCAGCCTTACACACCTATCACAGCTCAAATGCATGAACCAGCGTTATTGCAGCAATAGTACAGCTATGGGTGGGGCACCCACATTGCACCCACCAGCTTTGGAAAAGCATAAGCCTCAAATCCCTGCGTAACAGCTGTTGAAGCTAGATTTTTTGGGTATTCTCTAGCTTCAAAACGTGCGATATGGCGCGAGTTGGCTTCCAGCCCCATACTTTATGCAGCTGGATGGCTTGCTAGCCGCAGATGTTACAGGCCGGTGGACTGCGGGCTGCCTCTGCGTTTGTTAACAGCCCTTTGAAGTCAGTTTTAAGTTCAGTAATACATACAGACAACTCTGTAGATGCACAATGTGCGAGGGCTATGGGCACTTCACACGTGTCTACCCGTGTTGCTGACCTGGTGGCGTTGGTGCTATTTTTAATTTGTCTCCCATGAGAAATGTTTACGTAAGTACCATGGTTTGACTCTGACCGACTGAGTGTTGCTTGCCATCACCTCTTTGACGAACTGCTGAGCTATAAAGAGTATGCAGTCGTTGTATGCATCAGTAGGTCTATGTGCTGCCAATCCGTAGGACAACAGGACACCTTACAACCTGTGTGGGTCTGAACTTTGCCGGACATGGCTCAAGTGCAAGTGCAGGAGGCTCTTGCATTCCTGCAGAAAACCAGCACCACTGACGGTGGTTCTCTGTTTGAGGAGCTTTCAAAACTAGTTATCAAGGCAAGCATGCAGCATGGTCGAAGTTTCGAATATCATACCAGAGCCGCATGTGAACTCAACACGCGTACTGCTGCCTATGCTAGGTGTTAGAGGAGAAGCCAGCGAACCCCGTAGATGTGCTTGAAACAGCCCTGCTTGTGAAGAAGACTGGGGTAGACCTGCGAGAAACATCTCCACTTGTGCCTGTGTCGGTAGGTCTCGACATGTTGCGGCACCAAATTAGCATCCCCGGTACATCATGCGCTGTTTTGGTGACTGACATCCGTCCATTTTGCAGGCGGCAGCAGATGCAGCAAAGGCTGTGGCTGCAGCAAGTCTTTATGGGTGAGTGTAAGTTAGCCAAAGCATTGTCAGCTTGAAACTTTGAGTCAGGCAGCCTCCAAGCTTGCGATGGCTCGTGCTTGTTGACACCAAACGTGACTATGTCGCCTTGCCTGCTTGCAGCACACCCGAGGTCCCCATAGACCCAGAGACGGGTGAGCCAGTTGATGTTGATACACCTAATGAGGTAGGCTATATTCATAAGGATACACAGATGAGGCTCACTTCAGTAGGGGCTGTCCAACGGTACCCCTGCCAGTACACTTTGACCCATCTCTTAAATGTGCCACCATCTGGGTACCTTGCAAAGCTGCGCCAGCATGACCATCGAGTACCACACATCTGTGCTGCAGTATGAATGTGAGGACATCCTCCAAGATGCCACCCTGTTTGATGGCTTGGGTGTGGGTCTGGGGCGTGCTGAGATGATGAACGTCATGCTGGCTGCAAAGAAGCTTGGTGAAGACCCCAAGCGAGCAGTGGCCACTGTGCGCTTCTTTGGCAAGTTCTTGGGCACTCATGCAGATTATTATGTGTTTGAGACAACACTGCAAATACCACCTGAAGAGCCAGAGCAGACTCTGGGTAAGTAAGCAGCGCAAGCATGCAGGTGTCTGACTGGCTTTCGTGGTTTTGTGTGTGCATGCTGGCAGCCAATGATGGCTGCAGTGAACAGTGACAGTGCTTGCATTGGACAAGCGTGATAGTGCTTGCAATGGCACAAGCAATGGACAAGGCAGCAGAAACAACATTCCTGTGCCCCCTGCAGCTGAAGGCGAGGTCCCCAACGAATGGAACACTGGCATCAATGGTTATGTCTACTATGTATGCAACTACCTCGGAGCTCCGTTGACACAGCTGCCAGCTGTTACGCCAGTACAAGTCAAGGCAGCGCGCAGCATCAAGAAGTTCCTGACTGGCAGGTTGGCCAGCCAAGTGTCCAGCTACCCTGTATTCCCAGGAACAGAAGCGCATTACCTCCGTTCTCAGGTGAGCTGTCAGAAGAGCAGCTGATGGCACTATGCATACTGCACGCCTTGTTGTAGCTGCTTGTATCCACAGTCAAACCATGCTGGATTTGTGTATCATAGGTGTGATATAGGCTTCAATGCTGTTGCTGCTTGTTCCAATATTATACTTCAACTGTGAAACAGGATTGTGTGCATGCTCGTCTGCAGATTGCTCGGATAGCCTGCACCACTGTATGCTGCCCTGTTGGCGTGTTTGTGGTGAATGATGATGGTGGCCTCGACAAGGCTGAAGACTTCACCCCACAACCGGCAAGAGAAATGGGAGCATCAGCAAACTGGGTGCACAGGTACATGCTAGGTGATCAGCAAACTGGGTGCACAGGTACATGCTAGGTGATCAGCAAACTGGGTGCACAGGTACATGCTAGGTGATCAGCAAACTGGGTGCACAAGAAACATCGTTGGTTGGAGCTATATGCATACTGCCTGCATGTGAGGTGTAGCAGCTGATTGCTGTAGCACCCACATGGTTGGGCACACTGCCAAAGCTAGCTATGCCTCTGCAAGCCTCAGAAGAGTGATCTCACACCATGACTACCCTGCAGAGTGGCGTCTGCTGTGTGATGTCATCAAGTACCTTTCACCATGTGTATGCTTTTCCATATGCCCTTGTGCACCAGGTATCCCCATCTGAAGAAGCAGGGGCGTACCGTGGTCTTCAAGCGTGAGCCCCCTGAGGGTGAGGAGGACACCTTTGAGTTCACTGAGGAGGAGCTGGAGGAAGGCCCTGAGCAGCTGAGCAGCTTAGAGGCTGATACAGAGGTGGCAGGAGGCACCGCATGGAGCCCACTATTCAGCAGCAGTGCAGAGCATGTCAAGCATCAGGTAAGCAGGCGGATTTGGTGCAGCAGAAGCAGCAGCAGCAGCAGCAAATCAATAAGGGAGCAGCTTGCTGCATGAATCTCCCTGCCAATGTCTGGCAGTGTCTTGGGGTAGGGTTCAGGTACACAACAGCCAGGCACTACACACCAATGACAAGATTGCAGTCCTGCAGTCAGACAGCATATCCTCCTGCATGTCTTAGCTGGATGTGGTGCCATTACTGCTTGCCCTTGCAGACGCCATGTTGCAGGGCATGCCGTGCTATCAAATTGATGTCTCAACATTGGCCATCCCATGTCACCTGCAGGTAGCAGGGCTGCGCAGTAATCTGTGGCCAGGAGCCTACTGTGCTTGCCAGGACACACACTTCACCAACATTTATGTTGGCTGGGGTGTCAAGAATGCTCCATTTGTTCCCTTGCCTCCTCCTCCTGTTGCAAAGGAATATGATGCTGCACTGGTGGAGAGTGTGGAGTTGCCACCCAAGCCAGCACCACCAACAGAAGAAGGGGCAGAGGATGAGTAAAGTGCATGTGAATATGCTGCACACACTATGGCAGTAACTGCTCGTTGGTGCAAGCGCACCTGTAGGGCTGGCACTGTGGTCATGTTGCCATCCATACTTGGCTTTTCTATCGCCACAATCAACGATCAACACCGAGTGATGAACCGAGTAGTGATGCTTCATTTTAGTCTGGACAGCCAGCAGGCCGCGTGCATGCTATAACTTGCTACCTAGGCCTCTGCTGCTGCTGCTATGTATGTACAGCAGCGAGCAATCTATTCACTGCTACATATATACCTGTTGATGCGTTTACATGTGTGCTATTCGGCCTGGCGGCTCTTTGAGTATACACCAACATGTACACACTGGCGGGCTGACCGGCAATGAGCAGTCAACCTGTTACTTCGGCTACGCTTGACTGCAGGATTGATTGTTTGAAATAGCCAGTAAGCAGAGTGGACAGTGACCAGCCAACATGTCAACCAACCCAAGTGGACGGCGCCGCCGCCAGTGCACTGCACCAACTAAATAAACCACGGGCAAAGAAGTGTTGACACATAGCATGAATGCACCACAGACAGCAGTGAATAAACATAAACAACCAATACACATCAAGCAAACATGTTTGATCTTGATGCAGTCAGAATATCAAGATCACTACTGATTTCTGGGACGCAGGTACGTTTAATACAATACAGCATTAGGAAGTTGAAAGATGGCCATGATTTTGTAGCAGCCAATAGCCTGAACAAATAATGATGACCTCACTGTTTGCAACCGCATCAGTCAACCTCAGTGCCTTCACTAGTTGCTACTGATTCAAGCAAGTAGTTGGAGGCTGAAGGTTGACACATGACCTGCTGCAAACATCCGCTGGTATGACACCAGCCCAGCACTATAAACCAATGTCCTGAAGTATTCCAGCCCGCCTGTTAATGATGAATGCCAGCCCTGCTTCCTTGGCACTGAGGCTCTGCCACACATGCATGCAGATTACATCTCTGCTTCCCACACTGCCCAATCCTGACCATTTGCAGCTAGTTTCCAGTTCTTCTGTCCCACATCAAGTTTGGCACCGGTAGGCGACCAATCACCACGCCCAATTTTCATGGCGATCTTGTCACCCACTGTTGCAGCATACACGTCACCAGCAGCCTTGCGCACAATGACTTTACTGCGGCAGTTGATGCCATGCTTCTTGCGGATGGCTAACAGGTCCAGCACGGCCTGCAGCAGGTGAGGAGCAGGTGCAGCGATGCGCATGAGCAACTGAGGTAATCGGGATATGAAGAGGCAAAGAATGATTAGTATTCTAGTGCATAAGTGGAAACAGCGTGGACGCTGACAAACGGTGACAAATGTGCGCAACTATGGTGAAGTCGTCAAAACTGGTTCCAACAATTACTGTCATAGGGTTAGTCTTGATATACAAGCAGTCACGCTGAGCATAGAGAGCAGTACTCAGACTACAACATGATCACAATATGATTGACAAGATCACGCAGTGTACCTTGCGTAGGCCGCCTTGTTCCTGATTCAGATGGTCCAAGAATATGCATGGTGTGCCTGGATGCGTGATCAGGTATGCATAACCCTCTTGTAGGTGCTGAGATGGGAAGGGCCAGTGATTGAGAGTGCTGCCAGTGTCATGATTGTCAATGAAGGTAATGGCACGTGATGGCCACATGCCGACCATACCCGGAGGACGACCCTGTATGCATGGTAACCATATCAGTTATCAGAAGGATGACTCACAGTTCATGTTGTACCACAGAGCACCAATCGTGAACTGGGTGCAGTGTGGAAGGCTGCACCAACAAGGGACAACATCATGCATGTAGCACTGCCAGAGCAGGAGCAGTGAAACACAGTAAGGCGTTAACAGCGCAGTAAAGCTGCTGTATAGGCACAGTTAATCTGCATGACAAGCTCGGCATCCGAACTGCACTTGCAGAGTAACATAATTGCTGCAATCATCCACTGCCAACACCACCCTGTGCACGTCATCATCGTTCAGTAAGCAAAATCATCGCTAAACCCTGAATGTTCTTTGAAAGTTACACTCAATCAGGAGATCAATACCTCCAAACCCAAATCAGGCGGCCAATATCCCTCCCCCCTTTCCCCCACCACACACACGCCACCACCACCCAGTCACCTGAGCATCTACCAGCCGCCACAGCTCACTGCGCCCAAGCGCCTCCTGCAGTATGCCTTTGGTGGTAAAGTCAAATGCAGCAGAACAGCCACCTGTCTGATCACACCAGTTGATGGTGCGCTGGCGATGAGCGTCCTGGTTGTAGTTGAGCACACCATCTGTGTAGTCACAGGTGTCCCAGTACTCACCAAAAGCCATCTCAGGCACCTGAAACATCATGCAGTGAGAAGGCAAACATCCATCAATGACTTGCAACGCGTTTATGTGCATAGGAGACACACAGCAGTGCTGCGTGGCTGGAGACCGTACCGCTGTGGTGACCAACAATACGACAGCATGCTGCAACAGAGAGCAACATGGCAACACAAGTGCTGATGCAATCAGCAAAGGCTGCACTCACTCCATGCAACGGAGGACATGTCTTAAACCATGTGTGGTACACATCGATCAACTCTTGCAAGGTACTGGGTTACAGCCCAGACTCACCGTGGCATCAATGTAGATCTTGGCATATTGCCCATTGTAGCCACGCACAAAGTCAAACCTCCAGCCATCAAAGCCAATGCTGTTGCGCAGGTACTTCAACCACTCTATGATGTCATTGCGGATCTTTTCCTGTGTGTGGTCTATGTTGGGTGCTGCTGGGTAATCATCACCCGTCTTGTGATTGCCACGCCCTGCCCAAGCTGGGTTGTTATTGCAGATGGCTGAGGGATCCCATGCCAAGCGGCCACCAAACTTATTCCAACGACCATCACTGCTTTGATATGTAGCACACCTGGAACACACACACGTGGCAGCGATATGCATCACAGAATGAATTTCTGACAGTACAACATGCAGCATCATGCACAGCCTGCGAAACTGCAGCATTACTGTTGTGATGGCCGATGCACGCACGTCAACGGGCAAAAACAGGCTCTTCACATTGCAACTGATACCAGTGTCATAATACCACCCACCTGCCATGACCAAGCTGCCATGCAACATACATGGACACACATGCATGCATACCTGTGGTTGATGACAATGTCAGCAATTGCTTTGATTCCATTCTCGTGACAAACAGCTATGAGGTCACGAAGCTCAGCCTCAGAGCCATACTGAGAGTCTAGGCAATACAGATCCCTGGGCAGATAGCCCTGCGCACAGCACAGCATACCATGTTACAACGCCACAAAAGAAGGTTGCTGCACAGCTGTATGAACTCTTGTTGAGAATAGCAAAACTTGGTAGAGGTACACTGCTTGGTGGTAACCCACCCAGTATTTGCTTGTGATTGGGTTAGCAGGCATGGTGAGAGGCATTTACCAATGCACCTGGCTCAACCCACACACCACAGGCCAGCAGCTTGTGTGTGCATATCATACCTGTGGACTGACACTGTCACTAGGGGGTGGTAGCCACACAGCAGTAAAGCCCAGCTTGGCCCACTGTGGTACTTGCGCTGCACACTCCTTATAATAGCTGCCCTTATGGCTCTCCCAATTGAAGGCCTGCAACAGGATCTCATAGCCATTACCAGCAGCTGGTCCTGTACCCACTTGGCTGGGTGGTTGAGCTACAGCTGCTTGCATCTGCTCCTTCAACTGGTCTGCAGCTGTCCGTGGCTCGGGTGTTAGTAGCACAGTGCGGCGAGCAGCTAGGGCCGCCTCCATGGCCGCCATCTTCCGCTCAAGGGAGGCAGCAGCTTCACCCCTGAACAACACACAGACACACATGGGCACCAAGCACGGCCAGACATGTCGGAAACGTCCACATGTGGTGAGACCCAGTGATGTCAATTCTCAACAAGCCTCAAACAGCCAACATCTTCAGCTACATCAGCTAAATGAATGCTGGACCGACGCACAGCGTGACTGTGGTTGATGTAAGTCCCGCAAGCAAGTAGTCGAGTACAGTAGTGCTGGGATGACCATTCACGAATGGCAGTATACTTTGAGTTGTTGTTTGCATGACTGAAGGGGTGACTGTGAGGAACTGATCATGAGCCTTACAGCCTTACCTTGCTTGTTCTTTGAGTCCTATGACGCTGGAGTCTGCTCCTTTCTTTGCCAGCTCTTGTATTTCACGCTCCAATGTCACCACCTCTGCAGCAGCCTGAGCCAACTCAGCAGCAGCAAGCTCCAAAGCAGCAGCATTATTGGTACTGGCTTGAGGGCGTAGCCGTTCCACTTCGGCAGCAGCAACAACACCATAGATGGCTGGCTTGCTACTGCGCAAACTGCTTAGCGCAAGGCTCAATATCTGTGAACGCACTGTGTCCCAGCGCTCCTGGGGCACCTGTTGACAACAACAGTAGCAACTCAAAAGGGGCGCAGCCGCAAGGAGTTGTACAGCGTGCTACATCAAGTACAAGATGTTGTGGCTAGTGGTAGCAGGGCTGACACCAGTCCTGTTAACATGCTACAGCTATGTTCTGCAAAAGCCACTTTCAAACAGGCATGTCGCTAAACAGGCAGTGCAGGTACTGTCCGGTCCGCAAAAGGCCATGATGCCTTCCTTGAAGCACGTTGCTGCTGATGCTAGGTCTCTGCCTGCCACACGCACACGTGCTACTGGCCCTCACCTTCTTTCCATCTGACTTCTGATGCACCCTGAACACATCCAGCACTTTACCATCATCGCTGCTGATGCTGGCGCTGGACACCACCAGGTTGAGCTCATTGAAGGCGCCTGTCAAACTCTGCAGCAGCTCGCTCTGATCTTTACCTTCGATTGTGATGACTGTTTCATCTGGGTCTGATTCGTTGTCAAAGTCAAGCTGCAGCGGGTCACTGGCTCCATCCATACTGGTGAGGGAGTCAGACATCTGAACAGCAGCCAGTGGCCACACCTAATGGGATGGTGCATGACAACACCAAGGCAAGCATGTCAGGGTGGGATTTGCTTGTTTAAAAAAGGCAAGAACTACAAGGCGTTGCAGTGTTGCCAGTACACTCTGCGCACGCTGCAGGATAAGCATGTGCGCATAATGGTGGTGGTTATGACGCAGTATGACATCATTCTGTGCAGGCACTACAGCCTAAGCATAAGCATGAAGGCACTACAGCATAAGCATAAGCATAAGCATAAGCATGAAGACACTACAGCATAAGTATAAGCATGAAGACACTATCTAAGATCCATAAGCCTACACGCACCCTTCTGCTGCCCGTGATGATGGCCTGTCTCAAAAGTGCAGGAGCGCCAGTAAACAATGGACTGACTGTGGAACAGGGTCGCAACAGATGTTGCTGAGGTCTGCAAAGTGCTGGGGTGCCAATTCTATGTGTGGAGTGATTTCTAAGAGGCCGGCAGTATTGGGCAGATGACGAGCTTTTACACACGCCAAGCCTGTCCATTTTCGGCAAGGATCGCGTCCAGGATGCTGGAGTGGGCAGCCACCAACGTCAGCTAGTGGGATTAGAATGATTGTTCCCCCTGCACAGCAGTGGCCCAGGAGCTATCAGACTGAAGGGCGGGCCAGTGAACGACAATCACAAGCCATTGACAAAAGGTGTAAAGCATGCGTAATAGCCTGGTGCTGCACGCTGCAACGGATAGGGGCACCACAATTGCTATTGCGGCATGGCTGGCAGAGTTGGCACCAAACGAAACACTAGCATTGTTGTCCTGGCACCCGTGTCTGATCAAAGCTGCATCGTTTACCTTGACGCCTGTCACAGCTGCCCCATAACGCAAACTCCTCTGCTGTGCCACCCTGATCATACATGCAAACAACAGAGTGATCAAGACCTAGTCCAAATCAAGTTCACAGGTGAGTCCAGATTTGGGTGACAATGCAAGTCTTGCAAGTACTGCTGTAGTAACACTGCTGAGTCCCTCTGGGCAAAGGCATACAAAGTTCACGTGTGTGCGGCCAAACCGTGCACGGGCACTACCTTTGCCTACCTGTACGACCGTTATGGGCTGACCTTTGAAAGTGACTGATCGTGTACGCAGCTCCAGTTCAATAACACAACTAGCTAATGGTAACACCTCTTGCTGCAGACCCCGCAATGCTGCCTGTTTTCGTGAGCTTTCAAGCCAACCCAATACGTCAGGCTGCTTGACTAATAGAGGGGTTGGACTCAATGGACCTACAAAAGGTGCTGCACGGGCACGTCCATAAACCGTATGCGTGAAGAACCAAGATAAGAAACCTGCTTATCTGCTTCATGCCCAGGTGTAGAGCATGGTATAACTTCTGCAACGGGGTCATGGATGGGTAATTGTTACGCGGGACTGAGGGGCCGTCGGTTACTGAGCGTTATCTATCAGCTCAAGTGCTCAACCCTGCTTAAAATGGTGGCAACGTACAGGTGTGTGACATACGAGGGCTCACCGGTTGCGCAGAATGCTTGCCAAGTGTTCCGACCAACTGTAGTGGACTGCATGTGCTCAGCGGCTTGCTGCATGTGATGCTTGTGAAAGCCAAGCAGAGGCGACAACATGGCAAGCAGTCATTTACATGACCATTTGAGCTTGTTACCTAGCTACTGCCAGCCTTGTAGGGTGATGCTACAAGGATACAATGTGTGCCCAACATCACTGGCCGCCCACAAACTCTGCCTGGCTTCATCTGAGGAAACTTGCCCAAAGAATGCTGGTACCAATAACCTGATCCATTCAAATCTCTACAACCCAGCAGACTAGCAGTGTCACCTGTTTATGACAGCACTTGTGTTCCATGCATGGCATTATGCACGCTACCGGTGATTGACACTCTCTGCAACAGCTGATCTGCTGTAACCAAGCAGTACACTCACTCACTGTTCATATGCAAAATTAGTTTTTGTAGCACTCAATTAGCAGGAGGACTGTCCTATCGAATCGTGGCATGCACAGCAAGTAATCTCCACAGGTGGTAGAGAGTTGCATAAGAGCAGAGCCTATCAAAGCAGCCTTATGTTTGCGCACGTGAGCCACAGAGCACTGCACGGATGTGGCCTTGCTTGCCCAGGTACTGCTGGTGCTGCCATGGCAGCTGCTGATGGTTCAATGGGTTGTGCTATTATTTTCATGCTAGGCCTCTCATTGCTGCATGTGGGCGTGCAGCACGTAAATAATATGATTGTCCAACAGGCTATGATAGCTGTCCAACAGGCTATGATAGCTGTCCAACAGGCTGACTCAACATACCCTGTCCCCAACTGTATGTGCTGATGTTCCATCCTGGTGCAGTTTGTATCTGCATGCCACCAGTAGCTGAAATGCAACCTCTGTATGGCTGGCAAAGCTTACAGCAGTCTTCATGACAAGAATCCCAGTTTCTCCCCGTTCTTTTTCGCCAAGCGAATTACCCCCTGCACCTGTTTATTGTCCACTCCTATCTGCTTACAGAAATCTTTGATAACTGCATGCAGTAGAAAACAGATATTAGTAAACAGATATGTGCAGGTGACCAAGCAAACATGCCACATCACACAGCCGACAAGTACAGCAGGCATCTGACAGTCTTGATCGACAGGCGTGGTTGTGGACAATGCTAGAATCCTTGCATCCATTGTAATCTGATTGCCCTGATGTCCAAGCATGCCATGGAAGACCTTAGGTCAACCCAGATAAACAATCTTTCACTCGGTCTACGCAAATGGTAGATGTCTGATTAGACACAGTTCAAATGCAGAGAGCAAGTCCCAGCCAACAATGGTACATGGACCAGGTTTACCTTGTGAATGCAAAGAGATGGCCTTGCCTCTAAGTTTGTTGAACTCTTTCTCACCCACGGCGCTTCTAACGATCGCTACCATCGGTGAAAAGGGCCCACCTGCTGCCTTGTTACCTAGCCGTACCACTTGTCGTCTAGGACCACCTACAACACACCAAGCATGTCCAGTAGGTTTGCATGTATGTTCAACCAGGCAGTACAGTGTCAAGCCGTGCCTGCGCTTACGACATGCCTATGCGGCCCCATGCGGTGGGCACAGCGGCAATGCGGTTGCAATGCATGCACAATTGTCTGTTGCAGGCTCAACCAGGATGATACCTTGCATCTGGCAGCTGCCCCCTTACCCGTTGCTCCTTGTACTGTGGGCATTATTTCATGCAAGCTGTGTAGTGTTTGCCTAGAGCTATCCCATGACGTCAAGTGAAAGTGCGAAGAACAGGCAAAAGACTTGGCAGCAGCCTGTTGGTTGCTGACATTCCGCGTCCGCACAGGTGCTGATCGGCTGAAGTGTGAACGCGAGCCTAAGCAATTAGAAACTGTACAGGACGCCATGTTTAGGCAACTTTGACAAATACTCTGCTATAGGGCAACAGCGTGAAGTCTGCTGTTGCCAGAAGCCGACGGGGTTCAAACCAATTGTCTCCTACGCGTAAACGACTGGTTCAAAGGCACGCAGCACACCGGTCGTTCAAACCGCACAACTGGCACAGGCAATCAACAGTGTAGGTCATCGCAGCTAGGTGGTGCATGCCTTGACCTGAAGTACCATGCACAACACGCACACGCACTGTGCGTGCAAGGGCGTGAGAGCAGCAGTTACTGATCTAGAAGCCGAAGGAATAATATGACGTTCCAAATGCAGTCAACAGCTGTAGCATTGCCGGGCACGGGGTGTGGCCGGCCGGCTGGCTGTCATTTTGTGGCTCTGAACAAACCTCTGCAGCAGTGTCTGCACATGCGGTTTGACTGCCCATCTGCAAGGCTGCTGTGTGCAGCTGTTCTTCAACAGCTTAAGACTGCTGAATCATGACTCACAACATATGCCGGTCATGTTCACATGCAAAAACACAGCCAGTGTGTAAGGGTTTTACTACTAAAGCCCTATTACTAAACCTCTATTACTAATTCGTACAATTGCCTATTTGCGTTGGTTCGCTGCCGCGGCACCAACCGCTGTTCGGTTGACACCAAGAGCTTTTGCAGTTGAGTGCACTTTACATATTACCTTTGGTGCACTTTGCGGATAGGCACTAGTGCGGCTATTAGCCTGTGGCTTGCATCCGTTGTCAACACTGTCAACAGTTGTCAGCTCGGCACAGGAGCTACGTCGTGTTACAAGGCAAGTGTATATATTGTTAGCTTTGTACCTAGACATGTAATCCATGCTTCCTATATCTCACGTTAGTCATCTCCATCACGTTAGCTACTCGTTACATTGGTTCCGGAGCTTTGCCTGTCGCGTTGCTGAATCTGCGAATCTGCGATTGCAGCAGATGGCGCATGGCGCAGTTGTGCAGTTGTGACCTTTTGCATTAGTAGCTAGCTCACAACACTTGTCATTGTGCATTAGAACATTGCATGTAGCCATCGGACACAGTAGCAGCGACTATCGAATCATCCTGTGCTCGCGCAGCTCGTCGAACTGCAGCCACTGTAGCCTTTGGCCCAGACCAGTATACTGTTGATATACTGACCAGTCCCCTTTGTTCTGTCATAATGGCCTCGCAACGCGCAGGACAAGAGCCTTCTCCCTCGTGGGCGCAGCGTCTGTTCTCCTACGGACCCAATGGCTTCTGGCTCTAGGCCCTTGCCGGAGTGGCTGGTTCCTCGCCCTTTGGCAGCCCAACCTTTACATACTTTTGCACCAACTCAGACCCAGTATTCACCAACCCGTACCCATTATTCACCCACTCGTCCAACCTCCCCAGTCCATACCCCATCTGACAACCAATCGTTGTCTTCGATCAGTAGTCCGTCACCATGGAGGCTATGCAACTAGAGCTGCAACAGATGCAGTTGCAAATGCAGCAGTTGTTGCAGCAGCGCAACGATGATGCTATTGTTATTCAACAATTGCAGCAGCAGTTAGTTCAGGCACAAATGCAAGCAGCTACAGCTAATCAAACAGCTACAGCAGCAGCAGCAGCAGCCGCTGGCGTTGCTAACATGGCAGCACCGCCTGGTGGTGGCGCACCTAAGCCCTCTAAGCCTGAATCCTACCATGGAGACAACCGTGAAGATAAAATGCCAGTTGATAATTGGGTATTCCAACTGGAGCGTTACTTTGAGGCTTGCCGGCCTCCCGTCATAGCTGATGCAGATCGCATCAAGTTCGCAGTCTCTCTCCTACGTGGCAGTGCCGTTGACTGGTGGCGCCAATACCTGCACAATGTGGTGCACAATCCTGGGGACACAGCAATTATTGATACCTGGGCTACCTTCTCTACCTCCCTTGTAGCTCAGTTCATCCCTGTTGATGCGCGCCTCATGGCCCGCAACAAAATTGCTAGCATGCGTCAAACCCAGAGTGTATCTCAGTTTGCCTCAGCTATGCGTCGTACTGCTCTACGCATTCCTGGCATCACTGATGATGACCTCAAGCACCGCTTTATCTCAGGATTGAAACCTAACATTGGTGCCCTTGTAAGGATTCAGCGCCCAGTATCATTTGCTGTCGCTATCGGCCTGGCACAGGAGATTGACAACGCCTACTCTGAACATCGTCTCGCCAACAACAGCAATGGCAATAGATCTAAATCTACTGGGGATACTTCTGCACCCATGGAGTTGAATGCCACACGTGCCGCTGGTTTCGACGGTGTTTGCTACAACTGTGGTAAAAAGGGGCACATGGCTAAAGATTGTTGGTCCAAGAAGGGTAAACCACAGGGTGGCAATTTCAGGAGGCGTAACAACAAGGGGTATCGTGGTGGCAATAAGCGTCGCCACAATGCCGCTAAGCGTTCGGAAAACTAGCATACCCGCTGCCTGGCTCTGGGATTCAGCCACGCAGTAGGGTAGTACAGCAACAGCACAGTGAGTCTCGACCGTCTCCTACATCTTGTACGAGCAAGGCGACTTCTACCTTGTGCAGCCAGTCTACAGTCCTTGAACCCAAAGCAGTACAGCCAGTCATCATGTGTGATGTAACTGGTGAAATTGATATTTTCTACGATTGTATCGACGTCGACTTCACCACTGGAGCAGCTGGTGATGCCACACAGCCAGACAACATCAATCAGGGCTTTGATAGATCTACATCTGAGCAGTGTGGAATGCAGCGGGAGATCAGACAAGGTTGGTCCAGTATACCTGGTCTAAAGTGGGTCTTATCGGCAGCCGGCCAGCTGCTGTATAATGGCCTACTACATCCAGCAATGCTATTGGTTGCCTGGATATCGACTATGGTCAGTCAGCTGTCCACAAGTATACACAGCATTGGATCAGCATGGTGGAAACAGCCGTCTCCTCTTCTTCGACTACGTTGCATGGTTGGTGGGTTCTCGGGGGTAGCACTGGTGCACAGTGGGGCGACACATTGCTTCATCGGAAGGCGATTTGTGTCACGAAATGGGCTAAACTTTGTTAATGGTCTAGATTCCTACGCTATAGTTACTGCTGATGGTACCAAGCATTCCAGCTCAGCAGTTATTCCTAGTATTCTGGTTAAAATTGGAGAGCACTACCGCACTCATCTCAAGTTTATTGTAGCGGACATCGATGAAGACATCATCCTAGGAGCAGATTGGTTGAAGGCTACCAATCCTCACATTGACTGGGACATGGGTACAGTCATAGTTCCAAAGAAGGCCAACAAACCTGCTACAGTATTACAGTCAATCAGGCAGTCAGATGCAAATGCAGATGTGGAGTCTATGCTTATCAGTTCCTTACAGCTTAAGCGAATGGTCCGCAAGGGTCAGGAAGCTTATGCTATCTACCTCAAGCAAGCGTTGGACGACGACAGCATTGCCAAAATCAATGCAGCATCTGCCTCTGAATCGGATACCTCTGCGGATAACTGGACCATCAAAGCTGGTGACCCTGCAGCGGAAGCTCTCTTACAAGAGTATTCTGATGTATTCCAGACACCAACTGGTTTACCGCCTGATCGACCTGTTGAGCATCATATTGACATACAGCCTGGCAGTACACCTCCGTTTCGGCAGCCTTATCGGATGAGCACGCTGGAGTTGCAGGAGCTCAAGAAGCAGTTGAAAGACTTGCTTGATCGGGGTTACATTCAGCCTAGCTGCAGTCCTTATGGTGCACCTGTGCTCTTTGTTCGCAAGAAAGATGGGTCAATGCGTTTGTGTGTGGACTATCGTGCCTTGAATAAGCAGACAATTCGCAATCGGTACCCATTGCCTAGAGTGGATGATTTGATTGATGCCTTGCATGGTTCTGCTGTATATAGTAAGTTGGACTTGGCTAGTGGTTATTGGCAAGTGAAAGTGCATGCTGTGATGTGCATAAAACTGCATTTCAAACCAGATATGGGCAATTTGAATGGCTTGTACTTCCATTTGGCTTGTGCAATGCACCTAGTACTTTTCAATCTTTGATGCATCGCGTGTTTCACCCTCACTTGGATAAGTTTGTTGTGATTTACTTGGATGACATATTGGTGTATAGCAAAAACATGGACGAGCATGTTGAACATTTGAGACAAGTGCTTAAATTGTTGCGAAAGCATAAATTGTATGCAAAAGCTAAAAAGTGTGCTTTTGCACAGGAGTCCATTGAATTCCTGGGACATATCATATCCAAGGATGGTGTGCAAGTTGATGCTAATAAGGTTAATTCGATGGTTGAATGGCCTAAGCCTGAGGATGCATCGCAATTACGGTCGTTTTTGGGTTTGTGTGGTTTTTATCGTAGGTTTGTGCCTGGCTTTTCTAAAGTGACTGTGCCATTAACTGAGTTGCTTAAAGATGGTGTGGATTATAAATGGGATTTTGAACAACGGCATGCTTTTGACACCTTGAAAGGTTTGATGGTTAAAGCACCCGTGTTAAAGATTGCAAATCCAAATGCACCGTTTGTGATTCACACAGACTGTTCTGACTTTGCATTGGGAGCAATAATTATGCAAGAGTATGATGGCAAGTTGCATCCGGTTGCTTATCACAGCAGAAAGTTGATACTAGCTGAAATGAATTATCCTGTGCATGAAAGGGAATTGTTGGCAGTTGTGGATAGTGTGAAACAGTGGGAGCATTACTTGGAGGGTGCACCTGTGACAATTCATACTGACCATGAGTCTTTGAAATACTTTTGGCAACAAAAGAAACTTTCCAAGCGACAAGCTCGTTGGCTTGAAGCTTTGCAAGCTTTGGATTTGAACATTCAGTATGTCAAAGGCAAATTGAATCTTGTAGCTGATGCTTTGTCCAGGCGGCATGACTATCAAGTAAATGCTGTCAGTGTTGTGGATTTGTCTCCTTTCGTGCTTGCACTTAGAAGTGCTGGTCAGATTGATCTTAATTATTCACATCAGAAGGAGCTTATTCAGCAAGGCTTGTTGCACGGCTATGAAATATCTGATGATATCATTTATCAGGTTAAGCCGTCGGGTTTGCGTCGTGTGGTGATTCCTGATGATGATGTGCTGAAAATGTTGATCATGTCTGAGTTGCATGATGCACCCACTGCTGGTCATTTTAGTTTTGCTAAGACATTGCGTCGCATATCATCTCAGTTTGTTTGGCCACACATAGCAAAGGACATTAAAGAGTATGTACAAACATGTCCATCTTGTGCATCTCATAAAACTAGTACTCAAGCACCTATTGGTTTGTTACATCCTTTGCCTGTGCCTACTAAAAAGTTGGAACAGATATCCATGGACTTCATTGTGAGTTTGCCTAAAACACCTGATGGTTATAACTCTGTGTTTGTTGTCACTGATAGGCTTACAAAAATGGTCAGATGCATCCTACCACTATCAATGTTGATGGTCCTACTGTTGCTAAACTATTTAGGCAGCAAGTGGTCAGGTTGTTTGGGGTGCCGAAGATCATTGTCAGTGACAGAGACACAAAGTTCATGTCTGAATTCTGGAGAGCCCTCTTCGCATCACTTGGTACTCGACTGAATTTCTCGTCTTCTTATCATCCAGAGTCAGATGGTCAGACTGAAAGAGTCAACAGGACCCTACAGCAGGTGTTACGGTGTTATGCAGCAACCAACCCATCCAGCTGGGAGCAGCATTTGGACCTGGTGGAGTTCGCTACGAATTCTGCTCAGCATGCCAGCACTGGTTTTGGCCATTCTACCTGATGTATGGGTATCAGCCTGAAACTCCAATCAGTCTCACCAACCCTCTGCACAGCTCTCGCAACAACAAAGTACAAGCAGCAGCTGACATGCTTCAGCAAATGGCCAAGGAGTTAGCATTGGCTCAAGACCTGATTAAAGAGGCTCAAGATGCTCAAGCCGCTTACGCTAATAAGGGTCGGCGAGAACACACATTTGCAGTTGGGGATTCTGTGATGCTGTCTACTAAGAACTTGTCTTTTCCTAAAGGTTCTAGCAAGAAATTATTGCCTAAATTTGTTGGTCCTTTTGAAATCACTGAGGTGATTAATCCTGTAGCTATGAAGTTGGACTTGCCCTCCAACATTGGTTTGCATCCTGTTGTGCATACAAGTTACCTTAAGCCCTGGGTGACGGGCACAAAGTGGGACAGACAGCCCCCTGATCCTGGTCTTGATGTGATTGAGATTCCTCCTTTACAGGAGAAGTGTGTTGCTACTATACTTAGTGATAAGACAATTCATGGTTCATCTGAAACTCGGTATCTTGTTCATTGGAAAGATACGCCTATATATGATGCTACGTGGCATAATAAGTCAGCCATCTTGGAGATTGATCCTTCAGCAGTTGATATGCTTGACAAATATGACAAGGTGATGTATGCTTACAGACACAACTATGTGCCTGGTGATGTTGATACTCATTTGGACACATTCAGTTCTTCTGATGAGGAAGGTGATTGAGTTTGATTATTATATGATTCGACATGCACCATGGACCTGTCGTGTACGAACTCAGCTCTGTTGCTTTATGCATTACCCTATACGGACACGCTACATGTGCATGTGTTTTTGTTATGAACATGGATTATACACACTTGAAGCCCTTCACAATATGCAGACTATCAAAGTTCTAAGACTGGGACATGTGCTTAATTCTGCATACATCTTGGCATCCATGATTGGTGTCTTGCATGGATGGTGTGAGCTTTTGTTTGTGTGGACACAAACCTTAAGGGGGGAGTGATGTAAGGGTTTTACTACTAAAGCCCTATTACTAAACCTCTATTACTAATTCGTACAATTGCCTATTTGCGTTGGTTCGCTGCCGCGGCACCAACCGCTGTTCGGTTGACACCAAGAGCTTTTGCAGTTGAGTGCACTTTACATATTACCTTTGGTGCACTTTGCGGATAGGCACTAGTGCGGCTATTAGCCTGTGGCTTGCATCCGTTGTCAACACTGTCAACAGTTGTCAGCTCGGCACAGGAGCTACGTCGTGTTACAAGGCAAGTGTATATATTGTTAGCTTTGTACCTAGACATGTAATCCATGCTTCCTATATCTCACGTTAGTCATCTCAAAACGTTAGCTACTCGTTACACAGTGTTGATCTGCAGCAGATGCCATTCGGTTGCGCCCGGCTGTCGGCACACCTACAGCACACAAAGAACTTGTAGCTTGACACATCTTTGTATGAGATTGACCATATCTCGCATGGGTTTTCAGTTGTAGCCGCCAATTGGCTTGTATGAGCCTTTATGTCCCATACATGCAAGGTGGCTCTCCTTGCTTCAGGACTGCTGAGGTGGCTTCCCGCCAGCATTGCCATTGTGTATGCTCTTACGGGTCGTCTTGTTACAAGCGTGGTGTACATAGTGAGTCAAATATATGACTGGACTGCCCTTTGTGGCAGCTGCACCAAGATTATGTGATCAATCTAGCAATCAAGTACAAGTAGATCACCGTGTGTTACTGTAGTGTTACTACTCGTACTAGGTAGTACTAGGTCTCATCATGCATCAATGACACATTGCCAAGCAGTAGCGGTGCCAATTTCTGCCATCACCAATATACAACCAACATACAACCCATTCTGCCATTGTTGAGTCATGCAGGAGCCAGGTTGCTGACTTCATGCTCCCTTGGCAGACCAACGAACCCGATTCACTTTGAGTATCAACCGTTAAACTTGGAGAACCATTCACAGCGAGTAACTACGCAAGTTACTTCTGAGCACAACAGTCCTGGCGGCTCATGATTAGTCACCAAAAGCCTGCTGTCTGCGGTGATGCAGTACAACCCAGCATTACATGTGTCCAGGGCTGTTTGAGGCCTACCTGGCACAGCAGCATATGCTTGTTGTACACCAAAGCACTGCATACTGCCAGTGGCGTGCTGCGTACAGCCTGGCAATTTCCAACCTACCTATCAGAGCACACATGTCAAGCAGGTTATGAGCACACAACACTGCGTCGTTTTCAGGCTCTGGGGCAAAGCTGACATGGAAATAGTAACATTCAAAACAGCCAAGTTTGCATGCGTGCAGATTTTTTGATAGGAGTTTAACAGTTGACGCTCAGTGTCACAGCATTGCATCAAGTCCAGCTGAATATGCTGAAACAACCAACGGTATGAACGACTGTGGTTTGGACTGTGAGATGAGTGTAAGTCTGCAACAGCCATGGATGTGGAATCAGCGTAAAATTGGTCCGAGTTGTTCGAGTCTGCCATTGAAGTCTGCCTGCACCGGCGACTTATGAGTGTAAGCGCGTCGTTGCGAGCTACCGATATAGATGCAAAACAATCAACTGAATAGGATGCACTACTAACTGAACTAAGTCAAATTCCGGCAACAGCTGCTACCACTCGTGCTGCAGCCATTCAAAAGTGACTGTATGGTCTGTCAGCATGACAAAGTGAAAAGCGCATCAATGACTCTGAAAACGGCAACGGAAGGGCAAAGTTCACAAGCATAAGGGTGAGGAACTCCCTGACCGGACTGTCCAATCAATCTGCAAAGCAGCCAAGCTTATGACTGACACACTGGGGCAGCTCGATCTGGGCATGCACCAACTGTGTTAGCTGATGCAGCTGTGCAGCAAAGGGGTATGCAGCATCTAAGGTCCTAGGTCGGCCCTGTAGTAGCTCCTGCACACCTCATTTGTATCGTACCTGGGCTCTCACATGCAGTGTATCAACAACCACGGCACCGGTCGGTGTCTGGGTTCACAGTCTACATGCCAGGTGTTTCGGCAGCGGCCCCCGCGCCAAGTGCAGTGTGCTCAATCAAGGTGTAGAACTGATTACCCTCAGGGTACATCTAGAAACAGTGTATTGCGGCCAAAGGCTGACAAAGTGTTCGCAGCATCCATCAGGAGCAGCCGACCTGCACTGCGTACAGCCAGCAGGATCTCTGCAGATGCAGCCACTCAGGCGCAAGCAAATGGCGAACGCTCCGAGCTACACAGCCTTATAATGTCTATACCTTTCAAGAAGCTGGCTCTATGGGGACTTGTTGGGGCATTTGCGTCCCAGCTCCACGAATTTTTCGGGGTATGTTGAACAATTGCTGCAAGCGTTACATGTGACACGTAAGCAGAAACGGACTGCGACTGACCTATCTTCTGGCGATCCTGCATCCAAAACATTCAGTTGTCCACAGCTTACTCCTGTAATAGGATCTGAGATGCTGTAATCACATGGGCTGGGTACAGTACAGCAGGCTTGCAGAGTCTGAGCAGGGTTCCTTTCAAGCACTGTGTGACCGCAAAAGCGTGGCTGCTCGACCTGACTTCCTTGCTGCTGCAGATTGCCATGGGAACCTTCATCATTTCTTTCATCGGCAACAGCTTTGTACAGTCCACACTTGACACACAGCCTGTGTCATGGCTCAGCAAAAATCGCGACCTGCGAAGGCGCTTGCTGGTGCTGGTCTACTTCTGTATCATCATAGCATTTGTCACCTTGTTTGGTGTGCTCACCATCCCTGACATAGCAAGGGAGGGAGCAGAGTTTGTCAACCGACTAAAGAGTGACAATGTTTGGGTCATCCTAGTGGAAAAGATGAGGAATGGCCTGGGGTGAGTCATACCTTTGCCCCTGATGAAATGCAACCAGCTCATCCCTTGTGTACATTGAGCCGTAGTGTGTCATATCTGATGGTGCAGTATATAGCCATGATGACTGCATGCAGCTGGGTTGGTCAGAACTAGGTGCATCAGCACTGTTGCACAGAGCATCCAGTGCAAACCACATACACATCATGTAGCCCTGCAATTGACTACTGCCGTGCAGCAAAGTTATGTCTGTCAAATGGCTCTCTCAACGCAACCTGCTTTGGGATGTAACACTCCACACTTAAGTATCCTCCCCTGGTCCACATCGACATCGTGCAGGGATCACATCATGGAGAGCTTGGAACGGTTTGTGATGCTAGCCACCAGCAATGATATCACTCGTGTGACAGTAGATAGCACACATGTGAGTAGAGTGTGGATTTAGACATGTGCTCCCTGATGCATGCAGCACTGAATTCAAGAAGTAAGGGGTTTGTGGTGACGCTGCATAGTAGTGTGTATATCATTGGGCTGCTCTTGTGCTTTCATTTCCTGGGCTGGCGCAGGTTTCCATGTGTGTTGTGTTTGCAGCAGCAGCGGTGTGTACATACATCTTACAAACTACCCAATAGCTTTCTAACCTACTCACATCGCTGCACATTGCCTGCATCAGGATTGGACCACGGAACGGAGCGTGCAACTGGGTCTTTCTGTGTCTAGCATGTTGAAGGGCTACACAACCACAGCCGCACAAGTCATCACAGCTATGCTTAAATCTGTCACCAGGTTTACAATCCAGGTGAGCATTACAAGCAGTGTTTAGTACATCCTAAGTATATCATTTTGTTGGGTGTTTGGCCGGGCTCAGCATGGCCTTCGTATGTGTGTGCATTGTGTTTAAATGCAATTGTACACGTTGCCAGGGCACTTCTCTGCAATATGCTGGTACAGCTTTTGATGGTTGCATCAACTTTGCTTGGCCGCAGGTTGGCGTGTCGTTGGTACTTGGTTTCTTCATGCTGTGGGACCTACCCATGATCAACCGTGGCGTGGGCAGCTTGAAACAGAGCAGATTAGCACCTGTCTATGAGGAGGTAGCGCCAGTGGTTAGTGTGTTTGGCAAGCTGTTTGGAAAAGCACTAGAAGCACAGGTGGGTGACAAGAAGCAGTGCAAGGGTGTGCATCTATTGCTTTCAACATGGTTTCCCGCCTCTATGGTTATGATCTGTGGTTTTTGTGTGTATGTTGATCATCAACAGGTGTCTCTTATCCCCGTTCAAGTATGGCCTGGTGTGTGCATCCAGTGTGTCCTCAGGTGTTGCAAAGCAGCAACTTGCATCAGCGCGTTTCAGGCATGTCTTAGATGTACATGGTCAGGCTCAACACAACTGTACTGTGTTGTCAGTGAGGTTGCAGTCAAGCTGTGCAGATACAGCTTGACTGCTGGGATGTCCACAGTGTCACAGCGCGATCGCTTCGCTGTCGCCTACTGATTGACCACACCATGCGTTGTGGCTGTGTGTTGCAGGCGCGCATAGCTATGGTCAACACTGCTCTCACAGCTATTGGCATGTGGACGTTGAAAATCCCAGGCATGGGCCTGTTGTCGTTGTTTGTGTTCATCTGCAGCTTCATACCCATTGCTGGGGTCATCATCAGTACAACGCCAATTGGGTTTGTGGCGCTGACAGAGTATGGCTTCATGAAGCTGGCATTAGTCATACTCATGGTTACCGGGGTGCACTTTGTCGAGGTGTGTAAGGGCTTTGACCGTGTACTGCTGCCCAACCCTGCCATGTGCAAGTCCTGATGTAGAGTACTTGTATACTCATCGGATTGTCATGTGACAAACTGGGGCACTGCTAGGTTCATGTCTTGCACATGGGTACGGCTGTATTTTGCACTTGCAGAGCCTGGCATGTAGCAACAATCAAGGGGTGTGTGTTTGCAGGCTTACATGTTAAACCCCGCCATCTACAGTGCGCATCTCAAGCTGCATCCGCTGCTGGTTCTGAGCACACTGGTAGTTGCTGAACACAACATGGGAGTATGGGGCCTCCTGCTGGCAGTACCCATGACAGTATTTGCGCTGGATTACCTGATCCGCTACCCACAAAGCAGTGTGACCGAGGTGGGGGCACGGGAGCTTGAAAAAGTGATGCGGTCAGAGGATGATGGCGATTATCACACTTCGGGGCCTAGCAGGGGGGTACCAGGGGTGGGGTTGACGGGATTACCCCCATCACAGCCATCTGGCTGCTGATGTTAGCAGGCCGTACATAGGGAGAGCAGCTGATCCTGAGTGGCAGACCCTGCCGCTCATATGACGATACCATAATGCAGGGCATGATGTACTGTGTACAGTGTGCCTGGAAGGTGCAGGGTTGTGCATGTCAGGATCTGTGGTGAATGTGTGCAATAGCAGAACCTGCAGCTCTGTATCAGGTTCATGGTTGCTCAGCATGCGCCATTGGCTTACGATGAGCGCGTGCCATGAGTCAACAAACATGACAAGCAGCATGCCACTGCACATGTGCTACTATGTTGTATACAAGCATTGTTCACACAGCTGCAACAAGTGCTGTTCAGGCATAACCAACAAAATGCTGGTCACATGTTGATGCCTGCAATGTGTCTTGTTTCGCTGCCCCAGCCTGTTACTCGCTGCTAACATTTTACACACTATCTGCTGCTTTATGGTACACATCCATAAGCAGGAATGCTGGCATGATTTCTGTAGGATCTACTTACGGTTGCAGATGCTTTTGCTGCTACATACCTGCCGGTGCTTAGCTATGAGACAGGGTCTGGATATGGGCTGTACGAGCAACAGTGCTTTGCAGTGACAACCGCATGCTGCTGCTGCTACCGTGGTTGCCTCGCACCAAATCGGCGGATGGGCAGTAGGTCTTGCTGGCCAACCGTCACTGAAGCTTCAGAATACACATCAGCTGCATTGATGTTTACACTCTAATTATCCAATGTAGAAATTATACTGACATGCCATTTTGGCTGCATTATGCCATAGAAGCTTGCTTGTATGTATGCTGCTGAATGTCTGCTCTGCATCGCTCCTGCTGCTGTGGTCGATCACTGGGCACACATAATGTCAAATGCTGCATATGTGTCTGCGCTGCTTGTTGCGCATGTGCGCATCAATGTAAAAGCATGGCAAACGGCATGCGTGTGTTACTGCTACAAAATTTGCTTGCTTTCATTGTGGGGCGGCATTGATATACCAGGGTTTCTGGAAAACCATACATAGTCAATCAGTACACTCGTACAGCGCCACAGCACTTATGAGTACAGGGCCTGTGTGACTACTGGAGTCTCCTGCTGCTGTGTCTGCAGCTTGTGAGCAACTGACTGAGTGTGCCTGATGATGTCACCCTTTTGACATGCAGGCACCTGCGGGGCACAGGAGTATCCTGGAGTCAAACCACTGGTTACCAGAAGAGGAAGCACCCTTGATGGCACCAGATGCTGCTGTTGCTGCTGTCACATGTTTTTGTCACGCAGTTTGCGCCCAGTTACTGCTTGTTTGTAGTCTGCGCTCAGGCATGACCCTCCCTAATTGCTGGTGACATCCAGCAGCATCCGGACCACAAAACACAATCACATTGCCTTTGCAGCTGCCATGGCATCTGAGGCTGCCATTGCAATGGCTGCATCTGATGCATTGGGCAAGTAGTAATACTTGCCCCCTGCTGCCTTTGCAATCTCCTCAGCAAAGCCTGTGGACACAAACTTGTTCTCTGTGTCTATGACCAGTAGCTGCAGGCCGGTGGCCATCACCTTCTTGGACATGTCAAGCACCTCAGCTTTCAGGTCCTCGGTGCTTGGTTTCGGAGCATCTGGTTCCAATGCTGCCGGGTCCTCGTTTGATTTAGCTAAGCTGACGTTAGCACGGCCGTCAGTAATAAGGACCATCATCACCCGGCCCACATCACCACTTTGCTGTGCCTGCAAGGCCTGCCTGATGGCTGTGGACATACCATGAGCAAGGGGAGAGCCCCCACCACACGGCAGCTGATCCAGCCGCTTGCGAGCCATGCTGATGGACTTGCTGGGTGGCAGTAGCACCTCGGCCTTGTCCCCATAGAACGGAATCAAGCACACCTGATCCCTACTGGTGTAACTTTCGCTGAGCAGCCGCATGCAAGCACCCTTAGCTGCACTCATGCGGTTCAACGCCATGCTGCCTGATGCATCCACTACAAAAATAACTAATGCTCCAGCTTTGCGGGCTAGCTTCTTGCTGCGCATGTCTGGTTTCTCCACATATACTCGCCTAATTGTTTTGTTCTCATCAATAGCTTGCTGCTTGCGTATCTGCATGGCAGCAGCACATACAGCAGCTCAGGCATATGACGGTAACAACACAGCTGCAGTCTCATGCTGCTGTTTACCTAAGCACTGGAACACACTCGACTTTTGCATTGCGTTACAACATTGGTGGTGTGAACCCCTGCTGTAAAGCCAACAGACCAGGTTCCTGTGTTGACAGGTCAGTGGCTGGTCCTGTGACTGTACCACAGGGCAAACAACCACGGCAGCAACAAACAAAAAACAACCACAACCAGGCCATGCTGGGGCCCATGCTACTGCCTACTGGTCACTCACCCTCTGATATGGTGCTGCAGCCCTCAATGTTGCATCCACTGCTAACCGCTTGACCTTGTCACCCTTTGGCAACATGGGTTTGATGTACCTGCCACGATCATCGCTAAAGATGAGCGTCTTTGCACGACCACTGCGTCCCTGAGCACGCTGCTGCTGCTGTGCAAACATGAGGATGGAGGGATCTAGTATGACACCCTCAGCCTCAAACACAAACTCCTCAGGTATCTGCACAAGGAATCAAGCAGACGACATGGCATCGGCCGTCAGCTGGGCAGTCTTGCACAAGGCACAGCAGCAAAGCACACAGGGCTGACATTGCCATGCGCAGTATCCATCAAGCAACACACGGTCGCTGCAACCACGTAAAAAGATCTTGCCAATGTCCTTCTGGGCAGAACATTCCATGGTGTTGCATGTGCAGCACATGTGCAGCAAGTCAGCAGCTGCTTCTGGTGCACCAGATGCCACACATCACACACCTGATCTGGCTCGTCATCCTTGTCTTCCTCATCTTTGTCTTCTTCCTCATCCTGCTCCTCCTCCTGGTCCTCATCCTGATCTGCATTATCCTGTGGTGGGGGTGGTGGGGGCGGAGGTGGGGGTTGCTGCTGGTCCTCAGGAGGCGGCTGATCCAACAGCGTAGCACGTGGTAAGATGACTAAGCTGACGGCTTGCCGCAAATCATCTTTGTTGACTGTGTCACGGCCCTCTAGTGCTGCGCATGCTTTGGCGACCTTGACTGCAAATAGTTCAGATCGATGACCTTGTACACCACCGCGTCGAGCCTCTTCTACCAGGTACTTGACCTGATCAGGGCTGATGACGACCTCTGACAAAGACTCACGAGCAAATATAACCTGCAGTATGAAGGGATGGCACCAGTAAGCACAATAAACAATACTGATGGAGTGCTGGTCATGTCAGGCTTGTACTTCATCACGTCACAGGGCAACAGGCCAGCACATCATCCAGCATGGAACAAGTCACTTGCTGTCAAGTCCTTGCATACAGCATGGAACAAGTCACTTGTTGGGTACTGCTTACATACAGAATAGAACAAGTCACTTGCTGTATACTGCTTACAGACATCTGTTAACCCTCACCGAGGTGCGCAGCGCATCTGTGAGTTCCTCTGTCTCGTCTAATACTGTTTGTGCTGCGTCCTGAAACCTGACTGCTGCATCAATGGCGCGCACACGCTCATCAAAGCTTTGAGGCACATCTGCACTGAGTGTGATGGCGATACGGTCTAACAAGTGTTCTCTCAAAGGCCCTTCCTCAGGGTTGTATGTGGCGACCAAAAGTGGCTTGCACCTGTGGCAGTAGCAGCAGCTAGTAAATGGTACTGACATCAACTCTGGTTTCCGCTGGTGCCAGTGTTGAGTATTATGCACAAGTTGGCAGCTGCAGTAGGCATATGCAACATACAAGTAGCACCAGACCTTTGAGGTGGCATATGCTAGGCCTGGAATGTAGGCACAGCTGTGCAGATATCACATCTGGCTTTACTTTCAAACACTGTAACTAGTGCTGTCCAAGGTGCAAGGTAATCCCTGTTGAACCGTTGGTAAGGCTTAACAGTTCTGCTACAACCACTGTTGCTGAGGGTACACTTACGGGTGTGATATTGAGATACCCTCCCTCTCCACCACATTGACCCCATCAGATAGGATGCCTAACAGCAAATTCGCAATACCATCATCCAACAGGTTGATCTCATCAACATATAAGATGCCTCTGTGTGCCTCAGCCAACAAGCCGGGTTGGAACACGGTGCGCCCCTCCTGCACAGTGTAACAATGAATGAGGTAGCTTCAGGTGTGGGAGGCCTACAACTGTATATGAGTGTACAGCGACAGACTTATGAGTGCTTTGCAACGCTCCGGCCAGTTGCTGCCTGTGCTTACAAGTTAGCAAGGCTCAGCACTGGTCAACTCCCAGCACTGCACTAAGCACCAGCTGATGGCTTATGTAAGCAAAAGCTCATGGCGTATGCAAGAAAAAGCTGATGGCGTATGTAGTCTACAGCTGATGGCGTATGTAGTCTACAGCTGATGTCTTATGTAGGCAACAGCTGATAGATTGTGTGTCACACACACTGGGTGTGGCATCATGCAGTCAGCTCTATGCTGGATGACACACACACCTTCATGGATGCCTCAATGTCTACTGTTCCCACAAGCCTGTCCTCAGTCACACCTAGGGGAATCTGAACAAAGGGGGCCTCCCGTATCTTACGAGGAACCTCTCCGGCGCCTAATTTAGCTTGGAGGCCATCCTGTAGGGGAGTAAGGTGCATTCCATGGGGATCAGGCACTGTACCGCTACCACCTTACCAGATTCCATGCTTTGGTGTGGGGGAAACAGCTGGAGGTGAAGTGCACCATGATGATGGCTGTAAATGAATGCATCAAGTACACATGAAAGCAGAGGCCGCAATGAGGATATGGTATCATTTGCATGCAGAATGCATTAGCATGTGGTAATGTTGACAGCATTGCTGGGCAAGTTGCAGCATACCCAAAGCATAGATTTGCTGCATGCGCACCTCCCATTCCCTTGGTTTGTCTGGATCAGCGTTACAGAAGCTGCCTTCCACGACCTCTATTGGAGGCAGCAATCCGTGAAGGCCACGTGCCATGATGGACTTGGCCGTCCCCCGCCTGCCTGCAATTGCTATGCCACCCAACTGGGTGTCCACGGCACCGAGCAACAGCGCCTGCTTGATAGCGTCCTGACCCACGACGGCCGCCAGGGGAAATGACCTTGACATTCTGCTGTTTTTCTGCACCTCGAAACCAATGCTCTCTTGCTCTTGAGCTTGTTGAGCTGCACGAGTTCAAGCCAAGTCGGGGCATGGACAAAGCAAGCTGAGTGGGCACGGCTGCTACGCATTTTGTGCGCACCTCTGAGCTCAGCGGCACTGATTTCTGCTGAGGCAACTGCATTGCAAACTAGGGCTTGGCGTTTCGGACTCACAGCAGTGGAAAGAGTTATCAGCCGAAGGCCAGACAGGAATGTGTGCTTTCTGCTACACCCTAAGCGCTGTGCAGCGATGTGTTTTGGTGCGCCATAGTGTGGACCACCTACACTGTAACGATGCTGCGGCCCAGCAACGGCTTGCCGCTGCATCCTGAAGCAGGACTTAAGCAGTCTAAAGAAGGGTAGGGTGGCATGGACAGGACAGTGGGATGCAAGCTAGTGGTTGTCCTTAAACAGTGTTGCCAACTGCTTGGGTACCAAGTTAGACATGTAACGAGAGGTTGCAGCATTGCAGCACCCTGATTAGCTTTGTACATAGCATGCCATTGCAGGAGCAATGCTCAGATCTCTGAAAGATCTTGCACTGTGATCGCTGAAACCGAAGGATCTACTTTTCGGCAGTTCATCTGGCAGTTTCAGCTGGGACTTTGTAAATACGAAAGAAATCAAAGCACTCAATATTCACAATATCCTTATGGGAGAAGGGGGCCTGTGCTACAGCCCACCCAAACGCAAGAGCTGCAACGGATACATCATACTTGAGGCAAAGCCCAACACATTGGTTCTGCATGAGCAGTGGGCACCTGGATAGCCAGGCAGCTGTGCACAAGTCTGATGTGACCTTCAGCGGCACCACTTCCTCGCTTACCGAAGCCCATGCAGGGGCAGATCTGAGGCCCCGCGTGGTGCTCCACAGCAACGTGCTTCGCCATGCCCGCAACAGACAAGCGTATTGGCTTCCAATGGGAGAGATATGAAGCATGGAGGAACCATCCTCTACTGAAGTTTCAGTACCGCAATGCCGTGCCTGGTTTTATGATTGGGCTGGGAGCATTCGCTTTGTATGTCGTGTACGACAAGGCCACTAATACAGGCGAGGATCATCATCATTGACACCTGCTACTGCTATCTTCTTCTAGGTGGGTTCGGCCGGTAGAGCATGACTTTTGCTGCACGATAAATATGCCAAGCTGCTGCACTGCTGACATGTTGCAGCACGCCTCGGTTACCAGTTGGCCGTTGCAGGAACATTTGCATTTTTGATGCCTCTGCATGCTGTGTGCTCATGAATCCACAGTGTTAATCACCACGCAGCATCGTCTTTGCATTTTGTATGCAGCTGAAATACTGCAATTCCCTGAGTTTTGTTGTGTCACAGCAGGTGGGGCAGGCCGGCAACAATATGGCTGCAGCATGCATCTCAGGCAGTTCTCCCAGTCCACGACCCACTTGCACTGTGATACTCTAGATGGGCTATGGTGACCCAAGGTCAATGTCACAGCATGAACCCTGCATGATGAAGGGCACGTTGTGCAGGGGCACAGCCGACAAGGGGCTGTCTAATGATGAGATCTCAGTAGTGTGGCAGCTGGCACAGCCTGAAGCAGCATTGCAGACAGCGGCATGCAGTCCTGCTTGCGAAAGTGCTGCAGCTGTGTGTCAGACACTGCCAGCTGCATTCCAGCAACCAGCAGCTGCCACATGGCCAGCTGAACACCTTTTTTAAGAAACCATGTTTGATCCACAGCAATGAGCATGCGTTATTTTGCAATCCTCCACAGATTGATTTCTGGCAGCATGTGTGTTACACTAAGTGTGGTCATGACATGGACATGCAGTTTGCCATCTGGAGCAATGCATCAATGCGCAATGCCAGTTGTGCAGTGTGTGCGCATGTGCTGCGTTCTGCGTAGCCCATGACTCAAGCCAGTATACTGCTGACTGCATCAGCAGTGCCCTGCTCAGTGGCATTGGCCTGGGCACTGCTTGGGCAGTGGGCTGACACTGTCTTTGGCACTCATTTATTCCTGTTGTTGTTGCTGAATGTACTAAGCGACCTTCAAATCAGAGCTTCATCGTTTTAGATGAAGGGACAAGTAGCTGCTTGTCCCAGCGTCTGGTAAGGCTGAATTGTAATGGATCCACAAGCTTTAGCTACCTCCATGCATCCTACCCAGGTATCTTTGACAACCACAGTCAAGGCGATGGCCCCATTGCAGAGACCAAAGCTGCGTAATATCGCACATCCCGCTGTGACTGAAATGTCTTATTGCAGCAACGGCCCGGAGCATTCGGCTCAGTCAACCTGAACGGACAGGCCGGTTACACACATGCCATATCACTCGCAATGCGAACATCTCTGACAGCGGTGACATGACATGTATGTCACTCACTGAGATCTACTCGGTAAACAGGCGACAGCACCCCGACATTGAGTAAGACTTTGGGTCTGCTGTGTGGTCTTGCTGACAGCTGTTAACAATGGCGCATGTCATGTCGGCATATGTGGCTCGCAAATGGTTGTGTCACAAAACAAACTTGCCAACAGCAAGCCGTGTTGTGTACACAAGCGCCGGTTGATGATCTCTGGCCGGCAAGGTAAGCCCCACCTGTGGCAGATTGGCCGTTCTGGCACTGGCGCACTGCGCAAAAAGGGTGACGAAAATGTGAACCAAAAGCCCCTGCGCATGGCATACTGTGACCTACAAACCACCCACAAGGCGTCGCATCCTCAGCTACGTCTAGCAAGGCATTGTCGTTGTTCCATCCAGTACGACGTTTCCCATACCAGACACCCTCTGTTGGGTCGTGCCATGCACTGTTGAGTACCACATGCCTTCGCAGTGCAGTGTGAGTGCCACTCGGTGTTTAGGCTGTTGCTCCTAATGCCCCTCCATTTGCCGGACTGCTCTAGTCCATGAGGCATCGATTGACCGCGGCGGCAGTCGCCGTGACAGCCGCAACCAGCACTATAGCAAACGTGGCTTTTGTGTATCGGCAGCCCGTCATAAGTACAGTGAGGCTAGGCGCGGCGGTGCTTTCGTCGGTGTTTTACTGGTACACTGTGATCTGGTATCTTGCCAGTCAATGGTACTCATTCGCCTGGACACTCATCGTGATCCCTCTCTTCTCGTCTGTTGCGGTAGCCACAACGAATCTCACAGCCTCCACATTTGGTCAGCTCTATCAGTCCTACCTTGACCGTGTTCAGCTTCTGGGTACCAGTTCAAAGAGCATCTGGATACGCATACCATGCTTGTTTGTACAAGCTATTCTGCTGTTGCTGCTGCTCTTGTTTGGGGTGATGATGCAAGGGCCAACACTGCTGCTGGAGAGTCAGGCTTTGCAGTACTGGATTGCATGGCGCAAAGCAACATTTGCACATGGAGCAAACAGCACACAGCAAAGCTCTGCTGCGAAGGTGGCAGGCAGTCAGCAAGCACAGCATGCTGCTAACCAGTTACGTGCTGTCAATTTTGCCACTATGGTGGTGCTGGTGAGTGCTGACAATGCTGCCTTGCTTTGATGACACAGTGTGGCATGCTAAGCTGCTGCAGCATGTTACTGCATGACAGTACCAGCCATGCAGTGGGAACATCAGTGCTTGGTGATAGACGCCACACAACCATCATCTGCATTTGTGGCACTGTCAAATGGTATATCATCTGCATTGTATGCGCCTGACAGCATGCACACTACCTTTGTCTGCATGTCCATGCAATCGCTTGGCATGCCCAGTACAGAAACAACCACTGCTCTTGTGTTGTGCAGGTTTTGAACACCCTGCAGTCACACATCCCCCAGTTGTGTGTACAAGCATTTGTGGTGTTTCTGAGGCTTGAAGCTAAGGTTGCACCACTCGGCTCCATTATATGCGGCCTCATAGGCAGCATCTTTGTGCTTACCGACTACATGGCATACAGCATGAGAGGGTTTTGGGCTAAAACCGCTATTGCCACTCTTATTTGTGGGCAGGTGCGCCAGACCTATGAGCTCATGCAGCAAGGACGGAAAGGATGTTGTGACACAAACCTGATTTTGCCTACAGACCACTCAGCCACTGTAAGCAGCTACTCACCAAGCCTCATGTGCCTCAGCTAACTGTTGCAAATGGCTTGGCGGCGTCAGTCTGGCATGTGCACTACTATAGCACTGAATGCATGTTTTGGCTATTCCTGCCTGCAGATTACCTGGCGAGTGTCGTATGTGGTGATAATAACCATGGCATACGGATCCCCTGGCTGCATTGCAGCACTCGTGTTTGCCAACTGTGTAACGCTGGTCTTCTATCTGTGTTGGAGAGGCAAGAGTGCACGTCAGACCTTTGTATGGCGCTGGCGCAACAGCAAAGCCGCTGGCACGATTCTGCTGACCTTTAGTTCGTTGTTTTTCACTGCGGATCTGCTGGCAGTGACAGAGGGATTGGAACATCCCAAGGCCAGGAAACAGATTGCTTGGCTCAACAGGCTCATGTTTACTCCTGCCATGATGATCATGATGATTTGGAGATGCGTGGAAGGGGTGATTGTGGTGGTGTTAATTCATGTCGTGAAACCACTCAGTGATCGGTGCACAGGTAAGCATGCACCTGTGGAAGTATGCCATGCATTCATTGGCATGCTGCTTGTCCTGTGACCATCTGCTGAACTGCTGGCTTGTGACATTTTGACAAATGTTGTCCGCCTGCGATGTTGTAATTATGGGTTCTACATGCATGAACTCATACATACCAAAAAGCAGCTGGAGCTTGCATAATCTACTGCCTCCTTCTACCATTGTGACTCATACCTACCTCCTTTGGCACAGATCAGTGAGTGCAGTCACTCCTGTAAATCATATATTGGTTAATTTATAACAAGCCCCGTAATGACCAATACTTCCTTATGTTTTTTGTGTGTGGATTGCCATTGCCGTCACTTCATGTTGCTCATCACTGAAGCCCTTGCTTCCATGGCTTTGCTTGCAGCACGTGAAGAGGTGCTGGATCGCAGGAAATGCAATTCTACAATAAAAGAAAAAATCACATTCATAGAGCCCGACTGCTGTGGTGGCCCCATTGTAATGAAAGCAGTTTATGTCATGGCAGCAGTAACCGGTGCATTGTACATTGGAGGCTACATTGCCAGTTATGTGATGGTCAAGCGTCGTCTGTCTGCAGCAAATAGGAACGGTAAGCTCGCAGCAGCTTGTGCGGTACAAGCAACAAGCAATGGCAAGAGCGCAATCAGCAAGCAAGCTGTAGAGCGTAATGGTCCAACAGTTGAACAGACTCTAAAAGCACAGCCTCAGCAGCATGGCATGCCTGAGTCTGTATTCAGATGGAAGGTGGACACAAAGGCAGCCGATATGATGCAAGCATCAGATGTCAAATGCAGCAAGGACAGCAGTCAAAAGGAGGTCTTGGTGGTGCAACGGTCTGAGCAATCCACTGCATCCACCTTGTGGCAGTCTGTCATCAGTAGGGGTGCTGATACAGCAGAACTTGGCATGAGCAGCAAGCACTGTAGTGAATGTGACGCTATACAGGATACTCAGCTGCAATCAACGGCCCTTGCAGTGGCACAGCCACAAGCAGCCTCAGCCGCTGGGGTGCAATTGAACACAAGTGCAGCAATCCCACCACAGGGAGCACAGCAGGAAACCTGTCCTAAGCCAGGTCAGTTACAGCGCCAGCTAGGCTGTAAAGGTTTCCATGGTTTCAAGAAAATGCCTGATGCAATCTATCAGCACAATGACTCGCTCAGTAGCGACGTGGCCAGCCCCTTCTGCACTGTCATGCCCGACTGCCATGTAGTCACTGCTGCTGCTGCTGCTGCTGCTGCTGCTGCTGCTGCTGCTGCTGCTGCTGCCACACCTGGCTGTGGCGTGGCTGCAGCGGCAACAGCAGCTGCTGGTGCAGCAGATAGAGAGCAGCAGCAAATCTCAGGCATATCCTGGCAGAAAGAACAAAGTCAGAATACTGTTGATGATCCAGCTATGCTAGCTGCCAGCAAAAATAAATCTGGTTCATATCAGTTGGTATTAGTCATGCCAGTAGAAGATGATCATCCTGTGGGTGCATGGGCGTATGTGGAGCTGACGCTAGCGCACTGTGTGTGGTTTGTCGTCTTTGCTGTCATGTTGATGTTTCATGTCGTTTTCAAGACCATCGCGCTGGGTATCATGTTTGGGGTGTACGTCTATTTGCATGTGAGCCGAGTGTGGAAGATAGCTGCAGCTGCTAAACAAAGCCTGCCTGTGACCAGGAGGTGAGAGATGGCACAGGGAAGAAACTGGAATGGAGGGTGGGTGGGGGCTGTACACAATAAATAACTGTATGCTCGGTGTACTTGGTGGCTTGGAGCTTTTGATTTGATACACAGGAACTTCAGAATGTCTATCTACTTGTGATGCCTTTCTGGCAGCACTTGGTGGTATGATGCATTTGATGTGGTACACAAGACTTCTCACAATGTCTGTCCCTCTGTGGTTGCATGCACTACGTTTCACAAGCACTCCTGGCATTCTGCAACCGACTCCTGGCATTCTGCAACAACCATTCCTGCATACAACATATGTGCTTCAAAGTCTGCGTGGAAAACTCTCGCTTCAAACATATTGTTCTGCTGCTCAATAAACCATCAGATTGTTCACTATATGTGTGTGTTGTTGGCACGGGTGCGGAAACGGTTTTGTGATGTGTTCCTGTGTCATCAGGTTGTGACCTCCAATGTATTCATAATGCTCACGTACACCAGTGGCACGACTGGGTATGTATGTCAATATGTTAAGCTGCATTCAACCAGTGCTTTCAGCATACCACTGGAGAATAAATTATGCTTATTAGCACCTGACTCCAGCACCCTGGACTTGGGGTTTTGCAGTCATGGTTTTGATTACTGGCTTGCTGCTCATTGTCGTGTCTTGTCTGCTGTGTGGTGTAGTGTCTCCACCAGCACCAGGTTACGGTGACTCTTAGACCACTTGGACAACTCCCCAGTCTGCCACAGTCGCTGCAGACCAACATACAGGTTAAAGGAAGCTGACCAGGAGATGCCCAAGTACCTGGCACCATGGTTACTGGTTTTATGTGTTGTAACAAACAGGACCTGATGCTTTCATCATATCGCTGGCCATGCCAAATTGCATATGTTCAAGTGAGTGCTGCTGCTGGTAAGTGCTGTATTGCTGCATTGTCCTGCACTCTTGGTGCTTGGCTACTCGCTGTGTTGCAAGATTTGACATGCTGCTGCTGAAACAGACAACATGTATCACGTTGATAGTGGTGAATAATAGTTGATAATGGTGAAGCTGTGACTAACAGCGGTACTAAGCCCAGAATGAAGGGATTGGATTGTTGACGATTGAACATGCTGAACATGGTATAGACTCATGGGACATGATCTTGGTAGCAAATAATTAGTTAATTTGTTGTCCTGCTCTGTGTTTGACCGTGGCCGGCCCCCCCGACACTGCATGCTGATGAATACTCCTGGCTGCTGCATTCCTGTGATGCGGCACTCCTGACCAATACGAAAAGGGGTCAACATTGCTACGTTTAGGGCTTCGATAAACTGCAGAGCAGCTTACTCCTGTACTTATCACACCAACTAGGGCAGCAAACTGCGGCTTGGACGGCTGTGCTCAAGCAGCACAACCCTGTACATGATCACATACATAGGTCTAGATATGCACACACCTACAATACTAGCATCCGAATCCAGCAAAAAGTAGCTCACATTTCTGTCAACATTGATTCATTGGCTCAGTCCGTGCAGTACATACACCGACACACCATGACTGCAGTCTGAGTGGTAAACAATAGAAGATGCAACCAGTAACTATGTGTGGTCACGAAATCAGCAGGTATCACCAACTTACCCATCATACATATGTATGCCTTGCATAACACTCATGCAGAGTCTCGCTTAACAATCACCAAAACTGACAACTGCAAAGTCTTCAAGAGCACGTATGAAATGCTCAGCATGCATCTGCTGCATGCTTGTAAAATACATGCTGCCTTCCATTATGAAAATTGGCATATCAATCTGATCTTGTTGGTGGCTATGTCTCTACGGTTTACAGCATGTTTGTGCTCAACTTGCAGTTCGCAGCAAGCAATGCCACATGTTCTTATTAGATGGCATTGGCATGACAGTTCAGTGCTCTACAAGGCAACCAAAGCAAACAAACCTGCATTCACCATCTACAGTAAATCAGAACCTGGCTGCACTTCAACAATCATTCTCCATCTGTTTATAGGCTGCACTGTATAACAAAACTCCAATCTGCATGTCAAAGGTGACATATATGAACAGATGCTACTTGTGTGTTGTGTGCGTTGGACTGTCTGTTGCATCCTTCACAGGAGCTGTGAGGTAGTCCTTCACCCAATTAGATGGTCCACCCTCTGTTGACATGCTTGATGTGTCATGGGGCGAACTCTGTTGACAGGATGCTGCCACCTGCTGCTGTTGGTGCTGCTGGGGTTGCTGGGGCTGCTGTTGGTGCTGCTGGGGTTGCTGGCGCTGCTGTTGTGCTGGTGCAGGTGACTGACGACCATGCGGGGGTAATGGGGGGCGAGGAGATGTGTGAGGAGAAGGAGTGCGGGACAGTGGTGTGGTCCTACAACTGGTACTGCCAGGAGCATCATCATCATCATCAGCAGCAGCAGCAGAAGCAGAAGCAGCTGCTGTAGGGACAGCAGGTCTTTGCACGGCAGCAAACGGGTTGGGTTCGCCGCTTACACTGCTGGTTGCGTCAGATGAATGTGTCCTTGAGATACCCCCGCTGGTAGCAGTAGCAGTAGTCAATGGTCCTTTGGGAGCTGCCAGGTCAGCACCTGTCCTGAAGGCTGTAGCAGGTGCAGGCTATGACTGTTTTAACTGTGCATCAGTGGTGTGGCTGACCACTATTGCTGTTGCAGACAGTTGGTTGGAGGCGTGTGGGAAGGTTGATATGGTTGGCTTTGGGCGCAATGAGCTTACGCCTATAAATGGAATGGTACAGCAAACTAAGTTGTAGCTCGTCAGGACAACACTCACCAGCATCAGATTTGGGACTGTCTGACCACAAGTTTACTTATCACGTCAACAGTCCCCACCATTATTATGTGAACTAGTTTTCACTACACAACCGTCGGCTTGCATAGAATCAAGACAAGCACCACTCCACTCCATGACATGGTAGGACGTGACATGGAGCTGACGCCTGACATGTTGCAAGCTGCACTTGAACCCTGCCAGGTCACATCCGCCTGTAAACCCTAGCAGCTGATCTTACTAACCAGTAAATCTTACTGACCAGTAAATCTTACTGACCAGTAAATCCCATACATGCTTTGCCCCTCCTCCCCCACAAGCCCATACGCACCTCTCTTGATCCTGCCGTACCAACTTTTCGATTTCTGTCCCTTTCAGCTGCTCCTGTGTCAAGTACTGCCTGGCATAGCGCGTGTTGAACAGCACAGAAGCCTGGAACAGTGTAACGAGGCCCAGGAAGGAGCCAACAAACAGACATACAAGCAAGAACATGCCTAAGCAGTAGTCCAACATCCAGTAGAACAGATTGACAATGCGCCTGCACACAGAATCAGCAGTCCATCAGCAGTCAAAACCATTGAAAAGTCGAGTGCTACTAAGAGGACAGCTTGCAGCCTGAAGCAAGCATGCCTGATCAGACCAGGTGCCTTCAACCCTCAATCAACACACTCTTGATGAGCTTGCAATGGCAGAAGCTACATTGGGTAAGGCAAAGACATTCACACTGTGGCAGGTTGACAGCTGTCTGGCCCTGTCGCGTTGACACGTCCAGAGATGTTCTATATACTACTGTAGAAGGTCAGTATAGGATCAGAAGCCAGTCTCACCTGGCCCATTGCTGCTTTGGTGCAACACTCAGCAACATGGTACTCAGGAAAGACAGCATTTGGATGTCCACAAAGACACACAGCACAATATTCTTCAAGCTCCACCATTGGCCCTGTAACACCCACACAGATGAGTGAGTCAGCAAGCATGTTGTCAGAAGTCAAACCGAAAACCCTTGGTACCCAACTGAGCAAGGTTGATTGAACAGCAGAGACTGCAAACACACAGCTGTAATAAGGCGTGTTTCTTGGCAAGCCGTTCCCTCGGCAGCAGAATGTTAATTATTGAGCTTCACGTTAGCCAGGTTTAAGGTGCTAGACATGACCCTTACTTGTATTGAGATGTACAGTACAGCAACAGCTGCCCCCAGCAGCATCAGCTTAGCAGCTGACTGCAGCAGCCTACCAAACAATGCAATGCCTCGTACCAACTTAATGTCAGTGCCAAGTCCCCACAGGAACACCAGGGACAACAGAGCAGTATTGGTGCCAACCAGCACAACAATACCAACCCTACATCGCATGTGAACATAGTTTTAGCAATAGGCTATTCTAACATTGAACCAGCAGATGCCAGTTGCTACCTGTCTGCATGTCAATGTCAAAGCAACGAGAAGCCCCTCCTGGAGACCAACTGACAAGTACCTTTGAGGGGAAAGAAGCAGCATACTGTGGCCATATGCTATCACATATCTATCAACATGGCCGCATACTAAACAAAGCAAAGCTGTACACAGGATATGTAAACATGCCTCTACCGTGTGTGGCACTCACCAGAACTCGCTTCTGATTTCTCCAATGACATACAATGCTAAGATCACAGCTGGCACCGCCATAGTGATCTGTTGCAATGCTACAGCCCAGCGGCTGAGGGCATTACTGCCAGTAGCTGTTACTCTCTTGGACAATTGTTGATCATTCCAATCACTCCAGTTATTGACTTTGCTTCTGTCTTCTTGGGGCTTGCCATCCGCCTTGTCAGCCATCCAAATCATGAAGTTTTGAAATTCCATCTGCACACATGGAACCCCAACGCCATCAGTGCCAGTGTACTGCATATGAGCAACATGTGACAAGCCCAGGAGAGACGGAGGCATTCAACAAGGATGCTTGAAGACAAGGATGCACACTGGGCACACACAGAAGTTGTAAAGTGTACACAAGCAAGGTGGACATCTGCCATCCATCTGCCACTGCCAGGAACACAGACGGCAGCAAGCAATATGTTATAGCTGTGGTTGCTAGGGTTCATCACATCATGCAGACCTCACCTTGACTCTGTCCATGTCAAAAGCGAAGGGATTGAACCAGAATGGGCCAATCAACAGGGCAATCACCGTCAACATGGGCGACCACAGGACCGCAATGTTTGCCGGGATGCCGACAATGAGTGTCACAATCATGAGCAGTAGAATGTGAGCTGCAAGGTACATATGTGAGCGGGAATAGTTCTTGTAGACAGTGATGAATGGTGTGGCAACCAATTTGTAGCCTCTCCCTGTGGCAATGTATGTTGCTCCTCCATACTGCACATCATTTGTGAAAGAGCTGGCTGTAGTTTGACTCCGGAACACAAAGAACAAGGTCGAACCTGCAAACAAGCATGATGAGGGTTAAGGATGGAAACGTTGCTGGTCATGTTATCCAATGTTATGCACTGAGGTGGACTCATGAACAACATGACAGTTCTTACGTCCTCGGAGGGTTTTTTAACCAGCATTTGCGGCAAGGAAGATCATTTGATGCAATGCCAGGACAGTTGAGCTCACTGCATCTGACATCCCAAAGCATAAAGCCATACGCTGCAGCTGAAATGTCCTACCAGCAATGAATTGCTTGATAACGGCATACACCGCATGCAGCAAGCCGTTGTCCAACCACACAGTGAATATGAACACCAGTACCGACAGGCCCCCCAGCTGTAGCACTTGCACCACACCAAAGTATGCCAGCTGATCATGAAGCCCGCTGTCTGCTCGCACAGCCAGTAGCAGTAGCACCCAAGAGCTGACTAACAGAGACAGCATGACCAGACTGGTGTTGATGAAGTAGCCATTGCCTGCAACATGGTAGCAGTTACTTTACATGCCTTGTGTGGCCGGTGGCAGTCAGTTTGCAATTTATGAAGCTCAAGAGTGTGGCAAGTGTCGGTCCGTAATGTGTCTATAATGATCAAGCATGTACACATGCGGCAATGCTGTAGATATGCTGGTATCCTGATGACGCGCCAGCATCTGCAGGTGCGGAATGACAGCCATGAACCCTACACCTCTGGCGCATTACAAAGTACAGTACATCTCTCACAAGTTGTAGCATGTCACAAGAAGCCTATGTGTGCAGGAGGCAGTATGACATGCAGTGCACGCATGCTGACACAGCCACTTAGTCACCTGTATGATACCAGCTCATGAGTCGTGCCATGTCCATCCTCATCCCCAACCTGTACACATCACGACTCATTACCTGCTCACCATTACCCTGACTAATCTTGGCTTCAAAACCATTGATGGAATCAAAACCCTGGAGGGCAGCCAGCAGGGATGGTTGTGCAAAGCATAAGGGACAGAATCAATGATACAATTGAAGGCTTGCACACTGCCTGGTTGCAGGCTGCCTTTGGCAGATGCTGGCTACTTGAAGAGCTTGTGTCGTAAGTGTGATACAGCAGCATGCCAGCACCAGCACCAGCAGCAGCAGGCCCAGATGACCACTGTGGGGCATTTAAACCAAACACGCACAAGCTTACAGGTAAACAGCACAGCAACGGAGCAACAGCAGAACAGATGCAGTCTTGTGAGAGGTAACGCACTTACCATGTCCCTGCCCTTGCCCACGCTGTGGTACTCCACAAATTTGATGCTTCTACCCCTCAACATGACATTGTAACCCCCAAACACATCTTCACTCACGTGCAGGCTGCGGTTGGCCTTACTAACACCACCACATGTCATGACAAACAGCTTATCCCACACATCTGGGTGACCATAATGAAAACGGACAGCACCTGCAGGCAGTAGCAAACAATGACCTCACTGAATCAGTCAACCCCTGCACAGAGTTAAGCACAGTTATGCTGCCAGCAGTATGGTAATCCAGGAAGACTATGTCCCGGTCAGCACTGGGTAGTTGTAAGCCCAATGTGAAGAAGTTCGTACCGGCAAGCACTCTCGTGCAAGCATGAGCATAAGGCAAATGTAGCTGAACACTCAAGTGGAAGGCTCAGAAGCAGAGAACACAGCTGCTAATGATGAGTGCAAGCATTTGGTACCTGGGTTGTGCATCACACGCTGTACAGTTGTTCCAAAGGATCTCTCTGTACTGGCAGCAAACTGAGCAAGCGCCCCGCTGTCCTCACTGAATATCCATTCCCTGAACCCTAGCAATGCCATGTTTGGCTGCCTGCTGAATTCATCCAACAGGTTCCTGAGTTTGAGTGCTTCTGCCAGGCAGCTGTCTTGATTCATATCAATGGTTTGAACACACTCCTTAGTAATGAAGGGCATCGCTGAGTTCTGGTTCTCTGGTTTACCCTCTCCCAGGATGACGCCATCTTGAGATTCAAAGTTCATTGGCAAGCGAACCCTGGGTAAACACGCAGACAAGTTGGTCACGCATGTGTGTTGACAATGATTAGCATCACTTGCTGTCAGACTTGTTTGCAATAAGCAGGATATCAGAACAATATTATGGCTGTTGCTGATGCTGTTGTCATCATCATGGAGCTCTCTTGCTGTATGACCACCAAGAATGCAGGAGGTGTGACAGCATGGACATGCAGTCTATGTACAACCAACTCAGCTCAGACAAGTGCTCAGTCATCACACAGGCAGCAGAACCCCAAACTTCAGCTGTTGCACACACCTGTACAGCTCTTGAGTCGCTGCAGTACCAGCAGTACCATGCGCCTTGTACCCAAGCAGTACGGTGTACTGCTGTTGCAACTTGATGCCTGACAACTCAGCCAGCCTGATCACACTGCTGTTAGCCACAGATGCATCAGGCTGTAGCAGCACCGAATCAATGTAGGACACCTTCAACTGGGGGTACCTAGCCATGAGCTTTTGCATGCTGTGTGCCAACCACTGGGACTTGATCTCTTTGGTAGCAGACATCAGCTCACCAAGCACTTGACTGAATACACAAGCACAACACATGTAAAAAACACACATGTAAGTGTTGCTTGCTTAACATGATGACACGATCATGATTCAGCATGCATGGGATGTTAATTTGTCGCAACATACGTTATTGCTTGAAAGACACAATGCACAGGGGGAAAATTAGAGTGCACGCACTCAATCACAATAAGCGCTGCCAGGGCATGTGCATACATAACAACATGTCTGTACAACAGATGCTGGACTGTAATGCAACAGCACCTGATTGCAACTCCACACACGCACCTGGTCACTACATAGTTGAACTTCTGATCCACCATCGTCTGCAGGGCTTGCTGGTACTCATCCTGTGTCATATCAGATGGGAAACAGTCCCAATCAGTGGCGCACTGCAGCTCCAGCGCCCTCCTGTACTGCATGATACCTCGCACAGTCCTGGCTAGCAACTGACCTCTGAAGGACGCCCACAACAGCAGGTGCTCGCTGTAGCTGTGAAGCAATGCTCCACGCCTGAATAGATTCCAACACACAGAGGGCTGATCAAACAAGATCACCTGGATGCTAGTTTGCTACACTCTAAATGTTGCATAAGTTATCCCTGCTTGACTGCCACACCTATACAAAAGCATTTCAGGAAAGCCAGCAGCAGGCAGTGTCTCCCTGACATCCTGGCAGAGATGGACCGCTGCATGCAAGAGGTGTGTGACACGTGTGCAATGTTACTGGATGTCTGTGTATGACAATGACTGTACAAGGTGGCATCCTGTAGTGCAGGACAGTGAGCAGAGCCAGGACTAGCTTGCTTCCATGCAGCCGGGGCTAAGCAGTAACAATGTGTTGTATCACTGCTGCTTCTATCCTACCTGAACATATCCTCTGTAATCACAGCAGGTATGTCTTGTGCCGCTACAGGGCTGTTAGGGTCCTGTTTAGCCATGCACTTCACTCGCTCCACAAAGTAGTACCATTCTTCAACATACACCGTCTTCAGGTAAATCATGGTCTGGCAGAATGAGAAGCAATCAGGGATGAGTGCATCGGAATGTTCAGAGCTTCAGTGAAGTTGTTCAATAATACGAGTGCTAGTTCTGAGCTAGACCTTTTTGAACGATCATATGCAAGGCCTTTATGTGGAAAGGGACAAGCAAACTATTCAAAACTACAACACCCATAACCCACAGACCAAAAATCCCAGCACTGAATACCGCAGCACACTGCATGAAGGTAATGCACCCTGGTATCGTATAGCATACCATACCTGTGTTGGGGATCCATCTCTGTTGAACAGATAAGCTGTACCGCCATCTGCTGCTGATGGTTCCAGCCTCTTAATCTTAGACCGTGCCCACGTCAGCACCTGCTGTCTAAGGCTTAGTGGTAGCAGCTGCCCTGATGATGTCAGCTGACGGAACAACCTCTCAGGGTCTAGGGCGGGGGTGGCAGGAACTTGAATGCCCTGCATGTGACGTGCGTGGCAGCAAACAATGGTATGGAGCAGTGCGTTGTTGACATACCCATGGATCCATTAATGACTGACAAGAAGCAGGATACATGGACCATACAATGACACTGCACCAAAGACACCAAGGAAGGATTGAACCAGATGTCACACTGACACCTCCATTTGCCCTGGGTTTGTACCCACCTGCTGCCTTGCTTGCTCCATCAGGCCCCGGGCAAAGCTCCTCCAATCATCAGGGAAGCTTTTGAAAGCTTCAATCAACAGCTGGCTGGGTTTGCCATCATCATCAAACAGGTAAGAGGCATAACCATCAGCGGCATCCAGACCCAGGCCCAGCTCCTTGCGTGCATCATCCTCATCCAGAGCATACATGATGTCCTCCTGCAGCATGCAGCTGGAAGCGTTAAGGCGACATCAGCAGCGCCCGTAACAGCTCTACTTGTGTCCAGTTGGGTGCAGGCAGTTTTAAGCGGCAGTGCTTAGTGGGATGGGAAGCAGGAGCAAAGCATACAGGATCAACTGATGGGCTCTGTGGAACGTTTCATTATGGGGATACATGCTTGTGGATTATGCGCATGAAAGCTGTATGTGCAATTGTCACTGTCAAATGTCAGGCTGCCAAGCAAACAGTGAGCTGGTACAAGCACTTTAGTACGACATGACTCACCTTGTAGTGTGGTGTGAGCGTCCCCATGCTCTTCATCTCATGTACTGCTGGTGGCGGTTTTAGGTCAGGGTTGTACAATGACGTAATGAAGAAACAGAGGGTCCGTTCCGCCTCATCATTAGTAGGAGATGTGTCAGCCTCTGACAGAGTGAGAATGTCTCTCAACCATGAGGACACCTGGCAGGGACAGTAACGCTTCAGGGCTTGAGGGCCAAACCACAGACAGCACTTTTGCTACAGAAAACTAAAAAGATGCAACATGACAGTGTGCAGGCATATGGAACCAATCATTTCAGATATTCGTTGACTAGGACAGATTGCACTCACCTTCACAATGGCCTTTGTACAATCCTGGGGGTGCAACATCCTTTCATATGCTTCCTTCAGCATTCGACACGTCTCAACCTTTCCATCAGGCCCAGCAGCTGCTGCAGCCGCTGCTTGATCGGCTGTAGCCTGAAATGACTTTCTGTGCCTGGCACTGCCAAACATGGCTGCTAACCAGCCAGTGGACTGCTGCTGCTGTGGGGCGATGGTTGTAACAACTGGATTGCTTGGCTCATCTTTGAGCGTTAGTTTGATTCTAGCTAGTATGTTGTTGCTGACATGGGCAACAGCAGCCAGCCGAGCGCTTTTCCTTAGTTTATCCGTGACAAACCAACTGCGCCATGACTTGTAGTAGTTCTCAGTAATCTTAAGCTGCAACGCATACCAATGGACAATGTCTTTCAGCATGGCTGGGCACCACCATTTGAAATGTACATAACAAGCACTACTGCAACTGAATGTTTCACCAACGCTCTCACATACCACACAGCATCAGGCAAGGAACGCATTATTGTCAATGACCTGTTTGTTTAGATGTAGACAGCAACACACTGACCAGCACTGGTCAACTTGCGGCGGTCAGATAGCCTGACTTTGGCTGACGAGTGCTGTGTTACTCCTATCCTACAGCACTAGCACTAGCACTAGCACTAGTCCACTCAGGCTTACCTCAGCTTGCAGGATGTCAATGATTTCCCTCAGTACCACACACTGCCGCTGATTCCACACCACACACTGCCGCTCCCAGTCAGCACCACGCTTGTCAGCAGCAGCTTTGACTTGGTCAAAGTGTGGCTGTTGCAGCATGTTGAGCAGCTGTAGCACGTGGATGAGCAGCCGGTTGCGGTCATTGTGCTGGTCTGTGGACAGTGGGATTGGCAACAGCTCTAGCTTCACTAATACCTCAGCCTGCAAGTGGATAATACTGTCATCAAACTCCATCAGATGGAAGCCGTCTCCATGGCTCTCATATATGGCCACATAGCAATACCACACCTGGTGCATGCTGCAGACACTGCTAATATGACATTCCAAGCATCCAAACAGCAGCAATCATACTTGCAGTGCCAGGGGTAGCCATGACAACTTGTTGACTGTATCAGACTCACCTCCTCGGGCTTAATAAACCCAACCTGCTGAAACATCCAAATTAGCCAATCATAAGCATGAGTCAGCACAAATGCATGACTATGGTCCAGCCGTGCCTTAGTCACTGCAGCCTGAATCTGACCAGCCGCAACACTTCTGGGCATCAATTGAATTTGACTAGAGGTAAGGTTTGGCATGGGTTCAAATTTCAAGATATGTGCTTGTTGATCGCTCATGAGGTCTCTTTCACGCAACTCCAGGATGATAGCGTTCCATATGTTGGCAAACATGCCCCACAGTACCTGCACAAACACATGCATGAAGTTTGCACCAGCAAACATTTGTATGTGGCATGAAGACTAAACAACTGGTCAAGCGTTGATGTCAAAACAAGTCGCTATTGATCAAGCTGTGAAATCCTGGCCCGCAAACAACTCACCCTCTCCTGCTGTTTGGCTGTAGCGGCCTCTGCATCATCCAGCCAAGGCTGTTGCAATCTCTGCATCCTGTTGGTACTGCCTTTCTGTTGTGGCTGTTGCTGCTGTGCTGGGGTGCTGCGTTTGAAGAAGTTTGTTTTGCCCTGCTTAGACAGCAGCTTGCGCTCCACCTTGTCAGCTAGCTGATGAAAGCACAGCACAGCGTCACTCCAGCTCCTGCAACACAAGACAAGTAAATGGTGTTGTCTCAGGGGGTTCAATTTGCTGAAAGACATGAAAGGCATGGTGTTACACAAAGCCGACACAACAGGATGCAGCCGCATAAGGTTCAGCAAACTTAACATCTCACAATTGCACAGTGGTGATAATGTATGCATAAACAAAGTCTGGTGCCTTCGTCCAGGCAGCAGTTCTGATAGCACTCTTTGAATGAGCATGCTGCTACTTTGCTAGGCCAGGCCTAATCATGCTGCTCTTGTCATCTTGACTTCCACAGCACCCACCTGACATGTCCATAGTTCTTGAAGTAGCCCATCAATGAGCCATAGGCTGATGACCAGACCTGCCACAACAGCCCAGTGTCATACAAACACAACAGCACGGCAGGTGCGAGCACCGCCAGTATCTCAATCCATCGTTTCAATGCCGCAAACCAGCCACCGGCGCCACCCAGCTCCACACGCTCCTTCACAGCCCCATTGTCAGCAAACAGTGGCAGCAGGATCAAGAAGTGGTCAAACATGAACTTGGTGATGATGATGCAGAGCCACAGCGCCGTGTTGACCAGGTAGCGGTCCAGGGAGGTGGACCAGTAGAGGTTGTACTGACTGAAGTAGGACTCCGCTGGCAACCTGCAGCAGCAAAACAGATGTGTCTCAGTCAATCACTGTCAAGTTGAAACTTGACCCACAGCTGTCAGTTGGCAATCAAAACACTAGGCAATTCTTTATGATCCTGTGTCTGGATGCGCACAACTGTGACTCCAAAACAAGCAGAGCTGCAAGCAATGGCAGCCTTGCCAGGCAGTGGCTGACAGCCATACTGCCGATAGCCAAATAGTGTGGCAGCAACATCCTGATCTCAAATATATACCATGCAATCTGGATACTGCACAAAAGGCGATGGGCTGTGCCAATTCATGGCTGTCCCTGGTGATTGGCTGGGCCAGTTCTTACCTGCTGGCCCTGTACAAACATGGCAATAGTGTTGCCAGAATCTTGTGGATTATCACTAGACCAATATACAAGAGGCTTACAAAGCCCCACAACGGAATGGGGACTCTTGGGATGTCCCACCTATCCACCACCACTTGACCAAACACCAGGCCACCAAAACCCACAGACCAGCACAAGACGGACACTGCATTGTACATCATGGCCTTGGTCAAACTTTCAACTGGTGGTTTGACCAGGCCTTTGTTGTGGGTTGGGCGCTGGCGAGCAGGAGACCGAAGCAGGTAAATGAACAGCAAGTGTTTCACAATATGCAGGCCTGCATGTGTGACTAAGGCAGTTGATGCCAGCCGTGCTATCCCTAGCCACCAGCCTGCATCGTAGACATGCCACCCAGGCAACCAGCACTTTGCCACCATCAAATGGATCATGAGAATATGGAAGGCATAGATTCTGAAGAACGCCAGCATAATGCGGAAGATTGACCGGTGCTCAACAAACGTCTTACTGAACACCTGTGGCAAGTACAGACAGGGGAGTTTGGGTGTGGAAGCTGCTTTGCATGCACCACTAGAAAGCAGGGGGCATACAAATATGTGACTATTGCAGCTGCATGGATATAATTCTCCCATGCACGGCCTACGCCTGCTGCCACAGAACTTGGGTACATGACGCTGTCTGTGCCCACCAATACTTTGCAGTTACCAGCAGTGGCATTGACTTCCTCAACAAAGCGTGCATCACATGCAGCAGCCATTGCTGGATGATACCCACAATGTATGCACAGGACATGTACTGCAGTAGGCACTAGACACATACTGCACCAATCAAATGCAAACGCCATACATACAACACATACCTTCGCCCATCTGTTCATGGCAACCTTGGCATACATACATCTCTGTGCTACACCCCATGAATTGACTGTAGCAGCATCTTCACCACCCCCCGATGTTTGCCTACCAGCAGCACCAGTTTGGCTGCTGCTGATGGTCTGTTGTGATTGCTTTGTACCAGCATCTAGCTTCTTGAGCAGTCGTGGCAGGTAGAGAACTCGTTTTGGGTCACGATCATACCGGGACAGCTCCATAACATTGATATCATCAGCAGAACCTGCATGGATGGATGACACAACAACAAGGCAACCCTTATGTATGCGGGCACCTCACATCAGAGACTCACACAGGAGTTATGCAAATTTACTCGTGCACTTGTTTGTACAAAGGCATTATGCCAAGGTGGTGTACTAGCGCAAGTGTGATTAGGTCATGCACCTTGCATCTGTAGGAAGCAAGCAGTATACGGTGGTACACCATCATGGCACGTATGACTACACTACACACAGTAGCAAAGACCTGCTACATCAGATGATAAAACCCCTTGCTGCATGGCTACATGACAGCATCTCAGCGTTTGCTGATTTACCATGTCTTGTGACGCCGAGGCTGATAAGTCTCTGCCATGCATCAGGACCTGCCATCTGGCGTGAAGCAGTTGCAGATGCTTGCTGTCCAGCAAGGCAATCATCAAACTGGTCCTTGACACGGGACATACCCTGACAGGTGCATGGGTGACACAGGGGTGTGTTATGGTTGAGCGACCGATGCTTTGGGTGGTCCAACAATCTCATGAAGCTGCACCTTGTAGTTATACAGTGCTTTGCTGAGGTTTTGAGCAATCAACCAACTTGCTTCAACATGTCTGCAGGCAGGGAACCTGTCACAATGCAGTGAACAATGCAACAGCAACAACATGCAGCTTGTTGTTTGCTGCTGTTAGTTGCTGCGACTAATTGCTGCTGTTGGTTGCAGATGCAGTTGCTGTGCCCTCCCTCCCTGCCTCACCTGGTGTATGCACATGCTCTCATTGATGTCATCATACCCCACCCTCAGTGCTGCTTCCTCCCTGCCATAAGGCCCAGCCATGAGCCCAATCTGCTCAGCCATGTAACTGAACACTGGCTGGACCACCTGCAAGAAGCATTTGTTTAGACATCCACACAGCCAGTGACACATCAGTGCATGTAACAACACCACTCCCAGATTCTTCTTCCATTGCAAACGAAACTATGTTCCTAAACATGGTTTGCTTGGGAACAGGAGTGGCGTAGACTCAAGTGTACAGCTGGCAGGACAATAGCTTGCATATTGAACACCGTCAAATCCCAACTGGACGCACTGCATGCATAAGTCAAGGTATTACGCCCCAGACACGCAACCACCAATCAACATTCATTCACCAGCTTGGTGAGTCAGCATGTAGTCATGCACATGTTGCAGTGGTGACTGTGTCTTATAACAGGTTACTTACCCTGTTCAAGAACAGGTCCCCATCACCGAAACGAACCATATCCACCCATAAACTGAATGCCAACAGGCCTTTAACTGGGCCATAGTCACTGGTTAGCATCTTCTTAACTCCAGTTTGGTGCGCCTGAGCCTGAGCAGCAAACATGCGACAAAACAAGCTGGCACGTGGTGGCAGTGCACACAAGAGAACAGTGGCACCACTGGGTATGCAACAGATGCAAAAATCTGCAGATGGAATGGTAAGGCTGTGCACAGTGATAAGATCAACTGCTTACATTCACATATACCACAGCACCCCAGACTGCAGTGTGGAAGGCAACTGCTGTGGCACATTCTTTGTAAAGTGTGTGGCATATATGCGGATATGATATGCACCCTACAATGGGCCTGCTGTCAGGGTTTGTGGTTTGTTTGTTTTGTTTTTAGGGTTAGTGTCCACGTACACACCCCAACAGCAGGCACCATCATGTACAAAACCCCATGCAGAGAGCAGCCAAGTCCACGCACCAGCTCTGCAAACTTCCAGCTTGCTCGGTTCAGCGGCAGTGACCTGTTGTCTGTCATGCCCTGCTCGCGAGCAACTTGGGACACATACGACTGATACTGGTTGCGAAGTTCTGCACGCAAAGCATTGGGCAGCTGCCATGTGGTCAAGTGATGACCAACTGCATTGATAAGTTTGACACTGCCTGGTGGTGTGGGTGCTCGGTGCTCTGTGTGAAGGATGCGCTGCTGAATAGCACGCCAGAACGCAGGCTCAGCTGAGAGGAAATCCTCAAAGTTGATGTCAGAGAGCAGCACATTGCCAGCAGCTCCTGCCACTGTGCTGAGCGCCTGAAGACATAATAGGCAAAGTCATATGCTTTATGACCTGATATGAGTCAGTGCTACAAATTAGGCAACAAACCCAGCATCATTACCTGTGACAAGCCAGGCAGCGACGAATCCGTCTGGTAACCGCAAACACCATGAAGCCAACAATGTTTCCTGCGCCAATTAAGCATCACTGGCTATGCCAAATGCCCTTTGCTAGGTTGTGCCGAGCCTGGACTAGGGCTATGTTATAGTTGCATGTGACAACCCACGTACAGTATTCTGACTTGCCAACATTCCAGGTATGCATACCTCAACGTAGACTGTGCTTGTACGCATGGTCCTAAAAATAAACCACAATAGTTCTGGTGTGTGGCGCAGATTGGCGGCTTCAGACCATATCAAGAAATACAATGCCAGCTCCAACAGCTGATGACTGATGCAGTTTTGACCAGAAGTTTGACTGGCGGGGCTTTGGCGCCCACTGGGGCCTGGTGTGACACGACCACCATTGGGTGTGGCTCGTCCACTAACAGCAGGAGTGGCGCTTGCTGATCTGCTGTTTTGTGAGATAAGGATGCTCTCCAGTTGGTGCTTGAGCTGGTCCTCAAACACCTTCTTCACACCTGACAGGCACATGCAAAAGATGTGCTTGAATCTACTGCTGCACAGGTTATATTGGCCGGGCAATGACTATTGACTTGTGTGGCTCACCAAAAGAACAACAGCGGTCAAAGTAGAAGGGATGCAAGAAGTATGTGAGGGGGAATTTGCTTCAGCACCATCACAAAACATCTTAAACACTCCACTCCACTGTACACTGGGATGCAGACAGCGCTGGCAGAGTCTTGCTGATGGTACTACCATAGTGCAATATACATGTGCACATGCACCAACCTGATTGATTGCTCCATTTCTTGTATGTTGCAAACACCCTGCCGTGCACTGTCAGCACAGCCTGCCTGAATGGCTCATCCAAATTCATTGCAGCTGTTGCTGCTTTGCTTGAAGATGTTTTAGATGGTTTGCTGATATTACGGAAGCATTCATCCCGCAGAAGCTGTAGCATATGATCGGCCGCAAGTACTGATGTGGCTGGAGTGAATGACTCATTGGCCTGGCCCTGCAGCAAGAAGCAAGCAATACAATGTCAGGCAAGACTGAGGTGGTGATGACTGTGTGCAGTGCAGCCTGATTGCACATTCATCCTATCCATACTGCAGCCCCATGCTGGCATCAGGCATCATGGCATGTACAGGGTATTTCCTGCACGTCAGTACATGCACTTGCAGTGGCATCATGACTAAGTAAGCAGTGCTGCCCACTGCATGTAATTGTTCCTACAGCTCTGAGGCCAGGGTGAAGGAGAAACACAAAGTCTGGTGTCTGGGAGAACTGGGTTTGTGTGCAGTGCATGTGCAGTATCCAGATGCATACCTTGGTTGATGGGACTGCATTGAACACCTGGAAGCCGAAAAACCGAGCAAGTACATGCACCACCTGTGGAGGTAAGATCCCTTGTCAAGCCTGCTGTCCGTTTACATGTCATATGCACCTCAAAGCAGGCTTTCGGGCGACAGGCATGCAACCAGCAAGACTGTTGGACGCAGGAACAGATGAACACAGCAAAGCAACGGCCACTACGGCTATGTAGGGCTTGCTTAAGTACTGCTGACTGTTGCTGCGTATTTGCTGCCAGGTCCACCGCGAGCCATAACTGATGTTGATAGTGCCTGGCATGTGTAGGGCTGACCGCACAGACCCACCATCTGAACACTGCAATTCCACTCCTCGCGCCATGCAAGCCATGCCCCAGGTAATGATGTGTCCTGGGATCCATTGTGAGCCATGTTCTGCGCCATACTTTCAGTGTTGGCCGTGACCCTGCGACTGGCATGCACCCATCAAGCAAGGTTCCGTACGCTTATCATTGACATGGTAGTGAGTTGCAGCGTTCATACATGCCTGTAACGATGGTACAATTTACTGCATGATGTTTGTTCCCTGCGGCCTACGTCATGTCAAGACTTCTGGTGTTTCGAAATCACCGTAGGAGCGGACTGGCAAGTGCCCGTGGTAGCACACCTGCAGTTGAACCTCAACTTCCTAGGCGCCACTTGACCACCATCAAGCAGTTTGAAGCTGGAAAGAACATCAGCGCATAATGTCAATGACTGGAACACTGAACGCGCAATGTGAATATGCAAACGCGTAAAGCTAGCAAGGCTGGGAGCTGTAGGGATGGTACTGATGGTATTTGCCGTGCCAAACAAGCAGGCGTCGACAGGGACTATTTTGCCCGCTTATTCAAGCTGGGTGCCATCTGAACCTCACATCTCAGTCAACAAGAAGGGATATATGCGCGCACGTGTTGCTTTGTCTTGCGGTCTGTTTCGAAGTCCGTTGCGACATGTGGAATGTGTGTGACATGTCGCTGAAACTGCCCCACCATCAAAGCTGATATGGATCTTCGTATATGGCCAATATCGTATCATAATACGATACAGTCTGTAGTGTATAGCCTCGCGCGTGAGTTCGGCTTCCAAATCTTTACTCCGGACAGCTTGTGCATCTCTGACCGTACCCAGGTAGGTCAAGCCTGCCCAGACAGCCCACTCAGCAGGTCGTATCCCAGCTTACTACATGGAAAACCCCTATTGTGGATGTCGTCGCACTTTTAAACTGCTTCCTCCCCGTTTCACAGCTACAGGCCCTAAGTACCAACTGAACTTGCTGCCCAACATTTGGATATCCTCAACTCACATATGGGTTGGAGTATGTATGTCTGAAAAGTTGCCTGTTCCTGTCGTGGCCATGCATTCTAGGGCTATCATTGCCTACAACCATCATGCAATGATGTCTTCAGTCTCTTGATATCACTCCATATTGGGAAGCTAGACCCAGTGGCAGTGCATATAGTCTTCACAAGTTGCCCTGCCTGCTGTCCTTGCAGTGGGTGCCGGCCACAGCAGCACTAGCCAGCGACCAGATCAATGCAGGGCTGCGTGATATTTACACACGCCAACCAGCACATGCAGCACAGTCAATCCAGGGGACTGTGGATGGTCCAGCTTGCTCCACCCCCAAAGCTTGCTCCACGCCCAATGCGAATGGGGTTGACAAATCCCCCAACTGCTGCTCGCATGGCACACCAGAGTTTATTAGGTCCCTGCACAGCTACCACAGTGTTCTGTTTGAGGCTTACCAGCAATGGTTTGAGACGCTAAACAGAAACAAGCAGAAGCATGTCCTGATGAAACCGGTGGGCTGCCGAATGTGGTGCATTGCTGCATATTGTGCCATGCCTTTTGATGTAGCTGACAATGAATCACAGATTACCGCACTGCCAAACCAAGCTACTGCAGTACTGTAAAGGCCAGCTTTTTAGCATGCATGCAGCAGTGTGCGCTGTTGGCATGGTGACACACCCGGCTTCAAGGGTTCAGGAACACATATTAGCACGAAACACAGTCTTCATCCACTGGAATAGCTAGCTCCTTTTCACTAAACTAGTGTCTTTGAGGATTGTTCAGCTATTTAGGAATGTTCAGCAGCACCTTGGTCAATCATTTGTATAATGAGTCATCATCCTGCGGCACTCACCTGCATTGCCCTCATTGCAGGATGATCCGTTTGGTGGCCAAGCCAGCTCAAAGTACGCATGGTTGACTCAGCTTCATGAGTGTGCACTGTACTGCCTGGTGTACTGCGAGTCTGCCAATCTGCGTCACACGCCTCAGCTGTTGTGCCTGCTGTACCATGTCATGAGGAGCAGTCCGAAGTTCACCCGGGTAAGTTTGAGCAGCTTGCAGAATGCTGGCAATGAACCAACGAAGTACTGGTGTCTGCACTGTATGGTGCACCTTTGCTATGTCTCTGCCTTGATGAATCCCATGGTGACAGCAAAATAGCCTCAATTGCCACGAACCAGGAGTGGTTAACAATTCAGCACTGCAACACCAGCATATACATAGAAACATTGTACTAGTGCAGACAGTGTGTACTGTTGACTGTGCTGTAACACACAATGCCTGATGCGGCCTCTATGGTCATGGCACTACTGTTGTTTGGCTGTTGTAGGTATGCAGGCTGTCCTGCCCTGATCATGATGATATCACCAGTCTTGCTGGCCACAGTGCACCTCTCTTCTCTGCTCACACATGGTTGACCAGCAGTCAAACACCTGGTTGGATGCACACCTATGGCTTTGACTTGAACACTGTAAGAGCGCAAGTGGTCAACAAGCATGCGGATCTGTTGGCATGTTTGTATGATGCGATGATGGCGATGATGACGACCACTGGACATGCTGAAAGTAGTTCAGACAAGCCACACAGTGCAAACAACAACACAGAATCAGAAACAGATGGCAGTATCATGGGTGCAGGCACGCTTTCACAGGTGCAAGCAAAGCGTTGTGGGTCCACAGCAACCAGCACATCCAGATTGTCTCGGTCAACCAGCCTCAGGTTTACTCATAGTTTGACCAGATCAGCACGAGTTGACCGGGCAGGCAGCCACCAGGCAGCCAGCTATGCATCAGACACTCCAGTGGTGGTGGAGGTGCTTCTTGCTCACCAGGATAAGCTTGTACCAGTGCTCCAGCATTTAGCTACTGGCAACAGCGATGATAATGTGTCGGACCAAGTTGACAAGGAACAGCAAATTGTGAACAACAGGGTAGCTGATTCAGCAAGGGAGTTGCTGGTTCATATGCACCCTAGGAATGACAGTGGCGTTGCTGACAATGCTGGTGATAGTGATAGTGATGATACTGATGTAGCTGCTGGTAATATGGCAGCTGGCACCAGTGATGGCGCCATGTTTGTTGCGTTGGTACTGGATGTGATTGCAGCAAAGGAGCAACCATACACCTACTTGAACAGGGTGAGTTGCAGCAGCAGACCTTGACATCTGGAAGGTGTGGTTTGCATGGCATCCATATCTCTGGATGAATGCCGTACCTGCCATTGAGTGTCAGCAGGTTACCCATTGAACGCAGTAGACTTTATGTAATCTGGAAGCAGGTGGCCCATGACAAGATAATACCCATGCCTACCACGACGCTAAGTGCACAGTGCTGACTTGCCACCTTTATGTGTATACCATGCTCCTGTAGGTGGTTCAACCCGTCTTCAACCTGATGTCTGAGCAGATTGATATCATGGGTGGTGCATGTGAGGAAGCAGCATTGAGAGTGGCATATGATGATATGGCAGAGAGCTGCTGCATCAGGGCAACAGTGGCAGTGAGTGCTGAATCATAAACCCATTTTGGTCACTACTGAGCAGTGTCAACATGTCCCCACTGCCTGGCATACAACAGTGCTGCATGGCTTGTTCTGGGCATTTTCGTGATACCATGCAATGCATCATAGAAGGGACGCATGATGCGTAGATTGTAATGGGGTTTACGGTGGTACACTGATATGCCATTAATCTGTCATGCTGTGCAGAGCGCTTTGCAACAGTTCATGAAGCACGGCAAAGGCGATCCATGGTTAGGGCTGGTCTCCATTGGCAACACACAACTTGAACATCTCGATGCAGGAGCAGCAGCAACATCAGCAGTACCAACGACAGGCCAGCAACAGTTTGCAGGTATACGGTTTGAGAATGGACAAAAGGCACAGCAGCATGGCAACAACCACCAGCAGCAGCAACACCAGAAGCAGCTGCCATCACATGTAGATGACGCCAGCAGTGCAGATTCTGACATGCCAGAAATCAAAGTCTCCACAAGGTCTGTCACCACAACTGACAAGCAGCAGCAGCAGCAGCAGCATAACAGTCCTGCCATCAGTCATAGCCAGCCTAGTGCTGACGTGGCAGTACATGTGTCCAATTACACAACCTCCATACCAAACAGACGCTATCCTCGTGCTCCTGGACATGATCGGTTCATGTATCAGCTGATAATGAGTCAGCATTGTAGTCATCACAACACCACCAGTAGTGACACTGCCCGTGCTGCCAGTGATGAGCCTTGTGAGGATGACATGTCGGGGGTTGCTGTTGTGCGTTGGGTGGGCGGCACCAAAGCAGATCAAGCACAGCTGGCAGATGAAGTAGTGCAGGTATGTATGAGCTGCAAGTCATACCCTGTGTTGTCTTTGCCAACAATATAAACTGACAGCAACTCCACAGCCTTCAGCAGCTGACATGCAACTTGCATGGATCATTCAGGGTTTTGATTGTATGTTGTTAAGTGTGCACCTAACACATGCATGGTCAATCATTCTACTGCTTGCCACAGCTCAAGGCGTACGCGGATGCTGCTGCTGCTTGGTGGTGGAACAATGTGTTCCAGAAGACGTTTGTGGAACACCGTTCCTTTTGTGCTGTGTTCCTGTCATACTTCAGGGTGTATGAGTTCCATTTCATGTGGATGCATGCCATGCTGGCAATGGTAAGCACTGTGCAGTGCATGCTAGAGGCCTTGTTTAAGAATGTTTAGCCATCAAACATTGCCAGCTTGCCATTGCGTCCATGTATGCCCTCCATTGACCCCTTAGGGAATCAAGGCCATAGGATGGCGTGTGTTCAACACAACCCAAATGGCAGCTGAATGTGTACCCTGAGCAAAGAGATATGAGGAACCCCATGAAAACCTGTCATACTGATGAACACCCAAATATACTGTTTCCCCTTTGCTGCTGCAGGCTGCCGCTTCCAGATCTGGTCACACTGCTGTGCTTGTTTTATTCTACATGTCAGCATGCATCATCACACAAGCAGCATTACACTTCCTGCATGCTGCTGCGGGCATCGCCATGTTGGCTCCTGCCAAATCCAGAAGAACACAAACACTGTTTTATGCTCGTGACCCTAAGACCAATGTCTTTAAGACCCAGGTTTTAAGGGTCGCTCCCGCACATGCTAAGGACTTAACTCAATCTAGGGTTTACCGCCACTGGGTTTCAGCTGTTTGGTGGTTTGGCTGGACAGCTGCATTAGTCATGGCTTACATCAGCAGTTTCATATTCCCCCAACCTGGCAGTGGCGCTCCCAGTGCTGTGCAGCTGCTGTGGCGTGGTGGTTGGGGTGTGGCAGCAGCAGTACATGTGGCATGCTTCATCCTGTGGCCCATCAGCTGCCAAAGGTGAGTCACTCTTGTGTGGCAACCCCGACAATAAGCAAAATGCAAAGCAAATCGGACAGCTCTGGCTGCCCAACCATGGGAGTATCATCTCCATGCTGTGTCATGTCTCACAGACAGCAGTTACTGCACTGTTGACACACATGTGCCAGTCTTGTCTTGAATGTCATGAATGCATAAGGTATATCAAATCCATTACGCATGTGGCAGCACTGCTTCAGACAAAGACAGGAACAACCATACACAGCTGATGAGTTTCGCTTGCCATTGCATGTGAAGTCACTATGTGGTTCTGCATCGATTAATACACGCACCCTTTGAAAGTCTTACAACTGTACTTGTATTTCAGATACGGCTACTGCCATCCATCCTTCTTTGAGATGGCTCTGAAGCCGGATACAGAGGCATTCTACAAGGCTCATGCGCTGCGCACAGATGCTGATAAGTTCTGGTGGAATGTTGTGGTGTGGTTATTGGTGCTGGGAACAAAGGGTGTATTTGAATACTTTGCTTTGTTTCAGCCTATTGCAGGCATCATGTTACAGGTGAGACAGGCAGTAGCGACCAATAGTTAACATCTGCGGTATGGTTAAGCACCAGCCACTTGGTCTGCTGTCTGTTGACATGAGTTGCACAGAATGCACCACAGTTATGCCCAACCGCACACATCAAACACCACATGCACCTAACTAACACACAGCAGCTTCATGGCAGTCCTATTCTTGTTTCACGTGGTGTCATGTGTCATGTGTAATGGTTGTGTCATGTGTCCTGTGCAGGTGTGGCAAAATGGTCAAGACTGGTTGGGGGTACTGTTCACGTTGCTGAGCGGTTACTGGCTGGTGCAAGCCAGTAACCTATTACTGTGTGCTGCATTGTTCGCCCCTATTGCCATACTGTCCCTGAGTGATACAGGACTCTTCTTTGCTGCATATAGCTCCCTGTGGGCAACATGGCAGGGCTACAGCAAGAAATATGGCATTGTCAGGTGGGAAAGGGGTGGGGGGGATGCTCACCTGAGGGGGTTTGACTTGTGGTGCAGCAGAACACTGTTAACCATCATAGGACCACATTCATAACATGCAAACGGCAACACCTGAAGCAAATCAGGGTTGCCGCAAAGTCCAGCAGGCAGCCAAGAAGGGGGGCCTGAGTGAACACTTAGACACACCCTATCATTGATCCATGTGACTGGGGCATTCAGTGTTGCATGTGATTGCGGCATCTCATCCCACCGCTTGCTCAGCAACTTCACAGACACTGTTGTTGCTGGTTTGACTCTTGGTCAGTTCAGAATCCTCAACAAGATCTCAGCAGCTCATGCGGCAGATTTGCAAACCCCTGGTTGTCAAGCAATCCACAGCACACCCCTTGTTGTCATTGTGTTGCAGGGACTGGAGTGCTGTTGTGGACTCCTTCCCCAACTGGTCGGTTGCGTGCATCAAGGAATGCTTTTCCGCCACAGGACGACAACGTATGGCTGCCGCAGCCACTGATCATCACACATCAGAAACATCAGAAACAGGAGTGATTGATCACACTTTGCAGTTAAGCAGCACAGGCGATGCGGTAAAGCAGCAATCACGGCAGCAGCAGCAGCACCAGCAGCCACAACTGCAGCAGGGGTCACCGCTACTGCAATCGCATGATGGTAACAATGTCAGCAGGGAGCATGCGGAAGATGTGCCACCCTCTGTCAGCAGCATTGACATGTTCATGGCTCAGGTGAGAGGAGTGCCAGCACAAACGGCTGTGCCCATCTACAGTCCTGATGCTGATGTTGTGTTGGGCGATTTGAGAGCTGCAATCTGCATTCCTAGGATTTGGAGGTTTGACGCGCTTCTGTGGGATGCAGATGTTGCTTGTACAGTCCCAGCACATGGAGTTTTGGCCTGATTGATTGCGATTGCTGCATGCTGGTCACCTAGCCAGCACCTACTTCAAGTGCTGTGGCAGTAGACTCTTCCAGGTGGACTGATCACAGGTGCTGGTTGCATGTTGGCTTTGCATCAGATCAGTACAGGCACATCCCTCAGACACACACTCTTTTTACAACACATCACTGAAAGCACAGCAATAAACTCTTCAGCACCCTCTGGCTGTGTGGTCACAGGTTCAGTATGGTGCCCTGTGTGATGTCTGGAATGCTATTGCAGCTGACCTGCGGGAGTCTGATCTCATCAATACCAAGCAGAAGCAGCAGCTGTGCTTTGAAGAGGTCAAGGAGCAGCATGAGACAGGTCATGGTGCCCAGCACAGCAACAGAAGCCATGCTAAAGGCAGTACCCGTAGTCATGATGACTTATGGCCTGTTAGCAGGACTGCAGGCGATCTAAGGACACTGGGCTTGATGCCAATATTGTTGCCAAGGTATGGTGCAGTAAACACACTTTCCCTGGATGCAATGTGCCCACACCTTAAGTCCTAAGTGAAGCAAGCAATTGCCACAACCTTGCAGCGCTTGGTCATCCCGATTGCCATGCCATGTGTGCTGGCTAATCACCCGCATAGCATGTCCTGTTTCCCTTTGTTGTCCTTTCTTGTCCGCCTGCAGTACAAGATCTTGTCTGACTGCTGTTGTTCTTCTGCAATGCATGATCCCAGGTTTTTATCTGCTGGTCAGATGCAGCGTATTGTGTGTGATGACATCTCGGCAGTAGCATCAGGTACTGTAGCCATGACTGTAGCAGGGCAGTGCTGGTACTGGGTGTGCTGGATGTTGCTGCAGCTGGCCATACTGGACCAGCAGCAGGTGAGAACAACATGTTGAGCATGCACTCTGTGTGCTGGGCAATAGAGCGGTGCTGACTCAGTCACATTGACACAGCTGTTTCAATGCTCCTAGGGCAGCAATTCGCAGCAGCTTTCTGTGTGACATTTACAGCAACTCGTGACTCCAGTACAGTATTGCGTGTAGGGTTATCCGCTGCCGTGTTCTTGAACTGTTTTCCACCAGGCAGGCGTGCTCTGTGCTGCGGATGCCAAGCAGCTGATAAACCAAACCCTTGTCTTTACAAGGGCGAAACCTAACTACGTGGCAGTGTGACACCTGTCTCTGTGCATTCCACTGCAGTACAACGACTTGAAGTCCTTGGTCGTACCTGCTACAGCCACCACGGCTGGGCAGCTGCAGCGGCGCCAGAAACTGCTAGCGCTGACCGTGCGGCTGTTGCAGAGTGTTGCTGTCCTGAGAGGATCTGGTGGCAAGCACCAGCCCCTAGAAAGAGTGAGCCAGTTGATGCAAAAGAATGACCTTACCAAGTTACATGAGCTCATTTTGGGTCAGATATACATACTGCATGACTTGGTGGAGGTACTCAGGCAGGAGGTAAGTCAGATGATTCACATAGTTTGTGATGTGCCTGTTCAGGCTGTTTCAGGGTGTCGTAGGTAGCTCACGGTGCTGTAACAGGAGTGGTAACACACGATGTAAGAGCGCTGTGAGTTTGTATTTCTTGCATGTACTTGGATGCAGTATATGCATCATTCTCTTGTCTGGTGACCTGGGCAGCACTGCACAGCAATGCAGGGAGGATCGCCATGAGGTGCAGTTCAAAAGCTTGAGCTGAGGTGTTGTTGTGTCTGCTGCAGCTGAAGTACCTGTCTGCACTACATGTCAGCAGCAGCGGCGGACAGCCACCTGACTGGCAGGATGCCTTGTTAGGTCCCACAGGAGCGCTCACATTAGTACAGAAGGATGTGATGGCTTGGGTGGTGGCTGACAACGACAAGCAAGAGCAACAACTGAACAGACTTGAAAGCCAAGCTAGCGGTAACATTACCCCCTATGCCGACGACATTGATGCACTACTGTTTCAACACATCAATGTTGCTGAGGCTGGTGCTGTTGGCGGTGAACCAGTGAGTGCAGTTCTAGCTAGGGCCTCTGTTGCCGGGTCCCATCAGGGGGGTAATTCAGAAGGGGGGCCCCATGTGATGATTGAAATGCGGGAGGGGGTGAGGTCGTTCAGGAATGCAGAGGTTGAGAGGGTGGGGGTAATGCCAAGATTGAGCGAGAGGTACCAGCTTTTGGCTGAGGATGCAGATGCCGGGGGAATGCTAATGCAGGTGGGGCACGACAGGTCTATGACAGCAGTACATCAGGAGTTAGGGTCTAGGTTTGCAAACTATGGCTGTGGAAAAAACATGTTGTGTTGTGAAGTGACTATGGCAACAAAGTAAAGTGGGGTGTACTGAGCATGACGGAGTTCCAGCAGCACCAGGGGTGTTGGCGAGCATGTCAGTTTAATTGTGGTGTATGCTGTACACGCCACATGCACTGGCAAGAACATTCCTGTTCAACGCAATCATTACACAACTGCCTTGCGGCAGCAACCCCAAAACCTGCTGCCTGCCCTTTTGCAGGTTGTGTTGTGGTTGCTGGACAGCTTGACTCTGTCTCAATCTGATACCACACCTGCAACAGCTGAGGCGCAGCGCCTGATTAGATCTTTCCTGGGCAGCTTATATAATCCTGACATGGAGATCCCGCCTCAAGTACATGAGATGATGAGCATGTCAACACTCACACCCCATTATGAGGTGAGTTGTGTTGATCATGCTGTTTATTACTGATTGTGCTGATCATGCTGTCTGTCTTAGGCACCAATGCAATCGGCTGCAACCGTGCAGCTTGGAATCCACATGCCCTATGTCAGTGCATGCGAATTTGCACAAATCTGTACTTTGTACAGTAGAATCCTGTTTGGTTAGTCGTCTGTGCACTGAATGAGCTTGCATGTCCACTAGGTTTGCAGCGAGTTACGCACTGATTGGTTGATTGGTGACCTGTTACTATGTGTAGTAAGGTGTTATCTTTGCTATTCTTGTTTCTGTTGCTGGTTATGATGCTTTGCACATCCTGCCATGCCACAGGAGGATGTTATCTATGCTTTGGATGAAGCAGATGCACGTGCAACCACAGGCGCAGCAGAGGCAAATGACAAGGGCATGAATTACTTACTCCAAAGGTACAGGCGCCTGGCATGAAATGTTCCTTGTGGTTACTTGGTTTGGCATGCTGCCATCAACCTCCCAACTCTAAAAATGCTGATCAGAAGTATGCCCAACAGTCCGGTCATGTGTATGTATGTGCAATATACTTGTTGTTATGCCCTGTACAATATGGTCGTCAACAATGCTGTCTCGCTGCAGTGATGGCAGCAACACAGAGACGATGCGTTATCTGATGACTGTGTATCCGCTGGAATGGAACCATTTCAAGGAACGCATTCGAGAAATGGCATCTAACGACAAGGACTTCAAAGGCAAGATGCCAGAAGACATCAAAGAGGTAACGCCCTTTGTTTGTTGTCATGTTTTGTTGCTGTTGCCATCGAAAATTTGACTATTTCATACCATGCCAAAATTTTCACTCTATTGATCACCTGTAGCCTTCCTGCACACCCTCGAGTGTCAGAATTTGTAACCCACACAAGGCTTACATGTACATCTGTTTTTTATTTTTGCCGGTCGTTTGTGCCTGCCAGCACAAGCATTCAGCTAGTTTGTGCACACATACACACTGGGCTGTACACGCTTACACCCGTTTACTGATTCCTGCTCATGCCTTTCATGTTACAGTATCATTTCCGGTCTGGGGGGCCCCTTCACTGCTACTGCGAGCACCTGCTGTTGTGGGCGTCCTTTAGAGGTCAGTTGCTAGCCAGGACTGTGCGAGGCATCATGCAGTACAGGAGGGCGCTGGAGCTGCAGGTGGTACGGGAGTATCCTGTGTGCACACCACCACAGGATGATGTGTCAGCAGCACAGTACCAAGTGAGTGAAGAACCAAACAAAAGCCTTTGTAGCACCTGCACTGTGGCTTTGTACTGTCTACCATTTGATTTTATACTTCAACAAGTGTGGAGTGGATACACATGTAATGGGGTCGACCTTGCAGGTTATGTGATGCACCTGACATTGCATAACCCAGCTCTATCATCTTATCGCTGTCTTACATAAGACGTGCCTGCCCTACTCCTGCAATGCTCATGCACTTGTGCTGTTAGGCGTATCACCACTTGCTGTTCTTTCTGTTCATGTGTTCAGACCTATCACCGCTTGCTGTTGGAGGAACTTGTTGATGCCAAGTATGATTACCTGGTCACCAGTCAGAAGCTGGCGGCCCTGGCAGCAGACAAGAGCAGCTTGAAGGCCCAGTGGACAGCACACGGAGTGGATGTGCTGCGGAGGAAACTGGCTCCGAAACTCAAGGTATGGACGTTATCAGGACATGTTGTGCAGGCAAAGGCAACAGCATGTGGTGGTGAGGTTGCTTGAGGCTGAAGGTGTTTTATGCTGGCAATTTGGTGCCAACTTGTTGTGTGTTTGCAACCAGATAATCCTCTGTTTCTCAGTGTTTCAGCAATGTTTGGTGGACATACAAACCCTGACAAGCTGTGTGTTGTACTGTCACGACTCTCTGCTGTCAGGTGGCGTTCCTACACCGTGAAGCCCTGGTAAGTGTAGAGCCGACACCCCTAGGCACTCCATCGCTGGTTGCTGAATGTGCTGTGTTGTTGAGACCTCAATCTGACATCGGTAAAGGAGGCAGCAGGGAAATGGCCAGGTATGGACAGCTATGGTCAGTATCCGAATGAGAAGTGTGCCACTTAACCAGCTGCTGGTGTTGTCTGCTCAATCAATCCGTACTGTTTTACTTGATCGATTGCTAGCATGCTACTAGGTAAAGTTGCTATTGAAAGTAATTGATGGCATCATGAATGGATTCAATGTAAAACATGATATAACAAGCGCAGCATGATTCACGGCAGGCTGTCAGATAAATACAGCTGCAGCCGCTATCAAGGCTTTCATGTCATCCAAATGTCACTATTGTGGTCCACCTTGTGGTTTCATAAGCAGCTACACTCACCAGAACCTGTTGTGTTATTTGGTCAACTTGCACAGGGTGCGTCTGCCCATCAACTTTGACTCAGCTCGTGGCGTCATCCTGGGAGAGGGTAAGCCAGAGAACCAGAACTCAGCGATGCCCTTCATTACTAAGGAGTGTGTTCAAACCATTGATATGAATCAAGACAGCTGCCTGGCAGAAGCACTCAAACTCAGGAACCTGTTGGATGAATTCAGCAGGCAGCCAAACATGGCATTGCTAGGGTTCAGGGAATGGATATTCAGTGAGGACAGTGGGGCTGTAGCAGAGTTTGCTGCAGCCACAGAGCTGTCCTTTGGCAGCACTGTACAAAGGTCTATGAGTGGATTAGGTAAGGTCATGTTGCACTGCCTGGCTGCAAAACAGCAAACATAATGAAAATGCAGCATTCAACCCTACATTAGCAGACTGCTCAGCACATGCACAACACACTATTGCATTGTTACAATGGATCAGTGTTCCAGCATTGTTTTCTTTGTCATGCAGGTGCTGTTCGCTTTCATTATGGTCATCCTGACATCTGGCGGCGGTCGTTCATTATGACATGTGGTGGTGTTAGTAAGGCCAACCGCAGCCTGCACGTGAGTGAAGATGTTTTTGGGGGTTACAATGTCATGTTGAGGGGTAGAAGCATCAAATTTGTGGAGTACCAAAGTGTGGGCAAGGGCAGGGACATGGGCTTTCAGTCAATCAATGGCTTTGAGGCAAAGGTGAGTGCCTGTAGCTTTGTCGTTTGGATGTGGTGAGGATATCCTGTGTGCTACAGTCACTGGTGTTCCTGCTGTGTCTGTACACACATGATTTTGGGCCACTTGCCTGAGATTGAAATGCTAGTATGCAGGGCAAGTGCATTTACTCTCTGGGCTTGCACCACCACTGTTGACCACGAGCACCTTACGATGCATGAGCCTTAATTTCGTCGTTGCTGCTGGTGTGCTTGTTGTTGGTTCAGCTTCTCCTAGTACCAGTTTGTCTTTGCATTGCTAACAGCTGCAACAAAAGCACGATGATGTCTTACATTTGCTAACGGCTGTATATCAAGCATGTGTGCTGATGACGACCCCTGCAGATTGCATCAGGCAATGGTGAGCAGGTATTGAGTCGTGATGTGCGCCGCCTGGCTGCTAGGATGGACTTCCTGCGCCTGATGAGCTGGTACCACACAGGCAATGGCTTCTTCATCAACACAGCACTCATGATGAACAGCATCTATGTCAATGCATGGGTGCTGCTGCTGGTGTGCTTGTTACAGGTGAGCAGGGGTGGTGCCAGCTACATGGCGCATGGCATGCATGCATGCAGACTTCTCATACATCGTACTCTATGTCAGCATTGGCCATTTGCAGATGACATGACAGCCTTTGGAACATCTGGCGTCCGTTGAGATGCCATTAGGTTTTCACATTTGCTGAGACTTAACTTTTCAGCTTGTCCTTATGTAAAGATGCAGATGTGCCTCCCCAGTTGCGCAGTCTTAACTTGCATTTAAACAAGTTGGTTTGTTGCTGTGAGCAGAGCAGAGCTGATGTATCTATTGATTATGGCGGCTACCTGGGAGCCCTGCAGCTGTTCCAGTTGGGCAGCATGAGTGTAGTAGTGTACATCTTCACGCTGTGGTTGGAAGTAGGACTGCTCAGGACCGCTGTCACGGTGCTGATGCAAACACTGAGAGGTGTGCTTAGGAACTGCGTCTATTGCACCTAAGACTGCATAGGCGCTGCAGATGTTAAGCGCAAAGTCGCGCCTGCACAGTACATCATGATCACATGCACGCTCTGTCCATTGCTTGTACCTTGCAACCGAATGGTTGTAGGGCTTTCCCTCACAGAAGCACCACATAGCTGTTGTTTGATACTGTGCATTTGTCTGCAATGCTATGCTGCAGATCACCAAGGCCCAGCTGGATGGCAATTTTATGTTATGGTGACCATGCATCTGACTGTTTATGCGTGATTGAGTAACACTTATGTGGTGTCTGCACGCAGGATCTGTTCTATTCTACATTTTCCGTGCGCAGACAACAGCGCACTACTTTTTGTCGGACGTCCTTTTTGGCGGTGCAGCATACATTGCAACAGGTCGTGGCTACAACTTACAAGCAGTGCCTTTCAAGCAGTTGTACAAGAGCTACGCACGCACCCACATGTACTTGGGGGCTGATTTGCTGCTGCTGTTCCTTGTTGCTGCTATTGTTGGCTTGCCAATGGGGGTAACAGTATGGGTTTATTGGGCTCAGCTGCTGGTGGTGCTGTCTATGCTGGTGGGGCCCCTGTGGTTTAACCCCTTCATGTTTGATTCTGATACTGTGGCGGTGAGTGGCACTGAACACTATAGCTTGAACTTGGGATGGGATTTGCTTGTGTTGCCCACATGAAACTCAGGAATCACTGATTTTGTCAGTCGCATGCTGCAAGGTCAGTCGAGTACCGCCCTGCAAGTCTTCACTCAGTGCAGCACCACCACACGACATGTGGTATGCTGTCGTGCTGTGCTAGTACTGCATCCTGCTGCTGACATTGTGCTACTACTGCTGTTGTGTGGCTCTGTTTGTTCTGCTCTGGATCACACAACAGTGTCTCAACTGTGCATGTGGTATGCTTGTCTTGCAGCGTGATGCTCATGACTTTTACATCTGGCTGTTTGATCGTGATGCCAAAGACAGCTGGAGCGATTGGAACAGGAACTCCTGTGCATCACAACGCAACAGCAGTGGGAAGCAAAGCAGAAGGTGGTGGGCAGCTGCTGGGGCAGTTGTCATGAAGCTGCCTGGTGTTATCATGCTGTTGGCAAGCATACAAGCAATCAACATCACTTATTGGGGCCCTTTCAGGATTTATGGTCTTTCGGGAGGTGAGATACCGACCTGCAAGCAAGCAATACAGCTGTAGCACTGCACATCATCAGCCCTGTAGTATGACACACCAAACTGGCACACTGTGCGCTGAAGCAGTCAACCGATTCAGCTGCAACCATGAAACCAAGGTGCCACTGTCAAGCCTGATATGTGCCATGTTGCAGGGGTATTCCTGTTTGCTGTCATACTCTACAGTATGTTCCGTCAGCTACTACTGGCCTCAGGGCTACAGCTGGGGTGGAAGCATGCTGCTCAGCTGAGTAAGGCATTCATCTTGGCAAGCTGTGTTGGCATTGGGGCTGTGATTACTAAGGGGTACCAGGGATCCTCTTTTGGCAACCCCCTGGCAGATTTCAGAAACACTGTTGTGGTGTTGTATGCAACTTACCAGCTGTGTGGGTTTGCATCACTGCTGAATTACATTAATGGCAACTCCTGGAGCATGCGCAGAGCAAGGTAAGAGGCTGCTGGCCAGTGCATGCTGTTGAGCGCTTGTGTGTGCAGTTGACACTTGAACTAAACAGAAGCAAACGACAGGAATCAATCTTAGGAATCAGTCTGCTAGCCCAGCATATGTTTCAGCCAAGCAGTCAGCTGCAGCATCATTAACAGCCTGCTGCCTATGAGGCTATATAGCAAGTGAGGGAATCAAAACCTAAGGAGTAATGGCAGTGAACTGCAGTGACTCCTCCACCAACCCTCACCCTCATGTGCTGCTATGCAGGAATGTTGTGGATGTTCTGTATGGTGCAGCAGACTTCTTCTTGGGGTCATTGCTGCTGGGGCTGCTGTATGTGCTGTCCGTTGGCGGCATCCTCACCAAGGTGCAAGCAATCGCATTATTCAATACTGCTTATGCACGTCAGTATCTTTCAGATTATGCGCTGGCTGATACAAGGGCGTTCTTAACACTAAGGGCAGTATCATCGCCAGGGCAGTAGCAGCAAAGCAGCACTAAGGGTAGCAATTTGTGGTGTGGAATCAGTCCCTGGTTGTTAGGGGTTCTGCTGGTGGGCTCATGCTGGTAGCCAACCAGCAGCTCCCCACCCCAATAACACACAAGCACAGCAGCAATTGCATTTACTTGCTGTTGTGTGGTGCTGGTGGCATGGCTGCCGCCTGACTGGATACCACAATCATTTGTACAGCCGTCATCACCAGCAAGGTGTTGACGCGATGACCTGTCACTGTGTGCATTGGATGCTCTGTCATACATGATGTAGGCACACATAGGGATTGCGGAAAAGAGAGATGGTTATTTTAACATGGATCACAATTCTTATGCACAGCATGCATGCTATCAAGAACAAAGACATACATGTATCATTATTGGAGTCATGTTTTGAAGGCAGCCATGTTTGCAGGTATTTTAACATACGGCAGCACATTGTATCTACTAAACACTGTTTTGGTTCAGGTTCCTCCTTAGTGGACCAGTAGAAGCATCCACATGTCAGCTCCCTATGGGGCTGCCCCACCTCGCCCCCAGAACTTCCACCCCTTTGCACCACTGCCTTCCATGGCTGCTGCTGCTGCTGCTGCTCCAGGCCCCCTCTTCAGTTTCTGTGTGTACACCTCCTGCGCCTGAGCCACCATCTCAGCCATCTGAGCCTTAGACATGGTGGGCCTGCAAGAAAAGACATTAACAGCAGCGCAAAGGCCAGCTTATGAAACTATGGCTGTACCAAAGACACACCTCCACACATGCCCACATCCAGTCCAGTGCAATGGCATTCCCTTATCAGCTTGAGGTGGATAGCGCATGGTACAGCAAACTGATGCACCTACACACATGCACACGTTTTGCTGGTGCATTGCCCGCGCACCCCAACTATCCACACAAGCAAACACCCCCAGAAGTCACCCCAGTCCATGCACTTTACCCAACATTGGTCTTGCTCATCCTGTGCTGCAACCCTGTCGTGCCGGCGTCACGCACCTTGTGGAACACAGCTTCTCCACCATGGCTGGTGTGATAGCTGGGTTGACATCCAACACACTCGCATACGCACATGCCACCCCCTCAGGGCTGTCAGCAGTCAACATGTCCTTGAGGTCAGACAGCTGAGCGGTGTGCTTAATCACCTTGTCCAGCGCAAGGAAGCGCTCAAAGAAGGTCTGCGCGGCAAGGAACGTGGTGGAGGCATGAGGAAAGACAGCAGCAAACCACAAAGGTATATCACAAGACAGCAGAGGGCCAGACAACTCAGGTCAACATAACAGACAACAAGATGATGCAGGGCAAGAATATGGAGCGGTACATAGCTGCAACCATCTCACCCGAACAAGACAGTGCTGCTGACTACATGCACACACAACCTGGCCATCCTTACCTGAATGTCCCTTTCATCTGCTGTCATGCGTTTGACCATGGCATCGTTGACTGCGGGCAGGGCTGCAGCCAGGGCTGTAGCGTAGCGTCTGACCAGTTCATCCAACACCACGTCAAAGATGCGCTTGGAAAAGGAAGGCTCCACAAATGTGCCCACATCCAAAAAGTAGTCTGTACAACAGTAGCGACAACATGGGATAAGCTGCAGTTGACAACCATGGTGCGATGGTGTGATGCACCTGCAGCTGTGTGTTGTTGTCTGCTACATATGGATGACGCTCCAGTGTGAACCACAACAGCCTGCATCACGTACAGACTGGACATGATGCACTAGCCTACCATTGATTGTAGCAATGATGGTTGCTGTTGTTGTCCCATTCAGCCACTCAGCATGTGTACACAGCTTCTTCAACAATTCAGCCATGCCTGTATCAGCAAAGATCAGGTCAACGATGCGCCGGCTGATGCTCTTTGCCAGTTCTAAGAACCCGCGGCAGGTCTCCTCCACATCCAGCTGCTCCTTGAAACCATCCTCCAGTTGAGCCTGAGGGTTGGGTTGCAGCAGCAAGGAGCAACACAAGTGAGTTATGGAGACAAAAACACAGGTACAACACAGTGGAGCAGTTTTGTTGAGCCTTAGTGGCACGACAAGACAGGCAGCAACAGACAGCAGGTTGGGCTGCATGAGCATGGTGTACCATGTGTCTGCTACAGCTGTGACTGTCTTTGTAAGGCAGTAGCGCCTACCTGCACTTGCTCCGTGAACTCCAGGCTTTGGTTGTAGCAGTCAATGTTGTTGTTTAGCAGAGCACACAGCATTTCCAGCCCTAGTCCTCGACCTAGGAGGGCTTGTTGTGCTGCTGTGAAGTCTCTCATCACCTTGAGACTGCGTTGGCTGGCAGCAAATAACACCTCACCACGTGAGATGTCATCCAGAATAGCGACCTGGAAGCACCAGTAATGATGACAACATACTTACTCATCAGGTTACTTGCTCAACAGGTTAGCTACTTATTAGGCTATGAATTTGAGCCAAAAAGGTCATATGACAAGCAACACAGACTACACAAACCAGCATACACAGTGCCCACACAGACCAGTGTGAGCTGAAGAAAGCAAGAAATATCTTGGTAGGAGAATTGGTGCAGCGCATGATGAACCATGGCTTCTGTTGCAGTTCCACTCAATGCCACAGTGTGTCGACAGTTTTTCCCCTTACAGCTGCCACTGTCAAGTACAGCTTGCTGCTGCAACATACACATGGACACCATGGCTGACACCCCCACCTGTTCATTTAATATTCTGAAGAAATCAACAGCCCCAGGCGTCCTCAGAGTCCCGTCACTCATCTGCTGCGGTGCGCCATTCATGTCTACTTCTAGGATGTTCTTGTACCAGCTGCTGATGGTGGTCTCCATCCTTGATGTGTAAGACTCAATCAGCATGCGCAGTCCTGGCTGGCCCTCAGGGTCTGACAGAGGGGCTACTGGCAGACACACCATCTCCTGTGGAGAATGCACACATTTATACCTGTTTTAATGACCATCTTTGAGTTCAGAAGCATTTGTGGAAGGGGTTTGTTTCTTGTCATGGTGCAGCACTGCTCTCTGCTGACCTGGCAGGCCGACACTGGCCCTGCAAGGGTGAATTTTGCAAGTCTGAAGAAGTGTGATGGTAGTGTGAGTAACAGTGTATACCATGGCAGTGCTGCTGAATTGAGCAGTCGGCCAGCCAATCACTGTCAACAGAACTATTATGTGCTTGCTGTTCACTTGGCTGATATATGATGCACCTGCCATACAAGGTCACAACCATCAGCATGCACACATGTTTTCTCAAAACACTTGATTTGCATGGGCCACAGTCAAGTCATTATAATGCTACACCGCCCAGCAATCAATACACTGGCACTGATGCTACATTGCTAATGGTTCTGTTACCTCCTCCACCCCTAAACCCCTCAGTGTTGACTGATACCCACTAACCCACTCCATGATGGCCAGTTGACTCTTGGTAGATAAGCTTGCTGAACTCTGACCAATGATGTCAACAGCCTGCAGCACAATGACACACAACACACGCATGTGCAAGGGGCCGTCTATTCACGCCTGATGGATGGGCTGTGTGTGCTGAGAGAAGTAGTATTATGGCTGCTGGTCTACTATTGTCGCTGGTTCAGTAGTCTAGGAAGTGTGGCAGCATACATACCAAAATCAGACAGTTCAGCCAGTGCAGACAATCCATCTATTTATCAGCGTCATACGCCAAAGCAAGGATGTTTTGGGTGTATGCAGGTGCTCAGTGCTTCAAGTGCTTGCATCCCACTTACCTGTGCAAATTGGATGTGGTACATTTGAAAGATGCTATCGAAAATGTTGTAATGTGGGGGAAATGAAGGGGCCACAAAGTCATAGGCCTCCGGCAGCTCCCCCTCTAATTGCCCAAAGCCGTACAGCAGTGCGGCTACCCAATCATCCTCATGGAATGTCTCCTCCTCACGGATGACTAATGTCGCCAGCTCAGCGTCAGTGGCACCTGCAGCAGTAGCAGGAAGGCAGAAGAGGGATGTCAGGTTTGAGAAATGACGGCATGCATCAAGAGGAGAGATGCGAGGAGTTGCTGCACACCCTCGGAGACTGCTGTGGGGTGGGCTGATTGTTCTTCCTTTCCCGCTGTTACATCCACTGTTACAACATTGGACCACAGAAAGGTATGGATAGACACCCCGTAATGAGGGCAGTTGTTGTTTCTGGTGGAGGCTAATCATTGCAGGCAAGCTGTGAGGGGTCGTTTCCATCCTGCACTGCTGCCTTCTCAGCAGATGAATTGTTGTTCAACGCTCCATCTTATGTCATGGTCTCTTGAGAAAACTCTTGGTTAGGTTGCCAAAACTGACATCAGCTGCCAGTCACCACAGCACGACAGCAGCTTTACCATTATTATGTATTTTGCTGCTCGTCGCTCTACTGTTGCTGTCTGACATCTTGCGCTCAAAAGAGCACAGCACGCTTACCTGGAATGGTTTTACCATGGGCATCCACCCTGACCACATCCACTAGTGCACCAAGGTAGTCCCGCTGCTCCGAGACCACCCTGTTGCCCTCCTGATCATATTTGACCTGTTGTTAGGAGTGGAGTGCCACAGAGCCAAATGAGATCAGTAAACAACTACAGGTGCTGGGGATACAGTTGGTGGAACAACAGCATCAAAGTCCTGAGACTGCGCAGCATGCACAAGACAGGAACAGCTTGCCGGTGCCTGTGATAGAGCCGACAGCAGGGGCGGCATGATAGGCAGCACTCAGAGAAAACATCAACGCAAGTTATGCAGCTCCGATTCAGAAAGGATGTACATTCTATTGTGTCGGCATAAGATATGTTATCTGTTGGGAGTCCAATATATCAGCTATAACGCCACCCACCTGGCAGTTTGTTTGACCATGCTGGCCACATAATGCTAACAGTGGTTGAAAGCGCTTGCCGACAGCAGCCTCCATCTCCAGCAGCGCACGCTCCTTGTAATGCCGGGGCCGGATGTAGCCAGCTTTGGTGGCGATGTAATGAGCATCCATTTTTTCCTGATAACAACATGAACACACATGAGCTGTCATCATGTCACACCTCAGATGCAGCTTGCCTGCTCAATAAGGATGTCAACAAACTGAGCACCAGGAAGTCCTTAGTGCATGCAAATCCTGGAAGTACCAATACTACAGGGTCATTCAAGTACTGCTACCTCTGAGGCTTGAGACAGTACCAGACACAATCAGTATTACTGTACCCTGCAATCAGCAAATGGCGACTCATGACAGTGCTGCTCTGTCAGACTACTTGAACAAGCCTGATAACCTGCTGCTTTTGCAGGACCATCCTGCATCATATTTACTGATCACACCTGTATCTCAATGATTCTGACACAGTCAACCAGCAGCTTGGGATCATTGACTGCAAGATCATGGTAATTACGAATGTGTGACCACAGGCGCCGCTCAAAGGTGGTCATGGTTTCACTGACTTGGTTCAGGTACTGCATCAGCTCACCAATGTCTTGACGCTTCTTGACATTCCTGCAAGTGCAGGTGCAAAAGCAGCCTATTATCAGGCATTCTTGGCAACTGCTGACCACCAGGCATGCAATTGCACCGTGCAGCCGCAGCAATGTATACGTATGGCATGTTTGCTGACATTTAATGACACAGCAGCTGCTCAGGAGCACCCCCAGACAACCGGTTAGCAGCTGGAGCACACAATGGTGACCAGCCCTGCTGAGAAAGGACCGCAACCAGCAGGGTCGTGCACTACCAAGACAAAACTCGGAATACTGCCCACCAACCATGAGGTATGCCAGGCCACGAAGAAAATGCAACAGAAAGAAGCTTCATGTATGTCAGATACTTTGGACAGTATTGACATGTGTACAGGCATCTCCTCAGGAGAAACCTGGACCAACCCCAAATTTGCCCACCACTACTGCACGAATCTTGTTGATTCTATTACTGCTGAAGCAGCTAACCACCCACCTACCTCCTCCACGCCTCCTTGACATTGTTGCCAGTCCCTTCCAGCATCGTCAGCCCCTCAAAGGCACGTACCAGGTTAGCATCATCTTGCAACAGTTCCTCAACAATGACTGCTCTTGAGGGCAGGTCAATGATGTCCTCCAACTCCTCAAGCACGGTCTCTAGGTTGTTATGAGCATAAGACAGCCCACGAATCTTCTCATGGTTCTCAACCAGGCTGGTGCATTCGCCACATAAGCTGAAGGCAAGACAGCATGCATGTCAGAATGTACGTGCTACATATTGTGCGACTGAAGGCCAAAAACACAAAGCTAATCACCAAGCTAACCAACTTTCACCAGTATTGCTGTACAGCTGCTGCAGCGAGTGTGTCTCACTTACTGGTCTATTTTGTCAATGCACACTCTCAGTTTTGCAATGTGCCGATGGCTTTTGTCCAGAAGCTCCAGTCCATATCTTGCTGCCTCAACCTGGCTCTGCACTGTGGCTGTTAGCTGCACTTTATTAGATCGGTACTTGCTGTCATATTCTGCTCGCAACTGAAACAGTCGGCCAAGGTCTTCAGGCTGCTGTAGCAGTCGTACTACATCCTGTACACCGGCATCCTTCGACTCCAGAGCCTGTTGGTCAATGAAGCACAACCGGGGGGGCGGGGGCGCTTCAAAATGTGATGGCATGTAAGCAGCATCTTGCTGATTTGGGTACAAGCTTTCATGATTATATTAGGGTTACATCAGTCATCTGGCGGCAGCGTCATCTTTCACCTCCTAGCATCACTGTTTATGAACAATACGACTGATCAGCATGGTGTGAGCTGTATGGCTTGTACACATGTCAGGCAACATTGGTTCCTGTTGGTGTGACCTAACATGTGATGATGGTGATGTGCACATGGCCATGTTGGCAGGAACACCCATGATGGGATGTCACAGTGACATACCAGACCTTAGCTGTGCATGGTTGCATAATATGCAAGCTGCAGCACACCGACATACCTGCTGCCCGATGTTAATGGGCTGGAATACATGCTCCACCATTATGCAAGGTGAGTGATTGCAGCTGTATGGTTACAGGATATCCGAGCATGGGGACGATCTGCTTGCAGATACACTTGGACTGCAAGGTGCCAATACTCAAACTTCTCAACAAGGGCCATAGTGTTCAGCCCCACCACCAGGCTACCAACTGCGATAGTCCCTGTTGACTGTACTAACAATTACTGCTTCATCTAATGCTGCCGGGTCTGCAATGACAGTGCATGCATCTTGGTGACTGTTAGTCAGTTGGGACACCAGACATGTGCCATCACAAAATGGGCTGGACAGCCCAGCAGCTCTGAGCCCTTGGCTTATCAACAATCAGCTGGCAGACCGCATGGGTCAAAGCGACGATCTATGTCTCCAAATGATATTCGACGAGCATTCTTCAGGTTTGCTGACTTTGAAGCGCGCTGTTGACGTTACTGTGAGGGTTTGGGGTTCTATGTGCGGTCGGTCCTGTCGCCTCTGCGACTCTGTCCCTGGGTTGCAGACTGTTTATATTATAACACCATACATAACAAGTCGTACTGGCACGGAATCAGTACTGTCAACTCCTTGATATTTCAACTGCCGCCAGTTGATCAGGCAGTCCATGGATATCGAGCCTACCGACAAGGTGGTTCGAGAGCTGGACGTATACGTATGCCAGGATATTTCAGCTCTCAAAACTCAATTATGTCTCCTACAACAGCCTTTGCGCCCCAACTGGCGTCCTTACGACATGCACAAAGCATCCAAAGCGCGTTTCAAGCCTCAGGCTAAGCGTTTTGAGTTAGACATCCCTCTTGAAAAAGACTCACGCAACTATACCCCAGACACTGAGCAGTACAAACAGATTGATCGTCTGACACTAAGATCCTCTCAGACAGATGCTGCAAAAGCATCTTACGCCGTAGGACTGATCAAAGATGACCAGCTGTTGCTTCTGCCCTTAGACTACACCTTACAGCTTCGGCCACATACGTCCTTCCTAAACGTAGACAAAACCAAAAAAGGCGTGGACGGGGAGGAATCCGAGGACGAAGCGGCAGAGAGAGAAGAAGGTGCTGCAGGGCCCTCGGAGCCTCAACTTACAGCTGTCGAAGTCCAGGTCAAACGCCGAGAAACAGAACGCCAGCAAGCAGCTCGGCTGAAAAGCTTTGGGTACCTCCAGCAAGAAGAAGAGTCGGAGAAATGGGTGGACCTCAGCATGCATACGGCAGAAAGCTCAGCAGGGGCTGCAGTGTGGTCAAAGCTGACTCACGCTCATAACAAGGACATAACGCCATGCATGACCCGTCAGCAGTACTTGCAGTCTTTCATGCCATCAGTGGTAAGTGAGATGGTCAATGGGCAAGAGCAGTCTACAGCACAGTCAGCATCAGAGGCAGCAGGACCCAGTGGAAGTGGTCAACACGCAGCAGGAGTTCGTAATGACACAATCAGCGCTGAGTTACAGGCAGCAATCAACACAGCATTGAAGGCCTTGTTTGCCCGACATGGCGTCTGTACCTTGGGCAATGTGAGGCAATGTCTGCAGTCGTACGAGCTCAACCCAAAGGCCAAAGAAGGTGCTTCCTTGAGTGACAGGGCGCTGCATGGTGCAGTGCTAGCTAGTGGGAATAGCATAGTTTGCATTCGGCGGACATACGTGCAAACTACGATGGGTCATGCAGCAACAGACCCCCTAAGAGCTGTAGTTGTTGACCTGTTGAGAGACAAGGAGTCTGTCAAGCGTGGTGATGTGATGCAAGCGGCACAACAGGCAGGCTTGTCCATTACAGATGGGTTGTACATCAAAGTCATGAAGGAACTGTGTCACCCACGGGGCAACAATTGGTCACTGAAAGCAGGCGCTGACTTGTAGCTCAGTGCTGAACATGGGTCAGCATTTGTGGTCAACAGCTGTAACGTCATGGAGACCTGTGCGTTGAATTGGCACCATACTTTGCACTGCTAATCCCAGCAGCTGCAGAACAAGCTGCAATCCTGCACGCTTTGGTTGCCTGTTATCAAGTTGCATGGGTGCGTATGCGACAGTGCGAAGTTGCTGGTGGAACAATGGTGTGTACCTGCCTGGTATACAGAGTACTCAACCGAAAGTATCGGTGTTGCAAGCACACAAGGTCCGCAGCATATTGGACTCTTATTTGTTGCACACATGCGATGGTTCAGGATATGAAAACGGCAGAACCGTTGCGTAATTGTTTGATTGACAAGTGCCACTTTACAGTCGCCATGAAGAGCAAGCCAATGGCCGCTGGGTGGCGCGCTGTCAAGCAGTCAACGGAGTTCACACAACATACAACGAACCTAAGCATGCGTAGGTTTCAAGCAGCCTGTGGTAAGCTGCAACTGACACTAACATTGTGCGAGGAGTCTGAAGGCCCTACAATCAGCGTGACAAACAGTTCTGTTGCACACGGTTGCAACTGTGAAAGCCTACTACAAGCTCACTGCCCTAGTGCCCTTCGTCCTGGCCTCTATATCGGCTGTAGCCGCTACTGCCATGTTTCGGTCCGCGCCCCAGGGTAACTCGAGAGCACTCTCAGACCAGGTCACTAGGACAAACCTTTGGAAACGGCACGGACACACACAAGTACATGTGCAAGTTGCTAGTTCAATGTGTCGAAGCAGCGCTTATATGTACAATTTCCTGTGAATAACCGGAAGCCGAACTTCATAGCTATATGCCGTGTGGATAGTTGTCCGCCCATGGCAGTACCACCAGTGAACTTGACCGGGTTTCATGACAAACACGGCTCTGTCTTGAGTTGAAGCCCTACAACCGTTCACTCAATTGACTGAGGTACTGTCGCAATAGGCTAGTCGTCTAGCCCCGTTCTAAGTGTGCGTAAGCTACCACTGTACGAACATAGCGCGCCCAGCTGCGGGACGCAAGGTTGCTGCCAAGCTGGACCTGATCAATCAACGTCCCTTGCGCAAAATATGGCCAAAATACGC
[truncated: 58,635,286 more chars]
