# Supplementary material for: Investigation of carbon and energy metabolic mechanism of mixotrophy in Chromochloris zofingiensis
Source: Biotechnol Biofuels. 2021 Feb 4;14:36. doi: 10.1186/s13068-021-01890-5 (PMC7863362; doi:10.1186/s13068-021-01890-5)
Supplement: Supplementary file 6 — Additional file 6. Unigene sequences of C. zofingiensis ATCC 30412. [file 13068_2021_1890_MOESM6_ESM.fasta]

>Cz.scaffold1.15	hypothetical protein CHLNCDRAFT_141789 [chlorella zofingiensis]
ATGACCTACCACACGCATTGTCATCAGCCAGTACCGCATGGACTACGACGCAAACCAACTGCCTTTCGTCCAAGGTGCAGCACTGAGGTGCGCAACGCGGATGTCAGGCAAGCTCCCTGGAACCTTACATTTGACCTCCGAGAAAGAGAAACAGAATGGACAGAGGCAAACAAGGCTAGACTGATTGCCATCATTGCTGCCCAGCAGCTAGACATCAGCATGTCAGACATGGAGCAACGGCTGGACAGCCTCATGTTGCTGCTGCCAGACTTAGCTGGCAGGCTGTCAAGTATCCAGCCTGCTATGGTAGCAGCCCTTGTGCAACATCTGTCCCTGCTACCAGCTCGCCTGATTGCTATGAAGGAGCTGTTCCCCTGTACCAACATCAGTGTGATGGTGATGCAACGCCCTCAGCTACTGCTGCAAACCAGTGAAGCCTTGGCATCAGCTGCTGAGAGGTTGAAGCAGCTGCTGCATTTGAATGACATCGACAGGTTAGTTGAGGCCACTCCTCTGTTGTTGTCTGTGGAGTGTGTTGAGGAGGTGCTGCTGGACATGCGCCGCCTGTTGCCTGCTGGTACGGATGTTGCAGCCATGCTGGTAGCAGACCCTAGCTGGCTGCTGCGGGTGCAAAAGGGACAAAGATGGTTGGGTGAACATCCTGACTCAGATCCAGGGGAGCTGATCAGCTGA
>Cz.scaffold1.11	pridicted protein [chlorella zofingiensis]
ATGCTGCGCTTGCTGGAAAATCAAGCCATAACGTCCCACCCAGTAGCATCATGCCTTGAGGAAGCCGATGATGAGCCTGTCAGCAGCCCTGTGCCCTCAGCACCCACCTGGGAGGTCCGGCCCTGGGCAGCGGAAGAGTTGGAGTACCTCAGCATGCAACCGGAGCTACCAGAACCCAGCACTCCTAGACTAGCACATCTAGCATCATGTGGATCTGAAGCAGCTCTCAGCTGTGGTGACGGGGGTCACCAAACAGCAATCGTAAACAGGGTACCCTTTGCTACACATCGCACAAGAACTCTGTTTCAAGGCTCAGTGGGCACCACCAGGATGGCACCAGTGTTATCATCATCATCATCACCATCTCCACATGGCAGGTACTCCCCTGGTGCTGGATCATCCAGCGGCAACAGACATACCCCACCACACCCATCACCAGGTGCTGGTCATCCTCGTGCTGCATTGAGCAGTTACCCTGTGCTGGATGATGATGATTGTCATGCAGGACCTGAACACCAGGAGCAGCAGTGTCAGCTGGTTGGGTTCAAGCGGCCACTGGCATTGCTGCAGCAGGTGATGCAAGGTGGAGGGCAACACACTGGAGCTGCTGGCTGGTCCCTGTCTGGACCCTGTCTGGTAGATGCCATCATCAGCAGTAGCCAATTATGCAAAGCAGCCATAGCATCAACAGCTGCAGCGTTGCATGCCGTATGCCGCAGCCATTGTGAACTTGGCTTAATCTGGTTGTGTGCGCTGGCAGAGCAGAATGGTGTGTCTGCAAGCCCCCGAGGACTCAGTTACTGGTTAGCCACGTTGTTAGCAGGCACACTGTCATACCACTGGCGACTAGGCTTGCTGCTGCTGCCTTTAGCTATCGCATGTGGGGCTTGTGTCCTGTTCTGGCAGCTGCCCAATCAGACACACTTCCACACACTACTGCCAGTGAAGTTGGCAGGGTTACAAGTCTCCCTCTACTGCAGCTTGCTGGCACTGGTGTCTTGTGCTACAACCATCAGCTCTGCATACATAGCTACAGCACTACCGGCTGTGTGGTGGCAATGGTTGATTGGTGTCCTCCCTGCCCTGACTCGGCTCCTCCTGGCCACTATCACGGCACAAGCAGTGTCACAAGTGTGGGAACCTGGTGTGGCTAGTGAACATGAGGCACGCTTTGCGCTGCTGAGTTTACGCTTGTGGGTGCTGGTAGCAGCCAGCTGTGTGGGAGGGTTCAGGGCAGCGCTGTGGTGCTGTGCTTGGCTGCAGAAGGCTTACATGGCACACCAGTGTGCTGCCCTGGTACGCTGCCTCCGCACGCTACTGCGCAAACATTGTGGCAGTGATGCAGCTGGTGAAGGCACAACACATCCCTTGGATGCGCACTGCCACAGCCTGCAACTACTGCTACTGCTGGCCCTACTGTTGTTTGTACCACCTGCTGCAGCAGCATCCCTACCTTGGTTATCATGGGTAGTGTATGGTCTGGGTGTGTGGACCTTCAGAGTGTTCGCATGCGGTTATGCCATGCGCATCACAGCTCAGGTGCTTGCAGCATCAGCCGGCTCAACACCTACTGCGGGTGGTGTGGCGATGTCAGTCATGCTGCAGGGCGGTGTGTTGCTACAGCTCCTGCGTGAGTATTGGCTGGTGCTGCTGCCCATCGCAGTAGCAGTGGTTGGCGACAACTGCTTATGTGCAGCGCTACCAGCTGCTCGGGGTGCATTGGAGGCAGGAGTGCAGGGGTTAATGCTAGCAGCATTAGGGGTTGAAACAGGGGTGGCAACATGGCACGAGGTGTCACGGCTCAAACAACTCTGGGCTCATGTGACAGGGGGACCTTACACATTAAATCTTGTTGGGTCTCACACTGTCAACATCAACGAAGGGAAGCTGGTGATACATTAG
>Cz.scaffold1.22	pridicted protein [chlorella zofingiensis]
ATGCTGGCATTGGGAAGCAACCCCGATCTGCTGGCAGGTTTGGCATTTGGAAGCGTTATATTCATGGTACCCCTGTCATGGCATGTGTGTGTGGTGAGTTTGGAGTGGTTACTCCTGTCATGTGCCTGGGCTCTGTATGGCTACTCAGGGTCTGCATCAGCTGTCATGTTGGCATCAGAACTAGCAACTTCAGTTGTAGGCACAACAACACTGGTGGCAGCAGCCGCATTCATTATGCGCCAGATGACAAGGTACTATGAGAAACATCAAGCAGCGGCACAGGCCAGCAAGGCACTGGTGAAAGCTGCGAAAGCACAGTCTGACTGGACATGTGTGGAACAACAACCTGAAACGACTACAAGTGCGGGTCAGTCTGATTACAGCTTCACCCTCCATCACATGCATGACAAGGCAAGAGAGGGAGTGGTGGTTGAGGGGTTGGATCAGCCTGTAGCAGGGAAGCATCATGGTGGTAGTAGCCAGCAGGCGCCAGACCCAGCAGACCCGACTTGCTCTCAGTTGCTAAGTGACCTACAGGCATCTCTCAACCTGCTGTGGCCTGCTGGTGTTGCTGCACCTGCAGCTGCTGCTGCTGCTGCTACTGCTGCTGCTCGTGAGGCAGCCCTGCAGCAGCTGGGTGTAGTGATGGGTGCTGACATACTCCAGCTGCTCACGGCCAGTGCAGCTGCAGGTCAGACTGCAGGATCCTTCTCATGTTTGCAGTATGAACCAGTGTGTTCCATGCAAGCTGTTGGTGTCAAGGTTCGTAGTCAACATGATGATGAGGGCGACTTTGATGCTGTGGCCTCAGTGTTGACGCAAGCCCTCACAATTGGTGTAAGGCAGCAAGCTATTCAAGCACACACCCCTTTTGCTCCTCTGATCCATTCAGCATGTGTACCTGGATGTGTCCAGCTACTGGGCAATGTGATTGGGTTGGGCAGGGCGCCTCAGGATGCTGGCAGTAGCAGGACAGTTTGTGGTCTTGTTGACCAGGTAGAAGCTGCTGTACAGCAGGGCTTGACGGACTGGGCAGCAGCTCATTATCAGAGTGTACCTCATGTACACTACTCTACACACGGCAATGCTACGCACAAGCTGGACATGCAGTCAGAGGAAATCAGCATTTCCATAAATGGTTGTCATCCTGCATGCATTGTGGCTGGTACCGAGTCGCAGCTTCATTTGTATTTGGATGTGAAGCCGGTGCAACCTGCCAGCGGCAATGACAGTGTTGAATGGCGCGTGGTGGCTTTCAAGGATGGTGCAGCAGCAGCTGATATCACAGGCTCCTTCAGCAGTGGCGAACATATCATAAGGCTGGACTTGCCATCCTTATCTAGTGATGTTCTGCACATTGCTCTCATGGTTAACGGCATGGTAGTTGTACAGCCACTGATGGTGATGTCAGCTGCAGCTGCAGCCGAGATGCAGCAGCTGTGGGCTCGTATGGCCCTGGCAGTAGCACAGCGGGACATGCAGCCAGCAAAGGCCACCTGTGTACGTGAAAGTGAGGTTGCAGCTGATCCCCTGCCAGTCCCAGCTGCTGAGCTGTCAGGTGCTATGGCTACTGTAAAACTACATCACCTGCATACTGCTTGGCGAATGCACTTCTCGCCTTTGCTGGTGGATTTGGCTTACTTCATGGCCGGCTCTCATGGCCCTGCTGTTCAGCCTGCCACACACCTGCTGCAGTACCTGCTGGTGAATGGCATGTGGCACACTGTGGAGTTTGTGGCAGCCTGTGCAGCTGAGCAGATGTGTGTGCAGGCGCCCCAAGGTGCATGTCATGGGGTGGTAGCAGATGAATGTCACGCGGTCGATCAGCACACGCCTGCAGGGCTGACAATGGTTGCTGGCAGCAGCAGTCCTTCTGCTTTCCAGTCAGCAGTAGCCCAACAGGTGGCTGTGCAGCAGCACACTGGACATGACAACCGCGGCAGCAGCAGCAGCAACCCTGCCACTCAAGATCACTATGAGAATGATGCTGCACTTGCAAGAGCTCTGTCAGATGCTGATGCTGTGGGTGAGACAGACATGGCAGTCAATGCGGGTGGCATGGCAGGCCCAAGCAGCAGCAGTGCTACTGCTCGCCAGATGGCATCCTGGCTGTTGAAAGGCTTCACAGAGCCTGGTCTCGAAGCAAACTATCTGCAGTACAAACAAGACACAAATGCAGCACTGGATGTGTTCATTGTCCTGTATCATGGTGCAGGTGCATTGGTTGCTGCAGCCAATTACCCAGCTGCGGCTAACAGTCAGCACGCGAGTAGTCAGGCAGTGGGGAAACTCGCGTTTGTGTGTGGCCATCTGTTAGCACCCATCATCCTGATTATGTTGGCTCGCTTACGCCCGGGGTGGCGTGATGTGGGGCTACTTGGGGTGAATGTGAGCCTGGCACTGGTGCAGATTACCATCTACCTGCAGCTGTGGGTGTGGCCACCAATGATTACTAAACTGATATTGGAGCCAGGCATCCTGAATGATATTCTGTTATTTGCCAGCTGGGGCATCATCCGCCCCTGTGCGCATCAGCTGCGGATGCGACTATTCCTGCCTGTGTTTACTACTGAATTCGGAGTTATGATTATGACATCATTGTCTGGTGGTGCCTCCACTGCTCTTGTGTTGAGGCGCTTCGGGGTACCTTACCTGGTGTGTGCTGTGCTGGGTACCCACATGGAGATCAGTTCGCGCCGCCTATACCATCACACATGTCAGCAGCAGCGTAAGACCAAGATAGCATGA
>Cz.scaffold1.23	hypothetical protein MNEG_13280 [chlorella zofingiensis]
ATGTCGAACTCAGAAGAAGCTGGTCAGGGCATGCTGGAGGCTTCACCAGGTGCCATTGCATTGGTGATGCTGTTTTTCCTGGTGGTCACACTTGGTTTTGAGCGCCTGGTACATGCGGTCAAGCATTTCCTCACCAAAAGAAAAAGGTTTGGTCTGGTTGCAGCAGTTAACAGCATGTCGAACGAGATCATGCTGCTGGGCTTGGCCGCCTTGATCCTGGTAGCCATAGAGACACCCCTCACCAACAAGTGTGCTAGGGTGGAGACCAGGATGAGACCATGGCTGAGTCACGTGCATGACTGTGCTTGCTGCCTGACGAGGACACGAGGGGTCACGGACTGCTTCTTACAGGAGCGGCAGTGTCCTTCCGATTTCTCTGAGCGCTGCAACGCCTACTTTGAGAAAAGCACCAGGATTGCTGATGTGGCTGCGTCTGACAATGCTCTGCTGTATGACACCACCCCAGCTGCAACCGCAACAGCTGTGCCGGCACATGGTCATCGCCGTCTGGCTGCTGATGCTGCTCCTCAGGTCCAACCATTGGCTGGCAGTGGACCATACCCTTTCTTCATCATGGCAATCACGCATATACTGGTGGGGACGCTCACTGTGCTGTTTGGCTCAACAAAAATATGGTTGTGGCATAAGGTATATGGTGCCGATGATGATCTTGCAAAGAGAGTCAAGTCAACCGTGTTGACAGAGTGTACTGAAGCACACAATGGACAACAGATTGAGATGACTACACAAAAGGCCACCATGGCTGGGCCCTCTCAGGCCCCCGAACCCCATGATGATGATGATCAGGCTAGGTCCCAGGATCAGCACAGTGGCTCATCCAAGGGTCTACCTGTCAAAGGTGCTGTTCCCAAAGCCTCCATTGATGTTTTAATTTGCTCGGACGTAGTTCAGTTGCCAGGATATGAACCTCAGCAGTGGAGGGGACGACCAGAAAACATACAGGGCTTCATTCAACACCTGAAGGAGGCAGTTGCAGTGTTTCTGCTCCAGTTTGCACCTTGGGCGCCAAGCAGGCGTGAGTACTCTGTGACAGGTACTGTCAGATACCCATACCTGGAGGACTCCTTTTACTTCACTCATAAGATCAGCAACCCCTTCTTTGTGTATTCTGCTTACCTCATGGAGGCCATGGAGCAGGATGCTGCCAGGGTGGTGGGCCTGCGCCTGCCTATGTGGCTGTTTATCATAGCGTTTGTGCTACTGTCAAGTGCCATTGGATGA
>Cz.scaffold1.4	pridicted protein [chlorella zofingiensis]
ATGAACCAAGGCAATCCTGTAGAGAGTGACAATGACGAGAATGATATTGCGGTTTCAACCTTGATTGATGACCCAGCACAGATTTTGATTAAATACAAGCCACTTACAAAAGATGAGTGGGAGCGGTACAATGATTCATGTCTGGGCCCTAGTTGCCTTACCCTCATCGAGGCATGTGATGAAATTCTGACTAGGTGCTTCATGACAATTCCTGCCAGCTGCTTTGGAGGAGCGGATGACATCAGGACTGCGCTGTTCCCGTCGTTGTGGCAGTACAATTATCCAAAGCAGCCAGATGTGGGTTTGCAGCAGTTGGACATGCCATGCTTGTTCTTCATCGATCAAAATGTGAAGAAAGATGATGGTGACAAGTACACGTCCAGGAGTATGACGTAG
>Cz.scaffold1.13	putative Nuclear migration protein nudC [chlorella zofingiensis]
ATGGCGTGCACCATTGAAGATGTCACAGACGAGTTTGATCCAACAGTGTTTGATAAACCCCTTGGAGACCTTCTTATCGAACACAAAGGTGACTCTCAAAAATTCATGGTGTCAGTGTTTGACTTTCTGAAGCGAAAAAGCAACTTCTTCAAGCAAGGCGATGCCAAGAGACGCGTCCTGGAAGCATACAGAGAAGTGTCTGGAGAGTCTGATGGTATGAAGGCTGGCTTCTTCGGTAGCAAGTCAGCTAAGCCAGCTGCCAAACCCGCTGCCAAGCCAGGTGCTGTGGCTGCTGCCACCCCTGCACCTACCAGTCAGGCATTGAGCTCATCTGCTACGGCGCCAGCACCTGAGCAACCGCCCACCCATGAAGCAGCCACTGCTGCATCATCATCACCAGATGTGGATGAGGACCAAGATAAACCCGACCAGCAAAAGGGGTTAAAACCTAATGCTGGTCGTGGCGCTGATCTTGAGCATTATACATGGACGCAAACTCTGTCAGAGGTGAATGTGACCGTGCCTGTTCCTGAAGGCAGCAAGGCAAAGCAGCTGGATGTTGTCATCGAGAAGAATTATCTTAGAGTGGGAATCAAAGGCCAGAAGCCTATACTGGATGGCAAGCTGTCAGAAGGGGTGAAGCCAGATGATTCATACTGGAACATAGTTGACAACACAGTTGAGTTTAACCTGACCAAGTCTGAGGGCATGCACTGGTGGCGTAATGTGATGGAAGGTGATGAGGTCATTGATACGCAACAGGTGGAACCAGAGAATAGTAAACTAACAGACCTGGACCCTGAGACACGGACCACAGTGGAGAAGATGATGTTCGACCAGCGTCAGAAGCAAATGGGGCTGCCTACCAGTGATGAGATGCAGAAGCAGGAGATGTTGAAGAAGTTCATGGCAGCACATCCGGAGATGGACTTTTCGCAAGCTAAGATCTTGTAG
>Cz.scaffold1.16	dimethylargininase [chlorella zofingiensis]
ATGATCCTTACGGCACTACTCAAGGCAGCTACCAGCCTAACTGCCCGACAAGCGGCCTCCTTATTAGTTCCCGCTCAGCAAGTGCACACAAGTTCTGGCAAACATGTACCTCGGTTCGCGCTTGTTCGGGATGTGCCAAGCACCTTTGCTGATAGCCTAAAGCATCAGGAGCCTGATGAGCCTATTAACGTGGATGTGGCCAGACAGCAGCACAGCGCGTACGTGGATGTCCTTAAGAAGCTTGTATCAGAGGTGTTCAGTATTCCTGCAGACTCACACCATCCAGACTGCTGCTTCATTGAAGACACAGCTGTTGTGGCAGGCAGCACAGCCATCATCACACGACCTGGCACTCCTTCAAGGCTGAATGAATTGGGTCCAGTAGCACGGGCACTGCGTCAGCTGCAACCCACCGCAAACCTAAGAATTCACAGTATTACTGCTCCTGGTGCGCTGGATGGAGGCGATGTCCTGCAGGTAGGCAACCACCTGCTGATTGGGCTGTCAAGAAGGACCAACCAGGCAGCTGTTTACCAAGTAGCTGGCGTATTGGGTGACACCTATCAGGTGCATGCAATACCTGTGACAGAAGGTCTGCACCTGAAATCTGCCATCACCGCCTTAGATGACACAACCATTTTGGCAGCAGACAACCCAGCAGGGCATGGTGTTCTCGATGCCATCAAGTCAACTCCCTCACTAGCACACAAGTTCAGCTTTGTGTTTGTTCCTGATGCTCCTGCCGCTAATGTGCTTCGCATTGGGCACAACATCGTCATGCAAGCCGGATTCCCAGCCAGTCATGAGCTGTTGCAATCTCTGTGTCGACAGCGGGTGCTACAGCTGCATACAGTCCCGCAAATGACAGAAGTAGCTAAGGCAGATGGGGCGCTGACTTGTTGCAGTATACTGATACCTTGA
>Cz.scaffold1.5	pridicted protein [chlorella zofingiensis]
ATGTCAGAGCTGGAGTGCTTTGAAGAAGCAGCATCATCCCCGCAATACTGTCTGTATGGCCCTAGCCTGCAACAGGCTCGGAATGACAGCATGAAATATGTGCAAGCCCTATATGACAAAGCAAGTGGTAAACAGGACTGGAGCTATCAGCTTGAGGCTCAGCTTGCCACACTGCAGTGCGTGACTGCAGATGCACAGGAAAGGATGCAAGACAAGCAGCTGTTGATTCACCGGATTCCATTTGGCCGTGGTGCGACTACTTCACAAAGAGCAGCAGATGAGGTGCCAATGGTGGCGCCGGATGACTTTTATGATGGAACTCAATCACCAATTGATGGACAACGACGGATACAAGACAAGCAGCTGTTGATTTACCAAATTCCATTTGGCTGTGGTGCAACTACTTCACAAAGAGTAGCAGATAAATCGCTGCAGCCTAGATCACAAGTAAAACCATCTCAACCACCAATCTCACGTGCACCTCAGACCTTCCCTGAACTATATCATGAGCGTCATGCGCCAGGCAATCCAACAGCAGAGGCACCAGCAAGAGCAGCAGCAGCGTCACAGGCAGCAGCTGAAACTGCCGCCACTACTGCCGCTGCAAGTAAAAGGACCTGCACACCAGTGCACAGTAGCAGCATGGGTCCACCAGCAAAACGTAGGCGTGTGGTGGCTGGTCAATCAGAATCAGATCTGTCCAAAGATGTGCAAGCGGCTGATACAGAACCAGATGATGAAGCTATGCTGGCAAAGGTATTGGGAGCCAGTCATGCTGCTGGGTCAGGCCCAGCAGCCTCCACCTCCAGGCCCACTTCAGGTGTGGCACATTGTCATGCAAATGCAAGTGACGCTGCTGCTGCTGCTGCTGCTGCACACAAACTGCTCCCCACTCAGCAGTTACAAGAAGAAGAGAGGGATCAGCGCAGTAATGGTAGTGATCGACAGCGCAGACATGAAAGTGTTGGTGGCAACGCGAACATGGCAAGTGATGCTGCCAGAGGTGCCACAAGCAGAGCACGTGCTGCAATTGATGGTGTTACCATGACAGACTGCCAAGCAGCAGACACAGAAGGAAATGAGGCACGGCAGCCACCAGATACTGGGCTGTTCTTAACACACAACCAGCTGGCTGACATAGTAAAACATGCTGTACAAAAGGCCTCACAACAGGCCATAAAAATGGCGCTAGCACCTTTGGTGCAAGAGATTAACAACTTCCAGCAGGAGATCGACAACCATCAGCAAGAGATCGACAACCTTGAGCAGCAGATCCAACATCAGTGTCAACACATCCAAGATGTGTCACAGTCAACCCAACATTGA
>Cz.scaffold1.12	hypothetical protein VOLCADRAFT_80447 [chlorella zofingiensis]
ATGTCTCAGCAAGTGCGGTGTTCTTGCCAGCCAGCAACAGCAGCATACCAATGCCACGGCCGCAAACTGCCAGTGGCTACAGTTAGCAGACGACAGCGCGGTATAAAGCGTACACGATGGAAATGCTGGCAACATGGCAATTGCCCACCGGACATCAGTGTGTTGCATGTTGAGCAGTGCAGCACCTACAGAACTAAGGCGAGCAGCATTAGTGGAGATTGCTGGCCAGAACCACCTGCAGGTCTCCCCGACACGCATGATATCCAAGCAGCTGCTGATGATGCAGTCAGCAACCCTCAGGCGCACCCGCAGCCTTTGGCGAGCCTGTTGCCTCAAGTTCCTTGGGGCATGTGGAAGATAGCTCAGGTAATGGTGTCGTGGCTGTTGGCATACATCACCATTGGGCAGTACGTTGTGCCGGTTGTGTTGGCGCTATTTGGCATTTACAGGGAAGACCTGTCAGGTCGAGGTGCAGCTCTGCTTCACTTGAGCCTGGACATAGCACAACTACTGCTGACATTGGCAATCTTAGCTAGGTGTTTAGGGAGGTTTCAACCCAAGAAAATTGGGTTGTTTAACATGCGCTGGGATGGCGGCAAGTGGCTGTGGTGGGTTGCTGTAGCAGCAGCGAGCTTCCCTGTTGTGGATTGGTTGGCTCAGAAGAGCCTATTGTGGTTCCCTGAAGCGAATGGTTATAGTGCTGAGGTGCTAAGTGCACAATTTGAAGCCAGCATTTGCCATGCGGACTGGATAACAGGTTTGGCATACTTTGGGGTGGTGGGGGTATGTGCGCCGTTGTGGGAGGAGCTCATCTTTAGGGGCTTTCTGCTAGCATCTCTCACGCGGTTCCTGCCACCTGCTGTAGCTGCAATAGGAAGTGCACTGGTGTTTGCTGTGTGTCACTTCCGTCTGGCGACCTTTGCCCCTTTGCTGGTCCTGGGTGTGGGCTGTGGTGCTGTTTATCTTCGGACAAACAATTTGCTTGCACCCATTGTGCTGCACAGTTTGTGGAATATGTTTGTTTTGGCCACGTTGGCCTGGCGCACAGGTGGGTGTTCCCCTTTCGGGTTGATGTGA
>Cz.scaffold1.3	hypothetical protein MNEG_4846 [chlorella zofingiensis]
ATGTTGATGCGGTTGACTGTACATGCTCGGGGCCATCAGGCTTTGAGACTGCGTGTGTTCGCCTGTCAAAGAGCAGCCAGTGGCATCAGGGAGCTCCTGGATGACGCCCCTGAGCAATTCCATCACATCCACGTTGAAGATGTATCAGAAGCAAACAGTCCTGCGCTGCACCTTGCTGGTTACAAGCAGAAAAGCGCAGGGGCTGGTACTTTGAGCCAGCAAGAGCAAGACCTGTTGCGGCAGGCTGGTGACAGCTTGGTGCACAGTAACATCACACTGGAGCAGCTGGCTCTGCAGGATGAACATATGTTTGAGGAGGTGCTGCAGGCACATGAAGAGCTGGAACAGCTGAGGCAACAGGTCACAGCAGCAGATATGCACAGTGCAGCAGCCAAACCTAGCACTGCAGCTAGCAGCAATAGCAAACAAGTAGCAGCAGAGGGCAGTCACCAGTTGGATGTACATGCCCTGGCAGACAAGTTGTTTGATGAAGATCTGGCAGCACGTGTGGCAAACATCACTCAGCAGACACCTGGTCCCACACCTACGACACATTCACAGCAGCCTAGCAGCAATAGCAGCCATACTATCAGCAGTGAACCATGGCAGCAGAGGCACACCAAGCAAGCTGTAATCAACAGCCGTGCAGGGATTGGCTCCACTGCACCAGGTCCATGGCAACCTGTGTTGAATGCTGACCCTTGGGCACCCCTACCTTCCGCTGAGCAAAACAGGTCCAGGTTGCTCCATGATGTGCAGCAACTCCTGCGCAGCTGCTGGGTCTCAACAAAGCTGGATCCCACATCAGCAGCTGCATTAAGACATGTTAAGCCAGAGCAGCTGAGCATGGTGCTACAGGAATGTGGTGTGGACTGGTTGGGTCCTAAGGAGGTACTGATACAGCGGGTGAGACAACTGCTCCTTCAGCAACAAGTTACAGGTGCTGTTGGTGCAACGACTGCAGAAGCATCCGAACAACGGGGCAGTACAAAGGCTGTCAGCAAGAACCGCAGTGCAAGTGAGGCGGCTAATGTCAACAGCGGGCTGCAGGTTGAGCAACAAAGTTGGCCTTCCAGTACTAGTAGCCCAGACTCCGCCTCCACCAGTTATGTTGCTAGCATCCCTAATGATGACAATAGCAGTAGCAGCCTGTCACCTGCCGCCCACGATACCAGCAGGCTGTCCAGTCACCACCCTCTGCAGGGTAAGGTGATGGAGGCAGCTAGGAAGCGTCAGGCATTGCTGGAGCAACTGGTGGACCCTTCACAGATTGCTGAGTGGCTGGTTGCTGCAAAGACACAGGGTGTTATGGTGGTAGACGTCAGGGGTCGAGCTGGCTTTACTGACTATTTCATTCTTGCCACTGGCATGAGTCAGCGCCATGTGTCAGCATCAGCTGAGGCAGTGAGATGGCAGCTGAAGAGCAAAGCCAAGTCGCTGCAGGCACCCTCAACAGGTCAGACTGCTGCAGCTCTTGAACTGCCAGCTCTGGAGGTAGTGGGTGATGGTGCATCAGACTGGGTAGCACTGGATGCAGGCAAGGTGGTGGTCCACATATTCACAGAGCGTGCTCGAGCATACTATGATATTGAGTCCCTGTGGGCTCAGCCAGGCAAAGTCACCCAGTACAAGGCCACAGGGGAGTACCTGACTAAGGACAGTATTCAAGCAGCATAG
>Cz.scaffold1.19	cytochrome C oxidase subunit II [chlorella zofingiensis]
ATGCAGAGTGCACAAGCACAACAGGTGCAACCGCAGATGCTGTGTTTTGAGGCTGCACGTAGATCCGTGAGTCCGTTGATAGACCCTGGGCAAACAGCGACTACAATCCACCCCGTGGTACAGGCTGAGGCAGCCCAATATGTGTCCAGCCAATCAACAGTAGTGCAACAATGGTCTGCTGTCACCAAGTTTAAGGGCAAAAGTGGTGAAGTACTGCTTGTGCCAGATCATCAGGGTGGTGTGCAGCATGTGGTGGTTGGGCTGTCCTCCCTATCAGATGTTTGGGGGTATGCAGCACTGCCTGGTAAACTGCCACCAGGAGCATATGCACTGGCTGACGACAGTGATGGTAATGCACCACAGCTGGTCAACAAGGCAGTACTGGGCTGGATGTTAGGCTGTTACAAATTTGAGCGATACAAGTCAACTGACAAAGCCAGTGATGCTGATCAAGACAATGCGCAGACGCCCAGTGACGGTATAGCAGCAGCAGCAAAACCCATGCTGGTGTGGCCTGATGGGGCTGACAGGTCATCGCTGACAGCGCTGGCTCATGCGGTGTACTGGTGTCGTGACATGATCACCACACCTGCTGAAGACATGGGACCACAGCACCTGGAGGCTGAGGCAGCAGCATTAGTAGCACACCATGAGGGGGCGGTGTTGCACACCATCACTGGTGATGACTTGTTGAAGGAGAACTACCCTGCTGTGCACACTGTGGGGCGAGCCAGTGCGCGGCCTCCTGTGTTTATTGACATCAGTTGGCAACCCTCAGGGGCTGCTGCTGGTGACTCATCCTCATTACCCCTTATTGCCCTGGTGGGGAAGGGGGTGTGCTTCGATTCAGGGGGGCTAGACATCAAGACAGCAGCTGGCATGAAACTGATGAAAAAGGACATGGGTGGCGCTGCATTGATGTTGTCATTGGCACACGTCATGATGAGTCATCGACTGCCGGTCCGCCTGCGAGTGCTGGTGCCTGCTGTGGAGAATGCCATCAGTGGCAATGCTTACAGGCCATTGGATGTGCTCAGGACAAGGGCGGGTATCAGTGTGGAGAATGGTAACACAGATGCTGAAGGTCGTTTGATACTGTCTGATGCCCTGTATGAAGCTGCTTCTGACCGCCCTGACCTGCTGATTGATGCCGCCACCCTGACAGGAGCAGCACGAGCAGCACTGGGGCCTGAGCTGCCTGCGGTGTTCAGCACAGCGGAGGATGTGTGGACAGGTCTCCTGTCTGCGTCTGAGAAGGAGTGTGATCCGCTGTGGCGCATGCCGCTGTACGCGGGGTACAGGAAGATGTTGGATAGCAAAGTGGCTGACATCAGCAGTACAGGAGCTGAACTAGGTCAGGCGGGTGCTGTGGTGGCAGCACTGTTCTTGAAGGAGTTCACACAAGATGTGCCTCGTTGGGTGCACATTGATACTGGTGGTTATGTGTCTGGTAGTTCTGTTGGTCCGGGCAAACCGGAGGGTGGGGAGGCACTAGGACTGCGAGCACTGTGGAGCTTCATTAAAACAAGATATGCAGGTGGCAGTACATAG
>Cz.scaffold1.20	pridicted protein [chlorella zofingiensis]
ATGGATTGCCTATACCCAGCTGGCAAGTTGGGTGCTGAGCAGATAACTGCTGAGCAGTGTGGTTCCAAGTGCAGCAACAACATTGCATTGTCCATCACCGACCTCAGTAAAGAGCCAGCCAAAGGGTTACTGCATGTTGTGAATCACGTGCAAAGCTCGGTCCCCTCCCTGATTGAGCTCAGAAAGGAAGTGCAGACTGCACACGTACAGCTGAGGGAAGTTGTCGACAATTTCAAGGATATCAACCAAGGCATTACCAGCACTTCTGGGCCGTGCACGCAGCAGGAACTGCAGCGGCTGGCACATAGCATACAGCAAGTGGGTACGTTGTCGCCGCCTGTTGCTGAGACCGCTGATGACACTGTACAGGCAAAACCCAGTAGTGCAGCATCCTATGTGTCAGCACTGCAGGAAGCTGCACTGCATGGCAATGTCATGGGGTACAAGCTGTGGTGA
>Cz.scaffold1.1	PREDICTED: translation initiation factor IF-2, mitochondrial [chlorella zofingiensis]
ATGGCAGCTACAGGCGTGTGCAGGCCAGTGCGGCACGCTGGCATGCGTACGTTCCCTGACGGCAGGCTGCCTGGGCATGCAGACAGGACCAGCGTTGCAGGTCAAGCTGTGGCATCTAGCACCTATCAGCAGACGAAGTGGAACACGTTTCACACTACAGCTCCATCTCATGTGGAGACAGCATATAGTATCTCTGCAGAAGCAGCCCAACTTGCTGAGTTCAGACAAGCGCTGAGTGTCCAGGAATTGTCAAATTGCATTCCGAGGGTACCCGACCTTGCACCAGTTAGAAGGACTCCGGAAAGTCATGGTCAGCGTCATCCAAGGCTGTACGAGCGGAAGGCAAAGCTGCCGAGCACGGCTGCTGATGCCATTCAACATCATGCTGCACCTCAGACCAAAACCATGCCAGACTTGCAGTCCGCTTTGCAGGCATTGAATGCAGGCACAAGACACTCGCCAGCTGCTGCAATAAACAGTCCGGCAGTTGCACTGAATGCAACGCCGGCTGCAGCCACGCCTCAGGATCATGTGCAGCCAGTGCCGCTGCCTATTGAGCAGGAAATGCCAGCAGCAGCAGCACCACCACCAGCACCATCAACATGTTCAACACCCAGCACTGCAGCTTCGTCTTTGGCCCTTGAGCTTGCAAGGCTACAGGCCATGTCAAATGGAATGTTGTCATCATCATCCTCATTACCACCACCACCATCCCCACCTGGGACCTCAGCATCAGCTGCACCCTCCCCAGCAAATGCAGACGACCCACAGCAGCTGAGTAAGCTGCAGTCTGCTGCTGAACAGCATGCAGCAGCACCACAAATGCAATCACTGGCAACACCTTCAGCAGTTACTCCCATGCAAACTGAGGTAGCTCAGGACATACAGGCCCGGAGGGTGGCAACAGGGTTTACTGATGAGCGGACCCACACCCAGCCAAGCCCTGGCACCCCAGCAGAGCAGCAGACAGCCAGCAACCATCAGCAGGTACATGCTGTTGCCAATGCAGCACTGGAAGCGCAGCCGTCATCACCAGCCAGCATAGGGCAGCACTTAACACAACTGTCACGTACGGCATCCTCACATCTGAACCAGCCACAGCAATCGTGGCAGCATCAGGCCATGAACCCTGCTGGTGTTGCTCATCAGCTTGCCAACAAGGCAGTACTTGGTGGGCCTCGTAAGCAGCAGCTGCGCAGTGTGCTGGATCCAGACATGTTCAAAGCAGCCGTTCAGCAGAAGGCAGTAGCTGGTACCACAAAGCAAGATGCAAATAGTCCAGTGCTGCAGCCTCTTCGGACGCGCCAATATCAGCAGCAGATACAGCAGGCAGATGCCTTACCAGCCATGCACAATGACACAGATCCTTTATTCACCACTGTGCGTGGCAGCCAGCCAGGTACGGCTGAACCTCCAGCTCACGCAAACAACCATGCTATCATTACTCTGCAGGGCTTCCTGAAAAGCATAAGAGCATCAGCACCAGCCAAGCAGCAGCAGCAAGTTTTGGCCGCTGATAGCAGCCACTTGTCTGCAGAGCAGCTTGATGCCTCGTCCAGCAACACTCCATTGATGAGTGTCCTAAAACAGGTGCAACAACCAGGCGAAAAACATACCACCAGCAGTCCATTAAAGCAGATGCTTGAACAGCTGCCTGGGAGCACTGCAGCAAGGAGTGATGTAGCAATGAGCGATGCAGCAGAGACGAAGCTGGGTAATACTGTGCAAAGCTTGGAGGACACTGCTGAGCAGCATGAAGCCAGGAAGCATCAGGTACTAGCTGATGGCAAGCAGCAAGCAGTCCAGGTTGAGGAGCAGCATGCTGCAGCTGTTGCGGGCGGGCTGCATGAACCTGGTGCTGCAGAGCAGCAGCAGCAGCAGCAGCAGCAGCATCAAGGGCAGGTGCTCAAGCAAAACCAGCAGCAGATAGTTGTGCAGCCTGCAGAAGACGTGTCTTCAGCTATCGGCACCAGCAATCAACAGCGTCATCAGGCTCAGCAACAGCAGCATAAACAGCAGCATGATATGCCCGTTAAAGAACAGCAGCAGCAACACAAAGGACTCTCAGTTGCTACTGTTTTGGGGCAAGTGCAGGAACTGCAATCACAAATGAAGCACCTTGAGGAGTTGTTCAGCAGGAGACAACATATGATTCAACGCCCTGGAGTAGTTGATGATGATGCAGGCAGAAGGCTGACGAAATTAAGACAGCTGCAGGAGCTGTTTGCTAGCCTGAACACGGATCTGCTACATAGGCTGCAGCATGAATCAGAGCGCACCCAATTTATTGAGCAGCTTGCGACACAGGCAAGTGTCACCAGTGCAGCCACTGGCATGAGCCCTCAAGTGGAGAGTCTCGCTGACCAGTTCCAGGCTTTGTTGCAGCTGAAGCACAAACGCAAGCAGCATCGACAGCTTGCTGTGCCTCTGCTGCAGCATCTGATGGTTCCTGCTGCGCATAGTTCACCTGACTCTGCAGCTTTGTTTCACGACTGTCAGTTGTGGTTGGAAGAATTGAGAAGTTTGAAGACAGAAAGAAATCGTTTGAAAAAGTGGTGCTTCAAGTCGCAAGGGGACCCTCATGTGTCAGACTACAAGCGACAAAAGATCGAAGACCGCTTGACAAAGCTGAAGCAGCTGTTTGGTGCTTTAGAAGCCCAAACCATGAGGCAGTACTTGCCTAGTGAGAAGAACACGGTGGATCTTAGTATAGTGCAACAGCTTGTGTCACAGGTCTCAAGGGCAAGTTCAGCACCTCCACCCCATGTACAGCAAGTTGCTCAGCAGTTCCAAGCACTGCTGCAGCACAAGCGGCAGTCTGCATCAAGCAGCCACCTGGAGGCACATGAAGTACAAAATCAGCTGCAAGCTGTGGGGCAGCAGCAGCAACAGGCGCCCTCTCCGCACCTGTTGTCATTCTTCCAGCAGTTGCTACCAGCCACTCCACCTGAATGTGCTGAGTCTAGTCAGGCATCATCTTTGGTGGACATGCTTCAGGAGCTGCAGTCAAGGCATACAAAGCCAGAAAGTGCACCTGATGCACAACTGCAGGCAAACCTAGTGCAGCAGCAGCCATTACACAACCAACGGCGCAGCTTGGTTGATATCATGCGCAGCCTTGAACAAGCCAAACAACAGCAGCCACAAGAGGAGCAGGCACAGCAACAGCAGCCACAACAACAGCAACCACAGCAGCAGGCACAACAGCAGCAACCACAGCAGGCACTACAGCAGCAACGTGACCAGCCACAGCAGCAACTACAGCACCCACAACAGCAGCATGTGCCGCTGGCACCGTCTGCTGAGACGCCCATGAGCCACTTAGCTGAGCCGTCAGACACATTGCCTGATGCATCAGTAGGCAGCACAACACCGCAGCTTACCCCACAGCCTGCTGTAACATCCTCTAGCAAAGGTGCCTCCCTTGATGCTGTGGGTGAGCACAAAGACATACCGAGGTCGTCCAGGTCACCACGTGAACTCAAGGTGATTATGACACACCCTATCCAAGATGTGCTAGCAGGACTCCAGCCACAGCAGTCAGCACCAACCACCAGAGCAAGCCAGCCAGCAGAACCTACGCCTAGTTTTGAAGGCACACCAGTGGCACCATCCCCTACAGGAACAGTTGGCTTGGCTGACTTTCTAAACGACTTCAAGCGCTCTGTGCCACCCTTTGAGCTGGATGGTAAACCGGGGCAGCTGCTGAGTATCTTGGATAAGGCCGACCAGTCAATACAGACATCTTTGTTAGACTCAGAGTCGGCAGCTGCACTGGCGAGTGACAAGGTGAACATCAGTAACAAGGGTCATGGGGTGCCGAAGCTTGCTGCTCAGCCTGAACCTATAATGCAGGCAAGTAAGGCAAGCAACCAACAACCACCCCAGCTGGATGTGCAGTCACGCCAGCAGCAGCAGCGGCAACAACAGCAGCACCCACAACAACAGCAACAGCAGCAGCAGCAACAGCAGCCACATAATACCCCGCAGCAGCACACTGGTCAGCAGAGGATGCAGCAGTTTGAACAACCGAAGCCTGCGGTGACTAAGGATGACATGGCTCAACAGCTGGAGGACAACAACCTACAAGCGGTGGCCAGTTACCAGGACTATGAGATGGAGTTGTTAATGGGACGTTCTGAGCGGGCTTCTGACCACGCCAGCAAGATGTTGTGGGAGAGGTTGAGAGTGGTTGAGGAGTCTGAGGATGAGGGCAGTAGCAGCAGCTTGGAGGTCATGGATGATGTGAGAAGTGATCACAGCAGCAGGAAGAAGAACAGGAAGCAGGAGGCCAAAGCAGCAGCACAGCCAGCAGCCAAGGTGAACAAGAAGCCAGCAGTCGACAAGAAAAAGAAAGCTTCTGGTTCATCACAAGACGTCAACAGATGGGCCAGCAAACTGCAAGCGCTGCAAGCTGCACAGTCCAACAAGGATGCATCCACCTCACAAAACACACAGCTTGCTCAACAGGAGCTGACATCAGCACAGCAAGTGTTGTCACCAGCAGCAGCGGCAGCAGGTGATGATGATGATTCTCACCATCATCACCAAGCAGTACAGCCGTCTGGCCCATCACAACCCGTTGAGGTGGTACTGCCTGCGCAATGTTCGGTGCGTCAGCTTGCTGGTCTGTTGGGCACTAATGTGGAGAACCTGGAGACTGTGCTGCAGTCACTGGGGGATAACATCAGATCAGGCGAGGATAGTGTATCTCTGGAGAGTGCTGAACTAGCTGCTTTGGAGTATGGGCGTGTGGTCATCAGGTCAGAGGCCGATGCCTTCTCCAGCGCAGCCGCGGTACCCAGGCCTCCAGTGGTGACTGTCATGGGTCATGTGGATCACGGCAAGACCAGTCTGCTGGATGCATTGAGGAACACAGCTGTGGCAGCATCAGAGGCTGGAGGCATTACACAACACATTGGTGCCTTTGAGGTCAGGCTGCCTGGCAGTGGCTCCCGTATCACCTTCCTAGATACTCCTGGTCATGCTGCGTTTGGTGCCATGAGAGCAAGAGGCGCCGCAGCAACAGATGTGGTGGTACTGGCTGTAGCAGCTGATGATGGTGTGGAGCCTCAGACGAGGGAGGCTATAGCACATGCTAGGGCTGCTGACTGTCCCATCGTGGTCGCCATTACTAAGTGTGACCTGCCTGGGGCTAATGCTGACAAGGTAAAGCATGAGCTGCTGGCTGAAGGCATTGAGCTTGAGGAGTTTGGTGGTAGTGTGCAATGCATTGAGACTTCAGCACGCACGGGAGCTGGTCTACAGGACTTAGAGGAGGCACTGCTGCTGCAAGCTGAGGTCATGGAACTCACAGCACCCAGGTCATGTCCGGCATCAGCTGTGGTGGTGGAAGCCCAGATGGAGAAGGGGTTGGGACCTGTGGCCACAGTCATTGTCAAGGCTGGTGAACTGCGTGTGGGTGACCCTCTCGTGGTCGGCACAGAGTATGGTAAAGTGCGCATACTGAGGGACAGCAGAGGCCGGGCGTTAGATGTGGCCCTCCCCGGGCAACATGCTCTGGTGTCTGGGTTCAGAGGATTACCTGCTGCTGGGGATGAAGTGACTGTGACCATCAGTGAAGACCGTGCCAGCAAGATAGCAAGAGCACGGCTGGAGCGTTCAGAGGAGTTCCGACGCAGTCAGCTGGCCAAGGCACAATATGAGGCAGCCAAGAAACATAGGCAGAGACAGGAGCAGGAGTACAAGAGGCGTCAGATGCTGAAGCAGCGCATTCGTGAGCTCAAAGCAGGCAACAAAGTGCGCCACCAAACTGAACTACGTGACATGTATGCTGGTCTGGCTGAGCTCCAGGAACAGTCTGGCAAGACAACAATAGGGTCCTCTTCCGCACCCACTGGGACTGCTGATGTCGAGACATCAGCTGGTGCTGACCAGCAGCAAGCAGCCGCAGCAGCTGATGACGCAGAGACCACCAGCGACATCATGCCTGCAGATGTACCTGTTGTGAACATACTCATCAAAGCAGATGTGCAGGGGTCTCTTGAAGCTGTTCGTGATGCTGTACTGGCATTGTCGGGGCCTCATGCGGCTGTGAAGGTGGTGTATGGAGGCGTGGGACCCGTGACAGCTTCAGATGTCAACCTTGCACTTACCACAGGCGCCAAGCTGGTGGCATTTAATCTGTCAGCGCCTGCTCCTGAAGTAGACGGGCAGCTGAAGCTACATCGCCTACAGTTAATGAACCACAAAGTGATATACCATCTATTGGATGAGATCAGCGCCTGCTTGGAAGGTGCTGCTGAACCAGAGATGATACAAGAGGTCGTGGGCACAGCCTCAGTGGTGCAGGTGTTCCCACTGCTCAAACACAGCAAGGAGGCGGGTAAAGTTGCTGGCTGTCGCGTGCTTGATGGCAGTATTCAGCGATCTGGGACTCTGTTTAGGGTCCGGCGAGGCAATGATGTTGTGTTTGAAGGGCGATGCACGAGCTTGAGACGTCACAAGTTGGATGTGGATGCAGTTGGCAAGTCTAACGAATGTGGCATTGTGCTAAATGATGGCACAGTTGCAGAGCTTCAGCCAGGCGATGTGATTCAGTGCATAGAAGTTAGATCGAAGCGTTCCTGA
>Cz.scaffold1.21	predicted protein, partial [chlorella zofingiensis]
ATGAATCTCAAAGCACCGGTCTACTGCCGTCGTTGCTGTCCTACAGCTGCAGCGTGGCCTGTTCAGCATGCCAATTTCCGGACGCCGCACCCTTGCCAACCATCAGCCCACCACAGTTGCTTCTGGAGCACCACACACAGGCATACGACTGAACGTGGGGCTCATGGATGGTCTGCCAGCAACAATGTGGCGGTGTTGCAAGACAGCCATATTGCACACAGTGCCAGACCGAGCCAGTCATCTGCATCATCAAATGATGAGCTGTTGCTGTTGCTACACCTCTTGCCCACCTCAGTACAGAACAGTCTCATCCAACATCCACAGTTAACAGAGCTGGTGGAGGTGGTGATGGACCTGGGTCGACCACCCTTTGCCAGGTTTGCCAGCAGCAGGGGTGATGTACAGCTGGTGGAAGAGTGTGTGACAGCGCAGCAGCTGCAACAGGCAGTACAGCAGGTTGGTAGCTTTGACTGTGACAACCGAGCTGGCATCAATGGCACACTGCACCGTATCAGCGCCATTCGCAACCGCAGTGGTGGTGTGGTGGGCCTGACATGTCGAGTGGGGCGTGCACTGGCGGGAGCAGCAGACCTCATCACAGAACTGGTCAGGGAAGGCATGTCAGTGCTACTGCTGGGAAAACCAGGTGTCGGCAAAACCACAGCGGTTCGTGACATCTGCCGTGTGTTGGCTGATGATTGCCATCGCAGCGTTGTGATTGTAGACACCAGTAATGAGATAGGCGGTGGGGGAGATGTTCCTCATGAGGGTATTGGTGGTGCAAGGAGAATGCAGGTGCCTGATCCTTCTGATCAGCATGCAGTGATGATTGAAGCAGTTGAGAATCACACACCTCAGTGTGTGGTCATTGATGAGATTGGCTGTAGCGCAGAGTGTGATGCTGCCAGAACCATAGCACAGCGTGGTGTACAGCTGGTAGCTACAGCCCATGGAGAGAGCCTGCAACAGCTGATCAAGAATCCAGCACTGAATGATTTGATAGGTGGTATCACAACGGTCACTCTGGGTGACGAGACTGCTAAGCAGCGGCCAGGTGGTGCTAAGACTGTGCTGCAGCGTGCTGCCCCACCCACCTTTGATGTGGTGGTAGAGATGATGACCAGGCACAGCTGGCGGGTACATGAGGATGTAGCAACAGCAGTAGACAGACTATTGGAAGGTAAAGACCTAGCTGTGCATGTGCGTGAAAGAGATCCTGGCAGTGGCAAAGTAAGACACCTGCAACTACAGGGTGCCCAGCGAGCTATCATGGCAGCAGGTGTGACTGAAACAACTGAGTGGTGGGTGGATCAGTATGGACAAACCGTAATGACGAACATGCAGCAGCAGCAAAATGTCACGATGCATAACATCAGCCAACTGCAAGCTGCTGTGGCTAATGAGAATGGGCCTGTATACGAGTCCGCACAGGAAGCCGGAAGACAACAGCAAACACGAATCATTGCTACAGATGATGCCAAAATAAGCAGTGACAGTAGCGCAGATTTGTGGCAACAAACTAGCAATGTCAGCTCATACACTGCTCCTGGTAGCAGGCGTACCCCCAGCCTCAGACGGCAGACATTGTTTGATGCGTTTCCTGTTGCCTCGCCTGATGGTGCCGCTGGTCATCAAGCTGCCTGTGAACCCTGGATTAGTAATGACAGCAAGACAGATGGCACTAGCTTACATACCATGATCACAGCAGATGCATCAAGCAGTCCATATCACGACAACATTGGCAGCCACGTCAGCAGCAGCACAAGGGCCAGCAGCATAGAACAATGGCTTGATCCACTACATGAGATGTCTTCTACAGTCAATTTGTCACAGCGCAATCCTCTGCGTGTGCATTTGCTTCTGGGGGAGCGCAGCAAACAACGGGTATGGAACACCATACAGCTGTGGGACCCCAACCAGCGTGTGGTGCTGCATGATGGCCGGCCGGATGGCGCAGATGTGATTGTGGTTAGTAAGACCAGACTGAAGACAGATGCCAAGGTGCGCCGTATTGTGTTACGTCACCAGGACACAACACCCATTCTCTCCATCAAGTCCACAGCACAGTCAGCACTGCAGAAGGCACTGGCAGCACCACTTGGGCTCAGCACAACATCAGCTACCACTACAGCAGACCATGACATGAGGCACAGCGCGGACAGCAGCAGCAGCAGCTCCTGCAGTGCTTCAGGCGACGTTGAAGGCCAGGAGCAGTACAGCAGCCCTACTCCTGCCACTGGAGTGACCCTTAAGCAACACTTGTACCAGGAAGCAGGCAGCAAACCTGAAGTCATCAGTGAGGACCATATCAGCGATGCTGCAGCCGTTGCCAGCAATCAGTTGGGTGTGATTGAACCAACATTAGAGCAGGGGCAATGGCAGTACCCGGGAGATGAGTATGCAGATGCACTGGAATCATTGGTGCGATGTCAAGGACGATACCACCCTATTGACAGGTGGCTGGCAGGTCAGCTGTTGGCGGAGGTGTGTTCAGAGCTAGCAGCTGGTGCAATCAGCCCAGAAGGCATTGCCAAATGCATGTGGGCACTGGGTTTTGTGAGACAGCGAGAGAGGTTTGTGTCAGGGAATGGACACGCACTGGATCAGTTGCTAGCAAGTTGTGAGACCTGCTGGGATGCCTTCACGCCACAGCAGTTGCTTAAGCTGGCAACTGGTGGCATGGCCCTGTCAAAGACAAGCAGTTGGAAGCCAAGTGAAGGTTGGGTGCAAGGGTTGGAGTGTGCAGTAGTAAAGCATATGGACAGGTACCAGCCATGTACTGGCCGTCCCACGTCCCCACGTGTAACCGACAATGAGGTACCAGAGATATTGTCGGAGGAGGCCCCACTGCACCTCGCTGAATGGGGCAAGAAGTATGGCAGCATATATAAGATCAGAACCTTGTGGAAATGGGCCGTGGTGGTGTTAGACCCCGCTATAGCAGGAGCTCTGCTGCGTAAAGGTGCCTTTTATGCACCTAAATCACGAGCCATCTACAAGGGAATGGAGTCATTGTCAGAGCCACGTATCATGAATATGCTGACAGCACCTGATGCTGAGTACTGGAAAGCACTCAGGACGGCATGGATGGCATGCTTCACATCAACAAACCTCAAACGCGTGTTTCCTGTGGTGGTTGACCTTTGTCACCGTATGGTGCACAAGTTGCAAGCCCTGAGCCCTGATGAACAGGTTGACCTGGCCAATGTTTCGGACCGCATCACTCTTGATGTGATTGGTTATGTGAGTTATGCGCGGGAGTTTGGAGCTGTTGACACAAATCAGAACGAGTATATGCGCCTGGTGTCTGGTATGTTGCGCATCTGTCATGAGGACATGGCTCATCCGCTCGCCAAGATCACCAGGCGAGTACCCAGCGCAGACAAGCAGGTGATGGCAGCTTGGAATGCCATCAATACCCAGTATGCACAGCAAGCGATGTCAGACCCACCACCTGATTACACACTGGCAGGTCAGCTGGTGCATGTCACAAACCCTGTCACCAACAAACATCTCAGTCTAGATGAATTGAAGGCTGAGCTTGCACTGGCTACACTGGCTGGGTTTGAGACGACATCAAACGGCATCACATGGATCATGGCTATGCTGCTGACCCACCCTGACGCCTTGAACAAGCTGGAACAGGAGTTAGACCAAGCTGGGTTATTGGTCACATCTGACCGGCCCCAGCCACGCTTGTTCGACTGGTCTGATCTTGGTCGTCTGCCCTACTTGAATGCCGTCATTAAAGAGGGATTGCGCTTGTTCAGCCCTGCAGCTACCGGGTCATGGCGGCTGACTGATAAGCACCTGGACATCAACGGACTCAAGCTACCAAAGGGCACAGCAGTTGGCTTTCCTTGGTTTGCTTATGGTCACAATGCAGCTGTGTATGGACCTGATGTAGAGCAGTTCACACCAGACAGGTGGATGGATGAGGGTGCCAGCACTGCTTGGGGGGCGGATGGGGACAGTACTGACACAGCTGCTGATAGCACCGTGTATGAATCCAAGGGCAAGGTGCCGGATCCTTGGACCTTTGCTGTGGGCCCTCGGGATTGTGCTGGACAGGCACTGGCACGCATTGAACTGCAGGTGGTGGTGGCCATGTTGGTCAGCCACTTACGTCTGCAGCTATGTCCGTCAGTGGGCGGCTTGAAGGGTGTACTACAACGCAGGATGTACCATGTGACATTGCAAGCCAGGGGGGGCCTGCCCGTGACAGTGCAGTCAAAGTGA
>Cz.scaffold1.17	mitochondrial substrate carrier [chlorella zofingiensis]
ATGGATGAAGACAAAAAGCAACGGATAGCTGCCGTCAGTCCCGTAGTGAAGGGCTTTGCAGGGTCTATGGGTGGCGTGGTGGAAGCCTGCTGCCTTCAACCCATTGATGTCATTAAAACACGCCTGCAGCTGGACAGAGTTGGCAAGTATCATGGTATAGTCGATTGTGGTCGCCAGGTGGTTCGTGACGAAGGTACCCGAGCACTGTGGAAAGGCCTGACACCATTTGCAACACACCTGACACTCAAGTATGCGCTGCGCATGGGGTCAAACTCAGTGTATCAGGGCTTACTAAGAGACAGTGGCGGCAACCTCAGTGATGGGCGGCGAATGGCAGCTGGCTTCCTAGCTGGCATCACAGAGGCCTTAATAATTGTTACACCATTCGAAGTAATCAAAATCAGGTTACAACAACAAAAAGGCGTGCACAAAGATCAATTCAAATACAAGAACCCTATACACTGTGCTGCCACCATCGTGCGTGAGGAGGGTGTACGCGGCTTGTGGTCGGGTGCTGCCCCCACAGTGATGCGCAATGGCACCAACCAGATGTGCCTGTTCTGGGCCAAAAACAATGTTGATAAGATGTTGTGGCACAAGCATGAAGGGGATGGTAAACAACTAGCACCATGGCAGAGCATGGCAAGCGGCTTCCTGGCAGCATGTTTAGGACCTGTAGCAACAGGTCCATTCGATGTAGTGAAGACACGCCTTATGGCTCAATCAAAAAGCAGCGATGGTCCAAGATACAATGGGTTCTTTGATGCTTTAATCAAAATTCCACAACAAGAGGGGTTGCCAGCCATGTGGCGAGGACTGCTACCACGACTCATGAGGATACCCCCAGGACAAGCAATTGTGTGGGCTGTGAGTGATCAAATTACTGGCTACTTTGAAAGGCATGCAACAGCTAAGCGCAGCGGCCTTAACCAGCAGCCTGCTCCTGCTGGCTGA
>Cz.scaffold1.6	pridicted protein [chlorella zofingiensis]
ATGGGAGTTTTGAGGAGTCAAGCTGATGTGGGTGACAAGCAGTATGCTGTGGTGCAGAGCACAGCACAGCTTCACATGCATGTGCTTGAGACTGGAACAGCGCACAATAACGCAGGTGGTGGGGGCAGTGCAGATGCTAAGCCCAGAGTCAATCTCAACCCTGCACAGCAACAAAAGCTCAAAGTGTCAAAAGCACAGCAGCGCAGAGATAAAGCGTATAAGCAGCTGCAGTGCAGGCAGCCAAATCCGGATGCTCCCCCTCCAGTGGTGCAGGTGGTTCATCCACCAGCATCAGAAGGTGGTGGCACGGCTGAAGGCAGCTGCTTGCGTCGCCTGCTGCAGCAGGCAGAACAACAGGGTGGCGATGTCCAACCAGCATAA
>Cz.scaffold1.10	Myb-related transcription factor [chlorella zofingiensis]
ATGGGCAGCCAGAATGCCCCGCCACCATGGTTCCTGACAGGCCAAGTGCTTCAGCAGCTACTGCCACCCCCTTCTGATGAGCAGCAGCAGCGCCATCAGCAGGTTTTGCTGGCAGCCCTGCAAACCAACCCAAGCTATGCAGCCGCAGCAGCAGCACACATATGGAGCCTTGCAAAAGCAGCGGATGAGCAGTATGTGCGTGCCCAGCAGTTGAAAGAGCAGGATGGTGGTTGCACGGCTTCCAGCTTTCCACGATATCCACAATATCTGCATGCGCCTGGGCACTCCTCCTCGCCTGGGGCCCCAACATCTGATGGCTTCTCCAATGTAGTGCAAGCCTACAACTGCATACACACAGCAGGCAATGCAGATGTCATCTCCAGCAACGGAGGCTCAGCTTGTCGACAGCAAAGCAAGGTGCTGGCCCAGCCTGCTGTTGTGCTCCGCCCCACACCCAAGCTGCCACCCCTGCACCTGGCCACTGGAGCATTCGCTGCATATCAGTCACCAGGCAAAACACACAACCAGCCATCCCCTGCCTTGGACAGCAAGCCCCTGGGACCTGCTGCCAAGCAGCATGCAGCAGAACAGGCTGCTGATAAGAACCAGCAGCAACAGCAACACCAGCAGGATCGCCCAGTACCTACCAATGACAAGTCAGCAACTAACCCCAGCAGTCAAAGCACAGGCACACAGCAAGGGGCTGGACTAAACCGCAGCGGCAGTGGCAGTGGCAGCGAGGAAGCCCCTCTGCATCAGCCAACCCTGATGATGACTAAGGCTGTAGCGGATGATGTCATGTTGCCACACAAGTGTCATGGCAAGCGCAGCAAACATGGCAAGACCCACCATCATCAGCACCATGTACATCACCACCACAGACACCATCACCACCATCACCATGATAACCATCAACATGCAAGCCATGACAAGGAGCATCCTGTTGCAGCTGCTGCTGGTGCTGGTGGTGACAGACAGGAGTCCCTCATGGCCCCTGGTGTGCAAGATGATGGAAGTGATGTCGGCAAGCACTTCAAACACAATGGCAAGAGTGAGCCATGTCAAGCAGCGTTTGAACAGGGTGGCGGCAGGCAAGCCAGCTCAGATGACATAGATGGTGAGGACAAGCTATCGCCTGTTAACACCGCTACAGCCAAGACGTCATGCTCTCGTGACATGCATGGGGACTTTGAAGGTGATGTGGTGCACCAACAGGAGGATGGTGAGCAGTACACTGACCACCACAACAGCAATGATGAAGAGCAGGGGGATACCACTGCAGATGATGATGATGATGATGATGATGATCATGGCAGGCACCAAGATGATGATCATGATGATCATAAGCATGTTGAGGACCATCCTGATGATGGTGATGATGATGATCAGCCTCACCCCAGCAGTCACACTGGTGCCTCCCACAGTGAAGGAGAGATGGAAGAAGATGCCGGTGCTGATGGTGGTGGTCATCAGTTGCATCATTACTCGCACGATCAGGCTGACAGCAGCCGGAAGCGTAAGCATAAGGATTTGAGCTGTAGCGAGCTGCCACCTATCATGGTGCCGGGTGCTACTGCCTATGCCTCCAATGGTTCTCTGCCTGATGAGTTGGGAGGTACTGGTGGCAGTAGCAGTCCTCATCAAGGGGAGGGTGGTGGATGCCACAAGCTTAGTAAGAGGGCGAGAATGGTGTGGTCTGGAGACTTGCACACCAAGTTCATGACAGCGGTGCACCGCCTTGGCATCAACAACGCAGTGCCAAAATGCATCTTAGCGCTCATGAATGTAGATGGCATGACTCGTGAGAATGTCGCCAGCCACCTCCAGAAGTACCGTCTTGCTCTAAAGAAGTTGGCGGGTGTGGGCGCTAATGATCCTATTCCTGATGCAAAGGTGGATGAGGTGCAGGCGATTGCCATGAAACAGCACCAGGAGAAACAGGAACAGATGGTTGCTCATCAACGCGAGCAAGCTCAAGCAGCTGCTCAACAACAGATCTGTGAGACACTGGCGATGTATGGCCTACATCAACAAGCCATGGCATCTGCTTATGGTCCTTATGCTGGTGCAGCAGGCATGATGCCACCCTACATGACTGGTATGGCACCAGCACCACCATCAGCAGCTGGAGCAGCATCATCACAACAAGCTGCAGCAGCAGCAGCTCAGCAACAGCAGCAGCACTCACCCACGTTAGCACCACACCAGTCGTCAACCCTGCTCAAGAATGCTACTGCTGCTATGGCTGCTGCTGCTAACTCCTACCCACCCTTATCAGCCATGTTGCACATGGGTGGTGGTGGTGGTGGTGCAGGTGGGTACCCTCTGCTACAGCCACCTCCTATGGCAGGACCACCAGGCGGCAGCATGCCACAGACAGCTGGGTCTATGTATTCCAATGGCCAAGCTCTGATGGGCTCTGCTGGTAACAACCCTTATCAGCAGTTGTCAGGGCTGATGGGGATGAACCCTGAACCCCTGACTGCTTCACAGGCATTCCAACAGCAACAAAGCAGGAATGCTAATGCCCTGGCTGCAGCTGCCTACCTGCAGTACCTGAATGCATACGCTCATGTGCCTGGGGCGCATGGCAGTAGCAGCTATGGTGCCATGGGGGGTAATGGTTTCCCAGGTTGTGTGGGTGGTGGGGGTGCTTGGGGGCCTGGGCTGCTACCTCCACCACCAGCACCACCTGTCAGTGGCGGCGGTCATGTTATGTCAGAACCTATGATCACATCATTGCCAGGCTTGCCTTTGTAA
>Cz.scaffold1.14	putative Protein BUD31 [chlorella zofingiensis]
ATGTCGTTGCGAAGAAAGCTGAAGAACAGACGTCCGCCAGAAGGTTGGGAGTTGATAGAAGAGGTGATCGAAGACTTTGAGCAGCAAATGAAAGAGGCAGTCAACGAAGAACACGATGGCAAGCGCAAAGCAGAACTGACATGGAAGATACACCGGCTACATTGGGAAAAGAACCGTTTCATATACGACCTGATGTATGTGCGTAAGGTCATGTCCAAAGAACTGTACGACTACCTGGTGCGAGAGAAAATAGCAGACGGTTCTTTGATTTCGAAATGGCGGAAGCCGGGGTACGAAATCCTGTGCTCCATGTTGGCCATTCAGAAAGGCAATCACAATTTTGGCACCACATCACACTGCCGGGTCCCCTTGCACTTGAGAGCAGCACAGCAGCGGGTGACACCTGATGTACAAACAGGCTGCATCAGCTGTTCATCTGGTGATGGTAAATTTGGAGGACCTATCTGGTGGAATACCCCCATGGAGGAGGATGCTGCGGGTGTTGATGAGAACAGAACCACCTGGGCTCAGAACCAGGAAGCAGCTACAGCTGATGCAGCAGGTGAGGGGCCATCCAGGAAGCGGCCTGCGCCTGTTGATGAGGATGAGGACATATCGCCAGAGGTTGCAAAACGGTTAGCAGCATTGAAAGGAGGCTTGGACTGA
>Cz.scaffold1.8	predicted protein [chlorella zofingiensis]
ATGGCAGCCAACGCAGTTCAGGCAAGGTTTGCCAAGTTTCTTGCCACCAAGCCTCGCATCATACTGGGATCAGCTTCAACCTCACGCAGAGTCATCATGGACCACCTTTCAAAAGCATTTGGTTTCAAGTATGATGTTGCAATAGCTGACATTGACGAGAAGGCCATCCGACATGTGCAGCCGGAAAGGCTGGTCTTGGACTTAGCGTATGCAAAGGCCGAGGCCATAATCAAAAAGCTAGCCCACGGACAGTCTGCAAGTGGCCACAACTGCTATCTAGTCACTTGTGATCAAGTTGTGGTACACGAGGGCAACATACTGGAAAAGCCTTCAACCATAGAAGAGGCCAAATCCTGGATCCAAGCATATGCCAAGAGCCCAGCATCAACAGTAGGCTCTGTGCTATGTACAAACTTAGCAACACATAAGCAATATCACAAGATTGAGAGGTGTTATATACACATACATGCACTTCCAGATGAAGTCATAGAACAGCTGATACAAGAAGGGGATATCATGCGATGTGCTGGTGGGTTGATGGTAGAACATCCTCTGGTTGTGCCATACATAAAGGCCATAGAAGGTACTCAAGACCAAGTTATGGGGTTGGGCCAAACAACAGTGATGGAGCTTCTGATGGAAGCGGCTGCAAACGGTCTCCAGTAG
>Cz.scaffold1.7	P-loop containing nucleoside triphosphate hydrolase protein [chlorella zofingiensis]
ATGGGTGGCACCAAGAACAGGGAGGACAAGATGAAGAAGGCCCACGTCTACAGCTCTGGTGCTGGTGGTGGTGGCTCAAAGGGGCCGGCTGTCATAGACAAAAGGAACCAGGAACAGCAGTGCCCATACTGCGACAGAACATTCAAACAGCAAAATCGTCTGAAGGATCACATCGCGAAGAAGCATCAAGATACACCAGAGGCTGCAGGGGATGCGGAAGACAGCAGCACCAGCAGTAGTGCTTTGCCTGTAGCTGCAGGAGCAGCGTTGCCAGCAGCAGCTGCCAGCACTGTCTCCACCACGGGAACCAGCAACACTGCAGCCAGCAGCAGCACTGCCAGTACCTCAAACAACAACAACAATGCCAACAACACCAGCAGCACCAGCGTCAAGCCTGGCGGCATGATGGATGTCAACAGTGCTGCAGGGTACTACAGCGAGAAGTCTCCAAAGCTGATATTGCATGAGTGGTGTTTGCGTCTCAAGAGGCCCAGGCCAAAATATAAAGCAGTGCCAGTCGAGGATGGCAAGTTCAGGTGTCGTGTCATACTACCTGATGTCAAAAAGCCAGGCACTGACAAGGACCTGCTGGTGTGGTTGTCAGATGCACATGGTGCTGACACAGAGGAGGAGGCAACCCAGGCAGGAGCTGTAGCAGCATTACATAAGCTGGCAGGTGACAGGAACCTGGAGTATATCTTGCCAGTCAGGTACAGAGCACTGTGGACTGCTCTTGGGGAAGAGGCTGTAGCACGTGCTGCTCGTGCTGCTCGTCAAGCTGAAGCTGCAGCATCACGTGAAGCCAGGGAAGCTGCAAGGAAGGCAGCTGCAGCACGCAGAGTACCGGCCACCGTCATCATGTCTGACAAACAAAGAAGCCTGGTGGAGGGCTTGATTAAAGACCTGCGGGGTGATGGACAGGGCATGAGTCAGGCCTATGATGATGATGATAATGACCTTGTTGACGGTTACCAGGATGGTAGCGAGGATGAACCTGATGAAAATGCTGACTCAGCATGGGGAGAATCGTTTGATGACTCAGCAGCAACTAAGTTGACAAGGCAACTGCAGGGGTTAGGGTTCACAGCCAGGGATGCAACAGCAGCTGTTAAGGCTGTCGCCAATCAGACAGGTTGTCAAGACAGTAGCAGTATGCTACAGTCAGCTCTGGATTGGTTGTGTATTCATGTACCTGAGGACAGGCTCCCAGCAGCCTTTGGACCAGGTGCATCTGGTAGGCCTGTGGGGGTAATGCGCCTACAAACTGCAGGGGGTGCTGCGTCTACCAAGACAACAGCTAATGGCACCAAGCCACAGGCAGCAACATTACTTAGGGATGATGATGGCAGCAATGGGGCACACATGGATGACCCACATGTTCAGGCCCTGTTGAAGTATGGGTACCCTGCTCGTTATGTAATAGCAGCACTGCAGGAGTCCCGGGGTGACCTTGCAGGTGCCCATGAGTTACTGTTTACTACGCTCAGGTCTGCTGCTGCTACTGCCCTGGGTGTGTCTGTGCCTGATGCTACAACCCTGGACGTCTCACCGCAGGCCCCAGGGGTTGCCGTCGACACTGACGCGTGTCTGACACAGCATGACAGTCTTACCCCTGTGGCTAATCCCATTTGGAGTGAGGAGCATGATGTGTTGGGTGCTATTTATGGTGATGACATCAGCTACCCAACAGCTTCCCACCTGGTGCTGTCATTGGAGTGCTCACAGGTGTCAGAACGCGTGAAGTTGCATGCTTGGCTGCCGCCTGGCAGCACCTACCCAGCAACTACACCCATCATTGCTGTTGAGTGTGACGCGCTGCCATGCAATGTGGTCTTAACCATGACGCATCAATTGACCATGCATGCGCTACAGCTGCTGGGTGATCCCATGGTGCATGACCTGGCTGTAGCACTGACAGACGCACTGGAGAGTCAACCCATTGACCAGGCTGTAGCAGCCCCTCCACCCTTTAACCAACCTCCTGCTGGTGTCAAAGGCTCTGGCAGTGCAGCTGTTGCAGATGTAGCAGACTATGATGATTTGGCTGGTAGCAGCGAGGCAACAGCTGCTGCTGCTGCTACAGCTGAGGCTATACTGCACAGAACTCCCAGCATGACAGGATTGGCTGCCAGCAACACATCAGTAGCGCAGCACCAGCACCAGCATCGGCAGCAGCAGCGGTATACACGTCCGTCAAGGAGCATTGAAGATGTTGTGGCTGAGAGCAGGAGGCTGTTGCATGAACAAGAGAAGTCGCAGGCCAGCACATCTCACTCCGCTATGCGTGCGACACGTCAACGACTGCCAGCTCATGATAAACGAGCAGACATCCTACAGGCTGTATCAACCAACCAGGTATTAGTCATATGCGGTGCTACCGGCTGCGGCAAATCCACTCAGGTGCCTCAGTACATCTTGGAACAGGCTGTAGCAGCTGGCCAGGGTGGCAGCTGTAGCATCATTGTTACTCAACCCAGGCGTATTGCTGCTATTGGCCTAGCCAACCGTGTGGCTGAGGAGAGGGGGGAGCAGGTTGGTGGTGTCGTGGGCTACAGTGTGAGGCTGGACAGTAAGTCATCACCCAGGACAAGACTGCTGTTCTGCACCACAGGAGTGCTGCTGCGGCGGCTGATGAATGATCCCGCACTGACTGGTGTGACTCACATTGTATTGGATGAGGTGCACGAGAGGGGGCTGGAGTCTGATCTGCTGCTACTGCTGCTGAAGCGCATGCTTGCACACAAAGCTGCTGCAGCTGCAACAGTTCGTACTACAAATACAGCTGCACCACCCAAGCTGCTGCTCATGTCTGCTACTGCTGACGCTGACCTGTTTGCCAACTACTTCAAATCAGCTACTGCCAGCAGCTGTAGTGCCAGCAGTGTTGCGTCAGGTCCTGTTGGGCCTTGCAGTGCTGTTGGGGTTTTAACCATACCAGGGGTTACTCATCCTGTGAGGAAACTGTGGCTTGAGGATGTCCTGCACAGCACTGGCTTTACGGTTGGCAGGAACTCCAAGTGGGCTGGCAAGCGTCCACCACAAGCGAGGTCGGATGCGAGCAGCAACAACTCATCATCCGTTGCACAACCCTTAAAGCAAGGTCTTGATGCTGCGGCCACCAAAAATGATAATGACACTGATGAGGATTGGGAGAGCAATGAAATTGGCCACTTCAATGGATCAAGATTGACTAATATAGAGGATGGACAGACATCCCAGCCTGCTAGCAGCAACACACCCCGTGATGAACATCACAACACTCCTGCTGTCAGCTACAGCCCAGCAGTTGCCAGCAGTATAGAGAACATGGACATGTCTGTCATCAATTATGAACTGATTGAGGCTCTGGTCATTCATGTAGTGGGTCAGCAGTTGAAGGGAGGTGCACAGGCCTTGCTACAGGGTTGGCAAGGTTTGCGGTCTTACACCCCAAATGGCAGCAGCGATGACTCCAATGCTATCCTGATCTTCATGCCTGGAGCACCAGAGATTGACAGGCTGGTGCGGCAGCTCAACAACAGCAGCAAACTGTCATCAGTGATCTCTGGCCATGCAGCTAGCCTGCGTGTGCTGCCCCTGCATGGCTCATTACCCCCAGCTGCACAGGCCAGGGTATTTGAGAGGGGTGGCAGGGGGGTGGTGAAGATTGTGGTCAGCACCAATGTAGCAGAGACAAGTGTGACCATCGATGACATCACATGTGTGATTGATACTGGGAAAGTTAAAGAGATGAGGTATGACACCAGTCGTGGCTTATCACGTCTAGTTGAAACCTGGGTCAGTCAAGCAGCAGCAGCACAGCGGCTAGGACGTGCGGGACGTGTTCGACCAGGTGCCTGTTTCAGGCTGTACAGCAGGGCGAGCTGGGACACATTAGACGCCTACCAGGCAGCTGAAGTACTGAGGGTGTCGTTGCAACAGCTGTGTTTGACCACAAAAGCAGCTTTGACCAGCATGATGCAGACAGACAGTGCTGGAGGTGCTACAGCCACGCAGCAGCGGCCCTTGACCAGTGGCACAAGCAGCGGTACATCATCAGCTCATGATGTCACAGCTACAGTGCATGCTTCGTGCCGCTTAGTGGATGTGCTGAGTGGTTTGTTGACCAGCCCGCCAGTGGAGTCTGTCATTGATGCTGTTGAGAAGCTGATGAGCCTGGGCGCTCTGTGCCGGCTGGATGAGTCATTGACGGCTCTGGGTCGACACCTCATCACCATGCCCATGGAACCACGGCTGGCCAAGGCACTCATTTATGGCTGCATGCTCAGGTGCACCAGCCCGATGTTGACCATCACTGCTGCCCTGGCACATGGCCGCCCCGCCTTCACCAGCCCACCTGATGCACGTGATGAGGCAGAAGCAGCACGACGAGCCCTGGCACCAGCAGCATACGGGCAGCGCAGTGATCACTTGGCGCTGGTGGCAGCATACAATGGCTGGGAGGGGGTGCTGCGCAAACAGGGCAGACGAGGTGCAGCGGAGTTTGCAGGCAGGAACTACATCTCAGATCAGACCATGGATGCCATCCGAGCTGCGCGCATAGACTTTGCTACAACCCTGGCTGCTCTTGGCTTCCTGCCAGACTGGTATGTGAGTAATATGAGCGGTAACAGCAGCAGCAACAGCCACAGGAGGAAGGGAGGCAGCATGAGCCACATGCTGGATGCGGAGTCTCTGGATGCTGCTGCAACAGCTGCTGGGAGCCCAGATGAATACTCAAATAATGCCAGGGTTGTCAAGGGAGCACTGTGTGCAGGGTTTTACCCTCAGATTCTGCGTGTTGAGGCCCCTCCTGCCAAGTATCAAAAGGTGGATGGTGGCACTGCTCGTGTGGACCACACACCTCAGTCCCTGAGGCACTTTGAGCGCACCCTGGGCCGGGTGTTCATACACCCCAGCAGTGTGTGTTTCAGTGCTGGCAGCTACTCCTCTGGCTGGCTGCTGTACACGGAGATGGTGCAGACCAGTAAAGTGTATGTGCGGGAGGCCAGCATGGCACCACTGTATGCTCTGCTGCTGTTTGGAGGGGACCTGGATGTCCTCCATGAGCAAGGTTTGCTGATGTTGGATGGTTGGGCCAAGTTCAAGGCACCAGCACGCATTGGTGTGTTGGTGCGTGAGCTGAGGGGCGCGATTGATGCGCTGTTGGCGTCAAAGGTGGAACAGCCGGGATTACAACTGACTGGACATAGAGCTGTAGATGCGCTGCATGCTTTGCTAGCAACCGATGGCTTTTGA
>Cz.scaffold1.18	hypothetical protein VOLCADRAFT_66286 [chlorella zofingiensis]
ATGCTTAATTGCCTGGTCAAGAGTAGCGCCAGCAAATTTTGTCAGAGGAAGCTGGGTTCTGGCAGAACTATGGCAGATGTGAAGAGACATGTCGTGACAGGTCCCGCTGCCATCTCTCTACATGCTGATGCATCCAGCCACCCCATGCCCAGCACAAGCACCACCACAGCAACCACAGAGCTGAGGGGCATGCCAGACTTCAGTGCCATCAAAGGGATCTTGTTTGACATTGATGGAACACTTGCCAACAGCGATCCCTTGCATTTCAGAATGTTCCAGGAAATCTTGCTGGAGGCAGGGTTCAACAATGGGCTTCCCATTGATGATGAATTCTTCCGTGTCCACATTAGCGGGCGTCACAATCCGGACATAGGGGCTGACCTGTTCCCAGATTGGAGTGTGGAACAGCAAACGGCACTGTTGAATGATAAGGAGCAGCGCTTCAGGGATGCAGCAGGTGGCGGTCTTCAAGCCATGTCTGGTTTGCGCCAGTTCTTAACCTGGGTGGACACGAGAGGGTTGCCCAGTGTGGCAGTGACTAACGCGCCAAGAGACAATGCATACCTTATGATACGCGCTCTTGGTTTGAGTAATTACTTCAAGGCAGTAGTACTAGGAGAGGAGTGTGAAAGAGCTAAACCATACCCAGATCCTTATCAGAAAGGCTTAGCAGTGCTAGGTCTACAACCGCATGAGGCTATTGTTTTTGAGGATTCACCAGCAGGTGTGCGGGCAGGTGTTGCTGCTGGTGTACAAGTAGTGGGAGTGGCTAGTGGTCAATCAGAGGAGACACTCATGGCGGCAGGAGCCAGTGTGGTGGTGAAAGATTTTCAGGATCTTATAGACAAGGCAGGACTTGACAGTGGCAGCAACAGATAG
>Cz.scaffold1.25	hypothetical protein MNEG_11920 [chlorella zofingiensis]
GCCGTACTGTGGTCACATTCAAGGATTTGATTGGTGGGCCCGTGGCCGGTTGCATCTCAACTTCCAGGAAGCGGCAGTGGCAGGTCAAGAAGGTTGGCCCAGACCTCCTGAACCTCACATATGTTGACGATATTGAGACGCAGAAGGATTGTCCAACCTTCAGGAGGGAGGTGTTGGAGCAGTGGCTGCTGTACAAGGTGGTCAGCGGGTGTGTGTTGGATGCCAAACCATCTGGCTGTGTTAAGGGGGTGTCTACATGCCGTCCTTGCAAGCCAGGTTGGGTGACTGTATGGAACAGACCTGGTTACAACTGGCCTGATGGGGCCCCACTGGCTATTCCATACTGCTTCCCCAGGACATACACCTGCCCTTTGAGCGCAGTGCATTACAAGGGTTGCCGCTCTGGTTACTCTGTGAAGGCAGTGACAAGTGGCAGCAACGCAAGTGTAACATGCCAGGCCTGCGAGCCTCACACTTACAACTACGTGGTACCAGAGGATGTTTTTAGTAGCCTCAAAGCTGTGTGCAGGAAGTGTCCGGAGTACAATGAGGCTGTTGGGTATGCCAGCGCCAACTGTCATCGCTGCAAGGCAGGGTGGTACGCTGCCAACAAATTTGCCCCCCTGAATTGCACCCCCTGTCCACCTGGTTCAACCAGCCAGGAATATGATAACAGCAAGTGCACAAAGTGCCCTGGTGGATTTTATCAGGATCACACTGGCCAAACCAGTTGCAAGAAGTGCCCTACAGACTGGAAGTGTCTTGACAAGTTCCAGTATACGCCCTACCGGTGGGACAAGAGCGGGCACCCTCAGTGCTTATCACTCGATGGCAAGCAGTGCTGGAGAGATCCCAAGTTGCCCTGTGCTGAGAAGCTGAAGCAGATCAAGTCTTTGAGTTCCTCTGGCAAGCTCAAGGCTGTCACTTGTGGGCCAGAGCACAAGACGTTGTGGGGCACGGATGGCTACTCTCAGCAGGGCCATTGGTGCCCACTGACAAAACAAATCTTGTTGCAGCCAGGTCCTCCAAATGTGGGCGCTACCAAATGCACTGCCTGA
>Cz.scaffold1.24	hypothetical protein COCSUDRAFT_26470 [chlorella zofingiensis]
ATGCCATCTGAAGCACCAGCCGAAGTGCGGCTTCCCTTGGTCGAACTAGAACATGGAGATGAAACAGAGGAAAAGACCTCAACCTTCACGTCACATCAGAGAATGCCCTCGTTCTCAGAGCTGCAAAGTGCTGCCATCAACCCCAATAAGAAGGGTGTCCCCAAGCCAGACCCAAGTCTTGTACAAGGGGTGGAGCAGTTTGTACAGAGAATGCAGGGTGATCGGCCCATACACAGTGTGCTGGTCGCCAACAATGGTCTGGCAGCTGTCAAATTCATGCGCTGCATCAGATCCTGGTCATTCCAGCAGTTTGGGAATAACAAGGCCATTGCATTGGTGGCCATGGCGACACCAGAGGACATTCGCATCAATGCTGAGCATGTCACCCTGGCAGATCAGTTCATTGAGGTGCCAGGTGGCACAAACAATAACAATTATGCCAATGTGAAACTGATTGTCCAGATTGCAGAGCGTGCGGGTGTGGATGCAGTTTGGCCAGGATGGGGTCATGCCTCTGAGATTCCTGAGCTGCCTGCTTCACTGGCAGAGAAGGGCATTCGCTTCCTGGGCCCACCCTCCTTGGCGATGGCAGCACTAGGTGACAAGATTGGCTCTACCATTCTTGCCCAAGCAGCTGGTGTGCCCACACTACCCTGGAGTGGTTCTGGCGTTGCCATGGCCTTCACTGACTGCAAGGGTGTCATCCCGGAGGAGACCTACAAGAAGGCTTGTGTGCACAGCTTGGAAGAGGCGATTGAAGCATGTCAGAAGATTGGATACCCAATCATGCTCAAAGCATCATGGGGTGGTGGTGGTAAGGGTATCCGCAAGGTGCACAATGATGAGGAGGTCCAACAGGTGTTCAAGCAAATTCAAGGAGAGGTGCCTGGTTCCCCCATCTTTGCCATGAAGCTTGCTCCTGCCAGTCGGCATTTGGAGGTACAGCTGTTGGCAGACATGCATGGCAATGTATGCTCCCTGTTCACTCGTGACTGCAGTGTACAGCGCCGTCATCAGAAGATTGTGGAGGAGGGCCCAGCTGTAGCAGCTAGCCAGGAACTACTGCAGGACATGGAGAGATGTGCACGAGCCCTAGCACGCAGTGTTGGCTATGTTGGTGCAGCAACAGTGGAGTACTTGTACTGCATTGAGGAGCAGAAGTACTACTTCTTGGAGCTCAACCCCCGTCTACAGGTGGAGCATCCTGTGACCGAGGGCATCACAGGTGTAGATGTTCCCAGCTGTCAGCTAATGGTTGCCATGGGAATACCGCTGTGGCGCATTCCCAGTATCAGAGCAACCTATGGCATGGACACAAAGGGCACCAACCAGTTTGATATGGAGGAGCATTCTCAGAAGCTGCCTGATTGCCATGTGGTGGCTGTGCGTATCACCAGTGAGAATGCTAGTGATGGGTTCAAGCCGACTGCTGGTCGCATCTTTGAGCTGGTGTTTAAGCCTACACCTGAAGTGTGGGGGTACTTCTCAGTCAAGAGCGGGGGTGGCATTCATGAGTACTCAGATTCGCAGTTTGGTCATTTGTTTGCTCGAGGTGAAAATCGCGAAGCAGCCATACGAGCCATGGTGGTCGCTCTGCGTGATGTACGCGTGAGGGGTGAAGTGCACACCATCATTGATTACGCAGTGGACATGCTTCAGAGCGCAGACTTTGTGAACAATCAAATCCACACTGGCTGGTTAGATGCCCGCATTGCTGCCAAGATCAAGGCTGGCAGACCTCCCTGGCACCTGTGTGTTGTTGGTGGAGCTGTGGTGAGGGCTTATGAGGCCATCAGCAGCAAAGCAGCAGAGTACCTTGGATTCCTATCCAAGGGTCAACTGCCACCCCCAGATATCAGCTTGATCAACTTCCAAGATGACCTGGTGATTGAAGGGGTTAAATACCGTGTCAAGGTGCTGCGTAGAGGACCCACCACCTTCAACGTGGCTGTCAATGACAGCAATGTGGATGTAGTTGCCAGGAAGCTTGGTGATGGTGGCTTCCTGCTGCAGATTGATGGTGAGGCTTATGTGATGCACACTGAGGAGGAGGCACTGGGGACCCGCCTAGTGGTGGACACCCTGAGCTGCCTCATTGCCAAGGAGGCAGACCCCTCACGACTCATTGCGCTGTCACCAGGCAAGCTGGTGCGCATGCTGACCAGTGATGGTGAACACCTGGACAAGAACCAGCCCTATGCTGAAGTTGAAGTCATGAAGATGATGATGCCGTTGGTGACACCTGCTGCTGGAGTCATCCACTTCAATGTGTCTGAGGGCGCTGTGTTGAACTCTGGTGACCTCATTGCATGTATGGATCTGGATGATCCCTCAGCAGTGAAGAGGGCTGAGAACTTCACGGGTCAGCTGCCTGAGCTCGGCCCGCCTCAGGTGTACAGTGATCGTGTGGACCACAAGTTCACTCAAGCATTGAATGCAGCGAAGATGGTCATGGCAGGTTATGTTTACCCAATTGAGGAGATTCTGGATGAGCTGGTGTATTGCCTGGACCACCCTGCCCTCCCCCTGCTGCAATGGAATGAAGAGTTCTCGTTTGTGGAGAGCAGGCTGCCATCTGGCCTTGGTCAGAAGCTGGAGCAGGTGATAGAAGAGCATGACTCTCAACTCAGAGCCAGCTCTGAGTCAGATGCTGCTGAGAGGCCTGCTTGCGAGTTCCCTGGTAGAGCTCTCATCAAACTGCTCAGGGAGGCAGTGGCGGCTGCTCCCGCTGCTGAGCGTGCTATGCTGCAGACCAGCCTTGAGCCACTGATGCGTGTCGCTAAGGCTCATGCACGTGGTAAGGAGGAGTATGCTCGTTCTGTGGTGCATGACCTACTGGAGCAGTTTGCCATTGTAGAGGAGAAGTTCCAGCAAAGCAACGGCCTGACCACTGAGCAGGAGCTGATTGATTCACTGCGCAAGTCCTACTCCAACAACCACCAGGCTGTGTTGGACATGGTGGTCTCTCACCAGCACCTGCCAGAGAAGGTGGAACTGGTCAAGCGCATCCTGTCCACCATGGTGCTGCCCTCTCCTGTGCCGTACCGCTCAGTACTCAGGCGCTTTGCTGTACTGTCCAGCAAGGGCTGCGCTGAGGTGGCCCTGCGTGCACAACAGCTACTGGAAGACAGCCTGTTGGCAGATTTGCGTGCTGTAGTGGCACGTGCCCTATCCGGCCTCGACATGTTTGCTGATACAGATGGTCAGCTGCTGTCCCCTACCTCCGCAGCTGCTGCTGCTGTGATGTCTCCTTTCACCACACAACCCAGCGCACTTGACAGTGCTAGATCCTTCTTTGGTGGCCCAGGGGCTGTTGTACCGCGCAAGCAGACCATTCGTGAGGGCGTGTTCACTGGGTTGAACAGCTTGATGCACAACAGCCGCAGCGGCTCACCTACTCGTAACAGCAGCATTGGTGGCCCAATGGCACCCCATGTGGAGCACAAGATTGAGACATTGGTGGCTGCACCGGCAGCAGTGGAAGAGGCGTTAGCCTCGTTGATTGTGGACCATGAGGATCGTGCTCTGCAGTACCGTGCCCTGCTCACATATGTCAAGCGTATCTATCACCCTTTCCTGTTAGGGGAGCCTCGTGTGCAGGACGGCAAGGCTGGTATGATGACAGCTGTGTGGATCTACAATGAGCCCCGTCTTGCTAACACTCCACAGTACAGGCATCAGGCTGGTGCCTTCCTGGTGCTGCCAAACCTGTCAGAGCTCAGGAATGGCCTGATCACTGTAGCTCAGGCTGTAGCTGGTTTGGGCATGGAGGCACAAGGCGGGGTGCTGCATGTGGCAGTGAATGGTACTGGTGACTGCCTGCAGCTGTCTGAGTCAGCTGCTCAGCTGCTGGCAAAGGAGGGTGGTCTACTGGGCTCTGACAACAATGTCACCAGCAGCCATGAGCTGATAGCCTCTGAGGGCACTGCCACGGCCACCCCTCACCACCCACAGCAAGTGACACAGATTGTGGCAGCAGCACTGGCTGATTTGCAGGACACTCTGAGGACCATGCAGATTGGGTTTGTGAGTGTGTTGGCACCAGGAGCATCCACCATGCCACTCAGGAATGGTTTCAAGTGGAATGAAACCATGTCATCCTTCCGTCATGATCCCTTCCTGCGCCAGGTTGAGCCTCCTGTTGCTCTGTTGCTGGAGCTAGACAAGTTGGCCGACATCAAGGCAGTGTACTCACCCAGCCGCAATCGCCAGTGGCACCTGTACAGCTGTAGCGAGCGCAAGGATGCACGTGCACCTGTGCTGAAACGCCTGTACCTGCGAGGTCAAGTCAGGCAACTAGGCCACCCTGCACTGCTGGCTGCTACCTACAGTGGTAACAGTGCGGCAGTAGCAACCGCTGCTGTGAATGAGCTGGAGGAGGCGCTGGGGAATTGTTTGGAGGAGCTGACCCGACCTGCTCCTGATTATGGCGCTGCTGGTCGTGCTGACTGGGTGCACCTGTTCCACACCGTGCTGCCATCCTTGCCATTACACAACGCCAAGGAGGAAGGCAGGGTAGCAAGTGCTTTGAGGAGTGCTTGTGCTGCGCTGGTGGCTAAACACAACACCGCATTCCGTGCTGCTGGTGTGGCAGTGTGGGAGATTAGGTTCCGTGCACCTGAACAGGCTGCTGCTTGGAGGGTGGTGGTGTCCTGCCCAACAGGTTTTGAGGCTGGCGAGGAGCATGTTGAAGTGTACCGTGAGGCTTTAACACCATCATCAGATGGCACCTCTGCCATGAGCTTGAGCTATGTGCTACCCGCATCAGAGGCTGGTGTTGCCAATGACAGTGCATCACTGCACAACAGGCCATTGCTGGAGCCCTACCCAGCTCTTGAGCCATTGCAGCAGAAGAGGTTGGCTGCTAGGCGCCACAACACCACATACTGCTATGACTTCCCCACAGTGTTTGAGAATGCTGTGCGAGACATCTGGGCCAGTCGTGCAGCATCAGGTGAACCTGGCAGTGTGCCCCCTGCTGGTCGCCTGGTTGAAGCTCATGAGCTGGTGCTGTCAGGTTCCTCCAGCTTCCGCAGCTCACGGCTGCACCTGGAACGTGTGGAGCGTGGCTTTGGAGTGAATGACATCGGCATGGTGGCCTGGCACATGACACTCAAGACCCCCGAGTGCCCCCAGGGCCGCCAGGTCATCGCAGTAGCCAATGATATCACCTACCAGAGTGGTGCATTCGGCCCCAGTGAAGATGCAGTGTTCCGTGCTGCTGCTGAGTTGTCTCTGGAGGAGCGCCTGCCGCTCATTTACCTGGCAGCTAACAGCGGTGCACGTGTGGGTGTGGCCAATGAGGTGCGTGAGGCGCTGAAGGTCCAATGGCAATCTGAAGACGACCCAACCAAGGGTTTCCAGTACATGTACTTGGCAGATGATGACTACACACGCATTGTGGCCGGCAAGCAGAGTTTAGCTGATAGCGTGCGTGCTGAGCCTCTGTTGATGCCCTCTGGTGAGAAGCGCTGGGTGCTGAAGGACATCGTTGGTCTGGAAGATGGCTTGGGTGTGGAAAACCTAAGTGGCAGCGGTGCCATTGCGAGCCTGTACTGCAAGGCATTCAGAGAGGGTTTTACCATCACACTTGTGAGCGGACGTACTGTGGGTATTGGAGCATATTTGGCTCGCCTGGGGCGGCGCTGTGTACAGCGTAATGACCAGCCCATCATTCTGACTGGCTATGCGGCCCTCAACAAGCTGCTGGGCAGACAGGTGTACACATCGCATATGCAGCTGGGTGGCCCCCGTGTCATGGGGGTAAATGGTGTGTCTCATCACACTGTAGACGACGATTTGGAGGGGGTGAAGGTGATCTTGAGGTGGTTGAGTTATGCACCCCCTCAGCTGGGTGCTGAGCCCCCCGTGTTGCCAAGCAGTGACCCTGTTGACAGGAGTGTGCTGTACCTGCCTGCAGCTCATGAGAAGCTGGACCCCAGAGCTGCAATTGCAGGTCGTGACATTGGTGGTGAATCTGGCTTTGAGTCTGGTCTGTTTGATAAGGGCAGTTGGACAGAGACTCAGGCTGGCTGGGCACGTACCGTCGTCACAGGGCGTGCTCGCCTAGGTGGTATCCCAGTAGGCGTGATTGCTGTGGAGACTCAGACCATGAAGCGTCATGTGCCTGCTGATCCTGGCATGCCTGACACAGCAGAGCAGGACATCTTGCAGGCTGGACAGGTGTGGTTCCCTGACTCTGCTGACAAGACGGCGCAGGCTGTTGAGGAGTTTGACCGTGAGGGCCTGCCCCTGTTCATCCTGGCCAACTGGCGTGGCTTCTCAGGTGGCCAGCGTGACCTGTTTGATGGTGTGCTGCAAGCCGGCTCTCTCATTGTGGAGCAGCTGCGTGTGTACCGTCAGCCAGTGTTTGTGTATATCCCTGTGGGTGCTGAATTGCGAGGGGGTGCCTGGGTGGTGGTAGACAGTCAGATCAACCCCACACACATGGAGATGTATGCTGACCCTAAGGCCAGGGGTGGTGTGTTAGAGCCGGAGGGCATTGTGGAGATCAAGTTCAGGACACCAGACCTCATCAAGACCATGCACAGGTTGGACCCTGTGCTCAAGCAGCTGACCGGTCAGACTGGCAACAAGGTTGAGGTTGATGCAGCCATCAAAGCACGCGAGAAGACGCTACTGCCAGTGTATCAACAAGTGGCACGCCAGTTTGCAGACATGCATGACACACCTGCTCGTATGTATGCCAAGGGTGTACTGAGTGGCATCGTCCCGTGGAAGGAGGCCCGTCGCTTCTTTGCTGCTCGCCTCAGGCGCAGATTAACCGAGGAGGCATTGGTTCGCCATGTGGCCTCTACAGATGTTTCCATTCGTCGGGATGATGCCATTAACTTGGTGCACAGTTGGCACACCTTGGGCAACTCCATCAGCTACCTTCAGGTTGATGCTTCACCTCAGGCTGTTGCAGGGCAGAGCTTCTCATTCTGGGCTGATGAGCGCAGCAGTGGCAGCAACGGCACAACAGCAGCTGCAGGTGGTATGAATGGTTCTATCCATGAGTTCAACCCAGACACCATGTATGCATCACAACTGGAGGCTGATAATGCTTTTCTTGCATGGGCAGAGAGTGCAGCTGGTCGTGCACTGATTGCCATGGAATTGAAAGGGCTGCGCTCTCGTGCTGCGTCCCGGCTGCTAAAGGATATGCTAGCCACAGGGGAGGGTAAAGAGGGCCTGTTGAAAGGGTTGCAAGATGTGCTGCAGACAGACTCTGCGCTGGCAACACAACTGAGGGCCATGCTGCAGCAGTCCAGCAGGTGA
>Cz.scaffold1.2	predicted membrane protein [chlorella zofingiensis]
ATGGAGGTGTATAGACTGCTGGTGTACTACAAGGCGTTACAGCAACAGCCTGCACCACCATCACCAACACCAGTCATTAAGCAACCCACCTGGGACCTGCACCTGCTTACCAGCATACAGCAAGCCAGTCAGGAGGAGCGGCCAATACACCACACACTGGCAACATACATAGCAGCCAAACTTATGGGCCGTCAACAGAAACAGCGACCACTGCTGTCTGATCTGGTCTGGTCTGCTGCTGGCATGGGTGTAGGCACATTGCTGCTTGGTTACATGGCCATGCATGTCAAGCACTGGCCAGTGGTGGGCCGGTGGCACCAGCAGGTGATGCAGCACACATGTGAATGGCTGAGTCATATGTCAGATCAGAGATGTACATTCAGTGTTGCTCACACATGTGTGCAGGTGGAGGCAATCAACAGTGAAGCCACCCATACCAATCGTGACATCTGCCCTTGGCACAGAGGATTGACCAACAAAGGACTGAACCTAGTACTTGGGTCATTTGGCACGGTCATGATCCTGTTGTTTGGCAGACCAGAGGCTGATGCTGTCAGGATATGGCCATTGCTGGCTGGTCAACTTGGTGCTACTGCCATTGCTGTGAGTGTGCTACAGCTCATGGGAGCAAGTGTACAGTCACGTGCGGTTGCTATGGCTGCCACCATGGTATACATGTTATGGACAGATTGCATACACCCTCCAGGAGGTGCACTTATACTCATGGCAATGGACAATGCAGTCATACAACGCATGCAATGGGCATACATGTTATGGCCTAGCCTGATGGTGACCCTGGGAGTGTTGCTGCCGCTGTCTGCCACTTGCAGCTGGTTGAAGCGGACTGTGAGGTTCGACGTGCATGTCAAAAGCTAG
>Cz.scaffold10.7	heavy metal translocatin, partial [chlorella zofingiensis]
ATGATGTCCTTGCAGCCAGAAGTTGCCATATTGGCTTCGTCCAACCTTCCAGTTGCAGTAGATCAAGTGCGAGTGGGAGATGAGGTCAATGTACGTCCTGGAGAACGGGTACCTCTGGATGGTATTGTGCTGCAAGGCACCAGCTCGGTAGACGAGAGCATGCTGACAGGTGAAACACGCCCATTGGTAAAGTCTGCCGGAGATGCTGTTCTTAGTGGTACTGTCAACTGCGGAGGCAGCACAATCCGCCTGCAGGTCACCAGAATCTCTGCAGATGGCACAGTGGGTCATGTGGCCAGAGTGATGGAAGCAGCAATCAGTCAGAAGCACGTCGTGACGTGCTGA
>Cz.scaffold10.19	molecular chaperone, partial [chlorella zofingiensis]
ATGGCGGACGTCGACGAAGAGCAGGTCCCAAGGCATACGGCCCAAGTCATCCATGCTGACAACCAGTCACGACTGCTGCTGACTGTGCACCTACCAGGTGTCAGCAGTGCTGCTGACCTGGATGTGCGGGTGATGAGTCAGCATGTGTCCATCCGTATCCCTGGCCGCTACCACCTGCAACTGGCACTGGATGTACCTGTGGCCAACAGGGCAGGTGTGCTGAAGTTTGTCAGGAAGAAACACCTGCTCAAGGCAGAGTTTGTGATACTCCCGCAAGACGATGCTACAGACAATGGCATCAACACCCTGCATCAGGAGGACCTGCTGCCACCTGTTGGCAGTAGTCCTGTACCATCAGCTTCTGCAGATCAGCAACAAACTACTACCAGCGGCACCAGCGGCAGCAGATATACTGATCACAGCAGCTGCAGAAGTGCTACCGTGCCTGACAGCAGCACTGTTAGCAGCAGTAGCACAGCACCTGACCACAGCAGTAGTGCTGCTACCTGCACTGGGGCAGTTACAAATGATGCTTCTAGCCAGCTGTATGAGAGTGCTAAGGAACATGCAAACATAGAAGCTGCTAAAGAGTGGCAACAGCGTGGCTTGGCTGCCATGACTAATCATGACGCATCCACTGCCATCCGCTGTTTTACTAAAGCTGCCAAGCTGGCACCCGCCATGTGGGGTGAACTACAGCCCATGCTGCAGCTGCTGCAACATGATGTTGACCGCATGCAAGGAATGCTGTCATCATCAGGACCAGCACTGATGGAGTTGTTCCCCCTGCTTGCAAAACTGATGGAGCAAGACCCTTCAAAGCTTGAGACGGCTGGGTTGGACACTGCTAAGTTGTCTAGGTTGGCGGGAATGTTGCCTTGGCTGCAGCAGCTACAGCAGCAACACACGCAGCAGCAGCAGCAGCAGCACGCCACAGGTCCGCAGCATTACACCAGCAAGCCCATGACCAATGGCTACAGCAGCAGCAGCATGCATAACACTGCTGCTCATGCTGCTACTACCAGTGCTCCAAGTGCTGCTAATGGCAGGGCTGATCAGGTCAGTCATCATGCTGGTGATGACAGTGGTGGTGGTGGTGGTGGTGATGATGTGCCGGATCTGCTGAGTGGATCAGACGCTGACGTGGAGGGTGACAGGCGGGCAGACAACACCAGGCGTGGCAGTAGCTATGATGCTACAGCCAGTGCCAAGGGCTTAGACGCGTCAAATTGTAGACACCAGACTGCAGGTGATCGGCAGTACAACCAGCAGCAGCAGCAGCAGCAGCAGCAGCAGCACCAACAGCAGCAGCAACAGCAGCATGGGACTGGCCCTTCTCATACGCACCAGAAACCGCAGCATCGTCAAAGTCCAAAACCAGAACCCGCAGCACCAGCAGAAGAAGAGCATGGCAGTCGTGATGCTGGTTCGCGCAACAGCCATTGGGACAGAGACCCAAACCCTGCTACTGCTGATGATGAGGATGCTACTGCTGATCCTTATGGCGCCGTCTACTGGCCAGACCATGACAACCCATTTGCCCTGGTCCTGTCATGGTTGAGTGCTGCTATGATGACAATGTCTGAACGCAATCTCCCTACTGCCATGCAATTGCCGCTGGTGCTCATGCTGCTGGCGCTGGTTCACGCTGCCCGCATTGGGGTGGTGGTGTGGTACACGGGGTGGATGATGCCGTGTGTTGTGTTGCTACTGCTGCGTCGGGTGTGTAGTACCAATGATCACGCAGCGAGGAAGTGGCATGCAAGGATGGTGGACTGCTTGGAACACCGGAGGATTTATGCTGGCTGTTTGAAGCTACTGCTGTTCAGCATGACAGCTGCAGTCATGTACAAGCTACTGCTCACACGCTTCCTGTGGGGCTTCTCACTCTTTGGCTGTGTGTGGTTTTGTGTGATCTGGCTGTGGCGGCTGACAGTGTGGTGCCCGCCCTGGTGGTCTGTAGCAGGGCTGGGGTTGTCCATCTACCTGATGAAGTATAGGTTGTGGTTGTTACCAGCACAGGTATGGTTGTGTGGCGGCCACTCCACAGGGCTCCTATCTCTGCTGGTGTTTTTCCTCACACTGCAATTTTTAAAGAGAAACAGACGTAGGGTTCTGCTGCGTCGGGTTCTGCTGTGTCATGGCCTGACCCTGGGAATGCTGCTACCCAGCAAGTTCCTTCTTAAGCATGGTTTAGGGTTCATCACTGCGCAGCTAGGTTTCAGTGCAGAGGGTTATGAACTGTTCAGGCTTTACTTTGATGGGGCGGTAGCAACCATGGTGGCAGTGGCAGTGCTTGTTGGCTACTACATCATCAACCTGAATGGCAGCAGCAGCAGGTCTGATGGCAGTAGCGGTGGGTATGGTGGTCGTGACAGTGATCATCAGTCCTCAGGCTCTTATACTGCTGCTACCAAGCCAAGAGACATCCCAAAGGGTGCTGTGGGTGAAGTGCGGCGCGTGCTGACAGCCACCACAGTGTATCAGGTACTGGAGGTGCCTGCTACTGTTAGTGATGAGGAGCTGAAGGCGGCACGCCGTCGTGTGGCGCTGGCGGTTCACCCTGACAAGTGCACCACACCCGGGGCTAATGAAGCCACAGGACGGGTTAATGAGGCATATCAGGTATTGTCCGACCCAGCCAGGCGCAAAGCATACAATGCTGAACTGTCACAGAACAGCTCGCAAAGCCGCACATCAAAACAGGCACGGTCGCAGCGGAGCACTGATGATGCTGATGGTTATTACTATGATGACGATGATGCCAGTCACACTGATGAATCAACAATCATGTTTGCATGTGAACATGGCCACAAGCACTCCTGCAAAGTGTTCAGGGCTCCTGGTCGGTGGTGCCGCCCCTGCGCCACCTACCACCCTGTGCATCACAATGATGTCTGGTATCATTATGAACCCAGCACCTCCTGGTGGGGGGGTAATGATGTGAGGGTGTACGCCGCATTCCAGGACCGCACCTTCCGGCAAGGGGTACCATTCATTGTTGATATCACAGACTTCGCAAGATGCAATGGCACGCCTATCCCCTCTGACCCAGCATTCTGCAACACTCATGTTGCACTCCGCAGCCAGCAGCAAAATGCTGAGTCAGCCTCCAATCAGCGGCAACACAGGCGTGGCAGTGGGGGTAATCAGCGAACCAACAAGAAGAAAAAGGGGAAAAGACGATAA
>Cz.scaffold10.9	NADPH-dependent FMN reductase [chlorella zofingiensis]
ATGGGTGGAGGTGAGGACTGCATAGGAAGCCCAGAAGGAGAAGATACTACTCTCAAGTACAAGCCATACCGTCTCCCTGAAGACAAGCAGCAGAGTGACTGGGAGCTCAGGCAGTTAAGTACATGGTCGGAGGGTCATGTGTGGTGCTGCCCCGAGCAACACGGCGCTATATCAGCTGTATTCAAGAACCAGATCGATTGGATACCGTTGTCCTTGGGGTCTGTGCGGCCAACCCAAGGCCGTACTCTTTGCATAGCACAGGTCAATGGGGGCAGCCAGAGCTTCAACGTAGTCAATACCCTGCGTCTGCTGGGCCGCTGGATGCGCATGAACACCATCACTAACCAGTCCTCCATACCCAAAGCGTGGACTGAGTTTGATGAGGAGGGACGTTTGAAGGATACTGGCTACAGAGACAGGGTTGTTGATGTGGCAGAGGAAATGTTCAAATGGACCATGTTAGTGAGGGACCATAGTGACTTCTTGGTGGATAGATACAGCGAGCGCAAAGAGAAGGGTGTGCACGGCCGCCTGCTGTCTCAGGCAGAGAAAGAGGAGAAGAAAACAGCTGATCAGGTTGTGTGA
>Cz.scaffold10.2	pridicted protein [chlorella zofingiensis]
ATGGCGCATCAGGCTCAGGCTGCTTTGTATCGGCTGCAGGAGCAAGCTCGTTCATCGGAATATCTGCTGCATACAGGAGTAGAGGACCGGCTGGAATCTTCTTCAGTAATGATCGTTTCTGACGGTGAGGATGTGCTGTCACTCAACAGTGGCAGCTGCACGACCGACGTATGGGTCGTCATCGTCTGGTATATGTTCTGCTTTGTATGCTGGGTGCTATATGGCTGGTATGTGGGCAAGAGGCGCTCGCAGATCAAGGCACGATTAGGCATAACCCGTAATGATGACTGCTGTAATGATTGCTGCCTGCACATGTGGTGCCCTTTTTGTGCACTGGCCCAAGAGACCAGAACTATCCTGCACCTGGAGAAGACCGGCAGGTTCATATCTGTAGCACATGCTGCTGCTGCTGCTAAGGATATGCGTGTGCCTGTGACAGACGACATGGAGAGAGCGGGCAAAGCAACCTAA
>Cz.scaffold10.20	hypothetical protein MNEG_0129 [chlorella zofingiensis]
ATGCAGCACACTCCATCTGGGCAGGAGCTGCCAGACCCGGGCAGTAGCTGTCCAGCAGGTGCATCTCCACTGCAGCATCATGCAGTAGCACCACCACTACACTCCCCGCTACAGCCAGTGCTACAGCTTCCTGCACGCCCTGTCAGCCCATTCTTTCTTGACAGGTGCAGGCAGGTGACGACAGATACCTTTGACGTCACCCCAAAACCACCAACACGCAGCCCTCAGGGTTTAGGGCCTTTGCCACAGCTGCACAAAACCCTCAGTGGCAGAACCCTGTCAACTGAGCTCAACCTTGGCTACAGCCCTCTTAGGTCACACCTTGATGGGGATGCGTCAGCTGTAGCACCCATTGCTCATTCAAATGGCTCAGCCGGCAAACGGTTGCGCACTGGCAGTGCCGGTGCTGCTGGTCCTGATACAGACTTCACAGGTGCTGTTCATGCTGCAGTTGAGAATGGCAGTTGTAGTCATAATGAGCATCAACCTGCAGACCCAGGGGAGGAACACCATACAAAGCGTTGGAAGGGGGTTGCTGACTCAGAGCAAGAACCTGCCCCACAAAGCCTTGAACAGCAGGGTTTAGCAACAGGGATGCATAGCATGCGGGAGCAGATGCAGTCATGCAGCCAGCAGCAACATAGGAGCTACAACCAGCATCAGCAGCAAGATGGGAGTAGTAGTGCAGTTGGCGCTGCTGGACAGCCAGCACTGCAATCAGGCAGCAGTCATCACTCTCATGCAAGTATTGACAACCACATGCAGCAGCAAGAAGTAGCAGCAGGCAATGCCAAGCAGCTGGACACAGATGTTACAGCTAGCCACAGTACACCCATTGGCTCAACAGCCAATGGCATGCTATGCTCAGTCAGTGACAATACTACAGGTACAACTACTCCCTCAGCAGTACGTGGTGTCACACAAACTGGCACAGACAGGTGGTGTGGGAGTAGTGGTGCACAGCAACAGGTACTACATGCGGCAGTAGCAGCTACTGCTGACGCCACCAGGGAGCCTTCATGCAGGTCTCCTGACATGTTGGTCAACAGCAGCACCAGCTGTGTTCAACAAAATGTGTCTGATGACAATGAACAGGTTGGCACAGCAGTTGCAGCCATGGCCATGGGCAACAGCAGCAGTGGCATGGCAGGCCATGAGACTGCCAATGGTATTCTGCCCTCAGAAGCAACTCCAACATTCGACGCAAGCGCAGCGACTGATCCAGAACACAAGGATAAGAAGAAACACAAGCTTAAGCATGGCAAGTCGTCATCGGGTCCTGCTCTGAGCTTTGCTGACGATGTAGAAGATGAACAGGCAGAGGCTGGCAGCAGCAGCCACAGCCTTGCTGCTGCCACAGCCAGTAGGTTCAAGGATGAGAAGAAGAAAGGCGTTTCACTGGGTGGTGCACCAGGGCAGCAGCAGCAGCGTCACATGTTACACAGCCAACATGTTGATGCATCAAGCATGGTCGTCATTGATGAATATGAAGCTGTAGCAGGCAGCCATGCGGCAGTAGTAGACCAGAGCACTCTGAGTCATGTGTACTTCGGTGTGGCACAGGCTCGTGGGTCCCGGCCGTACATGGAAGACCGCCACTGCATCATCACATCCCTACAAACACCCCACACATCCACAGGCACAGATGGGCATGCTACTGCTGCTCCGTCTCAGCGTTTAGGGGTTGGTACAGGGGCCCTGCGCAGCTATGCGGCCATCTTTGATGGTCACAATGGTGCTGGTGCTGCTCAGATTGCATCCACGCGTCTGCATGAACTCCTGGTGGAGGAGAAAGCACTGCAGATACATACCGGTGATCCCACCAGCCGGGGCGGCAGTCATCACGGCAGTAGCAGCAGCAGTAGCAGCACAGAGGAAGCAGACATCACTGGAGCACTGCGCCGCTCCTTTCAGCGTGTGGATGACATAATATTGGCGATATCACGGTCGGACGGTGTGCGTGATGGTGCTACAGCCCTGGTGCTCATGAGGCTGGGCAATGCGTTGTATGCGGCACATGCAGGTGACAGCCGAGCGGTATTATGTCGTGATGGCACTGCATACCGCCTGACAGAGGACCACAAGCCGCACTTACCCGGGGAGCGCTCACGAATTGAAGGTGCTGGTGGGCGTGTTGACTTCCAGCGCTGTTGGCGTGTGGTGGTGCAACCCTCCAATGGACGACCAGGAAGCGGCTTAGCAGTCTCCAGGTCGCTGGGTGACCTTGATTTCAAGGAGCCTTCGCGCTTTGTGGAGTGTGACCCCGACGTGAAAAGAGTGATGCTGGGGCTCCGTGACTCATTCGCAGTCATGGCCAGTGATGGGTTGTGGGATGTGATGAGTGACACAGATGCGGTGGCTACAGCCGCTGCAGCACTGCAGGCTTATGTGGTTGATGGTCAGGTGCGCCACAGTGATGCTACTGCGAAAGCTGCAGCTGAAGCACTCATGGATGAAGCATTGAGACGAGGAACCTTGGACAACGTCACTGTCATTGTCATGCTACTGCAGTGGAGCTAG
>Cz.scaffold10.4	UDP-glucose pyrophosphorylase [chlorella zofingiensis]
ATGGCGGAGCACTGGCCCCTGTATGAGGGCAAGATGCGTGAGGCTGGTCTGAGTGATGCAGCCATTGGTGCATTCAAGGGCAACTACGACCAGCTGGTGGCGGGTGCCACAGGACTGGTGCCTGAGTCTGAGATTGATGCTGTGAAGGAGTTGCCGGTGCTGACAGAGCTCAAGCAGGATCAGGTCAAGGGGGATGTACAGAGCCTGCTGTCGTCCACTGCCGTGCTGAAGCTCAACGGTGGCCTGGGGACCAGCATGGGCCTGGAGAAGGCTAAGAGCCTGTTGGAGGTGAAGGATGGCAAATCATTCCTGGACCTGATTGCAGAACAGGTCAAAGCCATGCGTCGCTCCTATGACAGCAACGTCATCTTCACGCTCATGAACAGTTTCAGCACCTCTGATGACACCAAGGCCTTCCTCAGCAAGGCTCATGCTGACCTGCTGAAGGAACCATTCATTGAACTGGTGCAGAACAAGTCTCCAAAGGTGGATGCAAACACATTCAAGCCAGCAGAGTACCCACAATCACCAGATATGGAATGGTGCCCCCCTGGTCATGGTGATATTTACCCCAGCTTGTTGGGATCAGGTATGCTGGAGCGGATGCTGGATGCTGGCATCAAATATCTGTTTGTGTCTAACAGTGACAACCTGGGGGCCACACTGGACCTGGATTTGTTGAGATATTTTGCCAACAGTGGCAAGGCATTTGTCATGGAGGTGTGTGAGCGCACTGCTGCGGATAAGAAGGGCGGGCACCTGGCCCTCAGGAAGAGTGACGGCAAGTTCCTGCTGCGGGAGAGTGCCATGTGCCCTGATGAGGACAAGTCACATTTTGAAAATATTGGACTACATAAATACTTCAACACCAACAACTTGTGGGTAAACCTGCCACAGCTCAAGGCAACCTTGGAATCAAACAATGGTGTGCTGCCACTGCCCCTCATCAAAAACAAAAAGACAGTCAACCCCCGGGACAGCAGTAGCACACCCGTATATCAACTGGAAACAGCCATGGGGTCTGCCATCGAGTGTTTTGATGCTGCTGGTGCTGTGGTGGTACCTCGCACCCGCTTCGCCCCCGTCAAGACATGCAGTGACCTGTTTGTGTTGCGGTCGGATGCGTATGAGATCACACCTGCTGCCACCGTGGAGGCAACACTTGACAAGGTGCCCCTGGTGAAGCTGGATGATGCCCACTACAAGCTGGTGGACAAAATGGAGCGATTAACCCCGCGACCACCCTCACTGAAAGGGGCAACTTCTCTGACAGTCAAGGGCCCGGTGCGATTCGGTAATGCCATCGTCATTAAGGGTGATGTCACACTTGAGTGCACGGAAGCACAGCCCGTGACCATCCAAAATCACACGTATGACAGCGGGACATACAAGATTAGTAAGGCTGCAGAGGAGGCTGTGGCAGGGGAATTGCAGCCCGCTACTGCGTAA
>Cz.scaffold10.6	pridicted protein [chlorella zofingiensis]
ATGTACATACAGTCACGTGTACATACAGCAAGCAGGGTGTGTAGCTTGTACCTCGCTTCTCAAGTGCAAGTTACATCGCTGCAGGCGGACCTTGCTGCTCAACAACAGGAGCTCCTCACAGCTAAGTGCCAGCTGGCAGCCCTGCAGCGAGACATGCAGTACATCAAATCAGCTGAGCGTTTGCTCAACAAGGCCGGCAGGCTCATCTTGCAGCATAGGGCTAGACTACGGCAAGCAACAGCTGCAGCTACCAGGACCCTACACACTGCTGACCTGTCTGGTCGGCTCGATGGGCGCAGTAACAGGGGCATGAAGGCATGTACGGCACCAGCGGCTATTATGGCTGCTTCCCAAGCATGCCCTGCTGCAAGCCAATCTGCAGGCAACTGCTGTTGGGACGTTGCAGTGCTACAACCTCGCCGTGCACAGTCTGTACCACAGCAGGCAGTAGCCCCACACCAGACTGTCCAGTGTGAGCACCATGATTATGGTGTGGCTGGTGAAGATGATTTTAGTCATGATGATGATTACATTGCAGCACAGCGTCCCAAACCTAGACGTCGTCGCACCTTCTATGCTACTGCTGCTACTGCTGCTCCTGATGATGGTCATATGGCTGGTGAAGATGATTTTAGTCATGATGATGATTACATTGCAGCACAGCGTCCCAAACCTAGACGTCGTCGCACCTTCTATGCTACTGCTGCTACTGCTGCTCCTGATGATGGTCATGACAATCATGACGGCACCATCATCATCATTAACAACAAGCCCACGCAGCAGGTGCATGCACTGCTACAGCCTGCTACTGCCTGTGCTGTACATGATCATCAGCACTTTTGGAGATGA
>Cz.scaffold10.17	DnaJ-like protein, partial [chlorella zofingiensis]
ATGGAGAGTAACACCAATAGTGATTATCAAGGCAAAGCGGTCAGTGGTAGCACTGAAAGTGACGCCAAACTACACTGGGGCAAGGCAGGCAGACAAGTTGCTGCCACAAACCGCTTCCAGGTCAACCCTGCACAAGTGTTCAGTTATGCAGACTTGTATGCTGTCAAACCCAAACCAGCGACGCTGTTTGGCGGTGCCGTTACAGTAGCTGCTCTGGTTTCAGCTGCAGTATACACTATCCTTCAGATATCAAGCTTTAGTCGTGCATTACCCACCACCACGTCGTATGTAGAATGGGCAGACACTCAAGGCCCCTTTCCAATGACCATCAAGTGCACGGCAGAGACTGGCTGCTTCATCAGCAACCGGCACAGCCTGCAATGGAGCAGCAATGCTGCCATGGTGCAAACAGCACAGCAGAGGTGCCTGGAACTACAACCCAATGAAATATACACCATCAACATCACATTCACCCAGAACCCTTTAGATGGGTTATACATGATTTGGGATCCACTTCAGTACTTACCTGGTACTACCCCTGGGTCAGGGGTACAAATTAAAAGTGATCAAAGTTGTCCTGAATGTATGGATGGGACTACCCCCCTGTGGACCCCCGTGCTTGGAGGGGTATACCTGGCAAATCTTGTACAAACAGACAACTACACAAGCCCCAAAGCGCCATTCCGGAACGAATGGTTTGTTACATATCTCTCAGCTGACAGCACCATCAACCCTCTGGCATCACCATGTGCTGGCACCCTGACACCCGCACAGTTGTCCAGCTACACGCAGGGTGCAGTGCGCATCACCAGTGCATGGTACAGGGTAGCTGTGAGGAAGGACAGCTGGTTCATGAGTGTGATGGGCATGTGTGGAGGTGCGCTGCAGCTGGCGCTGCAGGCGGGTGCTGTCATCCTGGTCACCTGGCAGCTGCTAAGGCAACTTATGACACCAGATGCTGCTGCTGTACATCCTGTTGGTGATGTCATGTGTGTTGTGGGAAGCAGCAGTAGGCGCTCATTGACTGGGTTGTTGATGATGAACCCCTTGTACCATGATGAAGGTGCTGGCTACCAACCTGTCGGCAAGGCTAGATCATCTGATGGTCCTGTCAGAGGCACAGTAGGTGACCAGGTGGGAGTAATGGATGGTGCTGTCAGCAATAAGTTGGCTGCCGGCGGGTGTCAGCGTCACAGTATGGAAGGTCACATTGCTATGAGACCTGGTAGTGCTAAGCAGCGCTCAGCATGGGGCTACCCCAGCCCAGGGGCCAAACTGCCTGACGCAATATGTGAACACAATGATGGGCACAGCAACAGCCAGCACAGCAACAGCAAGCAGACCAGTAGCAGCGTTGCAGCTTTGGTCACATTAATGCCCAGCAGTGTGGACAGGGTGGGTCAGAAGAGGGTCAGTGGTGGTGGGCTGATGCAGCAGGGTGTTAGGAGAAGGCCAGGGGTATCAAAGGACTTGGATGATGTTACTGAGTGA
>Cz.add.scaffold10.2	zinc-nutrition responsive transporter [chlorella zofingiensis]
ATGAGCGCAGAACGTTGGCTGACATCTGTGACGGAGCCAGTTGGCAATGCCAAGCAGTATGTGACAGCATATACCATGGAGCTGGGGTGCATTTTCCACAGCGTCATTATCGGAGTAGGGCTTAGCACATTGACTGATGATGATGTGCAGCTGGTCGTCACCCTCATGATTGCTGTCGCAATTCATCAAGCCTTAGAGGGCCTGAGCCTTGCATCTGTGCTAGCGTTGACCAACTTCACCAAGCTGAAGAAAGGAGTCATGTTGGTGTTGTACAGCATCACAACACCCCTTGGCATTGCTATCGGCATAGCTGTGTCTGACACTTACGACCCTGAGTCAGTGGTTTCTAAGGCTGTACAGGGAACACTGAACGGTTTATCTGGTGGCATGTTGCTGTACATCTCCATGTATCAGCTGATCGCAGAGGAGTTCAGTTGTGATGATTTATTGGTCAAACCCAAGCTCAGGGTTGGCATGTATGCTGCGTTGTGCTTTGGCGCAGCATGCATGTGCGTGTTAGCCATCTGGAGCTGA
>Cz.scaffold10.13	hypothetical protein MNEG_10408 [chlorella zofingiensis]
ATGTCTGAATCCACAGGGACCTCCAGGAGCTCGTTTTCCACGGGCACTGGAGTGAGCTCGGGTGCCAGCGATACTTCAGACGTCAGAGCATTGGACGACCTTCAAGACAGGAGTGGCAACGATGACAGCCTCGATGATCTGGCCGAGCAGAATGGCAGTTTGGAAGATGCGGTATTTGCTAGTTTGTACACGCTTACCAAGAACCAGCAAGCAGTGTCTCTGAGGTTCACTGCACTCAGAATTGTGCTGGAGTTCTTACAGGGCTTCATTGTTGTGTTCAACAATACCCTGTCATGGAAGATCAATGCCTCTGTTTGGGCGTACAAAGCAATCTTGTGGGTGCTGATCACATGGAACGTCCTGCCCAGACTCTCGCAAAACCAAGATGCGTATGGCAAGTACGTGGCCATCTTCTACCTGTTGGCATCCGTCATTCTTGGTCACCTGGCAGTCACTGTGTGGGTGGCCATCATGCTGAGAAAGGATGACTCAAGAACTGTGTGGCTAAAAAGGCTTGTTACAGCGCTGCAGCTTATAGCTCTGGTCATTTACAAGATTATCTGGATTGCCATCCTGGATTACCTTGTGCTGATGTTCAACTGTCGCTGGCCAGACCTGTCCACTTCAACCACCGTGCTTCATGTGCAGTTCACTGAAACAAACTGCCTTGCCACGCCCCACATTACTCATATGCTTTTTGGAGTGATTATGGTGCTCATGTTCTGCGCAGCAACAGTGTGCATGTCCATATCGGATTGCGACCTGAACCCTCTGTCCCGACACCACCTGGCATCGCCCACAGCCACAGATTCCTTCAGGCTGCTTGTGCTGAAAATGATCATGGTCCTGTGTGCCAGTACCCTGGATTCAGTGCCATTAGTGCAGGCTGTGACTGTCTTCATCAGTGCATGGTTTGTCACATACTACACAATCACTTCTGGCATGTACTACTATGATATTGTCAACTGGGTATGGTCCGGCTTATGGTGTGGCATGTTGTACACAACACTGCTATGGACATTGCTTGAGAGCAGCCCACAACAAGGAGAAGACCTATTCAGAGAGCAAATGTCATGGTATGTGCTGTATGGCATTTTCCCCATGGTACTGGGCGGCGTGGCCATGTCATATGCTCTCATGCGCTGGAGGCGGCGCCACATTGGTGTATTAACAGCAGCCGCACAAGACCCTGACATCCATGATCATATGAAGGATGCTTACCGCTTTGGCAGCAAGGGCCATGTGGAGCTGCTGTGTCGGGTGATGAGGAAATGGGATGATGATGATGTGCCCGACCCTGATGCCCTGGACTTTGGAGAGTTCATCATCAAGGTATGGTCATGA
>Cz.scaffold10.12	chlorophyll a/b-binding protein [chlorella zofingiensis]
ATGTCGGTCCGGCCTGATCCCAAAAACGAGGATCAGCCTCCCGCCGTACCAGGAGCTGATGAGACATGGGCCAGCCCCGAGGGTGCTGAGAAGCGCGCTGACCTTGGCGGTAACTACCAGAACTTGGGCCAGATGCAAGCCTTCGATGGACCAGCCCCCGAGACCATCAACGGTCGCCTGTGCATGCTTGCTGTCCCTGTTGCCCTGTGGTGGGAGGCAGCCACTGGTCTGGGTATCAAGGAGCAGACAGCTGACCACCCCTGGTCCGTGTTGGCTGTGTTTGTCATCATCTCCCTGGCATCATACGTGCCAATAGCAAGGGGTTACACACGCAAGGAGCCATTTGAGAACAAGTTCCTAGGCCTCAACTGGACCCCACAGGCTGAGAACTGGAATGGTCGTCTTGCCATGTTGGGCTTCACCGGCATGTTGTTGGTGGAGTTTTACACCAAGACAAATACACTGCACTTCTGGGGTCTGCAGTAA
>Cz.scaffold10.14	hypothetical protein MNEG_1116 [chlorella zofingiensis]
ATGACCATTACTAACCCCGACAGAGCAGCCGTCACTGTCGCTGATTTGAAGGCCTCTCTCACGCGCAGGGGTGGTCAGACAACATCAGTGTCCATCTTCTGCAAGAACATGAATGCATTTGGAGGGCTACGCATCCCTGCATCCGTCGCAGGAGGGGGTAATGTGGTCACATGTCCCTTCAATGTGACAGATATCGAGACATCTAGTGGTGCCACCCTGGTGGTTTCCATCATAAAAAGGGGGGATCCTACCCCCATCACCAGCCCAGGGGTGGACGTAAATTACGCAGGTGCCAAGGATTTGGGGGTAGTTGGCAATTGCTCCTCCATCACTGACAAATTCAGCGAAGGACCTGCAAATCTGGTGCTGCCAACCGCCATCACTGCTGGGCAGAAAGTGCCAAAGGATGGAACCAGACTTTGTGCGAGCCAAACCTATAAGTACACAGCACAATTTGGACCATTCAAAGCAACTCAGTGTGGCAACTATCAGGCTGCCAACGTTGCTACAGCCGCACCCACGTCCGGCCTGCAACAGCCAGCCCCTCAAGCCATCTCCACCGTCACCGTGTCAGTCACGGGGTGCCCGCGGTCTGCTCAGCCAGCCTCTGGTAGGAACCTGACTGCCACGCTGTCACTGCTGACGTCACAGGCGGTCACCAGCTACAGCTGGAGTGTGACGCAAAGTGTGAGGCCTGAGACAGTTAGCGTTAGGTGGAGTGAGACGGCAAATAGTAGCTGGAGCGTGCAGGTTGCTAGAACCCAGAACAAGATGGAATATTCTATTGGTGGAAGCATCATCATTACTAATCCACGTCAGCGGCAGTACAGCATCACAGAAGTTCGTGTTGAGGCAACAAGGAGTGATAACACAAAGCTGTCTGTATCTCCCAGGTGCCCCACCAATGATGATGGTGATATTAGCCTGAGTGCTGCGGACCCGGCTATAGGGATATCACAAACATCCATCAGCTGCCAGTTTGAGCTGCCCAGCCCGGATGCGGTGCCAGGCACGCTGGTAGCATCAGTGGTGGTGGATGACGTAAATGTGACGTCATTGACTACGGCGCCAGTGAAGTATGGGTTTGGGAGAAACAGGACACAAAACTCAGAAACAGGCAAATGTGCTACAGTGTCCTCCAGCTGGCTGGCTGCTACTGCCACCTATGCAGACAATGTGCTTGTCACTCCTGTATCTGTCAGTAACAAGGGTCCTTTAACCCCTGGAGGCAAGGGGTACGAGATTTGTGACAGCAGTGCCACTCTGACTTATGATGCTAGTTGGGGTGATTTCAGCCCGGACTATTGCAACACATTTCAGGTAGTCAACTATGTGGTGCTGACGCCTCAAAGTCAAGCAGCCGTCATCGGCCCCACCGCATCATTACAAATTTCCGTAGGCGGGTGCTCCACACCACGCAGTGCGGGCACCAGTACCCTGCAGGACATTGCAGCCATCAACTACACCACCTATACATGGACAGTAGCCAAACGTCTAACTAATTCATCGTTCAAAGGGCCCTTAACGCTCAGTTACAGCGCAGAAAGGAGCGTGGGCTTCCTTACGGAGTTCAAGCGCTCGGCGCCGCAGAGTGGTAATTTGTTTGGGGTGTCAGGGGTGGTTTATGTCCAAAATTTCCTGAACCAGCCATACAACATATCCGCTGTGGAGGCGCTCATCATGCACAGTGAGAGAGATGTTAGTAAAGTGGTGGCAGCCTGCCCTGCAGCCAACATAGTGCAGCCTCGAGGGCAATTCCAGGGGCGGGCAATTGGCAACAAGGTCATCACATTACCCCCTCGCAATGCCGGGGCTATAATCTGCACATTTACAGCCAGGGACACTGGACCCCTGCCAGGCCTTGCCTTTGGATTAGTCACAGACACAGATGGCAGCAGGTCCATTAGTAAAGCATATGCATACAACTTCAGCAAACCAGTTGCCGATGTGTTAGGGCGGTGTGCTGATGTGTCAGACACCTTGGGGTTAATTGTTGATGGACAGGGGGTGGCACAGGAGGCAGGAGATTTGCTACCTCCTCCAGCCGCCCAAGGAAATGCCACTCAGCTGCCCCCTCGTTCTGGCACTGAACTGTGTGACAGCAAAGTATATCAGTATGATGTGAGATTTGGGCCCTACAGCAACAGCCAGTGTGGTGACTACCAGTTTCAGAGTTCTGCAAGAGCTGTGTCAGAGTATGGCCCTCCAATCAACACGGTGTATGCCAACTTCACTGTGAAGGTCATGGGGTGTTGA
>Cz.scaffold10.5	predicted protein, partial [chlorella zofingiensis]
ATGATAATGGAAAGCAAGCAACCAGCAGAGCAGCCGAGGACGCTGTCTGAAATGCAGCGAAAGGCTTCTGGGAGTGTCAACTCTGTCCGCATACGATCAAGAAGGGACGATGATGAAGCTGTGGAAGAGCTGCTGGTGAAGTCTCACCCTGTGCGCGATGCAGCATTTGGTGTGATGTATTTGATGGCAAAAGTCAAAGATATCATGACGCAGCGAACTGCAATCATTTGCATTTTGCTGCAAAGCTTGCAGCTGTTCCTTGTTGTATTCAACCCGCAACAAGGATGGGACATTGATGTCAGTACTTGGTGGTGGAGTCTCATATCATGGCCTCTCATTCGTCTACCTGTCACACAACTTGCCAGCTACCACACCTATGTGGTTGGGCTATATGTCATACTGGCTATTGTTGTCCTGACAACAACTGCCATGGTCATGGTGGCCGAATTCATGAGAAGACAAGAGTCAGCAACAAGGAGATTTCCACTGCTAATCAGAACTGTGCAAGTACTTTGTGAAGCAGTGTTCAGAGTGTTTCATGTGGCGATTGTGGACTACTTTGCTCAATTGCTCAACTGTGACTACCCTAACTACCCTCGCACCCAGCACCTGCTTTGGAAAGAGATTGATTGCCTGACGACTCCGGCGGTCATCCATGTTGTGGTGGCAGCAATTGGTATCTTCATCACGACAGTGTGTGCTGTGGGTATGGCCATTTCAGCTTGCACGCTTAAGCCTACCGGCCATACCTCTCCGCTAGCCAGAACCGAGGTGCCGGCAACTGCCAAAGTCTGCTTACTGGAGGCCTTGTATGTTGCACTGGCTGGGGCGCTCGGATCTGTTTACAAGGTCAAGATAATCTTGGTGCTGTGCTGCGTCATTGTTGCGATGTACATAAAGACACAGGGGGGCAGACATTATACAATATGGATAAACTATGCTATGGTTGGGCTGCGATTTGGCTGTTGGTTGTTTCCCTCTGCTCTGTTGGTGGCTGCTGGATTTGCTGCCCAGGACTGGACACCAGCAGGGGCGTTCCAAGGGCCTTGGATGCAGTACTTGTTGTGGGGTGTGTGGCCAGCAATATTGATTGGATCAGCATGCTCATGGTCCTACATCAGACTGGCAACACAGGGAGCAATCTACAAGTACACAAATGCTGAGCCACAAGGAAAATTTCGAAAATTCAGTGACCCGCACCAGGTTGCATTAGCAGCTAGAGTGGCGCTGCTCCATTGGGGTTACACTGAAGACGATGATGTAGCTCAAACAGGGAAACATGTGTTCAGGAGGATCTTAGAAGCAGGCATGCAACAGTTCCCCAACTCAATATTGCTGCACCTCATGCATGTACAGTTCCTGATTCTGTGTGAGAATCACATAGCAGATGCCAGCCTTCAGCTAGCTTTGGCCTTCAAGGTACCGAATCCAACTATTCTTGATACGTTCAAGCTGTATGTCGCTGAGCAAGACATCATGCAGGTCCATCTGGCCCAGGGGGGTACCCAGCAGGTGTTTGATTTCGCTTCTTATGTTCAGTTCTTGAAGGCTTACAGGGCTGTAACAGCTGCTCATCGTCGTTGCCTAAACCTTCAACACAGTATATGGAAAACTCTCAACCCAACATATGCGAGTGGGGTGATCCCCATGAAGGTGCTGCATCAGCACATCCGTGGGCTGCAAGAGCTCAAACACCAGACATTGCAGGCTTACCAGTTTGCCATTGACCGTCACCCCAATCATGGTAAGCTGCTTCGTGCTTATGGGAGATTCCTGGAGGATGTCATGGACAACATCCATGCAGCTCACAAGTCGTACAACAAGGCATCAAAGCTAACAAATGATTGGGACCTTATTGATGTTTCCAAAGACCTGGCTGATGACAACACGCCAGCACTACAAATGCTTGGTAGCAAATCAGCAACAAGGCAAGGCTCAACCAGACAAGCTGAGGGCAGTAGAGCTGCCATCAGGTTGTCTGGTAGCTTCGCTGAATACAAACCCACCGTTGAGGAAGAGGCTCCATCTGCAGACTTCAAGCGCGCTAAACCCTTGAAGAAGCTCGCACGAGTCATGCATAGCAAAAATGTTATGGGGCAGCTCAAGAGGTGCAATTGGCATATCCTTGGGGCATTGGCCGTCATGCTGGTGGTGCATGTTGCCTGCTATGCAGCTTTGACCAATGAGTTGGATTCTGAGCACAGGGTTTTCATTGAGCTGAGCGATATAGGTTCCTGTACAAAGGCAGTCAGTCACATTGCTATGGAGGTGAATATGCTGCACCAATGTCAGCAGTACCCTGATGCTGCTTGCTGCCAGAACCATTCCGCAGACTTGTGGCTGTGGTTTCTGGGGGCACATGATGCCCACTTCAGACCACATGCCTCAAACTTTTACCTTGACCACTCAACTATCAATCACGATGTTGAGATTGATCACTTGTGGGTGACCCCTGCCCTCCCTGAGGTAGAGGTGTATGACCTGGCTAGATCCACCAGCCTACAAGTGCCTGACATACCCAACATGGCGCCAATGATGCTGTTTGCTAACGCTAGCAGCGTGCAATTATCATTCCAGCAAATCAACAGCAGCCTGTGGACATTCACAAACAAGTATGCTGCGGCAGTAAAAGAGGTCATGTACATGGCAAGCCATAATCAGACAATGAACGAAACCAGCCCTTTCCAGTACATACTGCTAAATGGACCAACAGGATTGTATACAGGCTATAACTTAGCAAATGATCTCCAAGCGCATCACATCTTAGAGCGGTTTGATGAGTTGATGCGGAATATATCTGCCATCCTTGTCATGCAGTGTTTGGTGGTGGAGACCATAGCAGTTGCCTACTGCTGCTGGTTCTTACTCACCATCAATCATCAGCAGGCTCAATTGTGGTTGACATTTATGAGATTGCCCAGTTCACTGTTATCAAGGATATTAGAAAAGAAGAAGGTGGATGATGCAGATGCTTGTGAGGAGGACGCTGATGACAACCAGGTGGTGCCTGGGCAGTCTTATGCAACTCATCAGGACACAGCCATGGCTGAACACACACCACCCTCGCCAGCACCACACAACAGCAAGACAGCACCTGAGAGGCTGAAGCTGAGCGAGGCAGCGCACAGGCATGGCAGCAGAGTGCAGGACCCCTTGCTGTCTGCTGGGCCCCGGCCTCTAGGGGAGGGCACAGAGGCCAGAAAGGCAAGACTGTTCAGTGCAATCTCTGCGGTAGGCAGTGAACCAGACAATTACCGGCGTGCTGCTACAGGTGTTAGTGAGTTGTCCATGGGTGGCATTGATGTGGTTGATGAAGATGATGATGAGGACAATGAACAACAGTACATGAACCCAGAATTCGTCAGTGACAGAGAGGGTGCAGCCCCTCCACAGCGCAGTCCAAGCCGGTTGATGATAGCCATAGAGCATGGGCGCCAGGATGCTACAGAGCAGGAACATGACAGCAGCACACCGGTGCCGTCATCACCGTCACAGCACAGGCGACCACCTAGCCGTTCCAAATCAGTTGGCTTTGGCGACAACTGTATTACCAGCCCCACAAGTTTGAAGAGCCCTGGTGGTATTCTGAGGAGCCCCAATAAGTTCAAGGAAGGCCATCAGCCTGGTGCAGCGCTTCAGCAAGCTGTCAGCATCCGTCAGCGTGTGGCACTGACAGCTGACTCTGAGGATGATGAACAGGAAGCAGGTCAAGTCACGCAGCCTTTACACAGCAATAACCACAGCACACAACACACACGGCACTCCATGCAATCCCAAGCGGAGGTTGCAGAATCTTTGCGTGAGGAGAAGACTGATGGCAATGATGTTGATGCAGTAGCTGGGTACAATGGTCACAAGGTTGACGGGAGTCAGCTACAGGATGGGCAGGAAAGCAGGCTTTCAGCTGATCAGCGACAAGCAGAGGAGAACAGGATGGGCAACACAGAGGTGGATGGACAGGTTGTGATAACCATTGCGGGCCATAGCAGTGCAGTGCAGAAGGCTGTTAGGGACAGCCTGGAGCTGGATGGGTTTGTGAGGAGTCAGCAAAACACAAAAGACAGTGTTGGCATGGAAGATCCTTACCAGGAAGATGGCTCTGCACATAGCTATCCTCACAACTCTGACAGTCATCCACCCAGCCGTCATGTCGGTAAGAAACATTTGCGACGTCGCATCAGGCACAAGCCAGTGAAGTCACAGCACACCCGTCCCAGCCCACCAGTGGCAGAGCACAGGTGGTCCCGGCTGCTGGCAGCCCTTAGAAAGGCAGCGGCAGTATGTGGCTTTTACTTTACTTACTTACAAACTTTTATGGCACAATTGATGTCCAATCTCAGCAAGCAGAAGATCTGTCGTGAGCGGTATGTGGCTGATAACAAGGAGCTGCTGCCAAACAGGGGAGCAATATTCCTGGTGATGCTGCCCCTCATGATATGGGTACTGGCGCTGGTCATCATCTTTGGCCAGACACAGACCATGGCTGGCAACATCTCAGGACCCCTGGCATCATTATGGGCCAGCAACCGTGTTGCATTTGGTGCAGCGCGCATCAAAATGTGGGGAGCGTTCCTGGTGTTCTCACAATCAACTCAACAAATGGACTATTACAAACAGCTGCTGGCACAAGAGGTTGACTTCATTCAGGATGCTTATCGTTCCGTTATACATGGTGGAATGTCCCGTTACCAGGACAACAGTAGTTTCAAAGGAGTGATGCAGCCCATCACAGTCAGCGCAGAGCGCGTCAGCTTGTTCTTTGATCGCAAGTGCTTGGTGCCAGATGCCAGTGCCTGCGCACGTCCTGGAGACCCTTACTTCAGTGCTACCATGAACGGCTTGGATACTCTGTACACAAGGTTCCTGGAGGAAGCGCGATTGCTGTCTCAAGATGATTACATCAACATCCATCCCAATAATACAAGGAACGCTTTCCTCGCCTCTGTGGGTAATAATGACCTATACTATGGCATGGAGCAGATGACGACCATGTTCCTGGATTACAGCGTTGGCAGGTTTAATAACATCAAGCTGATGCACCAGGTGGTGCTGGCAATCAGCATCATGGTGCTGGTGTCCTGCTACCTGTGCATACAGCGCCCTTACATGAAAAGGATGGCTCAGCGATATGAGGTGATAGGCTCATTGGCATCACATGTTCCAACTGATGCAGCAGATATCAGAGGCGAGATCATCAGAGTAGCTGAAGCTGGACAACAAAATCCGGCGCTGCAAGTTTTGGGGATATAA
>Cz.scaffold10.11	arsenate reductase [chlorella zofingiensis]
ATGCCAGACGTGCTCTTTGCTTGCATACAGAATGCTGGGCGGTCACAGATAGCCAAAGCTTGGTTTAATCTGTTGGTAGAGCCCGAGAGCGCAAGTGCTATCTCTGCTGGCTCGCGTCCTGCAAGCCACGTTCACCCCGAAGTGCTGCAGGCAATGCAGGAGGTGGGTGTTGATTTGTCAGATGCTGAACCACAGAAGCTGACTGCTGAGCTGGCAAGTACAGTGAAGATACTGGTTACAATGGGTTGTGGTGAGGAGTGCCCATATGTTCCTGGCGTGGATGTGGTGAACTGGCAAATACCTGACCCACATGGCCAGTCTGTGGAGGGGGTCAGGGAGATCCGGGATTACTTGAAGGGAAAGGTACAAGAACTCATCAAAGACAAAGGATTCAAGCTCGCACAGACATAG
>Cz.scaffold10.10	arsenical-resistance protein ACR3 [chlorella zofingiensis]
ATGTCGTGTTCTACCACCATCGCCGTTACCTGTGGAGACTGTCGGGTGCCCAATGCCGACGGGCTGGTTTGCCGATTTAGATCAGTAGAAGCGCCTGCATATTGTGATTTAGAGTTGAGGGCAGTTTGCTGCGATGTACCAAAGGCCCTCGTTACACCCAATCTGAGCTATGAAGTTGTGGACGGGCATGGCAAGGTTATCTGCAAGAGCACTGGCACTTGCAAGCCTGCTGCCACTGGCTATGACGGTACCTCTGATTGCAAGGTTTGTGATCAGGCTCAGGTCATTGACCCCAAGCAGGATGGAACAGGTGGCGACCCATCAGCACCTGCTGCGGGTGTGGGAGCAGTGCTCAAGAATTTGTCATGGCTGGATCGTCTGCTGCCTGTGTGGATCATCATTGCGATGGTGGTGGGGGTGGTTCTTGGCTACTTCGCGCCTGCGGTCAAGCAGGCTCTGCAGGTGTCCAACATTGCTGGTGTGTCCCTGCCCATTGCTCTTGGGCTGTGGTGGATGATGTTCCCTGTGCTGACCAAGGTCAAATATGAGCTTCTGGGGCTGCTACTGCGTCAAAAGGCAGTGGCCAAGCAGTTCACTGTGTCCTTCATCCTGAATTGGGTCATTGGTCCAGCTCTCATGGTGGGCCTGGCCTGGGCATGTCTATCTGATCTGCCTCATTACAGGAATGGTGTCATCCTGGTGGGGCTGGCTAGGTGCATTGCCATGGTGCTGATCTGGAATGAGCTGTCGTTGGGCCACAATGAGCTGTGCGCTGTGATGGTGGCGATCAACAGCGTGCTGCAGATTGTTCTGTACTCGCCACTGGCACTGTTCTACATCAAGGTGGTGTCCCGTGGCGATGATGTTGATGTGGGCTTCTGGCCGGTTGCTAAGAGTGTGCTGCTGTTCCTGGGTGTCCCCTTGGTTGCTGGCATCGTGTTGCGCTACATCCTGCTGCTGATCAAGGACAAAGAGTGGTTTGAGACGAAGTTCATGCCCTGGTTTGGTCCCACTGCCTTACTGGCTCTCCTGTACACTATCATCGTCATGTTTGCCAGCCAGGGTGATAAAATCATTGGCGAGATAGGCAACGTGGCCCGCGTGGCTGTTCCCATGTTGATCTACTTCAGCCTGATGTTCTTTGCATCCCTTGCCATCTCCTACTACTGCCACATGAATTACTCCTATGCCGTCACTCAAGCCTTCACAGCTTCAAGTAATAACTTTGAATTGGCCATCGCTGTGGCTGTGGGCACCTTTGGCATTGAGAGTGCTGAGGCACTGGCTGCTACTGTGGGCCCTCTCATTGAGGTGCCTGTGCTGTTGGGGCTGGTGTATGTGGCTCTGTGGATCAAGAAGCGGTTCTGGGATGCCAGAGACCAGCACCTGAAAGAGATTGGCAAGTATCCTCTGGATATTCATAATGTCATAGCTGCTAAAGCTGAGGCTGACCATAATAATGCAATTGCGTTGGCAGCCAAAGATGCTCAGGACAGCTCCAAAAACGCTCAGACAAGCTGA
>Cz.scaffold10.3	zinc permease family [chlorella zofingiensis]
ATGGCTGCCCAAGGCAATGTAGGCTTGGCGTTTGGCCTGGTGATTGCGGCAGGTCTGGCGACCTGCCTGGGAGCATGTCTGGTGTTCTGCACCAGTTTCGCCAATCACAAGCTGTTGGCAGGCTCTCTTGGTCTCTCGGCTGGCGTGATGGCGTATGTCTCCTTTGTTGAAATTTTCACCAGCAAGTCCATTGGTGCTTTCGAAGAGTACGGCTTCACCAGCAACTTGGCCAACCGTTATGCAACCTTCTGCTTTTTTGGAGGTATCTTGTTCACATGGGTTCTGGGCAAGTTGGTGCACTGGATCACAAACCTGGCGTATGCATGGACAGCAAAGAAGGCCGCGCAGGATGTGGGGGGTGCTACGACTCAACATGCCAAGCCCCTCACCGCCAGGTCATCCTCTGAGGGGTCGGTTGTAGATTCAGCTGTGGACATTGAAATGCAGGCCCCAGAGGTGTCACCTCCTGCTTTTATTTCTGTCTGCTCTGACACATGCTGTGACAACAGCAACAATCCCATAGCTGGCAAGGCAGGAGATGAGGTCCCAGCTGACCTGCGTATCCTGCTGGAGGCTGATCACCATGCCAACCTGTCACGCATGGGTGTGCTGGCCGCCCTTGCTGTTGGCATGCACAACCTACCTGAGGGCCTTGCCACCTTCATTGCTGCACTGGCATCCCCCACTGCTGGTATTGCCATGGCTGTGGCCATTGCTCTCCACAACATACCTGAAGGCATTATTGTTGCCATGCCCATCTACTACGCAAGTGGTAGCAAGTGGAAGGGGTTCCTGTGGTCTGCCATCTCTGGGTTGTCTGAGGTCGTTGGAGCTCTGCTGGCGTACCTGGTGCTGTATGGCAACAACATGGACCCACTGGCTTATGCCATCCTGTTTGCCTTTGTGGGTGGCATGATGGTGTACATCTCCATTAAGGAGCTGTTGCCCACTGCGTTGCGCTATGACCCTAATGACACCTACGTTAGCATTGCATTCCTGTTTGGCATGGCAGTGATGGCAGGCAGCCTGCTCCTGTTCCAGGTGTAG
>Cz.scaffold10.16	pridicted protein [chlorella zofingiensis]
ATGTCAGATGAAGACATATCTTGCACATTCAAGCTGAATGCTAAGAAATACACCACGAAAATGCTGCAGGCCGCCCTAGCTGGCTCCTTAGATGGATTAGCGTTAGTCAAGGACACAGGTGTATACACCAGCACCAGCAGTGCTGGGTCTGCTGTGTGTGCTGGGCCCATCAGCCTGGTGCCACAGCCCACCAGCCTGTACCCTGAGGCCAGGGACTTCCAAAAGGGCATGTGCTCAGGGAATGTGTACTGCTTTGCCAAGTACATACCACCTCAATACATCTCTGCTACAGCCGCATGCCCGGAGGATTATGACTACTCCAGTGATGGTGGAAAGGCTGTGTGTGTGATGAAGAAGATGAAGTGTGATTCTGGGCTGAGCTATACTGACGCGGGTCAGTGCTGCACTACAGCCTCCTCCGTGTCATGTTCAGTGGATGTTGGCAGTAGCTGTGCGGCAGACTGCTCCACATGCGAACCCATTTGCAAGGAGAACAAGTATTATAAGGTGGTGGAGGACGCGTATGCCAGTCATGCTAAGGAGTCCCTTAAGCTGCCTCTGGTGATTGGTGCTAAGGTTGCTGCTGGCAAGGCCATCAAGGAGGTGCCAGTGCTGTTGGCAGGCAAGCACAAGATACACAAACCATCAACACTGACGAAGACACTGGTCACAGAACAAGTGTGCTACAGCAAGTGCTGCAAAACGCACACCAAGCTCATCTGTGCTGCCCCCAAGACAGAGACGCGGCTGGCCCCTGTGCAGTACCAGTGCCCCGGGGGGTGCCCATACAACTCAGCCATTGGCAAGTGTGTGGTGTCAGGAGGTGGCTATGCGGAATGTGATGCAGGCTATGTGGCGTGCAATGTGTATGGCCGCAAGGCATGCGTTGCAATCTCAGATTGCTTTGGGATTGAAGCATGCAAGTTTGTTGGAGCGTTGTACGCGCACCTGCCAAAGGTGGAGTGCCCCTCGTCATCATTGACGTACACCACACTCGGCAGCGGCGCAGGCACTACAGTCAGTGCTGGTGTAAGCAGTACACCAATCACAACTGTAAGTGCTGGTGCAGGCAGTACAGGCAGCAGTGGTGGAAGCAGTACAGGCAGCAGCGGTACCAGCAGTGTACCCATCACCACAGTGAGTACAGGCAGTACAGGCGGCGGCAGCGTGCCTATCACAACAGTCAGCAATGGCGCAGGCAGTACACCACCCAGCAGTGGGGCTGACAACACCTCAATGACCAGTGTGTCTGTCCAAGCACCAGGTACTAATGTCTCTGTCAGGAGCCCATAA
>Cz.scaffold10.21	hypothetical protein COCSUDRAFT_34588 [chlorella zofingiensis]
ATGTCAGAGATAGGCGTTGCTCATGCCTTTCCTAGTCCTCATGAGGAGGAGGGTGATGAGGCAGACATGCACCCCAGGCGCAAGCGTGGCATCAGGCCCTTCATGTGGGTGGGAAAAGGGCTCGGTGCTGCTGCCAAGGGTGTGGGGGGGCTGATGTGGCGTGGTGGCGGTAGACATCGTCCGCATCAGCGGCGGCACCATGATGCATTGCCTTCAGCTGTAGGCAGCCTGAGTGGCGCCATGTTGGCAGCAGATAAGCCTGAAGTGCCGGGTGGCAGTCCTGCTTGGCCACTGCCTTGGTTCCAACTGCCATGGGCAAGCAAAGACAGCAGTAGCAATCAAGGCATGTTGGACACAAGCAACAGCTTCCCATTGGTCATGCCATGTCACCACAAGCAGCAGCATGGGTTGCATCCACACGTAGGTGGGGCTGCTGATCACACAGCTGCGACAAATTGGCGTGTAGCTGGTCAGGTGAGGGGTACAGCAATTAACCCCACACCAGGACAAGGCTGGGCCATGACAAATAATGACGGTACACGTCACAAACCCAACACCCGGCACAGCAGAAAGGACACCAGGGGTGATGCGGCACTGCTACAGCCGCAGCAGCAGGATGCTGGGTTTGCCTCCAATGCTACTGATGGCCAACATCTGTTGACGGTTGGTACGCGGTTGTGGGGTAATTGGTGGGATGGCAGGGGTCTCTTACGTGTCAAGATCTATGATTTTGCAATCTATGTGGACAGCCAACAGGCACACAAAGATATGGCAGTTGTAGCTGGGCCAGCAAAGGGCAAGCGACGCAGGCACAAGCTTGCTACAGCTCCCAGTCTACTACCTGCCACAGCCCATGACATGCAGCTTGTGCCTGAGGCAAGCTCACAACATGCTATTGAGGACTCAGGGTTGGGTGTTAACACCAGTACTTCAGCGACGGTCAGCTGTAGCAGTCATGCTTCACAAGTTCAAAGCAGCAGAAAAGCTGGCCTGAGGAAGGGCAATAGCAGCAGCAGCAAGAATTTGAATCACAATTGTATGGATCAACCCAAAGTTGACACCACCAGCAATAGCCTGATGTCCATTCCTGAGCGTTTGAAAAGCAGTAACAGCGTTGGTATGTCATTAGTTCTCAAAGCGTCACGTGATGTGCCTGTTGATCTGCTGCGGCAGGAGTATGAGAAGGTTCTGAAGAGGCGATTGTTCAAGGTGGGTGGTGACCCGGATGATCCTGCACTGAACCAGCTGCTCGACAGCTTCTCAGATGCCAAGAGGCTGCCAGCTGCCGTACGAGGCTCAGGCGGCAACTCTGTGAAAAAGGGTGCCATGATGACATTTGAGCGTGGTCCTGGTGGCCACATCACGGCGCGTGTCGGGCGCACGGTGCTGGGTGAGGTGACCAGTGATAAGCTGGCGGAAGCACTGTTTGACCTGTACCTGGGTGAACAGCCAGTGAGCAAGAGAGCTAAGGTTGCTGCAGCAGACACACTACTACGTATTGCTCATGACCCAGCATCTGTGTATCGTCCACAAAATGCTTCAGAGCACATCAGCTGCAGCAGGCCAGACCTGTCAGCATGTGTGCTTCATCTGCATGACTAA
>Cz.scaffold10.15	pridicted protein [chlorella zofingiensis]
ATGAAGCACGTGGTCAGACTAGTAGACGGTGTCGTGGGCCTTATTGTCGTATCACTGTTGGGTCTGGTGTGTGGTCAATCCCCAGCAGTCAGCATATTCCTTGCAACACCCACCTCTACTACAGCCACGCCTTACACCTGGTCTGTCACCAAGACCATCTCAGGCTCATCAGGTGGTGCCCCCCCAATCACACAGCCCATCACATTCCAGTACTCCTCAACCGGCTCCATCTCTTACACAGTGTCCTTCACACGTGTTGGTGGCGTGGCTGTGTACCAGACAGCAGGAGCACTCACACTAGTCAACTCAGGTCTTCAATCTGCTGACGTTGGGTCGGTCACCGTCAACCTGTATGGCGGTGGCTTCTCCAGCAATGTGTTAGCCACGGGTGTAGCATCATGTGTGGGGCCTACCGGGGTGACCACCACTGGACAGGTGACAATAACCCCAGGCACCACAGGGGTGGCATGCAGCTACAACATCTCTTCGCAGTTTCCAGCGACTCAAGTGACAGCTACAGCCAGTGTTGTGTCCCCAGTGGGTGCTACAGCCAACCCTGCTTCTACTAGCTCCTTCACTGCCAGCATTCAGGCAAATGGTGCCTGTGCCTCAATATCAGACACATTCAACTCAAACCCTGTGCTGTACAGTACTGGTCAACCGCTACTGCTCACAGGCAGTAAACCACCCCCAGAGGCAACAGCCACAACACTCTGTGCAACTCAGAGCTACTCGTACACTGTGTCTTTTGGACCTTTGACTGCGACACAATGCGGCACCTACCAGGTTACCAACACTGCAAAAGCAGTGCCTGTCGGTTCCTCGCAGCCGCCAGTAGCTGCTCAGTCGCCTTCTGTGACATTGACTATCACAGGCTGCCCTGCTGCACCACCAAATACCACCCCCTTACTACAACCACCACCACCTCCAGCCCCCATCATATCAGGGAGTGTGAACCCTGCACCCCTACCCCTGCAATTACCCCCGCCCCTCCTAGACCCCCTGCCACCCCTCGACCCTCAGCACCATCCGGCCCCCGCCCCACATTGTCATTAA
>Cz.scaffold10.8	cadmium-transporting ATPase-like protein [chlorella zofingiensis]
ATGGCAGCACTGCGGACAATGACTTTTGACAAGACTGGCACACTTACAGAGGGGCGTTTCTCTGTCGTGGAGACCATGGTGTTCTTCAACAGGTGGTCTGAATCTCAGCTACTGGCATATGCTCCTGCTTTGGAGCAGCATTCCAACCACCCTTTGGCTCCTGCTATCATTGGCTATGCTGCAGCTCAGGGAATTGCTATCTCATCCTCTCAGGCAACGAGTGTGGACTCGGTTGCTGGGGTGGGGTTGCAAGGTCAAGTAGATGGTCATGCAGTTATGATGTGCAATCTCAGAGTAGCTGGCACCATGTCTCGCAGTAGTCATGCAGTTGCTCAGGTTTCTGCTGCGGTGGCTGCAAAGGTAGCAACTGCTTGTTGCATTGTTGTGAATGGCGATGGTAGCAATGATGCACCAGCTCTGGCAGCTGCTGGCGTGGGCATAGCCATGGGTGTGGGAGGTAGTGCTATGGCAGTTGAAGCTGCAGATGTCGCACTGTTTACTAATGACCTTGGCAGCCTTGTTTTTCTGCACTTGGTTAGCAAGCATGTCTACAGGGTGATTGTGTTCAACATTGTGTTGTCAATCGGCAGCAAGGCTGCTCTGCTTGTTCTTATCGGTTTCAACATGGTCACACTGTGGGTTGCTGTCCTTGCTGATGTTGGTAGTGCCTTCTTTGTCATCCTCAATAGCCTTACCATACTCCGTTACAAACGGCAGTTCATGGCCAAACCCCCAAGAGGGCCAGCAGAGCACGGCATTCCTCCTTAG
>Cz.scaffold10.18	hypothetical protein VOLCADRAFT_121427 [chlorella zofingiensis]
ATGGGCTGCTCTTCCAGTCTGCCGCGGCCTGCTCCGGGTACGCAGCCGGGGTACTCAAAAATGCAAGATGAGCAGAAGGACAACAAGATAACAGCAGGCTCAGCCCTGACACATGATCAGGACAACTTGGCAGGCAAGATTTGGGCACAGTATGGCAGTAGCCCAAGGAAAGACAGCATGTCATGTGCTACAGCGGGCTATTCCCTGGCCAATAGTGCTACTGCTACCAAGCCCCTGGATGTGTCGGTAGCATGCATGTCCAAGGCGGGCAAGGAAGGGGGCAAAAAGAAAACAAATCAGGACCAGTGCTTTGTATTTGAGACCACCCTGGGTGATGGTGGCGATGGTGACAATAATCCTGGTGGTGGTCAACATCATCGTCATCATCATCGACATTGCTTGTTTGGTGTCATGGATGGTCATGGACCACATGGTCACTTGGTGTCTAGCTTCATTGAGCAGCACTTGCCCCAGCACCTCGCACAGCAGCTGTCCACCGAAGCAGATTTGCACAAGGTCATGCGCGAAGGCTTCTTGCAAACGGATGCTGCGCTATCTGCCAGTGGCATTGATTGTGAGCTGAGTGGCAGCACCTGTGTGGTGGCGCAGCTACAGGGCATGTCCCTGACTACAGCCTGGGTGGGCGACAGCAGAGCTGTGCTGGGGCGCAGGGTGAGGCAGGGGCAGGGAGCTGTAGCACAGGCCTGGGAGGCTGTAGCACTGAGTAAAGATCACAAACCAACACACCCGACTGAGCAAAAACGCATCAGCAGCACTGGTGGAAGAATTCAAAGGTCCATCGATGAGCAGGGACGACCCATTGGTTACTACAGAATATGGCTACCAGACCAATGGTTGCCGGGGTTGGCTGTCAGTCGTGGCCTGGGTGACCAGCTGGGGCACAGGATTGGTGTGAGCTCTGAGCCTGACAGCACCAGCCTCACTCTCACCCCAGCTGATGACTTCATGGTGTTAGCCTCTGATGGTGTGTGGGAGTTCATGAGCAATGACGAGGTTGTAGCACTGCTGGCAGAGTGTGATACAGCTGAGGCCGGGTGTAGGAAGCTGATTCATGAGGCCCACACGCGGTGGCTGGCACATGACACACAGACAGTAGATGACATCACAGCTGTCGTGGTGAAGTTCATACATGACACAGCATGA
>Cz.add.scaffold11.1	translational elongation factor Tu [chlorella zofingiensis]
ATGGCTTTAGCAGCTCAAGGTGGTGCTACTGGTAAAAAATATGATGAAATTGATTCAGCACCAGAAGAAAAAGCTCGTGGGATTACAATTAATACTGCACATGTAGAATATGAAACAGAAAATCGTCACTATGCTCACGTAGATTGCCCAGGTCACGCTGACTACGTTAAAAACATGATTACTGGGGCAGCTCAGATGGATGGTGCTATTTTAGTTGTTTCAGGTGCGGATGGTCCTATGCCTCAAACAAAAGAACATATTCTACTAGCAAAACAAGTAGGTGTGCCTAATATTGTAGTATTTTTAAACAAAGAAGACCAAGTGGATGATGCAGAATTATTAGAACTGGTAGAATTAGAAGTTCGTGAAACTTTAGATAAATATGAATTTCCAGGAGATGATATTCCGATTGTGACTGGTTCAGCATTATTAGCTTTAGAAGCTTTAGTTGAAAATCCTCAAATGAAACGTGGGGATAATCCATGGGTTGATAAAATTTATAAACTAATGGATGAAGTCGATTCATATATCCCAACTCCAGAACGACAAACAGACAAACCATTCTTATTAGCAGTTGAGGATGTATTATCTATCACAGGTCGTGGTACTGTTGCTACTGGTCGTGTAGAAAGAGGAACATTAAAAGTTGGAGATACTATTGAAATCATTGGATTTAAAGATACAAAATCGACTGTAGTAACAGGTCTTGAAATGTTTAAAAAAACATTAGATGAAACTGTAGCAGGAGATAAC
>Cz.scaffold12.12	hypothetical protein COCSUDRAFT_53690 [chlorella zofingiensis]
ATGAATGAAACACTGAAGCGGCAATGCTTTGGACCAGGGGATAAGGACCTCAACTTAGCAGCAGTCAGAGCGCGTGTAGCAGACCTTCAGCGCACGTTAGACCAAACCATAATGGAGTTACGGCAGTATGGCGCCAATTGGACTCGCCTGCTAGACAAACTGGCAGTAGTAAACGTGCAGTACATGCAGATCATGGAACAGCTAAGGAGCACCCTGAAGTTGTATACAGTGTACCCAGTACTAGTAGACAACCCACAAATAGCAGCAGACATCCCCACCCTGCTTGCTACCAAGCTGCTACCAGACATGGAGCAGCAGGAAGCTGCCCTGAAGCAGCTAGTACCTGGCGGAGATGTAATGATGACATCACACCCAGAAGAGGCACTCGCTACAGCCGAGATGACGCTAGAGGGGTTGAAGGAAGCTGTTGGGTACCTGACTACAGCCATACTGGGCGATGACGGATCAGGAGTACTGGACAGCAAGGGTCCTCGGCGTCGGGCCATTGATGTCAACAGCAAAGAAATACAACGAGCCCTGGCAGCTCAACACGCAGCACGACAACAGTACGCCAGCAGCAGCAGCGGTGGCAGTAGCGTACCTGCAAAGACACAAACACGCAGTACTGGCACTGTGCCAGGCAGTAGCTTAGCAGGGGCTGTAGCATCAGACGAGCTGCTGCTGGCTGGTTTCATGAGTGGGGATCGTTTCAAGGAGGCTGCTAGGGAAGCTACAGCCAGAGCAGCAGCTGTAGCAGGCGGTGGATGA
>Cz.scaffold12.4	predicted protein [chlorella zofingiensis]
ATGACCACCCTCCCCAAGAACCTGCAGCTCACATTCAGCAGATTGGCGACTTATGAAAAGAACACGCAGAAGCTCATGGCAGTTAATCAGGCAGCAGTGAGTGATGGAGGTACCCTGGTGTTCAACATCCCCTATGCGGTGAGCGGGCCACCAGACTCCTTGGGCAGCTTGATTGACAGGTTCGAGATCGTGATCAATGGGTACACCATAGGGTCTGGTCTCAGTTATGCAGATGTGCACAAGCTGCACGACAATCTCACAGTGGCAGATTACATGCGCAGGCAGCTGGCATTGTACGAGCTGTTTGCACCTACCACTGCAGCGGATTTGGACACACGTACGAGCAGCACCATCACCCTAAACAAGTTCTTGTGTCCTTTGCTCAGCGCCAGTCATTTCAGGTTTCTACCAACCAGCATCATCGGCGGCATTCAGTTGAGGCTCACATTGGCGTCAGGCAGGCGCATCACCGTTCCCAACAACACACAGACGGGCCATTTTCAGTTGCAGAACCCTCGCCTGGTGTACGAGGTGATCTCGTTCGGTGGGGGACTGTATGAGCAGATGCTGCAACAAAAGCTGGCTGCTGATGGCAGCATCTTACTGCCGTTCACGGAGTACAGGACGTTCCTGAGTCCAGCAGGGTCAACCAGCGGTGACTACCAATGCAGCATCAACACCTCAAGCCTAGACTTTTTGTATGCATTGCTGAGGGACCCTACATACATGTCACAAGCCACACCACTGACTGGTCATGGGGGCATCAACACGTGGTGCAAGTTCAGCTCGTTCAGCAACAACACGAGGTTCCAGTGA
>Cz.scaffold12.2	pridicted protein [chlorella zofingiensis]
ATGGCTGTTGCTGCTTCACAAAAGAATGTTACTACTATACAGAAACAGAAACAGAAGGCACAGAAGCCTGCTTCTGTTTCACAAAAACAACAGAAGAACAAAGCTAGTGCTGGTGGTTCTGTTTCTCAGAAACACAAGCCCAAGAAAGCCAATGCAGGTGGAAGTGGAAGTACAGGTGGAGATGCAGGTGCAAAGCACCTGCCAGCTAGACATAGGCGAGTGGTCAACAGGGTGGCTCTAGCCGAGCAGAACCAAATGCAGACGCTGCTGGCCAGCAACATGAGGTTGGCTGCAGAGCTGAGGTCCAGGGACATGGCAGATGCAGAGAGACGGAGGATGGCCATGGAGCAACAGGCTTTCGAGCAACACCCACTCACCAGGGCCAGGCAGGTGGTAGAGAAGCATCAAGAAGAGGTTCTGAAGAGGGCAGCCAAGCCCGTCAGCATGGCCAAGCTGGACAAGGAATACGAGGGTGCCGAGGCGAAGTCTAATTGGCAATGGCAAGGGGAGGTGCCCATGGACCTGGACCCAGTCTTTATGGACGCTACAGTACAGACGTTGATGGCAAAGACTAAGTCTGAGGCAGTGCAGACCAAGTCTGCACCGAAGCTGACGATGAGTGGTGTGATAGCCGAGCAGCAGTACATACCAACCAACTTAGGCAAGAGGCAGCGTGAGCATGCCTATAGATTGCCTGCTGCCAAACAGCAGAAGCCAGCAACAGCACCTTTCGTCGTAGGAGTTGCACCTGTGTCCACACCAGTGTCTGCACTTATGTTGGTCGACATAGGTGCACGTAAGAGGCCTCGCAAGTTGGTGGGTCCACCTGCCACGGTGCCGTTCCTGTTTCCTGGGTAG
>Cz.scaffold12.15	predicted protein [chlorella zofingiensis]
ATGCTGTTTTACTCCACTCAAATCCTGACCAAGCACGGCCCCTTGGGCTTGATCTGGATTGCAGCCCACCTAGACAGACAGTTGAAACGAGATCAGATATTTCAAGCCTCCATTTCCAGCTCTGTTGATGCCATCATTACCCCCGAGGCCCCCTTGGCACTGAGACTGTCTGGGCAGCTGCTGCTTGGGGTGGTCAGGATTTACGCCAGGAAGGTCACCTACCTGCAGCAGGACTGCAATGAGGTGTTGACTCAGGTCAAACAACATGCTACAGCCAAGAAGCAACCTGATGGCAGTAGCAGAGCAGCGTTGGAACAGGGCGACGTAGCTGCTACAGCCAATGGCACCACTGCTAAGAAGCACAGCAGCAAGAAGGGCAGTAGCATTCCTTTTGGAATGGACTTTGAGTTGCAGGATGACATAGATCTGCTGGGGTTAAACGGTACAAATGGAGGGGGTGGCATCAAGTTGAATTTCCAGGCGGAGTTGACCACCCCTCTGTTGAGATCCCCTGCCTTATCAGCAGGCCCCAGCACCAGCAATGTGTTAGGGCTGCTGGGGAATCAGGGTCATGCGGACCATTACTCATCGCATGATGGCCATTATGCTGAGGGGGAAAGGTTTGATGAATTTGAGGAGGGGTTGGCACTCCCATTCGATCTTACAGACTTTGAGGTGGAGGCTCTCAGGGCAGAACAAGTGCAGAATGAGTTTGCAGTTGAGGCACTCCGAGCTCAGACACTTCAGCCTGAGTTGGGAGTTGATCATCAGCCTGAGGCTGTGTTGCAAGTAGAGCCAGCTGTGAGTGAATCTATGGATGATGCTCAACTCACCTCTCCAGCTCAGCCTATGGTCAAAGCCAAGGCAGCTGCTGCCAAAACCTTGAACCCTGATGTCAGTCGTCGGCTTCATCCTGGCGATCATGGAGGCCAGGACCCTCAGGGTTCAGGGTTGAAGCACAGGCATCACAGAGGTTTAGGTTTCAAGGCAGTAACAGATGATGATGAGGATCCGATTGAAGATGAGGTGATGCCAGCTGGACACAATGTTGACTTGCTGAATTTTGACCAGGTTGACCAGCCAATGGCTGTAGCAGACCATGGCCGCCAGGCTGTACCAGATGACCTGATGAATATCGATCCTCAGGTGACACCCGGGAAGGCTGTAGCCAATGGTTTGATGACTAAGGCTGGTCAGCGTGGCCAGAGCAGCAATGGTGTGCTACAGCTCAGTGGCAAGCAGCAAGCGCTGGTGGATATGGCAGATGATGATCAGGTGGCCACACAGCTGCCCTCATCTGATATTCGTGCATTACTAATGGACAGGTCGCCACTCATCAACACCACCCATGTGACTAATGGCCTGATGGTCAACGGCAGAAAAACAAATGGTTTGACTGACTATAACCACAAGCGTCTGAAAGGCACCTTGGCCAGTCTGTTGCAGGAGTCTCCGCTGGGGCAACAGCCATTGCTGCTGCAAGGGAGCTGCCTAGCAGGTGCTGTAGCAGACCAGTGTGCGCCTGAGTTGCTACAGCTGTATGCGCACTGCTTGGGCTTGCAGCTGCGACATGTAGCAGAGGATGCCTCAGTAGCTCAGGACTGCAAATGGCAGTCAAAGTCAAATTCAACTTCTCAGGCAGCTGATGCTGAATTGTTGGATGAGGGTGTAGCAGAGGCAGCTGACAAAGCTGTCATTGAGCAGGGCTTAGGGCATGATGGTTCCCATGCAAACGGCATGATGATGGATGCAGCTATGGAAGACATGAATCCTGATTTTGCGCATGGCGGCAATCAGGGTTTTGTGCCACAGGACCAGGTTGACCCACTGAACCCTAATGCGAACATGGAGCAAGAGGGTTTTGCCACAGAATCACTAAACCCTCCATCCTCTTGTTGGCAGCAAGATGAGAGTGTTGACCAGGAGGATAGCAGTAGCAGCAGTCATGCTACAGCCCTGAATGGCTTCACCCCACGCACTAAGCTTGTGCTACGGCAACTACAGCAGGCATTGACAGATGAGAGAGCACGGGAATCAGCAGGGTTCAAGCGCAAGCGTGGCATTGCTACAACCATTGGGGATGCTGCTGCAGCCCTACCTTTCAGCAGCGTCCTGGAGCATGCTGCAGTAGCACAGCAGCCTGGCAGTGGCAAGATGCCACACCTTAGTCGCGTTGATGCTTCCCGCTGGTTCTTTGAGGTGCTTGTGCTCCAGAATCGTGGTTACATAACCATGCATCAGCAGCAGCCGTATGCTGATGTCATTGTTCAGGCTCAGCCCAAGCTTTTTGCTTAA
>Cz.scaffold12.11	flagellar associated protein [chlorella zofingiensis]
ATGGCAGCGCAGCAGGGGCTGGTACCAAGGTTGCTGTTTGGCTTCCGAGGGACGGTGAAGGACACTGTACACTACTGTGACGATGGGTCAATAATATTTCCAGCTGGGCACAATGTTATCATTCTCTCAAGCGATGGCAAAACACAGCGGTTCATACCTGGCACACCCGACACAGAAGGCATCACAGCTCTTGCTCTGTCGCCAAACAAGAGGCTGCTGGCTGTGGCGGAGCGGGCAGAAAAGGCTATCATATCAGTGTATGACACCCAAACACTCAAACGTCGCAAAGTACTTGTAGTAGCAGACGTGGGATCCAAGGAATACATCAGTCTCAGTTTCAACCCAGATGGCAAGCTGCTGTTGGCGCAAGCAGCTGGCCCGGATTGGAACATGCTGCTGTGGGCGTGGGAGAAGTCAAAGGTGTCTGCCAGTGTGCGGACAACAAACACGCAGGGGTCGCCCATGACACAGTGTTCCATTAGTCCTGGGGAAGGCTCCCTGGTCAGTGTCATTGGGCAGGGGGTGCTCAAGATCTTCAAAATCTCTGAAGGCACCCTCAAGCAGTTACCCCTGAGCAGCAACCGCCGAGAGAGCATGTCCTTCACGTGTCAGGCCTGGTGCATGACTGATAGGGAGGGTGCTGCTGCTGCTGGGGGGGCTGATAAGGGTGGTGATAAAGAGAGGCAGCTGCTGGGTACAGCTGATGGAGAGATACTGCTGTTGGAGGGCACTGAACCTAAGGCCAGCTTCAACATTGATAATGGCCACAGCGTGGAGAGCCTGTTGACATACTCCAAGGGTTTTATTGTGGGTCAGGATGGCGGTCTTATCACCCTGTATGAGCGTGATGATCGGGAGTACTACCGCAAGACACGCACCTTCACCATCATGGAACAGCCATACAAATGCGGGAGCTTAGCTCTCAGTGTGAATGAGGAGCAGCTGGCTGTAGCACTCGACAATGGCACAGCCTACACGCTGGCACTCAACAACCAGGAGTTGATGAAATCGGATGAAATGAATTTTGAGCTGCTGGGGCCAGGGCAACACACTGCTGGTGTCACCGGCCTTGACATGTGTGTCAGGCGACCCCTGCTCGCCACCTGCAGTACAGATCGTACTGTGCGCTTGTGGAATTACAATGAGCGCACCTGCGAGCTGTGCAAGACGTTCAATGAGGAAGCACACAGCATTGCCATTCACCCAACAGGGCTCATGCTGCTGGTTGGTTTCAGTGACAAGCTACGGCTGCTGACTGTACTCATGGATGACCTCAAACTGATCAAAGAAATTGCCATCAAGGGTTGTAAGGATGTAGCATTCAGCAATGGTGGCCAGTTCTTTGCTGCTGTCAATGGTGTGACCGTGTCGCTGTACAATGCTTACACCTGTGAGAACGTGGGCAATCTGAGAGGACACAATGGCAAGGTGCGCAGCCTGTACTGGTCCTCTGATGACTCCCGCGTCGTGTCGGCTGGCGTGGACGGTGCTGTGTATGAATGGCGGCTGTCAGACCTCAAGCGTGAGAAGGAGAATGTTCTGAAGGGGTGTCAATACACTGCAGTGGTGGCAACACCCGACATGAAGACACTGATTGCAGCAGGATCAGACAGGAAGCTGAAGGAGCTGGAGGAGAGCCCGGGTGCTGGTACTCAAATCACCAAGGAGCTGGACACGGGGGTGACCATCACATCCCTGGCAATGCCCTATGGGGGGAAAGTCATGTTTGCGGCCACCGAGACGGGGGTGGTGCGGGTGTACAAATACCCCCTGTCGGGTGAATTCTATGAGATCAAGTGTCATGAAGGCCCAGTCAGTCGGCTGCGTGTGAGTTATGACGACATGTTGTTGGTGTCCTGTGGTGAAGACGGCAGCCTGGTGGTGCATGACATACGTGACAAAGAGCTGACTAAGGCATCCACACGGCGGGAACAGGAGAAGCTGCCCTGGTTAGAGGAGGTGCTGGTGGCTAAGAGTGAGCTGGAGGAGAAGCGGTCACGCATGAATGACCTGGAACAACAGGTGGCAGAGCTGACCATGCAGACAGAGTATCAGCTGCGGCTGAAGGACTTGCATGTGCAGGAGCGCATCAAGGAGCTGAATGACAAGTTCAACTCCGAGCTGGATGCTGACCGTCAGAAGTTTGAGCTGCTGCTGCAAGAGAAGAACGAGCAGGAGATGGAGTATGAGGACAAGCTCAAGCAGGCTGAGTCACGTAGTCAGGCCCAGTTGTCGGCACTTGATGGTCAGTACCAGGCTAAAATGATGGCTGAGGTGGAGAGGTACCAGCAGCTGCTGCAGGAGAAAGAGCTGCTGAATGAAAGGTGGGACGAGCAGAACCGTCTGTTGGTGGAGTCTCACGAGCGCGTTATCGCTGAGCTAACTGAGGAGTATGAGGCGAAGTTGGCGGAGGAGGCACTTAAGATGGAACAGTTAAGGCAGGACAAGGAGCAGTTAGAGAAGGAGGCTGCAGAGGTTAAGCGCCAGCTAGAAGAGGATGCAGACAGAGAAATTGAAGACCTCAAGGACAAATATGAGCAGCGGTTGCAGGGTGAGCGTGATGCAGCGCTGCGACTGAAGGGAGAGAATGGCATAATGAGGAAGAAATTCCAGGGCCTGCAAAAAGATATTGATGAACAGAAAGAGCAGCTGGGAGTGCAGCATGAACAACAGAAGGATTTGTACACAACCATCAAAGGTCTTGAGAAGGACATTGCTGGTCTGAAGCGTGAGATCCGTGAGCGTGATGAAACCATCGGAGACAAGGAGAGGAGGATCTATGAACTGAAGAAGAAGAATCAAGAACTGGAGAAGTTCAAGTTTGTGTTGGATTATAAGATCAAAGAGCTCAAGAAACAGATTGAGCCTCGTGAGGAAGAGATTGGTGAGATGAAGGAAACCATCAAATCCATGGATGCTGAGCTGGAGCGCTACCACAAGAGCAATGCAGGCCTGGACCTGCTCATACAGGGTCTGCGTCTAAAGGAGACAGGTCTGCAATCAGAGGTGCTGAGTCAGCGTGGTGCCAAGGGTGATGCAATCACATCATTACGTAAGATCAAGGCTGACATTGCTGAGCTGTCAAGTGTGATACAGGAACCAAAGGCCCTGAAAGAAATGGTGAAATCCCTGTATCAGAAGCACTGTCAGGACACCCCAGCCAGTGCAGCCCTTGAAGATGACGTCAGCGCTGAGTATGCACGCCAACGCCAATACTTAGAACGCACGGTGGATGGCCTCAAGAAGAAGCTGGCACGTGACACTGAGGTGCATCGTGCTGATAACCTGAAGATTATGCAGGAGAATGTGGCGCTGATACGAGAAATCAATGAACTGCGAAGAGAGATCAAGATGATCAAATCCAGCAGTCCAACAAGGAGTCCAGCACCCACGACAGCTACAGCCAACACCCTGAAACATACAGCAGCTACAGCCAGCAACGGCCGCCCAGCTTCCTCCACACAAAGCAAAGCTGCTACCACCAACCAGCAGCAGCAGCAGGATACAGCTGACAGGGATAGCCTAAAGCGTGAGCTTGATATGCAAAAGGACTTGATTTCTCGGTTAAGGGGAGAGTTGGATGCTAAGGAGGCTCGTATCAAGCAGTTAGAGACCACAGTTATGCCTCGGCCCATGTCACGTGAGCGGTTACCACCCATGGATGGATTTGGCAGCACAGGTGCTACCACATCAGATGCCGCAGCATCTGGTAGCAGCCCAGCCATTGCTGGTGTTGGTAGCAACAGCTTCAAGCAGGGCCTGTTGGGCAGTAGCACAAGCATGGGTCGTAGTGCGGGTGGCAGTAGCATAAGCGGGTCTGCTGGTGGTGTGCGTGTTGGCAGTAGCGGGCCGGTAGGGTATATGCAAGGTAGGACAGAGGCTGCTGGTTTGGAGGCAGCACTTGCCAGGATTGGCAGTAGCAGGAGAACCAGCACTGGTCAGACTGGTGCCAGAAGCACTGGTGATTACAATGCTGCAGCTGAGCCATGGACAGAGGAGGCAGTAGCAGCATCACATAATGGTGATGATGACGAGGGTGGTGATGACATGATGGGTGATGAGCAGCTACATCCTGATCATGACAATGCTGATGATATCACAGATGGTGATGAACTGCCGTCACCAGTAGCAGCAATTTCACCATTGGAGGTAGCATAG
>Cz.scaffold12.10	hypothetical protein VOLCADRAFT_104076 [chlorella zofingiensis]
ATGGCGACCACTCCTCGGGACTACCGCATAGGCATGGCTGTGCTGTTGACGCTAGCGTTCGTCAGCTGGGTCCTCGTGCTGTCCGGGTTGTCTGCAATGCAACGAAACTGCTCAGGGCAAACCCCCAACACCACCGTGGGTGCCATGTACGGAATCAGAGGTATCAGCACCAACACGGGCTGTAACAACATCTTCAGGTACTACTGGTGGATTGTTGCTGGTGAAGCGGTGCTACTGATTGCACTGGCAGTAGCAGTTGGCACGGGCTGGCTGTTGCACACGGCACTGGGTTGGATGGCATGGACGACTGTGTTTGCTGCACTGTTCATTCAGATGAGTGACACCTTTTTGACCACACAGAATACATCCTTCTTCACACAGAATGGTCGTGGCGGCCAGCGCGCCTGGTCCCGCCTGACCGCGGCCGGCTCCATTATGAGCGCCGTCAGCTTCCTGGGCCTTTCATTCCTGCTGGGCTACCGGCCCAAGAGGCGCCCGGTGGAGGAGCGCATATCACCCATCAAAGTGTGA
>Cz.scaffold12.6	hypothetical protein MNEG_5269 [chlorella zofingiensis]
ATGACCACGGCGCTGACGGATGCGGTGAAAACCATCCTGACGACGGGGGAGATTCCCACCCACCAGATGTGCCACACCCTGCACACCGGCCTGGATAGTTATCAAGTGTGTCGGAGCCACGCCCGTCGCACACAGTTGAACTACATCCTAAACATTGCCAACAGCAAGCGAGCCACAACAACAATTGTGGCTCCTCCGATCAAGTGCGACATCAACACTCAGGAGCTGCGCGTGTACGAGCACATGCCCATGATGTTGGCCACGACCAAGTACGAGGTCACCACCGAGGTCGCGGCCGACTCGGCCTCGGCAAAGAAGACCAAGCGTAAGGTGGTGGTCAACGGGCAACGATGGAAGGTGGTCACCATATCCGATAACGGAGCGGTAGAGCTTGAGCACGTGGGGTCATCAGGTGAGGATGACCCCAAGTACGAGAATTATTATGTGCCCCTGGCAGAGCTGCAAACGGTGTTTTGGGCGGACTACAGCCATACGGTAGCCCGGTTGCAAGGAGATACGCTGCACAAGCCCATGAACGTGTGGCAATCCCATATCATGGACCGCAGCGACCGCTACGTCGCCGTGTCCCGTGGGACCGATACGCATGATGTGCATGTGGTGGGCAAGACAGATGATGATGATAACACCGCCGTGGAGCGGCTGATGCGTAAACTGTGCTTGGATGAGAGCGAGCGGCAAGAGGCGTGGAGATTGCATGATGATATCAACGGCAAGAGGAGCACGATCAGGAGAAGATTAAACGGCTACAAGCTCATGGATAGGAACAGATGGAACTTGAGATGGCCGGATGAGAAGTACGACAGCGTGGGTGACATATACCACAAGTTGGAGGCTTGTGGGTATGTTTGTCATTATTGCAAGAAAACTTGCAGGCAGGATGTTTGGGACTACTTGGAGCACCACAACCGTGATCTGACGGCCCCGACTCACCTGCACGTGAAGCATAAACACCTCTATGCCAAGGTGACGGGGTCGCCCACCAAGTGGCATATGGACATCGTGAAAATCAAAAAGTGTCGGCGTCACAATCACAACAAGGTGGACATGCTGTTGTTCATACACGTCCTCAGCAGGAAAGCGTTCGCGTACGCCATGCCCAACGCTCGATTAGACACCGTGGCCTCCAAGATAGGCCAGTTTTTGAGAGATGTTGGAGATGTCTCCGACATCTCCGGCGTGCTGCGGCCCATGGTGGATAGGAGGGTGCTGACCCTTGAATGCGACGATGCGTTCCGTTCACAAGCTTTCCAGAACAAGATGCGGCAAGACTACGACATCATGGTGCAGACCATCGTGGCCAAAGCCGAGCACGTGACGGAGGGGGACCCGCTGGGCATCATCGACAACGCGTGCGGTTACCTGAAGCGGCTGATAGACCGCCATGTGGACGCCACGGGGGATAAGCGCTGGCCGAACTTCCTCGGGAGCATCCTGGAGGCGTTCAACGAGCACCAGAACAGCGATATGGACTACATGACGCCCAACGAGGTGTACGATGACATGCCGCACATGTTGGACAAGTGGCGGCGCGAAGTGGCCTACAACCGTTCCTATGTGGCGGACCTGCCCATCAAGGTTGGGGACAGGGTGCGCGTGATCGAAGGTAAGGGCAAACTCCAAAAGGGCCTGGCTCAGATGTCCAAACAAACCTATGTGGTCGAGCGGGTCAGCCCCGGCGGCAGGTACATCCTACGGGACAGACAAGGTGTGACGGCCGACAGGCGGTATAAAGCCAATGAGCTTTATAAGGTCTCAGAGGATGCCCCAGACATAGAGGAGCCCAGCACGTCCCGCAGGGCGGCCCAACAAGAGCAGGCAGCTTCCAGGCAGGAGAGAGCTATGAGGCGTGAGGGGTTGGATGACGTGGATGACGTGCCGCACGTCACGTCATCATCGAAGGTGATGACCAGGCATATGGCTGCTGCCAGGAAGGCTGCTGGCAGCAAACGCAAGAAAACGAGCAAACCACGAGCACTATATAACCTGGGGGTGGATCCTTTGAGAGACATACATGAGTTTGACTCAGATTGA
>Cz.scaffold12.5	pridicted protein [chlorella zofingiensis]
ATGGCAGAAACTGTCGTAACACCAAAGAACTATGCTAGGGAGCTGTGCCGGCCCAGCCTGTATGTGGCCCCCCCTTGCACGAAGAACATGCGGCAGTTGTGTGCCGTGATGCCTTTTGAGTTGGTGTTTGACACGGGCGTCACGACGCTCGCTTTCGATATCACCCCTAAAGATGCCAAGCAACTCGAGCTGGTGCTGGATGTTGTGGACCCTGCATTGAAGACCATGTTGCAGCATGTAGATGGTGAGTTGGAACCCCAAGCCAGGCAGCATGGGTTGAACTACAATGCGATTGTCAGAACGCACAAGCGAGAAGGTTATCCTCCCATTATCAAGTTGAAGGTGATGCTGCCGTTCGATAAGATGGTTGATGCAAATGAGGCACCTATGGACAATGGCGTCAACAGCTTGGTCAGAGGTGACAAAGTGAGATGCATGTTTCAACTGCCTTCGTTGGCCGTGGTGAACAAGACGCAGGCCTACCCGTGCCTATTGGCGCGCAAAGTGATGCTGGTGAAGAAATACGCTCCTTTGGATGCATCGGTTTTGGCGCTCGTGGATGACGATGAGTTCAAGCGAAGCTCATACACAGACTCCATGGCGAATTAG
>Cz.scaffold12.13	hypothetical protein VOLCADRAFT_91555 [chlorella zofingiensis]
GCATGGCCATGATGTCACCCCCATATACTGGTTTCCAAGCCCATCAAATTGCTCGCAGCAGCATCAACTCCAGCATGAGTAATGGCTTTGTCCATCAGCTACAGCCGCACATAGGCAGTAGCAGCTTGCACATGCAGCCGGTGCAAGCAGGTTTCTTAAACACTATGGCAGCTGCATCAGGCAGGGGTTCTGGTGGTTTAGGGGGTTCAACGACACCCCGTGGTGGTGTGAATGGGGTTCATGCCGCCTCATCTGCTGGAAGGGTGGAAGGTGTCAGTGATGGTGATGATGATGGCTTGTTGGAAGGTGGTGAGGATAAGGGTATACTGATGCAAGAAAAGAACCGCACCGCGCAACGTCGCTTCCGCCAGCGTCAAAAACAAAAGATGGTCGGGTTGGAACAGCGTGTGACACGGCTGAGCATTGACCTGGAGAAGCTCAGTACTGAGAATGGCAGCTTGAGGCACATGAATCGCATCCTTGAGAAGGTATTAACCCTGCGTGATGAACACATCACGGGGCTGCAAGAGGCAGTCAGTATATTCCACAGCCATGGGTTTGGGAAGTGCCCATATTGTGGTACTCGGCAGGGGGTAAATGCTGGGTCAGGAGGGGTTGACAGGGGGGAGAGATGTGTGAGTGATGGGGACACCATTAGCGGGTTTAACCCTGGTGTGCCTGTTGTGAAAGGAGAAATGGGGGAACTGGAACCCCTGCCGTCTCAGGGGGAGGGCAAGGGGGGAATTGTCAAGGGTTTGACATGTAAAGGGGAGACAGAGGCTCAAACAAATCTGCGCCACGCAAGCACTGATGGTGGGGGTGCAGGCCTTGGCATGGCACATTCCTGTCATAAGGATGAGGTTGTTGGGGAGAGTGCCCCAGGTACTGCTACAGCTACTACTGCCACCACACCTGCTGCCACCACTGCCGCCCCGCATGGTAATCACCAGCGTGCCCCGCGGTCCTCCAACAAGTACACCCCCGAGTATGTAGCAAGGATGACGGCTCATGACGTCATGGATGAGTGGCGTATGCATGTGCTGGCGGTACAGTCAGCAATGGCACGGCTGGAGTGCCAGGACCCTGATACTGATGCACTTAGGGACATTGAGTCCTCCATGGCTCAGCTGGGGGTCCTAGGGGAGCGTGTTGCCATGTACAAACCCAAGCTCATCAAACAGCTGATGTGTCACAATTGTGAGACCAAGGAGCTGGCTGTAGTGGATGTAGCACACTGGAAAAGAGTGGTGGACGGGCTGTACATGAGTGACCAGCAAAAGAGTGAGCTGCTGGAGGCACGGCATCGCTACCTGGCGGCGGTGGGGGAGGTGCTGACCGACAGGAAGAAGATACAGACCATGCTAATACGCGCTCAGCCGCAGCAGCTGTGTCATGTGGACATTCTGCAAGCCTCCCTACATTCCTTAGAAGCACTGGATAAATTAAAAGAAAACATCGTCAAGGAGCACAACAGTCACATGGAGTTTGTCGTCTTCATGTTCAAAAGTGTCATGGGGGTGCTGCAGACAGCACGCGCCATGGTGGCCAGTTACCCCTATTACCCCGACCCCCTGGCGATTAGTAACATCGTGTACGAGGAATGTCAGGCGGAGGAGGCTGCCAGGAAGGCCAAGACAGTACAGAGTGAGGAAGTAAAGAGTGACAACGAATGGCTATGA
>Cz.scaffold12.8	hypothetical protein COCSUDRAFT_44499 [chlorella zofingiensis]
ATGGTATTGTTGGTAATTGTTGCTGCAGTCGGTTGTCTGCTGTCTACCAGTCACGCTGCTCCAGTAACCGTACCCGTACCTGCAGCATGCCGGGCCAAGGTGACGCTGGAGAGGTCGGCCAGTCATTACCTGGCTGCCAACGTGTCGACGGTCCACTGGGGTTACTACTACAAAAACCTAAAGCCCAACCTCGTAGTCAGCAGCGGCGACACCATGACTGTGGAGATGCTGACTCATCATGGTGGTGATGACTACGACAAGATGGTCAAAGGTGACAAGGCCATGGAAGGCGTGTTCGAATGGACATCCACCAAGCTGGGCACACCAATGCGAGGTGCTACCGGCAAAGGTGATGGTAGCCATATTATGACTGGTCCCATCTACGTGTGTGGTGCTGCACCTGGGGATGTGCTGCAGATTGACATTCTGGATCTGACACCACGTGTCAACCCCACCACCGGTAAAACCTATGGCGCGAATTCAGCAACAGGTTGGGGTTACCAGTTCAGCCGGGCACCCTACAAGACAGGCAAGAAGAGAGAAGTGACCACCCTCTATGAGATTGTCAAAGACTCGTCTGGAAAGGCAGTGTATCTGAAGCCTGATTATTCGTTCGTGTATGGCAATGTATCCAATTACAAGGGCCCACTAACCCCCTCCTGCATCCCCAAGTCAGGGAAGGTCAGGGACAGCTATCAAAATGACGTGTGGACAAACCCCGGGTACATATTCAGAACCCTCAACGTGCCCTGTGTGAATGGCAAGCAGCAATTCGTTGCCTACTCCTACCCGGGGCTGATTGTTAAACACCCTACTGGCACCGAGAATTACAACATCAGGGGTAAATTCAAAGTGGCGGCCAACTTCCACATTGGCAACATCGGACTGGCGCCAAACTATGAGTCCCCTGTCACATCTGTACCCCCCACCCGCACTGGGGGTAATATTGATAATAGGAGGATTGGAGCAGGAGCCTCACTGTATTTGCCTGTGGAGGTTGCAGGTGCCTACCTGTCCATGGGTGACGCTCACGCATCTCAGGGTGACTCAGAGTTTGATGGTACTGCCATTGAGACCTCCATCAACGCCAAACTCAAGCTGACGTTACATAAGAAGGGGAAGCTGCCCAAGAAGGTGCAAGGCCTGGACTTCCCACTCTTGGAGAATGCAAACGAGTACATTGTGCACGGCTATGCCATCAAGGATTATCTAAGGGATCTGCCCAACCCTCAGGTCACTGTGTTTGCTAGGGGAGCCAACCTGAGCCTGGCATTGACTAATACTTACATCAATGCACGTGACTGGCTGATGAGTGCCCAGAATCTGACTGAGGATGAGGCAATCACCCTCATCACAGTGACATGTGACTTCCATGTAACACAGGTGGTGGATGGCAACTGGGGCATGCACCTCATTATCCCCAAGTATGTCTTTGACAAAGCTGACACAGGAGCATACAAGCCAAAGGTAGTGTGTGGCAGCAGCAGGGCTGTCTGA
>Cz.scaffold12.1	pridicted protein [chlorella zofingiensis]
ATGCATGATGCATCAACCATCAGCAGCCTCGCTCAACTGGCGAATGCGTCTTACAACAGCAGCCATGGTGGTGCGGATGCCGAACTGGCACACTTGGGCTATCAGACAGACAAGGAGCTATCCACCAACAGCAGGCGAGTGTTTCATAAAGTGGCAGACACAGATGCCAACAGAGACTTACACCAGACCTTTGTCAGCTACAGGGGCACGCACCGCAAGAGCCTGAGGGATCACATTGAGAACCTGGGAGATGTGCTTGGGTTTCACAAGGTGAGTGGAGCTCATAAGAACAACGTGTATCACATGAGGGCAGTGGCAGAGAAATATGGCAATGTGGCGGTGGTGGGGCACAGCAAAGGTGGTTTGGCGGCCCAGTCCATCGGGAGGGCATTCAATGTGCCCTCTTATACGTTCAACAGTCACACCAGCCTGCTGACGGACAACAGACAGAGCAAGCAATCCCATCACTACGTCACTGCAGATGATCCCGTGGCCTACTGGGGCCGTGTCCTACCATGGAAGACTCACTACATGCCCACCAGGTACAAGAGGGACCCCCATGCACTAAAGAACTTTATCCTGTGA
>Cz.scaffold12.3	hypothetical protein MNEG_5270 [chlorella zofingiensis]
ATGCACACACAGAAGCTCAACAAGTACCCCATCCGGATCCCCGACAGCAAGAAGGGCGCGTTCGCGGTGGACACTCCCGACAGCGAGATAGACTTGCACACCCTTATGGTCGCATGCAGCCATCGCGGTCAGGGCAAGTCGACGGCCGTGTTCAGCAAACTGAAAGACCTGAAGGAGCAGGGACTCAACCATAGGACGTTCGTCGTATCGCCTACCATCGGTTCTAACAAACACTTGATCGATATGGTGGGCATCAAACCAGACGACTGTTACATTTTGCCTGACAACGCTGCAATCACGGATATCATACACAAACTGGACATGGAAGCCAAAGACTATGATAACTACATACAAGAGTACTCGAGATACAAGAAACTCAGGAAAGCACTGCATTCTAACACCCCCATACATGCATTAGACCCCGACCTGTCGTTGACTGGTTTAGATGGCAATTGGTTCACCCAAAAGTCACAGTGCAAGTATGGAACCAAACCAGTGTTTCACTTGGTGTTGGACGACTGTCAGGGCAGCTCGCTGTTTCAGCCCAGCACCAAAAACAAACTACTCAACTCCATCTTGAGACACAGGCATGCTGCTGCACTGCAACATGGGGGTGCCTTGGGCTGCAGCGTCTGGCTGTTGTGTCAGAACTACAATGCACAAGGGGGCGGCTTACCGAAGATGATAAGGTCTAATTGCACGCATCTGTGTCTTTGGAAAACCAAAGACTCCAACACACTGACCAAAATAGCCGAGGAGGTTGCGGGCGAGGTCACGCCTGATGAGTTTTACAAAGCATACAACTACGCGGTCAACCAAGCACCACACGACTTTTTGCTGCTCGAGTTCCCCAAGAACAGGTTCAGGCGTAATTGGGATGAGCTGATCAGTTTCTGA
>Cz.add.scaffold12.4	predicted protein [chlorella zofingiensis]
ATGGAAACAGACGCCGACAGCAATCTGAATGTCGAGGAGGTACCCCATATATGGGCTCCACCTGGTCTTACCGCTTCTTGCCCACCACATCCCCCACAGGGATTTATGCCCGGCATGGCGTTCGACAATGGCAATTATGGTAGCACCGGCTATAACCGTGGATACAACAACAACAACCGTGGTTATAACCCTCCTACGGGACAAGCAGTGAACTCTATACCCATGTTCTCTGACAGAGAGGGACAAGAAGCTCACTCTTGGCTTCAACACTTCGAACAGGCAGCTGACCTGTATGACTGGGATGATGTGTTGTGCTTAAAAATTGCTAAAACACGGTTGGAAGGAGTTGCCACCACGTGGTCCACCAGCCATCGCTTTGACAGTTGGAGTGATTTTAAACATCAGTTTCTTCACCGCTTCGGTGAAAAGGAAGAGGCCCTCCTGGCCCGCCTCACCCAGTGCACACAAGGAACGAATGAGCCTGTCAAGGCGTTCGGGGACAGGTTCCGTTTGTTAGCTCATCGCGCAGGCCGGGCTGAGGATACAGCTTTGACATACCAATTCCTGAAAGGTCTTCACAAAAGTCTACAACAGCATATCATCCCCATGCGACTTCGTTCCATGAGTGAAATTATTGACTATGCTATATATTTGGAGGAGTGGATGACAAACGGAATTTATGAGCCACCGAGCAGTGGCGTTAGCTTTGGTCCAAGGAATGTCGGTGGTGGTGGTGATTGCCTTGCTGTGAACAGAAATTCTGGGGGATGGACCAATGATCGTCAGCGGAGTCAGAATAATAACAACTATCAGAATAACCAAAATTATCGTCGTGATCAGCGTGATCAACGCCCGGACAACAGGCCTCCACCCAGATACAATGGTTTTAATAATAATACTCAGCGTAATGGCCCTGGGAATTATAATAATCAGGCTGGGAATGGTCCCGTTGGCAGGAATGTACCTCCCACATCAGCACCACCAGCCCCTCCACCATCAGGGTTGGAAGACCTGACCAAGAAACTGGCTGGGATGTCACTTAATACCGTTGAAATGTATCAACGCTTGTTAGCAGATAAGGAGGCAGAGCTTCGCCAATACCGAGGAAATAATCATATAATTGAGACCGTGGCTATGTTTGATTGTGATGATTCGACGAGTGAAGAAACTACTACATCACAGGAGACACCTCAAGTGATCACCATTACCAGCATTGTCCCATCATTGGCACCCAAATCATCAGAGGTCATTACATCAGAAACTGTCACAACAGACCGCACTTCCTCCAGAGACATGTGGTCGTGTGTTACAGATGTAATTGAGAGGAAACATGTAGAACAAGGTGTTCACTTGAGAACTTTTGATGATATACATCAGGCGTCAAAGATTAACCACCTTGAGATGCCAGTGGGCTCTCCATGCTACGGGGAAAGATGCAACCCCATGACATCGACTGATCCCATGGCAATTTCGGCGGCCAAGAACCGCATATGGTTGAAACAGAATGTGGTCACTCCTAGAGATGCTGACACGTTGTTAGACCTATGTCTTCGCCATAATTATGCACCCAACAGTCCAAATTTTCACAGTTTTAGGGACTCTGGTTATGACCCCTTATATAGGAAGTATGTGATAGATGACTGTATTTCTGATGATGATATTAATAGTATTTTTTATGATTATGTGAAATGGAGGAATGAAGATGAATGGTTTATACAGTGGAATGAGAAGGGTGAGAGAGTCCCCATTTATGACCAGGGAGACAGAGTACCAGACTATGAGACCACTTCTGTGAACAGTGAACCAGTACAAGTATACGTTATGGATGATCTGGATGCATATGTGATTCGTGAGTGTGCCGCCCAAATTGAAGCTCGTAACACACTGAAGGGACAAGTGAACACCCCGAATAAAGCGTATGATTTTGCATCCACTTTGGATGGACTGGGATATCGGAAGCAAGCAGCTTTAATTCGTACGGCTGAGTCAGAATGGTATTATGTGACCAATGCTTGGTACATCATTGATAGTGTCTTGACCAAGCATGATTTGAAGTGCTTGGGATTATTGGATTGTGATGATGGAGATAGTGAGCCGCCACCCAGTCCTACAGCAACCGTACCCCCTTCAGAAACAACATCTGGAGATGACCTTGCTGAGCTTATGACTTTGTTAATGACTAATGATCCTCTTAAGCCAGGCACAGCCATAGAGCCTCGCATCCCAACTACCCAGTCAGTGAACATTTCTTCACAAGTAGCCCCAAACATCACCAAAGAGGATGAAGTTCAGGCTACAAAGTCACCATCTGCAGAATGTTTATACCAAAGACTGCAGGAAGCTGCCGAATGGGCAGGCATACATATGATGCAATTATATGTGGGAGCAGACAGTGATGCTGAATCCATTGATCTGACTGATGAAGTATACTATGACTACATCCTGGCTCAAGCCACTAAAAGGCCAGTACCTCCTGCTTTCCAGCATCGCTTACCTCGCAAACGGACAGCCATTGACACTGGTGTTCCTATGGAGACAGACACACCCTATGGGAGATCAGCACCTGGACCCAGTGCGCCAGTGAACAAACAAACACCACCACGCCCAAGACCACCTCCAACCTCACCCACAGATCAACGTCCCCAATCCCGTCCTCAGCCAGCTAGACCTCAAGCACCTCAACCCACTAATGTGCCAAACATTAATCGTACAGCACCCCAGGGAGCTAGACCTCAGGGCTCCAGGGTTATGAATCAAGAAGACCCAGCGGCGCGAGCAGATAGTGTGATTTTACCAGCTGATGTATTGGCTGATCAAAAGGGCAGGGAAATGGCTATTAAGGCTTGTCGTGACATACGGGTTGATGGGATCAAGGAGTCAGCTGTGGTGATACAAGCGGTGAAGACATGTTGTGCTGGTCACATTTTGGGAGATACGAGCTTAGTTGATCGAGGCAAGGATATGGCCAGGAGAGTTGATGCTGTGACTCGTAGGATGAACAACGTCACACATTCAGGAGCTTCTGGATCATCTGCAGCTCAAGTAGCAAACTATCACTCCCTTGCTAATCAGGATATCTTCACCAAGTGTGAACCTAAGCTACTGTCCACAGACAACCGTACCAACAAGTACTCTGTATGCAAGGCCAATGTCAACATTAATGGCCATGACACAGTAGCCGTAATTGATTCCGGAGCCAGTCACAGCGTGATCACTCGTGATTGTGCTAAGAAAGCAGGGTTGAGGGATAATATCATAGCCAAGAAAGTCACCTTTTTGAATGCTGATGGCAGATCCTCTGTCAACAAGGGTTATTTGAAAGAAATCCCCATTACAGTAGGCCGGTTGAACACCAAAATCAATGCTACAGTCTGTGATGCTCTGAATTATGATGTTTTGTTGGGTAGTGACTTCTTTGGTCCTCATGGCATGGTGATTGATTATGGCAATGGAAAATTGCACTACCAGCTTGATGACGACACTAGGTGTTCTGTTGATATAAGTTATGGGGGTCAGGTGTGTGACATAAACCTAGCGTATGCATCAGATACTGATAGTGACAGCAGCCTTCTGGCAGAGGCTTATTTGCTGGAGCCAGTTCAGTATGAGCCAGAGCACCCTGCCTATGATTATGATGGTGCTTCTGGGACTGAGGTTAGCATTGACTGGGGGAATATGTGGGACAGTAGTGAGGAAGAAGAGGAAGCAATTGATGAGGATGTTGGTGGGGAAGAGTACCTCCATTATGATGGCTATGATGGATTTGATTCTTTTGCTGAGGAAAATGACGATGACAGTGAAGATGATAGTGATTATGAAGAGGAGAGTGGTGATGATGCTTGTATGCCAGAAGCATTCCTTACTTTAAGGGATCATGTGGATTTCCCATTAAGTAGGCCCCCTCGCTTTTTGACTCAGGGAGCTAGGCCTCGTCGTCGTCGTTATGAAGAAGCAGTTATTGATTGTGTTGATGATGAGATGACGGAGTATCAGGGATGCGATGAATTCGAAGTAGATGATGAATTTGAAGTGGAAATATTTATGAATAATGAGGTGTTAGAAGATGGTGAGATTATGAGTGACACAGGGGCTGAAATGCCAGAAAACAATGAAAAATTGCATCCAGAAGAAGGTGAAATTGTGAGTGATGAGGTTGATAGCTATGACGCTGAAATATTTATGAATGATGAAATTAAGAAAGGTTGTATAGTTGAAAGCAGTTATGACAGTGATAAAGCAAAGCAAAGACTAGCTTTTGACGAAGATGCTCTGATGGTGTATGTTGCCAAATACGAAAAGGACATACTTCATGCTATGAGTGGTCCTTTCCTCATACACACAACCATGGATTTGGGTCGAGAGAAGCTTTCTAGGATAATGGGGAGTAGGAGTGAGCTTTATCACCAAAGCAGACTGAGTGCCCTCTACAATGTGAAGTTTATTGAGCATAACATTGTGCCTCTGATGCCCATGCCTAATGGATATGAACAGAATATTGAAGAAAGTATGAGACACCTCAGAATAAAAGGTCCTTTTGAGCCTCCAAGCTTGTACCGTAAATGGGCTGAATTCTTAGCCTTGTTCCAGGCCATTGACACATACCAGTCAAAGGACTTGAAGTGGCATATGTGGATGAAGAGTCTGTTTATTAGTGCACATTATCCCAACTTGCGAGAAGGATATGGTTGGTTGAAATATTGTGAGAACTTAGAAGGACGTGAACAAAGTCCAGTGACGGTCTTATACAATGCCTATGTCTGGAAAGCTTTTAAGCTCCCCCTTACAGCCAAACATGTGACCAGATTAACAGGTGTGGAAGAGTTGGAAGGCAATGAACAAGTATACTTGAGTTATCTTGAGGACTCTGTGGGACAATTCTTTGTGCCTTTGAAGGATGTGCTGGCCTACCGACATTGCGACCTAGATTGCACTGTATTAGACGAGCTGTATCAGGTTCAGAAAATTGGTGCTACCACCAGCATATCAGGTGTTGAATTCAGGAATAATAATCACACAGATTTGGGGCTAGAATCTGAAGAGGAGGTTATGCCCATAAGCAGATCAATGGACTTAGATACTAGGCTAAATGAAATCAGTAATGGTATAGGAATCGAGAAGGGAGAGCAAGTTGAGGTGTTTATAAACACTGAGGTATTAAGGAGTGACGAAGGTGATGTTGTGGGTTATCAGAGTTTTTAA
>Cz.scaffold12.16	hypothetical protein SELMODRAFT_77358, partial [chlorella zofingiensis]
ATGGCGATGGCCAAGCTAGCTGTTCGTGGCACCCCGGGTCACCCAGTCATTGGCCTGTTCAGGGCAGGAACACATGAGGCGGTGGACATACCACACTGCAGGGCCCATCATCCCAGGATCAATGAGGCTGTAGCACTCATCCGTCAGGTTGTAGCAGGACTGCACATAGCCCCCTACAACGAAGCCACCAAAAAGGGTCAGCTGCGCTACATCCAGCTGACGGCTGTAGCATCCAAGCCTGGTGGCAGGGCAGAAGAGGACCCTACAGCATTAGTACAGGTCGTGCTGGTGTGGGCAGGCAATGATGTTGGTGACGCTAGTTTCCACCAATGCAAAAACCTAGCTGCAGCCTTGTGGAGCACAGCAGGTTTTAGCAAGCCACACACCCCATCCACCACAGTTGCCAGGGCACATGATGCTACTGCTGCCAAGCCACTTTTTCATTCAGTGTGGGTGAACTTCCAGCCCAATATGAACAGTAACAACATTTTTGGGGCTACTTCAAGGTTGTTGCATGGACCAGAATATGGTTGGCAGCAGTTTGGCCAGACCCCAACATATGAGATGGCTGTAGCACCTGGCAGCTTTGTGCAGGCCAATTATGGTGCCATGCAGCAGTGCCTGGCCGCCATTGCCGCTGCTGTTCCGGCCCACAGCAAGGTGGTTGAGCTGTATGCTGGCAGCGGCGTCATCGGCATGTCATTAGTGGCTGCTGGCCATGTGGAATGTGTCACATGCATTGAGGTGAATGACAAATGCAAGGCACCCTTTGAGGAAGCCAGGCGGAAACTGCCACTGGACATCCAACACAAGATCAGCTTGCACATCTGCTCAGCTGGTGAGTCACCTGCAGAGTGGATTAGCACAGCTGATGTCATCATCATGGACCCACCCAGGAAGGGACTGGATCCAGCATTGCTACAGCATCTGCTACAGCCAGATACTATGCCCCTTCCAACGGCGGCAGGCTTGCCGTGTCCAGCAGTCTCCAGTTCAGCTGACAGCGAAAAAGGGGTTGGACTAAGCACACCAAGCATCGATGACAGAACTGGAGCTGCTGTCATTGATGTGGGTGGCGCTTGA
>Cz.scaffold12.9	hypothetical protein MNEG_2757 [chlorella zofingiensis]
ATGGTTGAAGTGGTGCTGCTGATTGCCCTGTCCATTGCTGCTGCTGCTGGTTGGCTGGTGAAGACCGCATTGGGATGGCTGGCATGGTTCACCGTGTGGACGGTGTTGACTATACAAATGGCTGACTCATTCCTGACTACACAGAACACAGATTTCTACACCACGGGTGACCAAGCGCATTATGCGCGTACTGCTGCTGCTGGCGCCATCATCTTGTCGGTAGCCAACCTTGGTCTCATCTTCTTGCTAGGCTACAAGCAGAAGAGGACTCTTACCACACGCGCAAGCCCTATCACTAAAGTGTGA
>Cz.scaffold12.14	Phosphorylated CTD-interacting factor 1 [chlorella zofingiensis]
ATGCCCAGCAAGCGTAAGCATGCCGATATACACAAACAGCGCAAAAAGATGAAGCTGAAGCCTGATAGGCATGAACATACTAAAGCCGCGCCGACAGGTGTTGGCAGTACTATCGCTGGGGCACCTGGCAGAGTAGCAAAAGGCCCCCTCCAAGACATTGCCACCACCCACCCTGTACCCAAATGGGCGCCACCTGTCAACAGAACTGGCATGCCAGCTCAGCCGGCAGTAGCAGTTGAGCTGGAGACTGCAAGGGCTGTAGCACTGGACCGGCTGAGGCGCAGGCTACAGACTCTATGTGTTGAGAATGGCCTTAGTAAAGCCCCCACTCTTGCCTTTGAGCGATGGAGGTTCACATGTAAGTGGGCTGAAGAGCAAGCGGCACTGCAGCAGCAGGGTGGCAGTAGCAGCAATGGCAGTAGTAGCAGCAGTAGCATTGAGTGGTACACGACAGCACAGACACACAAGCATCAGCAGAAACCGCAAGCAGGCAATGGCAAAATTAGTGAGCCTCCTTCTGTAATTAGCAGTAGCAGCAGCCATAGAGCCAGTAGTAAAATCAGCAGTAAGAAGGCAGCAATTGCACTTGGGGATCCAGTTATACCTTTTAGTCAACCTGGTGCTACTGCCACAGCTGAACCAGGGCTTGTCACCGACCTGCAGCGTGCAGGCCTGCCAGCAGCTGATGCTACTGCCGTGTCACTACAGCTTGCTGCGGCATCTAAGGCAGAAGCAGAGGCCGTAGCAAAGTTGACTCATCGGCTCGCATCTGGGAAACCTACTACAGCTGGGCAAGTGTCAGTTGAGTTTCATCGCTACAGCCTGGATTTGACTGCTGGTGGCTACTTTGTGAAAGTCAACAGAGAGGCGTATGGGAAGTTGACCAGGCTGTACCGGCTGCATGCACCAGCACGGGAAGCAGTAGCACCAGTAACTACAGCAGTCCATGTAGCTGCAATAGCCAATGGCAGTACTGCTGCCAATGACAAGTGCACAACCAGCAGCAAGGGTCCTGTAGAGCATGATGCCGATGATGCTGACAACGGTGTCCGTGCCATTGATGAAGCAGCTATAGCAGAAGCTGAAACTATAGCAGCAGCAGCAGCAGCAGCAGCGGCGGAGCAGCAGCAATTGACATCAAATGGTAGTAGCAGCAGCCATGGCAGCAGCAGCAGCAGCAGCTTCCGGTCTGCTCTTCATGCCCGTATGTTTGTGTTGCTGTTAAGATACAAGGTCCTTCAGGGTCATGGTTTCCAGGCGGCTGTGGGTCCCCCCGTGTTTGAACTGCTGCGTCAGTCTCCTCTGGCTGTGCGGTTTGAGTGCTTTGCCTCCCCCTTGAATGCACACTTTGACAGATTTGGATCTGCCTTTGCTGACGTGGACGGGCCGTTTGGATCTGCTGGCAGCTTCTTCAGGCTGAACCTCAAACACGGCAGCTACCAGGTCAACCCTCCCTTTGTGCCCTGCATACTCACAGCTACAGCCCAGCATATATCGGCCCTGCTGAGTGCTGCGGAGGCTGCTACTGCCTCATTGACATTTGTGGTGATTATTCCTGGCTGGGAAGAGGTGGAAGCATGGCAGCTGCTCAGCAACTGCCCTTTCCTGCAGCGACGGCTTGTCATTGCCGCTGCTGATCATGGATTTTGTGATGGGGCATCTCATCAGCGTCGTGACCCCTACCGCCAGTCCCCCTATGACACGGGCATCTTCATATTACAAACCAGCAAAGCAGCAGCTGCCAGGAAGCTGACAGACCAGCTCATGAGTCAGCTGCAGCTGGCCATGGCACAGTGTGTTCCAACAGCAGCAGCAGCAGAACGGCAGCGTAAGAAGAGGGGTGCAAGTGATGTGGAGCATTGGCGGGTTATGACTGGGACGGCTGCAGCAGCTGAGCAGGTATGTCAGCCTGCTTTAGCAGCAGCAGACACAGCAGTAGCAGTTGCAGGGGCACCTGCTCCTGGTAATGGTGTTGGTAAGTTGACTGATGGTTGTGTGGAAGGTAGTGTGCTCAAACCATCCAAAAAGAAACGCAAAGTCAACAAGCCAAAGTGGAAAGGTGGTGACAAACAGGGTGATTAG
>Cz.scaffold12.7	pridicted protein [chlorella zofingiensis]
ATGGACGATCATTTTCACCCTATCACCGAAGTCAAGTCTGTGGCGCAGAAGTTGAGAGACGGCGTGCCTTACATGATACCTGAGCGTAAGGAAGTCGATTCTGTGTACGATTGCATGCAGCTTGCAAGCAATGCTTGCAACAAGAAGAAGAAGAGGAAAGGAAAGAAGGACACTGAGGACAAAAAGGAGGAGACGGAGGCGCCGCCCCGGGTGGAAGTGCTGCGTGCCGAAGATTATGAGAATCAAGACCGCACGGCCATCATGGTGGCTATCATGGAACGTGAGAAGGAACTACCCACCACAAAGGACATTTACATGAATAATCATGGGTTGATGGGGTTCAAATTGAGAAAGAATGCCACCCACTACAAGTTCGATGAGCTGGATCACGACATCGATAAGTTGATGAGCGAACATACGGACGTGTTTGGCGAGGGCCCCAACGTCGGGCACAACGTGCAGCTCCATGCTACGCGGGTTGGTGCAGCACGTGTACAAGGTGCTGCCCATGAGCGAGATGAACACGCATATGAGTTGTTGGCAAAGGCAAAGAACGACAAGGCTGTCAAGCTGGATTGGAACAAAGCGTATTGGGATGCTTTGGTGAGACCTACGGAAGAGTTCATGATGTTCCACGTCATCGACGATTGGGTGGAGTTCGAGTTGGACGCGACGAGGCTGTCTGAGACAGACAGCCTCAAGAAAGCTGAAGAGATCGAGTTGGGTATGTATTGGTTGGCCGATAACTGCGACGATGACCGTCTCTTTGTGAGGTCCGGGTTGTTGGTGCCGTCCGAGGTCATCCGATTCGCCTTACGGGAGAGGGTGCCGTTCAGAGTGAGCCACGCCATCTACCCCTCCAACCAGTTACCCAAGGATTACTTTGTCAGGTTCGAGGATCAGCTGTTGAAGTTGTACAAAGGCGATCACAACGTCGCGAAGATCCCGATCCTCACGTTCATCGGCACGCTGGGCAAGCACACGCAGCAGTCGTGGACGATGCACATCAGCGAGTCCATGCCGGTCGTGTTCGATTACCTGGTGACCAAGGAACAGGAGGGGTGGCAGACTTACTGGTATCCGGTGCCAGACACAAAGTACTACATGTACGGCACCGTGCAGAAAAGGCACAACCACATCAACAACGTGCCGATCAACCTTCAGGTCAAGTGGCAGCTGAACATCAAGAACTTCGAGGTGTGTAAAAACGTGGGTTGGAAGAAGCTGGTCGGCAGGAGGGTGGACGCCATGGCCTTCAAAGACGTCGGCTTGAAAGATGTGCAGCACCTTTTGGACGATGCGAAGGTGGGCGGACTCAAGGTGGAGACCAAGTGGCCGGAGAAGTTCTACCACGTCGCGCCCAAGCCCAAGCTGCCCTACCCCGTCTGTAATCCGTGGGTGGTGCACGGGTGCAAGGATGCCGCCGGGGACGCGGAAGAGATATATCGATTGATGCTGCAGCAGAAAGGCATGTGCATCCAGGGCGGCGACGGGGAGCATCCAGGGGCCGGCACGGGCAAGTCCACGCTGGTGAAGAAGCTGAGGGAGTGGTTGATGCAAGACGAGAACAACGTCGTGTTCACGTTGGCATACACCAACGTGGCGGCCGTGAAGATACAGGGCCGCACGCTTCACAGTATGTTGCAGCTGACCAAGAACCACAAGTTAAAGCCCAGCTTCTGTCAATACCTGCAAACGGAGCACCCGGGCAAGGTGTTTTGGTTGTTGGTAGACGACGAATGGTCTATGGTGCCCACCTGTCTTCGCCGTGTGTTGGCGGAGATGAAGCGTGTCTTGAACGCCAATTGCGTGTTGTTGGGGGATCAATACCAGAGATAG
>Cz.scaffold14.73	hypothetical protein MNEG_3539 [chlorella zofingiensis]
ATGGCTCCTTCGAGGGACACGCCAGGAGGATCCCTGGCAGACAACAACGAGTACTCTATACAGATGGATAACATGAGGGAGCACAACGAGGCAAACACAGAGGACAAGCCCCGCAGAACCTCTTGTAGAGACTTCTGCAGGCGGGTCAGCTTCTGTGCTGCTGTGTCACCATGGATTCCATTGCTCGCTGTCATCATGATCGCAGGTGGCCTGCCAATTTGGAGTGTGTATACCCAGAGGGCATTGAGCTACACTCAATCCTTTGTGGACACCTTGGCTGGTCAACGTGTGGAGCTGATCAGCCAGCTGACTTCATCCGTCAATTGGGTTACATTGATTGCTGTCATTGCAATCTCGAGTATCATTGGCCTGTGCCTGCTACTGGCCGTTTTCAGAAGCTACCAGACATCATCCCAACTGCCCACCACCAACTGTGGTGCCCCTGGTAAACTTTCATATGGCTCATACATGGGCTTGGTGTCTATCATCAACTTTGGAGTGTGGATCATGGCTATTGTGGTCGCTCTGCTGATTGCTGGCCAGCTGGTTTGGTTGACAATGGCATTTGTCCTCAATTCTGCCCTCACCTATGGCGTAACGTATCCACCAAGCACAACAACCACCGCTCAAGACTATTACGGTCATGCCAAGCAGGCCATCAATAGCCTGGCAACCAACTACCCAGCAGCTGCAGCAGCCTTCCCAGCAACAGTAGCAGCTCAAACTGGTGTTCAACAGATGACAACCTCTGTTAATAGCTTAATTGCAGCTGCTCGTGATGTGCCTCTTACTGTGTGCCCTGCAAATTGCTTCAACCTGGGGTCATTCTTCACTGTGTTGGGTCTGTCCAGTAGCTGCTACTGCAACACAAGTGCATACCCTCAGCTGCTGTCGTGGACCAATGACATCTGGAAGGCCCTGGTTCATGCCCTGGCTGCATTGGCATTGATGGGTCTGGCTGACCTGTGGCTTCTCATGAATCTGTCAGCAAATTTTGCGCATGCCAGGAGAGACATCAGGGAGTTACCTGGCAGGGAGAGGACCATCCCAGATATGGATGACATACACCCAGATGCTTACGCCATTGCAACAGCATATGACAGGAAAGCTGGAGCCAAGGACAAGCAGCTGATGATGGCACCTGTGCATCAAGACACTGACCGTCGTCATGACACCCACAAGGCTGCAGCACACTCCAACAACAGAACCGAGCATGCAGCTATGGATGGCTTGCCTGAATCTGTCATCAGCCCCCCTACCACTGAGCCACCCAAACCTGAGCTTGAGTCCTACACCTTCACCTACCCACCTGCTGAACTGCCATCCTCTACTCCCATTGACCAGGACACTGCTGCTGCCAGCCGTGGCCCACCATCACCTCAGACCTCTGAATTGACTGCCCTGGACCCAAGCCCAAGCAGCAACACGCGCGTGTTCAACAGCACAGCACAGCGCTATGCTGCATACAGACTGCGTACAGCCACTGCAGGTCCTGGCAGGTCCCCTGGTGGTGAGGCGTCTGGCAGGAAGACCTGGGTGCGCTGA
>Cz.scaffold14.122	predicted protein [chlorella zofingiensis]
ATGAAAATTGTCCAGCGAAATGCAGGCCTGTTGTCCAACAACGAGATGCTGCAGGTGTTAAACGACCGCGGCGCTGATCCTGCAACTGGACCAAGCAGCAAAGCCAAGCCGTCTGAGAAAATGGTGTATGAGTTCTTAAGTTCGGCCTCTGCTGGCTTGAAGTCTCCTGCTCAGCTGAAGGCCTTCCTGGATGATGTCAAGGGCTTTGAGCTGACCAAGGCAGAGCTCCTTCAGGTCATGAATCTGAGACCAGCCAGCCTGGTGGAGATACACCTGATTGTGGAAGACTGCGAAGACAGGTTGGATGAGGGCAGGATCCAGCAGCTGCTGCAACTGATTGCAAAGCACCTTAGCTGA
>Cz.scaffold14.142	pridicted protein [chlorella zofingiensis]
ATGGCAAACAACAGTGTCTTCGATCTCAATGATCCTGAGGTGCATACTGCATTCAACAGTGCAGACACGCACTCAGAGTACAGGCAGAAAGTGCTGGACGTCCTGCAGAAGCATACGTTCACCATAGAACAGGCTCAGAAGTACATTCTGGACTCACAAACCAATACATACATGATGGCTGCGTACGGTCCGGACGCCTTTGTCTACTACAAGGGCCAGCAGCGGCAGAAGGACGCAGCGGTGTTGGCTGCCGGCGCTGCTGCTGGGAAGGACTTGGCGGCAGCAGGCACGCACTCTACGGTCTCTGGAGACCTTGGAGATGTTGCTGCCTATGATGATCAGGACCAGCATGATGAAGTGATGTACTTTGGCGACGACCCAGCAGAACTTCAGGCTGGAGGCGCCAAGGGTGAGCACAGTCCTTGA
>Cz.scaffold14.210	alpha/beta fold family hydrolase [chlorella zofingiensis]
ATGGGAAACGCCGCACATTTTCAGTTTCACAACGACCGCAAACAAGTCTTGCATGCAACCGAGTACCTGCCAGGAGAGCAGGGCATCCAGGCCTACTTGGTGTGGCACCATGGTGTGTGCGAGCATTCTGGACGATATCAACCAGCATTCACCAGGATTGCTGATGCTGGTGTTGCTGTATTTACATACGATTGCATGGCTCATGGCAAGTCAGACCCTCAGGATGATAATGAGAGAGGGGTTATCTGGAACTTTCAAGATCTGGTGGATGACCTATACAAGTTCATGGCTGTCATTGAGCAGCGTCAAGGACGCAGCCTCATTCCATGTTTCGTTGGTGGTCAGTCCATGGGTGCATTGGTGGCCACCCATGCCGTCCTGCGGCAGCAAGACAGATGGGCAGGCCTCATCCTTCATTCAGCTGCCCTAGATGTCAACTGGACTCCTGTACTCAGGTTTCAAGCTGCTGTTGGCAATCTGTTGGCCAATGTCATCCCTCGCCAAAAGGTGGTGCCTGCAGTTAAGCCTGAAGACCTACATCCAGACAGCCGCGTGGTAGAGGGCTTCAAGTCTGATCCTTTGATCTACCACGGTAACTTAAGGGCGCGAACAGGGAATGAGATTCTGCGGGCATTCAAGGCATTAGGTGGTCAGGAAAGTAGCGTGGTACTGCCTGTGTATGCTGTACATGGCACGGTAGATGCTACTACCAGCTTCCCAGCAGTAGAAAGGTTTTGTAAGGTGGTGTCCAGCACAGATGTCACATTCAGAAGGATAGATGGTGGCTATCATGAGCTGTTGATGGGCGACGAACGCAATGAAAATGCTGATGCAATTGTTGATTGGATTAAGGCAAGGACGAGCCTGGTCAGCACAGTATCTGGTGTGCAGCCGGTGGCTGATAAGAGCAAGTTGTAG
>Cz.scaffold14.47	isopenicillin-N epimerase [chlorella zofingiensis]
ATGTCACAACTGGAGGCACTTGCTAAGCACTATGTGCTCAAGGTCGCTCTGGTGTTTTCCTTGTGGGGATTCAAGGCGTTATTTCAGCGACACCTAAAAGCAAGGAAAGAGCAACCCAGGTCCCGCAGCACACCGCGTAGGCTGTCACGCGCCAAAGTCATCGTGATCAAGAAGCCAGCCAGAACCTACACACCCAATAACCCCAGGTGGCTTGTACAGGCTGTTCAATGGACGCCAGACACCATCCCCAAGGAGTACTTGCTGGTTTGCCCTCCGCTACACAGATTCTTGGATCAGGTGGCTAGTGGCAAGTTCAGGGTTCAGTTTGGTGGCACATGCAAGCAGCTGCTGTTCAACCTGGACCCTGATGTTGCATACCTCAACCATGGCAGTTATGGTGCAACATTCAAGCTGTGCTCTGAGGTTCAGTCCTGGTACCGTGGCATGATGGAAAAGGAGCCCGTGGCATTCATGGAAACAACAGCCATGGCTGCCCTGGTGCGAGCACTGGGTGATGTAGCTGACTTCATCAAAGCTGACTTCAAGGATGTGGTGCCTGTCCTCAATGCCACATGTGCGGTGAATGCTGTGGTCAGCTCGTTGAAGTTGAAGCAGGGGGATTTGCTGTTGATGACTAATGCCACATACCCTGCAGTGCGCAGTACGCTTGCTGCAGCTGCTGCTGCTCATGGTACTGGGCTGTTGGAACTTGAGTTAGACAGCAATGCTCTGCTGGACACACAGCAGCTGCTAGGCAGTTACAAGCAGGCCATACGTAGAGGAGGGCGCCGCATCAAGCTAGCTGTCATTGACCACGTGATCTCCTTCCCGCCGGTTGTGTTGCCGGTGAAAGAGCTGTGTGATATGTTTCGGGAGCATGCCATCCCTGTCTTGGTGGATGGAGCTCATGCCATCGGCACCATACCACACCTGAATGTGCCAGCCCTAGGTGCAGACTACTACACCAGCAACCTGCACAAATGGATGTGCAGCGCTAAGGGTTGTGCCCTGCTGTGGGTGGCGCCTGCCAAGCAAGCAAGTGTTAAACCGCTGGTGGTGTCCCATGGGTATGGTTTAGGGTTTAGGGCGGAGTTCTTGTGGCAGGGCACCATGGACCTGACAGCATGGTTGACTGCCTCTGCCAGTGTGGCGATGATGCGAGCATTACATCATGATGACGTGTTGCACTACAACCACACGCTGGTGAGAGATGCAGCTGATGTACTGCTGAACAGATGGCACACGCAGGGTTGTTTTGGGTTGTCTGATGATGGCAGCAATGCTGGTATGGTGGCAATCGAGCTTCCATCACCGCTGCAAGTTCTTGCTGACAGCAGGCTTGACAGTGCTTCAGCCAGTGGTACAAGCAGCAGTCGCACTGGCCTGTGGACGTTATCCTCGTCCCTCTCCAGCTCGTTTGGCAGCAGAGCAAAGTCAACACAACCTGTAACAGCAGGTGAAGCCGGCGCCAGCAGCAGCAGCAACAGCATGGGCTTGATACCAGAAGATAGTAGTAATCTTCAGCACCGCAGTGACAATCCTAGCAACAGTGCTGCCGCTGTTAGCAGCAACACTGCTAGCAGTAGTGGTAGCTGCAGCATCCCCGTTAGCCCCGCTGGTGCTGCAGCACTTAATCAGCTGTTGCGGCAGCGCTACAGCATTGAGGTGCCTGTTGCATGTATGGCAGGGTGCTTGTGGGTCAGGATCTCTGCGGAGATCTACAACGAGATGAGGGATTATCAGCGCTTGGCAGACGTCATCCAGATGATGCACAAAGCAGCAATTGTAGTCAACCTGAAATCAGGCGACTGTGACAGTAGTACCCATTAA
>Cz.scaffold14.197	hypothetical protein COCSUDRAFT_55530 [chlorella zofingiensis]
ATGGATTCCTGCGAGTCAACAGACGTCCCGGACCACCTAGATAGCGGACAAGTGGACCAGCAGGGAGCAGCAAAACAAGCAAGGAAAGCAAAGCAGCCATTCCTGAAGCGCGGCGAGGGTGTTAGCAAGCGGTTGTCAGCTTGGAAGCACAGGTCACAGCAGAAGCCTGTCAGCAAAGCTGGCAACATAGACCTTCATAATGTTGGTTCACACGCTGAACTTGATCAAGATGTTCAGCACGCAGACATCTTGGATAGCGCCTTCCAGGCCCCCAGCATTGATGATATGGATGCCTGCATGCAGCATGGAAGCATGCATGGAGCCACAGCCAAGCGTCCAGCTGGAGTCAAGGACACTTCAGAACCAACTGCACCACTAGCACTGCCATCTTTCAGCAGCCCCAGTTTGATGGTAGAAGATGGCTTGCAGGATTGGGACAGTAAGCTGCAAGAAGAGGCATTTGAGTTGGAAGAGTTTCGTGTTTTGGAGAGTGAAATACTCAAGGTGACTCAGCATGAGCCTGCCAACCCTAGCAGTCGGCACAATGGGCTGAAGGTCACAAAACATGACAGCCTTGAGCAAACTGTCAGCCCTGAACTGCGTGCCAGCACAGTATACTGCTATCAGACCGGCATTCCTGGTGAAGTGGAAGACACAAGCTGCCTCCCCAGCCTACAGCACTCAGTCCCCAGCAGCAGCAGCAAGCATGTCACAAGGCAGCACCCGCAACAAGCAGACTTTGGCGATGATTCAGAATGGGTTGATGGAGAGGCCTCATTTGCTGACCTATCAAGCAAGCTGCAGCCAATACAAGAGGAACATTCAGGCTGTAGTCAGCAAGATGCATCTGATTTAGCAGGGGATGTCAGGTTTGCACAGCCATTTGTGCGAGCGTTATTCAAGCAGACAGGGCACCAATTGAAAACTAAGCAGCATGAGGGCCTTGGCAATGGTACATCAGCAGCACCTGCTACTCCTGCTATCAGCGCTGAACAGATGCAGCAGCAACATGATCTGGAACTGCTGATGGCCAAGACACAGCAGGAGAGAGCAGCATTGTCACGTATGAGGACGGAACTTGAGAAGGCCGCAGTTAGACTTGAACAGGAAAGGAATGCATGGGAGCGGCAGAAGGATGCAGAGCGTGCAGCACTGGATGGTGCTAGGGAGGAAGAATCGCGTCGCTTAGCTCGTGAGCGGCGTGTTCTTGATAAGCAAAGCAAGGCACTTCTCAAGCTACCCAACAAGAAGGAGCGCACCGCTGTGGAGGCCATAGAAGCAGTGTTAGAGAAGGAGAGAGCAGACTGCAGAGCCATGCAGGCACGTCATAAGCTAACTGTGGAAAGACTAAGATGCCAGGTCAAGAGTTTGCAGGATGACAATGCTGAATTGCGTGAAGAGGTTCGCTGGCATGAGTCGCAGAAGGTCAACCAAACTTTTGCTGCCGCCAAACAGCACAAGACATTGCCATCATGCACCATTGGGACACAAACTGATGTCCAGGTGTCAGCTACCAGCCGTCAACAAGCACATCATGTGGCTGCAGCCAGCTTACAGTTGCATCATGCTATGACTGATGGTGCGACACATACCAGCAACTTCTCAACAAGTCAAGGCTCCTTCAGCTCTGCTAATCTATTTCATCATGGTATGCAGCAGCCACAGCAGCAGCAGCAGCAACAGCAGCAGCAACGGCAGCTTCAAGCTAACGGAAACGCAGGCCCCACTAGTGCTTCAGATGCTGCTTCTGGCTTGGCTGGTGAACTTTATGCTGCTTTGTTTGATGGGGACAGCGATGAGGAAGAAAGCTGTGCAGATGGCATGCAGTCATGTCAGCAGGGGCATGCCAATCAACACGCTCCACAACAACAACACCAGCAGCAGCAGCAGCACAGGCTGCCGATACAATCAGCTAGAGATCCAGGACCAGGTCTCGCAGCAGCAGCGCCAATCCAGCAGCATCACCAGCACAGCTTGCACACAGGGTTCAGCAGTGCAGATTTGAACAATGTGAGATACACACATGACGGAGTTGCAGGCAGCTGCAACAACAGCATGGATGGCATGCAGGCAGGGCGGTCATCACATAACATGACCAACAGTACTGCTGTCAATATGGTTGCATCCTCGAGACAGTCAAATGCATCCAGTGCATTATCACATGGTTCCACTGCTGGCATGTCTCACTCACAAGCTGGGGTGCCAGGCGTGACTGGTCGCCGAATGGTCAACACGGTATTGGTATCGCCTGCAAAAGCAGGCAGTAACCCCAGTGTGCAGCATGGGCACGCCGTATATCAGGCAAGTCATGCGGGCCAGATGCCTGCAATTAGCAAAAGGTCTACCTCAGTGACCACAACCTCACAAGCAGATCAGCAGTCAAATGATGGAATGAGGAACAGTACTGCGAGTATGTCAAAGCCAAAACCATTATGTGTGGGCTCTGGCTCTCACAAGCACGCTGCTCAGTCGCTACCATCAGCCAGTGCTGATAGTTTGCCTGGCGGCCATGTCATGCCAGATGTACAGCACACCACCTTCAGCTTTGCACCCCTTAGCAATCAACCGCAGGAAAGCATGGTATCTTCTGGTCAGGATGCACAGCAGCGCAGCCAGCCAGGCCAGTTGACCGCCGACATCACCGCAGCAGAAGTTCTGACAGCAGGTACTGCATCAAGCCAGGAACAGCCACTGCAGCATTTGCACCATCAGGTCAAGCACGCTGATGTTGGCGCAGCACCATCCTCTGCACATCGGTCCCAGCCTGCAAGCTGTAGCATGTTGAAGGAGGTTCGTCACCCAGATGGCAAAGTGGAGCAGCATTACTCAGATGGTCGCAGAATCATCTTGTTTGTGAATGGCACAACAAAGCATGTCCTACCAGATGGAAGCGTTATCATCCACTTCACCAATGGTGACATCAAGCGGCAGTGTCCAGATGGTAAAGTAGAGTACTACTATGCTGAAGTGGGCACCTGGCAGACCACATATAGCTCTGGACTAGAGGTGTTTTACTTCCCCACTGGCCAGAAAGAAGGTCATCACCCCAATGGTGTCAAGGAGATTGTGTTCCCTGATGGGTCGGTGAGGAGAGTACTGCCTGATGGGTTTGAAGTGGAAATTAACAAGGGCCAGCTGTCAGCAGCTGTGCAGCAGCCAGTACCAACCATGCAGCACCTACTTTGA
>Cz.scaffold14.119	pridicted protein [chlorella zofingiensis]
ATGAAGTTCGTGGCTGCTGCCCTGCTCGTGCTTTTGGCCGGAGCTGTTTTCGCTCAGACCGCTGAAGGCGCATACTGCCGTACATCCGCATACACCGTGAAGTGTGATGTCGTCAAGGCTGCCAAGATGGAGGCATGGAAGGCTTGCGGTGGTGTCAAGAGCGACATGAAGTTCATGGAGGCCAAGAGCTGCAAGGGTGGCTGCATGATTGCACAGACTGCTGCAGACAAGGCTGCATGGGACAAGTACAGCGCCTGCGAGAAGTCAAAGGGTACCCAGTACAAGAAGGCTAACCTGGGCACCAACGCCTGCAAGGCAGACCAGACTGCCAAGACCTGCTAA
>Cz.scaffold14.59	Timeless-like protein [chlorella zofingiensis]
ATGTCGTATCTGGACTTGGACCTGCTGCTTTCAGTGTGCAGCGGCCTAGGTCGCTGCGAGTATGTCAATGAGCGTACCAGGGGGTATCAAAAGGACGCTGATTGCTTAGCATGTCTCAAGGACCTGCAGCGTTTCCTGCGTGATGATGACCCAGACATGCGGGATGCCTTCTTCAAGATTGGCGAGCTCAACATCGCACAAAATGACCTCATACCTCTGCTGATCACATACCCACATGAAACAGACCTGGCATATAATGCTTTGAAGGTGTTGACCTTCCTGACCATGCCAGCAGATCCAAACACACAGAATCCCAAACTGCAGGTCCACCACATGCAGTCTGTGAAGGAGGCGTGTCTGTCACAAGATGCGCTGGCTGCTATCATGACCCTCACACATGTGCCGCTGAGTCATCATCCCCACATGACTGGCGAGGATCACATGATGGTGCAATTAGTCATCACGTTCTTCCGCAACCTGCTGTGTGTGCCGGATGTAGCCGCTAAGGAGTGTGGGGGCGGCAGGAGGAGCAGGATGCAGGAGGAGCTACTGCTGAAGCTGTTCCAAGAAGACGCCATGGAGCTGCTACTGCTGGTGGCATGTCATGCACGAGAGCGCCCCTTCAAGAGTGATGCACCCCTGCTACTGGACTTGCTGTCAGAGGTATTTTGTGGCATTGATGTAAATGATGTCTTGAATGTGAAGGAAGAGCATGGCAACGGTCTGATGGGAACTAGCACCAGTAGAGCAGCAGCAGCAGCAGGTGGCAACACAGATGAGCCACCTCCTAACAACAGCCGCCATTCCCGCTACCGCACCACCCTGGTGTATCGCCACCAGGACAGCGCTCGGGTGACGTTTGTAAATCAGATTGCTCCCAGCCACCCACAGCAGCAGCGTCACCAGAAGGCCAAGCAGGGGACTCTGAAGGAACCAGAACTACGACTGGAGACGAAGGTCTTGGACCTTCCCAAGCGCACCATCAGCCCCCGCCTGTTGCTACAGCTCCGCAGCTACTGCGAGGCTCTGCTGACCGGCGGCTACAACATGCTGATGACTCACCTGCGTAAGGAGCTGGAGCCTGGCATTGGCATTAGTCGGCTGGAGGAGGGTGATTTCATCAAATTCCTGCATCTGGCTGGCTGGTTCACGCAGTATGTGAAAGTGAAACAGGAGCGTGAGTACAAAGCCAATGGTGACCGTCGTGTGCACACTGCTACTGCCACCACGTCGTCACCTGATGGTGCTACTGCCTCACCCTTTGGTTCTGTGTCAGCCACAATGGGTTGGGAGACGTTCCATCTGGTGCAGACATTGTGGCTGGGACAGGTGGACATGCCCGCTAAGATGAGGGATTGGCCCCTGCTGCACTCCTCTACTGCGCTGCTGACACACATGCTGGGGGTGTTGGAGCTGGCTGAACGTGCAGGCAATGCATCTGACAAACAAGCAGCAGACAGGTTGCAGAGGAGGCTACTGCACAGTGATGTAAAGGAAACTGGTCTACTAAATGTAATGGCACGACTCATCAAATCATTTGCTTCTGATAAGTCGCCACGTAGTCATGGCATCAACCTGGTGCATGCGGTGCACAGTGTGCTGCGAATGTATGACAGATTGACAGCCTGCGAATCTGGCATGTTCATGGTCAAAAAGAAAAAGGCAAGGGCTGCCAGGAAATCAAAAAACAAATTGGCACCCCCAGACGATGGTGATGATGACACTGCTGCTCAGGGTGATAACAGCAACCAGCAACAACCTGCGTCTGACAAGCCAACAGATGCAAGTGGGGATGGTCAAACGGATGGTCTAAATGGCAGTCAAACTGCCGGTCAAACTGCCGGTGGAAGCAATGAAGCGGGGCAACAGACAGCTGGCGCAGGGACCCCCCAAGATCCAAATTTGGAGGAGGGGGTGGGAGATAACCTACCTGCAGGCCATGCTGGGGGTGGTGCTACAGCTGGTGGTGGCAGTAGCAAGGAGCGTGACAAAGCTCCCTTGGAAGAGCTGGAGGAGGAGTGTGATGACTCAGAGACCCTGCAGGACGAGGAGGCTGCTGCTGCTCGTACCAAGGAGGTAGCACTGGACCTGAAACAGCGTGTGAGACAAGAATTGGCTGTACCTGCAGTGGTGCACTTTTATTGCTGGCTGTTGCAAGGGTATGCTACTGCCAACAGCCAGGGCTTGAACCATGCACTGTGCTCTTTCTTGTGGCGGGTGATACTGCCGGATCATTTGAATTTGGAGCCGATGCTGTATCAGTTATCAATGCTGCGCTTATTCCACAAAATGCTCAACGACGGGAGCCTCAGGGGCAAAAAGGAGTACAATGAAATGTTGCTGCTTGCAACCTGGGTTGTCAGAGGTCTATTTGCAAAACTGGTTCCCCCCCAACCTTACATGCCAGCTACAGCACCCCTGCAGCAGCAGCAGCAGCAGGAGGATGAGCAGGTCGCTGCAGCAGCAGCAGCAGATCAACAGACGGATGGTACAGCTCGCACACTGGACTTTGTGGATCTGCGTCAGTTTGACGTTGATGATGACGAGCAGGGACCCAGTGCAAGGAATGGTAAAACAGGGCTAGCTGATGGTGGTGCAGGCAGTGCTGCTGTTGGTGATGATGGCGATGATGATGATGATGCTACTGCTGCTGCTGCCGCTGCTGCTGCGAAGCAGGCTGCTGCTGAGCGGGAGGTGAAGGTCAAGCAGGCTGTAGCTCAGATGATGTTTGTGGAGTTGATGTTTTGGAAGCTGCCAAAGGATGTCAACTTTATCCAAAATGATTACTACTTAGGGGAAGAACACAGGCATGCTGCTGCTGCTGATGGTGGTGGTGGTAAACGTGGTGGTGGTTGTGGCAGAGGAGGGCGTGCTACTGCTGGAGATGGTGTTGAGTTTGGTGGTGGTGCGGGTGCTACTGCCGGCTGGGATGATGATGAAGACTATACAGGAGACAGGCCTGTACGCCGCGCACGTCAGATACCTGCGCTGTTGAACCCTACTGGTGTTGAGAAGCTGAAGGGGTTGTTTGAAGAGCGCTGCGCTGACAAGGCACGGCTGTCAGAGCTGACATCAGCCATTCGGCAGGGGGGTGTAACAGATAAGCTGGTGTCACGAGAGCTGAAGAGACTCGGACTCAAGTTTGGGACACTGCCAGAGTGGCTGGTGCCACGGCTGCGTGAGCTGCGTGATCAACATAAGGATGAATCAGAGCACCTGGATAGGATAGCAGCTGATCTGCCCGGTGGATGGACACCAAATCAGGTGCGCAAGCTCCTGAGGGACCATGGCATTGTGGGTAAGAAGCGCCGTCGGCTGGCGGGAGGAGCTCGAGGTCGACATACTGCTGATGATGCTGATGATCATGATGGATTGTTTGATGACCTTGATGATGGCGATGTAGCAGAAGGGTCTGTGCTGGTGGGAGTGAGCAAGAGTGAGATGGAGGCGTGGTATCAGGAGCATATGACAGAGAATGACTACCTTGACAGGATTGCAGCTGCCTTATCAGAGCATGATGCCACGTCAGCCTCGGTGCTGGCCACATTACGTCATTATGATATCGTGTCCAGACCCGTGCGCCCTGCTAAACATCACAAATCACAGCACCACAGGGGTGGCGGTCCTTGTGCTGGCCACAAGGTTGATGTTGGCCTATTGAACCAGTTGTGGGAGGAACATGGTGATGAAGATGATGCCCTCAACATCATTGCAGTACAACTGCCAGGAGGACACAGCGTACAAGAGGTCCACAAGCTGCTTCAGAAGCACAAGCTGCTGTGCGCTGAGCAACGTGATGTCAGACCGCCGCTAGACCGTGATGCGTTAGCTGCATTATATGAGCAGCATAAGGGTGCTGCTGATTGGCTGGAGTCCATGGCTGAGGCCATGCCTGTGCCTGTGACAAACAAGCAATTGATGAAGTGGTTGAAGAAGTATGGCATCGTGGAAAGAACTAAAAGAAAAAGGAAACCAGGTGACATGGCTGGTGCTACTGCTCGTGGCCATGCCGACACTACTGCCGCCGGTCCTTCTGCTACAGCCAGGGTCTTAGGTGGCATCCCTGAACCACAACCCACTGCTGTGCTTGGCTACTTGACAGCAATACAGCGGTCCTATGAAGCAGATAGCAAATGGTGTGATGCTGCTGCAGCAGTTAATTGGATTCTGGGCAAGATATCTGCTGCCGAAGATATCTGGGATCTTGCTGCGGAGGGTGCTGCTGCCCATGACTACTGCCTGATCCCATCTGGGTATGATGATATGACCTTCTTTTGTACTGACTGGAGCAATCAGCTGTTGGAGGCATCAGGCATCAGGAATGATGATGGTGATTACTTCAAGGTCCCTGGCAATGCTACGGCCGCCTGGCGTCAGCGTGTGCGTGACATCCTGACGGACGCGCTACAGAAGCTGGGCAGTCATGAGGCTGAAGCTGCCATGCAGCTGCTGGACTTGCCAGCCCCTGGTGCTACTGCCAAACAAGACTCTCAGCAGGATGTAGCAGAGCCTATTGATGATGATGACAACGATGACGTCGGTGGTGATGGTGATGAGGCAACTACAGCGGCAGTAGCAGAAAAGGGGGCAAAGGTTGGAAAGAATGTCAGTGGTGGGTCTCCTCAGGTCGTCAAACCGGGAGGTCGTGGTCGTGGTGGGTTGGGAAAGCCGCTTGGCAGCGGCAGTAGCAGGAGTGCGAAGATGGTGCAGGCTGTAGCAAAACAGAAGGGCAGGTTGCGTATGCTGCAGCATAAAGCCAAACCATCCGCTAGTCAGAGTGATGATGATGATGATGATGATGATGATGATGATGATGATGATGATAGAGTTGTTCCTGACTTTGATGAGGATGAAGACATGCCTCGCTACAGTGATTCAGAGCTTGAGATTGGGTCTGAGTCTGAGTCAAATACTGACGACGATGAGGACTACGATGAGGATGATGACGACACAGGTCGGGTAACATCATCCAAAGCCAAACTCACATCCAGCGCTACCGCCAGTCAGCCAGTAAGGAAGCTGGTATCCAGTAAGCGGGCAGCTGCCTCACAGTTGCGCAAGCGAGCATCTCCTGCAGCTGGTGCTGCTGATGACATTGATGACGGCACTCTAGCTGACAGTGATCCTAATGATGCGCAAGAGATCGGTATGACTCAGCAGCGGGTACCCAAGAAGCAGCGGGTTGCAAGGTATGCTGATAGATCTGTGGGGAAGGCTGCAGCATCAGAGAAAACAAGAAGAGCGCCTGCAGCATCAGGTGATGATGATGATGATGATGACGACGACGACAATGCCATGGTTGGTGGTCTTAGGGATGGTGTTGATGATGGCTATGACAGAGAGAATCCCCGTAATGAGAACAAGCCAAGCAGCAGCAGAAAAGGAACCAATACTCGTGCCCTGCCCAAGCCGTCAGGCAAACGAGCTCCTGCTACTGATACCACCAAGTTGTCAGCAGGCCAGCGCAGTGCATTACAAGAGATCACCAGGCGACGGCAAGGTGGGGGTGGTAGCATGACAGCAACAGCATCAGTACAAGCAACACCAGTAGCAGTAGCAGTAGCAGTGGCAGCTGGTGCAGCAAAGATTGATGACGGCAAGTCAAGGTCCAAGTTGCAGCCAGTCAACTCTCAACCAAAACATGTTTCATATACAGCAGTGCCGAATAACGCAGCCACCACTAGCAGCAACAGCGACTTAGAGGATTCAGACGATGACGTTCCCTTGGCTGTAGCAGCAGGACTGAAAGCAAGCCAGCCTGGCAGGCTACAGCAGCATAATGCTGCTGGTTGTTCACAGCCGCCCAGCCCAAGCAGCAGTGGACAGACTGGCAAGAGAATGGTACGAAGGAGGGTGGTGCAGGATGCTAGCGATGATGACAACATTTAG
>Cz.scaffold14.100	hypothetical protein VOLCADRAFT_98619 [chlorella zofingiensis]
ATGGACAAGTTAAAGGACATCTTTCACAAGAAGGCCAAGGAGCCACCCAAGAATGCTACGAAAGGGAGTGACAAAAAAGTTGATAGTCAGCAGCTACTGCTACAAGCACAAGGCTTGTTGCAGCAGCTCAGAATATTGCAACCTTCCGATCAAGAAGCATTCCCGCTACTGAATGAATGCACTCGACTGGTTCAACAACTGGAGGTTGAGGTGACCAAAATGGGAGCTTTGGACACCAAGGAGCTATGGCGGTTGCAACTGGATGAGATGCAGACTGACCTCAATGGCCTTACACAGAAGATTCTGTCTTCAGCAAACATTCCTGACACATCTCTGCCATTTGCAGCAGATACCAAGCCAGCTGTTGCGCCCAAGATCAGCGAAAATGACCTTTTCAGTGGCCTCAGTATTGCCTTGGACACTAGCAGTAGCCCTGGTGTGAGTAGCTCAGCAAGTTTCAATGGCCCACCACAGCGTGCTACATCAGCATATCAGCCAGCATCATCATCATCAGCAGCAGCTCCAATGGCCACCAGAGCAGCTTATAATGGCAGCCACGCTGGTAACAACAGCACTGGCCATGGTGTTTACTCTGTCAGCCATCAGCGTACAGCGTCATCAACATCCAGATCATCATTTGCAGGCTCGCAATCTCAATTCCTGCAGGGCTTGCAGCAGACGCTACCACTATCTGGGGACCTGCTGGGGGTAGCAAGCAGCACAGCTCAGGTTGACGAGAGCATCATGCTGCCCGTGTCGACCCGTGCCAGCCTATCAGCTACCCCACCACCACAGCTTCCATCTGGTTCAACCACAGGGCACATGCTGGCTGATGACTCACATGCTGCTAGCAGCAGCAGTCGAGGAGGGCCATTGGATGAGTCGCTGTTCTCAGGGCTGGACGCAGCCCAAGAACCAGCATCATTGCTGTTAGATCTGTCCAATGAACCAGCGACGACATCAAATGCAGCACCAGCAGCAACAGCAGCAGCAGCATTGCCAGCAGCGGCACGGACAGCTTCCACCGTCAGCCTTGCTGATTCTTTGGATATGTTATCATTAGGCATAAGCATGGATCCTCTTACTATGCAACCCAAGCATCAGTCCTCCACTAGCTTAACTGATCTGAGCAGTCAGTTACGGTCCGGTCAGCTGCCACTCAACACCGCCAACAGTGGAAGCAGCAACCATACAGCACCAGGTGTTTCCACTGTCCTGCCAACAGCCCCTGCTCAACTGCACATGCCAGCTGCTGCACACAACAGCACTTCTGCAGGTGCTACAGCTTCTGCGCAAGTACCGCCAGGAGCAGCAGCAACAGCAGCAGCAGCAGCCGCCATGCGTAAGAAGAAGACCAGTCGTGTGCGTGTTGGCTATGGCAAATCAGACCAGGATGAGCTGGGACCAGATCTCATAGCTGCTTTCCATCAGGATCATCTTGCTGCACAGCTGTCAACTGCAGGCAGCTCCAACAGCAGCACCCCACGGTCTGCAGCCAGCAGCAACTTGCCACCTCCTGCCATGTTTCAGTATGATCATTCCACGGGGGCTGGGCTATCACAACTGGGCAGGAGAGCCAGCAGCAACGGGTCCGTGTCAATCACTGGTACACCAAACAGCAGCCGCCCTTCCACACCCTTCAGCATCACAGTAGGTGAGGTAAATGCCAAACCACATGGGGGTATTCTTCTACAAGCTCAAAGCTCACTAAAATCTGGGGGTGGAAGTGGGCCGCTGGCACGTCAGGGATCATCATTAACAGCGCCAAAGTTGCTAGCGCCAGATACTGTGTCCTTGCCTGCATTGGACAGCTTCCTGGCCAATTTGGCTGGACCATCAAGTCACAGAGCGCAGCAAGCCACCAGTCACCAGGAGCAGTTGGTGGCGTTGCTTGTGAAGCATGTTGCATCTGCAGCAGCACGCGAGCGGCAGCTGGGTACCGAGCGGCGGCAGCTGCTGTCACAATGTACCGAACTCACTGCCAAGCTGACACAACTGGAAGGCCAGCAGTCAGAAGCTGTGGACAAGGAGGACTTTGACTTGGCTGCATCACTTGACAGTGACATGGAGCACATGAGGGCACAAGTGGCAGCTGCGCAGGCAAGGCTGAAAGATGTTGAGAGCCAAGGCAGTCAGGAGGGAGAGCGGCGCTTGGTGCTGCTGCAGCAGCAGGCTGATGTGCTGGATAAGGTAGCAGCCTACCTTGACACACTGAAAGAAGAACGGATCAAAGAATGTGAGGCTGCAACCAACACAGCAACTAAGGCTTTGAAGGCTGCTCAAGGGGAAGAGGCTGCAGCCCAAGACACGCTTCGTGGTATGCAGTCACGCTTGGCTGCTAAGAAGCAGTTTCTTGCTGCAGGCACTGCTGAGTTAGAAGCCAAGGTGGCAGCAATCACTGCACCTGCGGTCCAGGAGAAGGCAGAGTTGGCAGCAGCACATGAAGCATTGCAGGCAGAGGTGGAGGTGCTGCGTGCCCAGTTGGCAGCTAAGGAAGCTGAGTTGGCTGCCAGCTCAGCAGCTCTTGCTGACTCAGACACCAAGATTACTGACCTGGCATCCAAGTATGATAAGCTGCGTGCCACATTAGCAACTGATCAGGTTGCCATAGAGAGCCAGGAGGCAGAGCTTGTGCTGGCTGAAGCTGCTGCTGCTAGCGCATGCAAAAGCGTGGAAGCAGCACAATCAGCGGCTGATGTCCAACAGCAGGCATTCAAGAAGGAGGCTGACCACCTGGCTGGCCTAGCTAATGAACACCGCCAGCAAGCTGCGGCTGTACGTGCTTCTGCTGCTGCGGAGTCAGCTACAAAGCAGCGCTTGGCGGGCCTCAGAGCCGAGGATGAAGCAGCTGCTGCGAAGCTGTCTGACGTGTGTCAATGCATTGATGACGTGGCAGGTCAGGCAAAGGATGTGGGTGCGCAGCGTGCGAAGCTGGCAGCTGATAAGTCATTAGCAGAGGAGCGTGCTGCTGCACAACAGGCCAGGCTGCCTGAGATTGAGGCTGACAAGAAGGCTGCTGCAACAAGAAAGGACTTCAAGGAAGCAGCACGGCTGTCTGCCGAGGCCAAGGCTGTAGCAGTGCAGGTGGAGGCACTAACAGCAGAGGTGAAGGCAGTTAAGGATCAGTTGACATCATTGGATGCTCAGGAGCAGGGGTTGGCAGAGCAATTGAAGGAGCTGCGGGCGATGTTGCAGGAGACAAAGCGTGATGCCGCTCTGGCACGCTGCCGGCGGCTGAAGTGCAGCTGTGAATGCAACCAGCAGCAACTGAATGCAGCCATAGCAGCAGACAACTATGAGGAAGCAGACGTGTTGCAGTCTGACCTGCAGGTGGAAACCATGGAAGCAGATCGGCTGCAGCAGGAGTGGCAGTTTGCACAGGATGAGCCAGCAGCTGATGTAGGAAGCACTGAAAAAGACCTGCCCAGTGGCACCACTCCTAGTTTAGATGCAATAACAAACAGCAATAACACAACAGCGACACTGGGGACAACAGCAGCTGATGAATTGGGGGAACAAGCAAAATTACTTTCTGATACAGCAGTGGCGTCTGCATTGGGCAGCGAGCATGCAGACACTGCTGCTACAACAGGCACAACAAATCAAGTTGATGTGCAGCAGGACAGTGACACCAGTAGCGACCATGTGGCTCACTCAGCATCAACAGAACTGGTGCATCATAACCTACACAATGCTGAACAGGGGAGTCATCAACAGGCTGCTGACAGGGAGCCTCAGGCTATCACTGTCAATCAAGCGGCAACTGGTGCCTTGGCTGGTGAAAGCAGCACAGAGCTGCAAGTGCAATCAAAGTGTGAGACCACCGCTGAGGAGGAATGTTTGTAA
>Cz.scaffold14.79	squamosa promoter binding protein, partial [chlorella zofingiensis]
ATGGAAGATAACTACAGTGGGGCATTTGAAGGGGACGTACCATGGGATATCAACAAGTATCACTGGGACCCACATCGCTTAACAGCCACTGCCAGGGACACTGGACAACCTGCAGGGCGGCAAATGAGCAGTGATGGTGGCCGGGACAGCTCAGATGCAGCTGGGGGCATCCTGCCAACTCTCAGCCTGCCAGCCAACCTAAAAGGAAAGGGAAACATCCTGTGCATGGTTGATGGTTGCAACAAGGACTTGACAGGTGAAAAGGCCTACTACAAGCGGTACCGCATATGTGAAGAGCATCTGCGAGCACGCTCCATGTTGGTTGATGGCAATGTGTCACGCTTTTGTCAGCAGTGTGGCAGATTCCACAGTGTTGATGAATTTGATGGCAACAAGAGGAGTTGTCGGGCACGCCTGAAAGAACACAATAAGCGCAGGCGCAAGCAAGCAGCCGCAACTGACATTGCTGGGTTGCAGACAGATGCAAGCAGCATCCAGACACCAGCATCCAATGAAACTGGCCAGCAACCTACTGCTCTTGCACATCCAATGCAGCAGTCAATGTCTTCAGTGCGTACCAGCTTGCGGTCTGCATCTTCATACCCCCCAAGCACTCAGTTGCCATCAGCAACACACAGCATCAGGGGCGGACCATTGCACAGTGCTAGGCAGACAGCTGAAAACACTGCTGCCAGACAGCAGTGGATGGGGTCTATGCTAGTGCCTGATCCTGATGTAGTAGGTGTTCAGCCGGGTTGGGTTCCCTACAGAGCATCAGATGACCAAGGCATTGTTGCAACGGCCGGACCCACCAGCAGCAGTGCTGACTACAGGCATATGCCTGAGGACATGCCCGCAGATGAAGAGAGCAATAAGCTGCAGGACAGCTTCATGCTTGGACAAGCTGGACAGCAGCAGGGTGCAGTGGCTGATACATTGGCAGCACCAGTGACTGGCAGAATCCATGCACAGCAGGATGTAGCAAACAGATTTGAGGCAGTCAGGCAGGCACTGCTGTCAGGCAGCTTGAATCCAGAAGCTACAACCAGCACGAGTGGAGGTGCTGCTGCACAGAGTGGTGGCAAGCCCACCCATCCTGCTGCTGCTGCCTCCATGGATCATTCTACACGCATGCAGCTGCTGGATGAGCTCATATCCATGATGGTACATGGACTGCCTCAGGGTCAGCAGCTACTGCATGACAAATTGCATACTCAGCAACAGTGGCAGCTGCAGCCGCATTTGCGGGAGCAGCGGCAGCAGCAGCGGCAGCCAGACGTGCAACATGGGCACCAGCTTTATGCAATGCAGCAGCTGCCATCACCACAGCCTTCCTTGAATGCAGCTGTTGCTTTGTCACCTTCTAGTCCTGCTGCAGCCCACTGGAAGCATGTGCAAAATGCATCCACATCATTGCAGCCAAGTGCAGCTGTAGAAGACTGGAGGCAGCCATACGAGCAGCTACATGCTGAACTGCTGACTAGCACAAGCACCCCTTCTACTTATCTGCCGGACTCAAGTTCACTTGCTGGCGCCAGTCGTTCCCCACATGGGACCTCGGCACAGTGGAATGCTGCCAGCCATCAGGCGATTATGACTGCCCTCCAGCAGTCAGCTTATGACCTAGGCTTGCATGATCAGCAGCAGCTGCATACTACCTTTACAGTAAGAGGGCAAAGCAGCCATCATGCTGGTGATAGTCAGTCAGAGCTGGCACAACTGAGTGAGCTACCATCGGATCGTCCCATCACATTAAGACTTCGCTTCAAGAGGGATGGCAATGATGCATATGGTGTTGCTCCTGCTGCAGAGATCCAACCAGCACAGAATGCAGCCTACCAAACAGTTGTCTCACAGGCTGCAATGCATGACATAAACAGGCAGCCGAGTCGAGCCATCTTTCAGCAACAAGAGGACATGCTGGGGGTGGCTGATCATGCTGACCTGAACAGCTTGTCCAGGTGGCAGCAGTACCAGTCACCCACTCAGAGGGAGCACCCAGACACAGTGTCTGACATACAGCACCCTCCTGAGGACACTGCTAGCCCAGCTGCATCCGCTGCACCATGGTTGTTGCCTGTGGGCTCACTTGTATCCCATGATGCAACTGATCCTACACCATTGCCATACCCTGGAGCTGCTGACTTGCATGTGGGTGAGGGTGGCAGTAGCAAGGCTGGTTCAAGTAGGGCTGCGGCATCTCCCCTACAAGACAGTTCATATGCATTGGCAGTACAGTTGGCAGCAGGTGGTGCAAGCAGTGCACTGTATCAATCGGATGAAGCTGTACTACGGTGTGCACTGAAGCTGCATCAAACAACCCCTGAGCTACTGCCGCCAGACATACAGCAACAGCTACAGGTCCTGCTGTCTGGTGCTAATGCCACCCTGCTGCAAGGGTTCATAAGACCAGGATGCACTCAACTGGTATTAGACATACTGCAGCAGCGGCCTTATGGTGCAACCATAGAGCAGCAACAGCAGCTGCAACATGTGCTGAGTTGGGAGAATCTGAAGCTTATCTTGGACCAAGGGGTTGGAAGCATCAGGCAGCACACTGCTTTGTTGCAGGTGGAGAATACAGCAGTGTTTGTTCGTGATGGTGTGATGAAAGGCCATTGGCAACCAGAGCTCAGCAGCATACCTGGCATACATACCATCACACCATGCTGTGTCAGCTCTGCTACACCTGATAACAAGATAACAACAGCTGGAAAAAGTCTGCAAATACCAGGTGTCAAGGTTCACATCAGGTGTCAGGGCAGGTACTTAAGCAGCTGTCATGATGATGCAATCTTAACTGATGCCAGCACACACCTACCCAGCATGATCATACACATACCTTCTGATGACTTGCCTAGCAATGGCCTTGCGTTCATTGAGTTGGAGGGACCTGACCATCTACTCAGTGATCCTGTGCCACTGCTTGTGGTGGATGATGATGTTATAGCAGAAGAGCTTAATGAAGTGCTGCAACGTCACATGCAATCACACAGTAACGGCACAGCTACTCGCCAGCTGCTGACGGATCTTGGTCGTCTGTTGGACTTCCAAGCTGCCTGGACATCTGCTCATGGAGCAAACCTTACATCTAGCCACCAGCAGAAACATACCGCCACTGCACAACCTGCAATTGCTGGCAACATAGCAATGCATGGGTCTCCACAAGCCAGTACCAGCAGCAAGCATCTGTGCCCACTACCATATATCGTAGGTGCTAATGTTCACATGTCTGCTTCCCCCACGGCTGCATCTCGTGTGCCCAGTGGCACTGGTGACGATGGGGAGGGCAGCAGTAGCACGGATGCTAGAGTTGTAGTGCTGGGTGCTGATGCATCAGAGGACCTCGAGGCAGGCTGGAGTGATGTGGACACAGACGATGATGAGCTAGTCGGTTTGGTTGATGTTGATGATGATGAAGAAGAAGGGGAACACTGGAAAGGGCCAGAAGTCCGTCTGATGTCCAGCCACCCATTGCTGCAGGATGACTATACTGGCAGTATGATGTATACAGCTGGTCACTTGCTTACTCACTGTGTGGAGGTGGGGTTGCAATGGACAGCTACTCGTGTGCTGCACATCATGCTTCAGCAAGGCTGCCGCTTCACAGATATTGTTCATGTCCTGGCAGATATGAGTGGCATGAGTTTACTGCATCATGCCGTCAGGTCTCTTGACCTTGATATGCTGCAGACGGTGTTGAAATGGGGTGAAATGCACCAGCATGTCTGGCCATGGAATGATTGTGGCATGGTGGGGGTGACCCCCCTACATTTGGCAGCTGTAGCAGCTGATGATGGCAACATGGCCGAGTATGTGCTTAAGACCAGCATTGGTGCTTGTCTGTTGTGGTTGACTGCTGCAACCTCTGATGGCTTCACACCAGCAGCACTAGCGCTGCTGGAGTCACGAACACACCTGAACACCCTTGCGCTGCATGGGCTGTACAGCATGCTACCAGCACAGCTGGCAGTCTCTGTGTTAGCTAGATGTGAAGACGCCATGCTCATGAACAACACACAGATGAGCATGCCATTGCATCCTGCCATTGCAGTGACCAACTCATTCAATGGCTACAGCAGGGGTGGCGCAGCAGTTGAGGACACCGGCATGGAGGTTACAGCCGATCAGCAAAGGCACCATTATGGTGTGCTGCAAGACACTGGGGTGGCAGGTTGGGCACTTGAAGGGGTAAATGACACTCCTGGGCTCACAGGCAGCAGATTGGGCACCTCCACCCCCGATGCAGATTATACATCCCCGTATGCTACTGACTCAGAAACAGCATCAAGTGGATACAGAGACACCAGATCCATCACTGATGATACATTGCTCGTTCCAGCCATACAGATGGGAGTCAATATGGTACACACCACCCATGGCAATGAGCAGGAGGACCTGAGAGGAGATGATGCTGAGCACAGTCACTATAGCAACGATGTGCCTGTACCCCAAGTTGGTAGATTTCAAAGATTCTCAGAAGATTGTGCCTTAGCAGGTCCACAAATACCTGTATACACACGCCTGGCACATGCGGGGAGTGGCATTGTCAGAAGCCCCAGACGGGCCAGCTTCAGCGGCAGTAGCAGTAACTCTCCTGGCAGCCGGGCAAGCAGCCTGTGGAGCAGCAGGAGCGGCATTAGCATCGGCAGCAGTAGCAGCAACGTCAGTAGCAGCATCCTTGTGGCAACACGTAGTGGGTTCAGTATGGGCGGCAGCTTCTCCAGTGGCCGAGCAAGTTTGCGTACAACACGCAGCGGCATCAGCACTAGCGGCACCAGCAGCACCCGCACCAGCCGAAGTCCAAGAACCTCTAGGGAGAGTGTGGTTGGGAGCAGTGGTAGCAGGTTTCTGATTAGCACTTTTGGTGGACTGGATCGGTTGGTGGAAGTCACAGGGTCGGGGGAGTGCTCCACACCCACCACTCCAGATGATGCAGCAAAACTTGGTCATTTCAGAGAGCCTGTGGAAACCGTGCCAAGCTCCACTCTACACTGCATGATAGTTGCTTTATGCTGGCCCCTGATTGGCTTACTGCTGTTGTCTGTGGTTTGTGCTGTCGTGATAAGCCAGTGGCCTGGGTTGTACAGCAGTGGTGCGCTGCATGCTGTCATAGCTGGCATGATTGCCATGGCGGCTATAGGGGCAAGTCCTAATCGGGTTTTAAGCAGACTAAGCCCTATGGCGCATCTGCCAGGCTCATGGTCCCATGTGACTAGTCTGGTGTTCAGCAATGCAGCTCTGGAGCAAAGCTTTATACAGTCCTTCAGCCAGTCACAACTCACAAAGGATTTCATCATGGCAGCTGTGATGCTGTTGGTGCAGCTGCTGCTGCTGCCATGGCTACCTGTGCTACTGCCTGCAGACTTGCAGCTTTGGGGCAGCAGCATGCAGCAGTATCAGTGGTTGGGGGTGGCAGGCACAGCCGTATCATTACTGCTGCTTGCTGTGCGGCGCAGCTGGTACCTTCAGAGCCGGGATGCTATGCTTACTTTGATGCAAGGCCTGTTGCTGCTGCAGCTGCACTCTGATGCAGGGCTGCAGCACAGCAGCACAGCGCTTGTCCTAGTGATCACTGCCATGTGTGCTGTGGCCATGCATGGTTTCAGGACCAGGTTGCCCTGGCTCCTGGTGCTGCTGCTGTGGGATTGTGTTGCTGTGTGTAGGTTGATTACTCCATCTGACAATTCATCCAGCTGGCTGAGTGGCAGGTTGGCCTACCTGCTACTGCCGCTCCTGGTATTGCCAAGGGCGTATTGGCTGGAGCTGTCAGCAAGGAGGCAATACTTCCAGAGGATTGTGGGTGTGGAGCAGGCTGGTAGCACAAGCACGCATGCTCATGTAGACTAG
>Cz.scaffold14.56	hypothetical protein MNEG_11449 [chlorella zofingiensis]
ATGGACCCAGCCGGGGTGGCCTTCCCCCCCGAGCTGCGTGCTTACCGCCCTTTAGTAGAGAGCTATGTACAAACAAGGCTGCAGAAGTTTGCTTATCTTTTTGCTCGTCGCCTCAACGGCCAGTTAACAAATGAGCAGATTGACTACCTTATCCGGGAGGTCATGCACGCTATGTCCTCCATGGTGGAGCCTATACCAGCCGTCCCGCAGCAGAGTCTACGTTTGGTGCTCCGACATGATTGCCAGAGCTCTGGGTGTGGAGATGCTGGTTGCTTGCTGTGTCAGTATAACCCAAGCAGAATCTGCAAGCGCAATCTCAAGCAGAAGTATCTGATTGATGACCACCTGCGGGCCAAGTGCAATGCAGGCCTTAGGGTGGAGATTGTTGATGAGACAGGCCAATGCATTGAAGAGGCTTTGCCGGATGTGCAGCTAGAGGTGCATATGCTGAATGGTGAGAAGTATAAGGAGGTGTGCCCAGACAACACACTACTAAACACCATGCAGCTGAGAAGCTGTCTCATATTGCCTAACCAGAAAAAGCCGCTGTTGAAACGTGAGGGCAATGTGGGCATCACTGAAGACAATCGCATCTTCTTGCAACCTGAGCGTGGCCAAGCTCCTCTGTCAGACCTTCAGTGTACCACCAGCAGTGAAGCACTGCTGTGTGGCAAGGCACCCACTTTCCGCTTGTTGGTGTGGGCGATTGATCGCCATGGCAACCACCTGCAGAACATCACCTATGTGGTCTCAGAGAACTTTGTGGTGGCAACAAAAAGAGTGAAGCATGCCATCAAGAGTGACATTCCTAGCGTCGCGGATCACATTAGTAAGCTGGTGCACATTGGTAAGGCTACCGTGGACAAGCTGATGGACCTTAGACAAGCAGCTGCTGAGGAGAACCTTGAGGTTGATGTGCCTGATGACCTCAACCGTGTTGAGAAGGTGGGTCAATTCCAGCAGTTGGTGGAGATGACAGAAGTCAATTCAGACCTGAAGCACAAGCTGCGTCACCTGCTGAAGCTGTCTCCTGAGAAATGGGAGGAGGTGGCACAGCATGCCATGGCTGCAGTGGTCCCTGACTTCAGGCCAAGGGTGTGGTGGTGCCCTACCATTCATGGGGGCTTGCTGTTCAGCTGTAAGAATGGTGCCATCATCATGGAGCACCCCATTGCTCTGGTGACACGGGGTGCCAAGGAGGGGGAGGAGACAGTGGTGTCTGTGCACCAGTTAGATCCCATGTACTTCAACTTGCTACCCAAGTTGAAGCAGCAAGCGCTGCAGGATTGGTACGCACCTGGGCATCATGGCTGGGCCATCTACTGGAAGGACACGAGTGACCCATTAGCTCAACAGATGCAGCCGGGCCAGGGGCCGTTGCCACTGCCATTCCCAGGTGCCAATGGCAGCACTGTCAACCCAATTGGCTTAGATACCCAGATGATGGATCAGAAGCCACCAGCTGTCAGCAATGCAGCAGTCATGGTAGGCAATGTGGGTATGGGCGGATTAGCCCCTACTGATGCTGTTCGGTCACAGCAGCAGACTGGTATGCAGATGGGTCATCAAGCAACTTCCCCCTCTGGCATGGCAGGTGCTGGTGTGAACACACCCTTTAGTATGGGACCACCTGCTGTGCCCAGTCACCAACAACAGCATCACCAGCAGCAGCAGCAACAACAGCAGCAGATGCAGCCACCTAGCATGCAGCCCCAGCAGGCAGCTGTCAGCCCTCAGGGTACTGGCAACCTGGGTCGTTCACCCTTTGCTACCCAGAGCCTGCAGAATACAGTGTCAGATGCTTTCCCGCCATGGATGGTCACAGCCCAACAAGCAAGTCAATCTGGTGGTGCACGGCCCATGGGTATGCCAGCCAATGTAGCAAGACCACAACCAGACATCAGGCAGGCAGGTGCTCCCTCGCACTTTGCTGTGCATGCAGCAGCCCAACCACCTGCATCCACCATGGTATCCGACCCTAAACTGGGCAACCTGCCCTCCCTGGAGATGATCAACACAGATGATCTGCCTACCATGGACCGTGGCAGTAGCCTGTGGAGCCTCAACTCTCTGCAAGAGATGCAGATGTTGGTGGGTGAGCTCCCTAGTGTTGGTGTGGCCAATCTTTTAGCTGGGTCCGACCACCAGCAGGGCATGGTTTCCAATACTGCAGCACCTGCTGGGGCACCTGACGGGGTTCAAGTGACGGAGGGGATGGATCGGGCACTCAGCTTGAAGTTCAGCATGAGCTTGGACTTGGCGGATATGCCAGAGTTGAAGGGTCAATGA
>Cz.scaffold14.150	hypothetical protein VOLCADRAFT_55524, partial [chlorella zofingiensis]
ATGGCCACGTCAGGTTCTACGCAGGGGCCCTCTACACCAGATAATTTCAAGAACGCTGGACCGTCGCCATCCAGGTTTGCTGTGGGGACAGGACAGACAGTCCCAGTGGTGACTGCCAGCCTGGCAGCATTGCTGAGATTCGGTTCCGGTGCATTTGCAGCAGGCTATCAACCATCACTTGCAGAGGATGATGGACAGTACACCATTACCAAAGTGGGATCACGCAAGGTGCAAGAATTATCAAAGGTGTCATCTTATAATCGTCCAGTAAAGCCGTTGGAGCTGTATGAGTTTGAAGGATGCCCATTCTGCAGAAAGGTGCGAGAAGCTGTCAGCATACTGGATCTTGATGTGCTGGTGTACCCCTGCCCCAAGGGGGGTCCAACCTGGCGCCAGAAGGCAGTAGCAATGGGTGGCAAGGCACAGTTCCCATACCTGGTAGACCCAAACACAGACACTGCCATGTATGAGTCTGATGCCATCATCACCTACCTGTTCAACAAGTATGGGGATGGTCAGGTGCCTCTGGTATTGAGGTTGGGAATTGCTACAACCATCAGCTGCGGCCTGGCCTTAGCACCCAGGCTGGGTCGTGGTACCGGTTACCGGCCATCACGCGTACCTGATCAACCTCTGGTGATGTGGGGCTACGAAGCATCACCCTTTGTCAAATTAGTCAAAGAGGTGTTGTGTGAATTGGAGCTGCCATACTTGCAAGTCACATGTGCTAGGGGTAGCCCCAAACGCCAGCAGCTGCTTGAGAGGCGCGGACATTTCCAAGTACCCTACTTGGAGGATCCAAATGCAGGCAAGTACTTGTGGGTGTACCTCTGGGAGAGCTCCGCCATCATCAAGTACCTTGAAGACACCTATGCTGTGAATGCACAAGGCACTGGCAGTAGCAGCAGGCAGCCGGTTAATGCAGCTGCCGCAAACGTATCATCATGA
>Cz.scaffold14.222	hypothetical protein CHLNCDRAFT_58529 [chlorella zofingiensis]
ATGGCGTGCTCTTCGCTTCAGTATTACGACCAGGCAGGCAAAGCTGTGTTATCTGCTCGCAATATGGACTTAACAGTACTGGCATTCAATGAGATTGCATGGATTCCTGCTGGAATCAAGTCACCTGTTGTGCCCGTACTGAACTCTGGTTACAGCTCCCTAGGCAAGCAGTACAACGTCAAGTACGACTTTGTGTGCATGACCCTTGCACGTGACATAACAGTTGACATCCTGAGGGCAAGCTTTCCTGCTGGGGGGCTTAATACCAACACGTACCCGGGTATATGTAGTGATGGCATGAATTCCAAAGGCTTGACTATCTCCCTGCAATGGCAAACAGCTACCACGGAGTGGCCAGAGTATTCTGGTACTGGCCCTGCAGTTGATCAACTTGACTTAGTGCAGTATGTGCTTGCAAGCTTTTCAAGTATGGCAGAAGTGATGGCTGCCCTGGAGGGTGGACTGCAGATTCCTTACAACAAGATACTGAACTTCGCATCCCAGCAGATTAAGAAGTCAAATACTGGTTTCATGCCTGCCCACTGGGCAGTGTATGATGCGGCTGGCCAAACCTTGATCATTGAGATGGATAACCTCAACGGAGTGAAGTGGTACAATGGCACTGACCTGGGAGTTATGACCAATTCTCCTTTTTACCCTCAACAAGTGGAGAATTACAATAACTGGGTTGCAAAGATCACCAGTCCTCCCTTCAGTGTGCCACCTCTCACACCCACAGACCACAACTCCATCTTCTACCCTCCCCCAGGTTCTTACAACAGCTCGGACCGTTTCACCAGACAAGCCGTGCTCAAAACAGCATCTACCACCTGGAACTGGCTCCCAGACATAAGCATCAGCCCCGGCTTTGTCCCAAGGAACTTCCCAGCAACCAATCCTGGCCTGATAACTGTCATTGACATCATTCAAACTGTCATGCTTCCCAAAGCTGTTGATGATGTAGGTGGTATTGCTGGCCCTGCATTGGGCACAGATTGGACTATATGGACCACACTCCGAGACCACAAGAATTTAGCATATTACTACAAGGTTGCCAATTCACCTCGTTGGAAAGCCATCTTTTTGGCCCAAGTGCCATGGCGCAAGCTGAAACAGATACGCTCAGTAGCCTTGCAGCCCACTGCTTGGTGGGATGATGTGAGTGTGAGCTACAGCTCATATCCCAAGAAAACAGGGTAA
>Cz.scaffold14.194	hypothetical protein VOLCADRAFT_90465 [chlorella zofingiensis]
ATGCAGCACCACTCTGTTCCTCATGCCTGGCCTCAGCACACCTATCACCAGGCATTCAAGCCCTCTCCATGGGACCATCGACGATGTAGATGCCAGGCTCAGCAAGCTGCCAGCACTACCACCACAGCAGTCTCGAGCCCAAGGAACCAGCTCGTTATGAGCGCTGTGGAGGCACTGTTCAAGTTCCCACCATTCTTCAATGCAGCTGCTAAGCAGGCACGCAGCATGATTGTTCAGCGTGGGGAGCGCATTGGTCTCAGATGGGAGCAGTCCCTTCAGGAGATGAAACAACTGGACTGGGATGCAGCACTGCAGCAAGTGCAAAACCCAGCTTTGACGTATCCTGACTACTACACACAACCATTCCATGCCTACAAGCAGGGCAACCTGTGTTGGGATGCTGCATTGGAGGTGACATTGGCAGCCAAATCTGTACATGCAACTGTCATGGACCCTGCTGGCAAAACCCTAGACCCAGAGGGAGATGATGCACTGCGTGCTGGTTATGGGCAACGCATGTTGGAGTTAATGACTCAACATGGTGTTGAGCCAAGCTCAGTCAGACAGGTTGTTGACATCGGCTGTGCAACAGGGCTCAGCTCTATAGCCCTGCAGAGGGTGTTTCCTGAGGCTCACATTACTGGCGTTGACTTGTCACCGCACTTTGTTGCTGTTGGACGCTATATGCAACAGCAGCGAGAGGCTCGAAGTGGACAACCGGAAAGGCTCGCCCTTCTGCATGCGAAAGCAGAAGACACTGGCTTACCAAGTAGTCAATATGACCTAGTATCAATGTGCCTGGTGACACATGAGCTGCCTCAAGCAGCCACGCATGCAATCTTGCAAGAAGAGGCCTACAGGTTACTAAAGCCTGGTGGTATCATGGCCATCATGGAGATGAATCCGGCAACCCCAGCGTTCCAGAGAATCTTCTCAAATCCTTTTGCGTACACTGCATTCAAAAGCACTGAACCCTGGTTGGAAGAGTATGTGATGTTGAACCTGCATGCTGCCATGCTGGGGGCAGGTTTTGAGTCACCTCTGCAGGCAGACAACACTCCTAGACATATGACTGTGGTAGCAAGGAAGCCAGCTTTGTAG
>Cz.scaffold14.117	hypothetical protein VOLCADRAFT_96412 [chlorella zofingiensis]
ATGCTACAACCGCACTGCTGGTTACCGGCAGGTAGAAGGACTCATATTCTTGCCACTAACAATGGACCCAGACGGAAGCCCATCATGATGTCATTCCTTGGAGTTGGTGCTCCTGAAGCAATCTTGGTGGCAGTTGTAGCTCTGGTAGTGTTTGGTCCTAAGGGTCTAGCAGAGGCAGCCAAAAGCTTGGGTAACACGCTGCGCGCATTCTCACCAACCATTCGTGAGGTGGCTCAGGTGTCACAAGAGCTGAAGGGAACACTAGAGAAGGAGCTTGGTTTAGATGACATTAGGACAGCTGCTCGACCGGTACCACGACCCCTGCCACAGGACAGTGACATGGCAGAGTCAGCTGCCAGTAGCCGCAATGGCGCAACATCCATCAGCGGTGATGACCTGGCACGTCAAGTCGATCCTGATATTGATGCAAAACGAGCCATGGCAGAACAATTGGCATGGGGCAATGCTGGCAGCCAAACAGCATCAACAGCAGTAGCAGACGACAAGGTCCCAAGCAGTACAAAGAGTTTGACTGAGCTGTCAATGGAGGACCTAGAAGCTGAGCTGGCGAGACGGAAGGCGGCTACACAAGCTGCTGCTGCTGCTACTGGCCAGGACAACAAGGCATAA
>Cz.scaffold14.174	Apyrase [chlorella zofingiensis]
ATGGCGACATTCTTCATGATACTGGGGTTAGTCGCCTTGATGTCAAGGCAAGTAAATGTACCAGAAACAACACTCAACATCAAAGAACTGCAGCACACACAAAGCAGCAGTGGCAGTGGCAGCAATAGCGGCAGCAGCAGCAATGTATATCATATTGTAGTTGATGCCGGCAGCACTGGCAGCAGAGTACACATATTCACCTTTGAGAGATCAGGCAAGTCTTTGCAGTTGATAAGCGACAACTTCAAGCAGCTAAAGCCAGGATTAAGCTCCTACAGTGACCAGCCACAAAAAGCAGCAGAGTCTCTGGAACCGCTAATGCAGGAGGCATTCAAGTCAGTGCCCGCAGATCTCCAGGCAAGCACGAGCGTGGCTCTAATGGCCACAGCAGGATTGCGGTTGTTGCCAGGCAGCAAAGCGGATGATATACTCAAAGAAGTGAAAGTGTACTTGAAGACCTATCCATTCTCTGTTACAGAGGTTGGCATCATGGACGGTGCGCATGAGGGTGCTTTTGCTTGGTTGACTTTGAATTATCTGCTGGGGCGTCTAGGCAATGACATCAGCAGCACTGTAGCTGCTATTGATCTGGGTGGCGGTTCAGTACAGGAGGCATTTGCTTTGCCTGAAGACGAAGCAGAGAAAGCACCAGATGGGTACATTACAGAGCTCAAGGCACTGGGATCAACATACTATGTGTATGTGCATAGTTACTTGGGATATGGCCTCATGGCTGGAAGGGCCAAAGTCATCCAGGCTCATGCAGACCACAGTCACCCATGCTTCTCAAAAGGTGCTGCGCTCAGTTATACTTATGGTGGCAAGGAGTATTCGGTTGGTGAAGTAGTGGAGGCTGGAGACTTCAAGCGCTGCGCTGCAGTTACACTCAAAGCACTTGAACATGACAAGGATTGTGGGCAACCCAAGGACACCTGCTCATTTAGCGGCGCCTGGCGGGGCAAACCGTTGTTCATGAAGCGGGTGTATTATGTGTCCAGCTACTTCTGGGACAGGGCTGTTGAGTCAGGCATCATCTCTGACAAGAAGGCCATACACTGGAAGACAAGTCCAGGGGACTTCGCGAAACGTGCTGTGGGCGTGTGTGGGAGAGATGTCGCTGATGTTGTCAAGCAGTTCCCAGCCATACCAGCTGCCCATGTGCCGTACTTCTGTCTGGACTTGTCATTCTGTCATACAGTGTTGACTCAAGGGTTTGACCTTCCAGAGAACGCAGAGCTGACACTAGTCAAGCAGGTGCATTATCATGGTCAAAACATTGAGGCAGCATGGCCACTGGGAGCAGCCATCAACCATTTATCTGCGTGA
>Cz.scaffold14.217	pridicted protein [chlorella zofingiensis]
ATGGTGTCCTGTGTATTACAGTGGCCAACACAGCATGCACAACACAGTAGAGCATCACCTAGGCTTGCAGGTTTATTTGAGACAGGACAAGCACCACCAACCTCCTTGTTAGCACGACGGCAGGTGCTAACGGCAGGCAGTCACATCCAGCAGTACAGATTGCTTCTTGGCGTGGTCAAGAGGGATAAAGTCGTGAACTATCAAGATCATAACCAGCAACAACCAAAGAGGATCAAGCTGAAAACACCATCAGCTGTGAAAAGGCGTATTCTTGTGGCTAAAGACGGTTCTATGTGGCGGTTACCAGCCAGCCGAAAGAAGAAGCGCAGCAAGAAGCGCTCTATCAGGCAACGTGAGGTTAAGGGGCTGGTGCCATTGCATTCCAGCTGGACAAAGAAGCTGCGGAAGATGGGATACACTCGCAGATGGTGGTGGTCTCAAAAAAGCTGA
>Cz.scaffold14.15	hypothetical protein COCSUDRAFT_45231 [chlorella zofingiensis]
ATGGCACGCAGACAGCCTACGTCGTTGGTGCGGCGCAGCAGTGCGGTGGAGATTGACATGAATGGTACAACAGCTGTGGTGTACACAGATGCAGATGATGTTGATTACGATGCAAAGCCAAGCAGCCATGCGAAGAAACAGCAGCAGCAGCAACGGCAGCAGCATGCTGCAATCACCTGGGGAGAATGGTGCAACCTGGCTGTGTTGGTGCTGCTGTATGCCATGCAGGGCATTCCCCTGGGCCTAACCATGGGAGCAATGCCTTTTCTGCTGCAGTCCAAGTTGTCTTTAACTCAGATGGGCCTGTTCAGCATATCTTCGTACCCTTATTCTTTCAAGCTATTGTGGTCACCCATAGTTGACAGCGTGTACAGTAGAGCATTTGGCAGGCGTAAGACCTGGGTGGTGCCCATTCAGTTGTTGAGTGCTGCACTGTTGATCAGTAGTGCCGGCTGGATACAGGATAAGGTAGCAGCAGGCGATGTGGCATCGTTGACGTTACTGTTCTTCTTCTTTGTACTACTGGCAGCAACCCAGGACATTGCAGTTGATGGCTGGGCACTGACCCTGCTACCTCCTGCACACATAGAGTATGCATCCACATGTCAAACCCTTGGAATGAATACGGGCTACTTTACCAGCTTTACTGTGTTCCTAGCTCTGTCCAATGCAGAGTTCTGTAATAAATACATCCGGTCACAACCTGCACTACAAGGATTGTTTCATCTGGATCCCTCCTGCACCGAGGGATTAGTCACATTGAATGGTTACATCACATTCTGGGGATGGGTGTTCACAGCCGTCACATTAGCACTGGCATTGTTCCAACAAGAGCAAGAGCGGTATGATGATGACGATGATGCGGATGTCCGTCATAGCAGACCTAGTAGCATGCAGCGCCGGCAGCAGCATCAACATGCAGTGCAGCGGAATGGCAAGCTGTTGAATCGGGTAGTTGATGTAATCACAGCATGGGTAACAGCCAATGGGAGTGGCTCGCCCCATAGGCAGGGGGGCAGGTATGTCAATAACGACTCATCTGATGAGAAGGAGGACGGTTTTGGCAAGTGGTGGCAAGAGAGGTGGTTAGAAATACAATCCGCTTACCAGCAGTTATGGGGTGTAGTCAAACTGCCTGCAATATGGCAGTTGTCCTTGCTACTGCTGACATATAGGTTAGGTGTGCTGCCAGCAGAGGGCGCAGCATCGTTGAAGTTACTAGATAAGGGTGTGGCTAAGGAGGCACTGGCTGCACTCATCCTGGTGCAGTTCCCAGTAGAACTGCTGTCTGCTGTCATTGCCGGGCGTTGGGCATCCACACACAGTCCCTACCACCCCTTCTTGGTGGGTTATTTCATCAGGTTAGTCATGGCTGTAGCACTGACAGCGCTCACAGCTTTCTTCCCTCCTAATGCTTCCTCGTTTACGGAGCATGCTGGTTGGTTCAGCATGTTGTCAGGCATTGGGCTGGTCACATCCTTCTCTAGCACACTGATGTTCACTGCCCTGGGGTCCTTCTTCAATAAGATCAGTGATCCAGTGATGGGGGGAGCTTACCTGACGCTGCTCAACACCATCGCCAACATTGGCATCATCCTGCCAAAGACACCGGTGTTTGCCCTCATGGATTACATGACGCACAGCAGTTGTTCAGATGCAGCGGGGCTTGTGATGCCGGGGCTGCAGTGCCCCAAGAAGCTGAGAGACATGACCAGCAGCAGTGCATGCACCAATGCAGGTGGCAGCTGTCATCTAGTCATGGATGGCTTCTATGTGATTAGCTGCGTCATGGCAGTAGCAGGCCTAGGACTAGGTGTATACTACACGCAGCTGTTTCCAAAGCTCATTCGGTTGCCTGCGGATAGGTGGCGAGCCAAGCGGCCTGATGCCTCATATGCAAGCAGCTGTAAGCTGCAGAAGCTATGA
>Cz.scaffold14.10	hypothetical protein CARUB_v10014245mg [chlorella zofingiensis]
ATGATAGTATTTGTCGTGTTCATAGCGCTGCTGATCATACTGGCCATTCTTCTTGTGTTCTACCACACCAAATCTTACCAGCAGCGCTTGGACGTTCACCAGAATGCTCCTGCCACCTACCCGCTCGCCTCCTTATCCTCTATCGAGCGCAGGCGCATCCAGGCTCAGCAGACCAGTCAGCTGCAGGGCAGCCAGCAGGTACCTACACCTGCCTCCGTGATCGCCAACCTACCAGTGGTGAAGTATGGTGCACGGGGTAAGACTGATCCTCAGGAGGTGTGTGCCATCTGCTGCTGTGAGTTTGAGGAGCATGATGAGGCCAAGCTACTGCCATGCATGCATTTGTACCATAAAGACTGTATAGACCTCTGGTTGCACAAGGATCACACATGTCCATTGTGTAAGGCTGATGTGATTGCAGCCACGGGGTACACGATGGCACAACTGGCCGTGATTGTAGCAGCTGATTATGCAGAGCCACAGCAGCAGCAGCAGCAGCAGCGGCAGCATGGCAGCCAGGGCAACCAACACCTGCAACAGCCACAATATGGAGCAGTGTTACATATCCCTGGTGGTACTGTGCCCAGTGACTCCTTACAGCAGCATGCCCCTAACACCATGGCAGGTGCTCAGGCCATGCACTTGTCAGGTACTAATGCATCTGACATCAATCAACAATCGCAGCGTGACACTGTGACTCATAGACCTCACACCCTGTGCTCCAGTTGCGGCACACCAGCAGCAGCAACAGCAGCAGCAGCAGTGCCAAACCCCCACAGCCAGCATGGTGCTACTGCTGCAGGGGGGGGTGCAACATCAGGTGCAGGTGTGGGGGATGTATGCCTTGAGATTCGAGGCTCATGA
>Cz.scaffold14.186	hypothetical protein COCSUDRAFT_33651 [chlorella zofingiensis]
ATGAGCAACGGCATGTCGTCAGATGTGTCTGATTCTGACCAGGAGGACTCAGAACCATCAGCAAAGCGGGCCAGGATAGGGGATCTCGACGACTCGAAGTCCGAAGCAGAGGATCTCACTCCCCCTGTATCAGCAACACCTACTCCACCACACCTGACAGCCAGCGTAGGAGCTCCACCCATACCAGTACCAGCCGCAGCTGTCCATCAGGGACTGCAGGTGGCAGCAGCTCACAAGCGTGCGCATGGCGCAAATGGCCTTGACGCACGCCTCAACTCCTACCAACAGGAGCAACCAGTGGTCGGCACCAGCTTTCGGGCAACCAGTGGGGCTTACACACAAAGGGAAGAGTTCTTACAGAACCAGGAAAAGTCTGGAGAGCTGAACTTCCGTTATGTATGGAATGACGGAAGCCCGCAGAATATGAAGTGGCTCATTATGTTGAAGAACATATTCAGCAGGCAGCTGCCAAACATGCCAAAGGAATACATCTGTAGGCTGTTGCTTGATAGGAGGCATCGGTCAGTGGTGCTACTCAACAAGCGACAGCATGTACTGGGTGGTATCACTTACAGAGTCTTCCAAGCACAGGGCCTGGGTGAGATTGCCTTCTGTGCTGTGACAGCCACAGAACAGGTCAAAGGCTTCGGCACACGACTCATGAACCACACCAAAGCCTTTGCACGACAGATGGATGGGTTGACATACTTCCTAACATATGCTGACAACAACGCGGTGGGCTATTTCGCCAAGCAAGGCTTCACCAAGGAAATCAACATGCCAAAGGACAGATGGGTGGGGTACATCAAAGACTATGACGGTGGCACACTTATGCAATGTGTGCTGCACCCAAAGCTGCCATTTACAGATCTCGTGCAGATGCTCAAGGATCAAAAAGAGGCTTTGGATGCTCAAATACGTACACTGTCCAACAGTCACATCATCTACCCTGGCCTGCAACATGTGCGTCATGTCTTGCCTGCTGGTCAGCAGCATCCGCAAATGCGGGAAGTGTGTGAATCCATCCCCATAGCCAGCATACCAGGCGTGCAAGAGGCTGGTTGGCTGCCAGAAGCAGCAGAGCAACAGCAGCAAAGCTACCGCCTGCTGCTCCGGGATGGTCCCACAGATGCCACACCTGAGGCCCTGCATCAGTTCATGGACACAGTGCTGCGGGAGCTGTCACGTCATGAAGATGCGTGGCCCTTCCACAAGCCCGTTGACCCTGATGAGGTTGTGGATTACCACGACATTGTGAAGGACCCTGTAGACTTCAGCTTGATCAGATGCAGGCTACAGACTGACAAATATTACTTGACACTGGACATGTTCCTGGGCGACCTGAGGAGAATGTTCAACAACTGCAGGTACTATAATGCCGCCACAACGATCTACTATGCAGCAGCTATGAAGCTAGAAGCATATCTGGACCAGTATTTGACATCACATGTGCTATGCGACTAA
>Cz.scaffold14.135	hypothetical protein MNEG_13356 [chlorella zofingiensis]
ATGGAGGCAGGCCAGAGTGATAATATGTACATGCTGCTCTGTTATGTGCATGGTGGCCAGGCAGAGCTGACAGCAGAGCAGCTCCCGGGCATGCTGACTACCTCACTGATGGACGCAGCCAACAGCATGGGGCATGCTGACTCCCAGCAGACTCACGCTGCCACAAGCATGCCTTCATGGCAGATTCCTCGGCTGATCTTCAACTTTGCTGTGTGCAGCTCTTGTCTGCTTCAGGAAGTATTGCAGTCCCTGCAAATGGCACTCCTTCTATTCCCTCAGACAGCACCGCAAGTCATACACAGCCTCAGCAACGAAGCAAGAGCATCACTTACAGCAATGGCTGCTTCCATTGGCCAATGGCAACAAGACAGATCACAGCTTACTGGCCCTCCCAGCACACGCTCACAAAGATGTCAAATGCCGCTGTTTCCACCATCACCTAGGGACCCTCGCAAACGACCAGTTGCCTCTGCCAGTGGTACAGCTGACAACAGCATGCCTGTCGTGTTGTCACAGCAGCCAGCAGGTACACATGCACACCAGTCAGCATCACCAGCCATATGGCAGCCGCAGCTGCATTCGCCTATGCCCAACACCACGCATCATCAGTCCAAAGCAGCACACATGCCTCTCAGCGCAGTTGCTAGTCCTCATCTCGGACAGCTGACTGCAGCAGATTTGTTGCTGTTGGTGTGTGTGCAAAGGTGCTGCCCCCAGCACCATGCGGAGGCTGCATCAGTACTGAATGAGGCAATCCTGCACAGCAGTGTGCCAAACCTATCAAAGGTGTGCCAGGATCTATCCAGCAGCAGTCCTGAGATCGTGGGATGGCTTTGTGACACTGCGCTATCATGGTGCACCACAGTAGTGTTAGAAATGCCAACGTATGAGGCTGCAGGGAGGAAACTGCTTTGGGCACTCATCTGGAGCAGTACGGACCAGTGCGAGCCTGTACTGCGAGCCATGATGGAGTGTGTGGAGTCTGAGTCCTGCTACAACAGTGTGCTGTGGGATGTTTTGAGGGATGTGGTGACACACATCTTATTACTGCTTGGGGCAGCAGAACCAGTATGTGAGCCAGTTGCTTCTGTCAATGTCAGTCAGCAGCAGTTTGGCTCAGCAGTACAGGACGCGCTTTTGAAGCAGTTGCCACATCTGTTGGAAGTACTGCCTTTGGAGCTCGCCAGCCTCCTTGTTTCTTTGGTGAGCCCTCTGTGTGGTGTTTCAGACGACTGCACCGTCATCTTAGCACAGACATCTATGCGTGTGCTAGCCGGTGAAGTGCACCAGGCATGGCACCAGCGCCAACAGCAGAGGTGCTCTGTCAAAGCAGAACCAGCAGCTGATGGCTGCCCTGGAGGGCAGCACTCGTCGGAGGGGGTTTCGGCATGGAAGAGGCGACGAGCACATTTTGGGTGGGGTGCAATCAATACACCAGGACAACAGACTGCAAGCCTGCAGGCACAGTCATCATCAGCAGCACATGCAGGTGGTGTTGAGAAGATCACCAACTGGCCCTCAGACGCTGCTGGTGGACAACAGCCTACCATGGATGCTCCTGCCCCTGATCACAACCACTGCACCTCACTGCAGCATGGGACTGCGTCTAATGGCAGCACCCAGGCTTCATTGTATGAGGTTTTGCATCAGATTGCTGGGCACACCAAACAAGCCATGCCAGTATCCCCGGCTGAGAAGCTAGTAGCTGCTTGCGTCGCCACTGTGCTAAGGTTTGGTCGTGCGCCTACACATCCTCAACACACCTCAACTGTGACATCAGCAATGAGGGCTTGGATGACTGAGAGCACACCGCCCCTGCTGCAGTTGCTGCTCAGTGTAGGTTACGTGGGGAAAGCAGATACTTGCAAACATGCCTCCGGCCAGAGCGGTTGGGCAGATGCTGCCAACTTTGGCAACCAGAGTGGCCAATCACCACTGCAGTGTAGCTGTAGCTTAAAGCCCAGCTGCAGTTTGCAGGGCCTGTGGCAGCAGGTGTTGCTCCAGCACATGCAGCATGTGTGTGGTAGCTCACATATACAGACTGCCACACAGCAGACACCTACTGTGCCATTCTACAGCGGACAACCAGCTGTCCAGTCACAGACATCAACAGACACCCTGCAGCAGACTGTTGCTGCCGTTCCCCCAGCCTGTAGCAGCTGTACATCCTCTATTGCAAATGCTGTATGTATTGGCGGGGAAGGCCTCCAACGCGACCTCCAGGTTCAGCCATTGCACCTGCTGCTGACCCAACTACTTGGCACTTTGATGCAGCAGCCCCAATCTAGCCAGATGGCCGCTCAACATTCCCCAGGCCTCATTAGGCAGCCTGCTGCAGCTGCAGCTGCACCCTTTGTCGCTCCTGGTATCAACCAACAGCGGTTGTTTAAGCTGCTGGCTGATATCTTGTTGGCTGCATGTCACACGCCGGCCTGGCAGCCGCTTGCAACACTGTCGTCATCAACACCTTCAGGTGCAGCGACAACAGCATGTCAGGATAGTGTTGCAGTACTTGCACAGCAGTTGTTAAGTTGTCAGAGCTTTTCCATACTGATGAACGCCATGTTGACACAGCCAGTAGTTGGTGTGCTAATCTTACTGTCAGCTGCTCAGCGGGTAGGGCAGGCGGCATGCAGTCAGTGCCAGTACAAAACACCCAACCTGGCAGCACAGCATCAAGTGGTCGGGCCCTCAGCTGCAGCTGAAGTGGCACAGGTTGCAGCGACGAGCAACGCTGGCAGTGGCCATCCTTCTCCTGTTGCATCATCTTGCCGTGTATGTTCCGCTCTGGTTGGGCTGCAATACGCATATAAAGAGTTGGCAATTGAGCGTGCATCTGCAACGTCAAGTGGTGCTACGGCCGCTTCTGGATGGCTTCAGCAGTATGCTGATGAGCTGCTGCAGCCATGTCTGTTACAGCTGGCTGAACATCAGCAGCGGGTGGAGATGGAACTGGCAGCAAGGTTGCTGCATCATCATCAGTGTCGGCAGCAGCAGCAAGCCGCTGATACAGCAGTTCAGGATCATGCAGTGCAAGCTGATGGTCTCGTCAGTAACAAGAACAAAAGGTTGTTAGCCGCAGGTCATGACAGGTTCTATGTCATGCAGTGTACCCCACCAGCGGCAGTTGATGCTACTGCTGCTGGTGCTGATGATGCTGGTGCAGTTGGACAGCAGCATGATGCTCTCTGGGCTGCACTGCCGGCCTGGCTGTTGCAACGAGCAACACTGACACTCCCTGCTACAGTCAAACTGTGCGAATCATTGCAGCAGCAACTGCTGGCACATGCAGCAACAGGCACACAGCCGCGGCATGTGGCAGAGTCTATGGAACATTGGCAGGCAGTGGCTGGTCTTTTGGATTGGATCAAGGACAGCATTGAAACTCTACTGTCAGCAAAGGCTCAGCACAATGGCATTCAGCCAAGCGGCATCCGACAGCAGCAGAGGCTTTTGGTGCAATTGGGCACCCTTAGTGCCAAGCTGTTCAGGCTGTGCTTACAGGCTGCTGTTAGTGATGACAGCGGCTCTTACAGTAGAGCCACCCCAGCCTCTTCACAGCCTGGTGCCACACACTCAGCAACAGCAGCATTCTGTTCAGGGCAGTTGTTGCCCTCCACCAGCACTACCCCAGGCAGCAGGGCAGGCAGTAAGAGGAGGTCAGGAGCAGTGACACCAGCAGCAAGTAAACATGACCGCTTACAGGCTCTGAGGTGTGACAGACATCTGCAACTGCCAGGGAAGCTTCAGTTTGCTGGTCATGCTGGGGGTCTTGCGCTGCAGATATGTGCTGCTTGTAATGAGGATCTGCTGCAACAGCTGCCATCTGCTGCCAACTCATCTGGCAGTGGTGATGTGCTTCAGCGTGATGTGCCTGATGAAGCTGCACCCACGGCTGTACTTGCTGCTGTGCACACCATGCTGAACGAAATGGCCAGTGGTGATGACCGCAGTGCTGCAGGCATGTCAGCAATTAGGTTGCTGGTGGCGGGCTGTGGTCGTGACCTGTGGCGTACTGCACAGCGCTCCTGCAGCTCAGACATCCTCAATGGTACCAGGGTTTGGTTGGGTATGCAAGTACTACAGCCACCAAAGCAGCCACAGGAGCGGTCAAGCCTGCACTGCCCTTGTTTGCGATTGGGGCTGCTGCAGCTGTTGCGTGTATTATCACATACTGCAGCGGCTGTGAAGAAGCAGCCAGGTTCCGTGGATGCTACTGCTGCAACAGCAGTGAAAGACTCAGAATGGTGTGGAGGGTGTCTAGCTCAAGTAATGGAGTTAATAGCTTCTGGTGATCACATCCCTCAGCAGGCCATGAATGCCGAGGCTGCAGCAGCACTAGTGGAGGCAGCATGCTACAGCCAGACCACCGCAGATGCATCTGTCACTTTGGCAGCGTGGTTGTTGCACCATGCAGCAGCACAGCAGGCACCCACAATAGCACATTGTGAAGTAGTGATGGTATCAGGCAGCAGCCACAAAGCTCACTGTCCATCATGGTTACTCAACTGCCCAGCAGAGGTGTTGGTGCAAGTGGCCTTGTCTGCTACACAGATCATCCACATGCACCTCACACAAAACAATACTATACTTCAGGCAGTTGACACAGCAGCACACGACCAAAATGTATCAGAGCATATGCCCTCAAGCTCAAGGCTGTCCGTGGGTGCTGTTCAGGCTGCAGTAGAGGCAGCAATGAATGCTGTGCTGTTGCTGACGTCAGATGCTATAGCAGCCCATCAGGACACAGCTGCCTGGTGTGATGCCAACTTGCAGGTGATGCAGCTGCTGACTGAGTGCTTACAGCCCCTGGGACCCTGTTCAACAGCAGTACAGCAGTTTATGACGGCAGTCACGTCTGCTGTTGGTGAAGGAGTCGACACACACGGAACATCTGGTGCTGGAGCAGCAGCTAGTGCACATAAGGATGACGTTGCAGGTCCTTGTCCTGCTGCTGCCGGTGCTGGTGCTGGTGCTGGTGCTGGTGCTGGTGCTGGTGCTGGTGCTGGTGCTGGTGCTGGTGCTGGTGCTGGTGCTGGTGCTGGTGCTGGTGTTGCTCCAAACAGCGGCAGTGTGTCTGAACTGGCAGAACCTGACAGGGAAATGCAACAGGCACAATTGCCTGCTGCTGCAGGACTGTCTACTGGTGCACTTGAGTGCCTTCCTGCTGCCCAACCTGTTGATCAGTCGTGTCCCACACACACCGGGCGCACTGCCAACTTAGTCGACCGAAGACGACTGACTGTTCCAACCAGTTTCTTCAGGCAGCACTTCAGTACTGCTACACTGCCTGTACCAGTAGCTATCAGCCTGGTGGTCAATGGCACATCACAGACAGGGGCAATCAACAGCTGTATTCGTCAGAAAAGCAAAGGTGCTGGGCGTGCTGAAGCATATGTCATTCAGCGTAACATAGGTGGGATGTTGTCACCCTACTCTGGTAGCAACTTGACCATCAGTAGCTGGGAGGTGAAATCTGGCAACATCATTCAGCTATCTGTTAACGTTAGCAACCATGGTCAGACACCAGCAGTTCAGTTGGACACTGCCCTACCTACTTCAGCAGCAGAACCACAGTCAATGACAGCAGTCACATCTGCTGTTGGTGAAGGAGTTGACACAGACGAGAACTCTGGTCCTGGAGCAGCAGCAAGTGCACACCAGACTGTGACTGCAGGTCTATGCCCTGCTGATCAAGCTGCTGCTGGTGCAAACCATGGCACTCGCTCTGAGGTTATACAATCTGACAGGGCAGTGCAGCAGGCGCAAGTACCTGATGCTGTTGTACCACATAGTATTGCACTTTACCCGGGCTGGCAGGACGACTGTCTGCTGGCAGCTTTGGGTGTGCATGCAGCCACACTAGCTAATGAGTATCTGAGTGCACACGATTTGGAGGAGATGTGTATGTTGGGAATGTGGTCAGGCAGGCGCAGCGGCTTGACACTTGCTCAGGCAGCTGCTTCGCGATTGCACACTGCAGCTGGCAATTACCAGCAGCTAAAGGATGAACTAGTACACAGTATCACCTGCACTTCGCAAGGTGCATTAGCCACAGCTGTAGCTGGCTGTCTTGCTGCTGCCATCACCAAAACCCAGCCACAACACAGCGGTCATGCTGTTGCTAGTGCTGGCCAGCAGCCGGGGGTTGTAGCAGCTACAGCTCATGAAGCCCTGCCTGTTCCCGTCGTATATGAGGAATTACCCCCTGGGGTGGAGTCCTCGGATGTGGATCAGGATGATGATGATGAACACACTGAAGTGGCTGGTGAGCAGCAGCAGGATCACCTCATCAATGCTGAGGATAAGCGTGGTGGTACAGGTGGCCAGCTTAGGCATGGTGACTTGGTGAGTGAAGTGCACAGTGGCATCAGGAGGCAGCATCACGGGGCTGCTGCACAGCAAGGCACATTCGGGGCCACAAAGGCGTCTGGCACACCCAAAGTACGTATCAATTGTAGTGCTCCTGACAAGGTTGTTCATGGTCGGGGCATGGCAGGTGTAGTTGCTAGTACTCCGAAGGAAGTTGCAACGCCACACAAACTTAGAAAGAGGGTTCTAAGGAGGGTTCAGGGTGTAGCACATGATGCTCAAGAGGGGGCTGATGGGCAGTCAAGCAAGCAGCCAATAGTGGCAGTAAGTGAAAGGACACCAAAGGTTGGAAAACAGGCTGGCAGTGACACTTCAGGCACTCCTGCTGCTGCTGGTGTTTGTACACAGCCAGGTATTGCAGCTGCAGCAGTTGCTGCTGGGATGCTGGCAGCAGCAAGTTCGGTACGCAAGAGGCAGCGCAGTAGCATGGAACCACTCACGTCTCCAGGCGGGTTGTCAGTGTCAGCAGATGTCGTCCGTGGCACACCAGGAGGGCGATTACACCAACAGCACCAGCAGCCTGGTACTGCTAATGGGCATCCAGCGCAACATGCGATACCCCAAGCTCTTGTTGCACCTACATCACCTGTTGTTAACAAGGTGCCCGCCGCCACGAGTCCTCGTCAGCTGGGTACATTACCCCATGCCAATGGCAGACAGACAACCTCCAAAAGCCGCCTGCCAGGCTTACAACCCCCTGCAACTGGTGGTTCCAACACCCCAGCAGCAACAGCACCCTCTTGGTGGCACAGACCACGGGACACATCTGGTAAGTTTCTGAAGTCTGCTGAGTCAACGGCCGCCAACAGGCACTGCAGAAGTGCTGCTGCATCAGACATAGCACAGCAGCAGGATGGGCTAGCAGCAGCTACCCCAGCTGTGGCCAGTGGTGCTACACCTGGTCACAAGCTTCTGACAGGTACTACTGCGGTAGCACAGCAGCCACAGTCATTGCAGCAGGTGCCCAAACCTCTTCGGCTACAGGGTCTCACACCACGGGGGCGCCCTGGTAAAGCAATGCACAGCGTCAGAAGGCCTGACCAACGAATGGCAACAACAGTTCAGGCTCCAGCAGCTGTTCCCAGCCAAGTGGTTCAGCCACATGCAGATGACAACTCATTGGAGCCTGCTGAAGCTGTTGTGATTGTATCCCATGTTGGCGAGCCATCCACAGCTGCAGACCGCTCTGCACTCAGACCTGCCAAACAACGTGATGCGCTTGGCAAGTTTCTCAAGACTTCAGATCAGCCACGCAACATACACACCACATGCACAGCCAACATCATCAACCGCAAACGCCTGAACCTGCCAGCCAGTTTCTTCAAGCAGTACTTCAGTGATGCTACACTGCCTGTACCGGTAGTTGTCAGTCTGGTGGTCAATGGCACACCACAGCCGGAGCAGCACTGCACGTCCATACATAGCTCTAGCAATGGTCCTGGCAAACCTGTATCATATGTGATGTACAAAAACGTATCCAGTATGTTGTCGGCCTACTCTGATAGTGGCCTCGCCATCAGTAGTTGGCAAATGACAGCTGGCAACATCATCCAAGTATCTGTTGAAGTCAGCAATCCTGCTGCTGTTGATGCTAGTGATGAAGCAGGAGGGGATGGTGATGGCCTGGGCCATGCTACCACCCAGGCAGATGTCAGCAAGGCAGATGGTGAGCATGTCCCTGAGAACAGGGCCACAGCCAAGAAGCGCAAAAGATGCAGGAAGGCAAGCTCTAGTACGACCAGTCAGCATGCTGACAGGGTTGATCCTGCTGCTGCAGGCTGCTCAACGCGCAATACATATGTTGCAGCTTGTTTGCATGAGTGGGACAGTGCTGGTGAGAGTGATGTGGGCAGTGGGTACTCTGATTTGGAGGATTTCATTGTATGCCAACCTGGCAGGGACTATGATGCACTATTGCAAGCTCGCTACAGGTACAGGAACTACGACCTGCAGGAGTAG
>Cz.scaffold14.109	heavy metal tolerance protein precursor [chlorella zofingiensis]
ATGCAGCTGCAATTCACCAATCAAGTGGGCCAGGCACGGCTAAGGGCTGCCGTTCCCCGACCAGGGCACAAGCATGCCGGTGTACGTGCAAGGCCTTTCCAAGCTGCAAAACCAGGGTGCAGACCACCAACAATCTTAGCCAGCTCTGCGGCTCTGTCATCCATTGACTATACCTATTCAAGCAGCGTGAGCGATGCGAAGTCTCGTCCCTTCCCTGCCGTCGCTCCCTTGCCATCCCCACCACGAACAGCTGACTTGGGAAACGTGTTGCCATACCTTGCCAAATTGGCCGTTGGAGAACGGCAGCTTCTATGGCGCTTCGGGGTGGCATTAATTTGCATGGTGACCTCCAAATTAGCAGGTTTGGCAGGCCCAGTACTGTTGCGTGAAGCTGTAAATGCAGTTGGCGAGCAAGCAACCGCATCCTTACGTCCTGCTGTGCATGCTGTTGTCTGCTACGGTTTATGTGGTGTCTTAGGGACTCTGGCAAAGGAGCTGCAGCACCCTACATTTGCACCTGTGTCTCAGGCTGTAGCAAGGCGTGTTGCCTACCACACTTTTGCACATGTGCTGGACTTGGATATCAAGTTTCATCTGGAGCGTAGGACTGGCCGGCTGTCGAGGATACTTGAGCGTGGTACACGTAGTGTGCAGATGCTATACCGAGCAGTGCTGTTCACCTTCATACCAACAGCATTGGAGTTTGCCTTTGTCATCGGCTTGCTGGGGACTCAGTTCAGTTCAACTGTAGCTGGACTTGTGGCAGTTACATTTGTAGCCTATGTGGCATGGACACTAGCAATGACACAGAGTGCTGTTGAGGTACGCAAGCAGGTCAACACCCTGGACAACCTCACCACCAGCAAGGCAGTAGATGCACTGTTGAATGCTGAAACAGTCACACTGTTCAACAACCAAGCGCTGGAAGTTCAGCAGTATGACCACTACCTCAGAGGCTTTCAAAGAGCAGCAATACAGACTGAACGCTTGAGTGCGCTTCTCAACGCTGGCCAATCTGCCATCCTAACCATTGGACTGATGCTGGTGCTGATTGCTGCTCTTGTGAGCGCACCTGCCACTCGCCCTGTGACTGCCGGTGATTTGGTGCTGTTGCAAGGCTTGCTGCTACAGCTCTGGTCTCCTCTGCAATTCCTTGGTTGGTTTTACAGGGAGTTGAGACAGTCCTTGGTTGACATGGAGGAATTCTTTGAGATACTTCAAACCCAGAGCCAGCTGCCCGATGGCCACCTGTCATTACCCAACACGCCCCCATGCATGGTGCGAAACATTGCAGCACAAACAAGCAATAGCACAAGCCGCAATGGCAACAGCAGCCAGCGTTTGGGTAGTAACACTGTCAGCAGCACAGGCACGTCCCCACATCACAGCCACTCCCAGCAGCAGCAGCAACCGGATGATCCTACTGCCAGTTATCATGAGATACCTTATGATGCGGCATGCATCTCAGGCTTTGGGTTGGAGGTTGAACTGAAAGATGTTCACTTTGGTTATCATCCTGATAGACAAGTGCTGCGTGGTGTCACACTGCGCATACCACCCGGTCAATCAGTGGCCATCGTGGGCTCGTCAGGGTCAGGCAAATCAACCATACTGAAGTTAGTCACCCGGTTGTATGACGTAACCACCGGCAGCGTGGAGGTGAATGGTGTGGATATTAAAGATCTGACGAGAGATAGTTTGAGGGCAGCTGTGGCAGTTGTCCCTCAGGACACTGTGCTGTTCAATGACACTATACTGCAAAACATCAGGTACGGTCGTCCAGAGTCAACAGATGATGAGGTCATTCGCGCAGCTCACTTGGCCCACCTCCATGATGCTGTTGTCAAGATGCCTGAGGGCTACAAGACAGTAGTGGGTGAGAGAGGTCTAAAACTCTCTGGGGGTGAGAAGCAGCGCGTTGCGATTGCGCGTGCGTTCCTGCGAGCACCACGTCTGCTGATTTGTGATGAGGCTACGAGTGCGCTTGACAGTGCTACTGAGGCATCCATCATGAACTCACTGAATGAACTGGCTCAGGGTCGCACAAGCCTCTTTGTTGCTCACCGGCTATCCACCATCCGCAACTGTGATCGCATTGTGGTGTTATCGGCTGGTGTGGTGGTAGAGGAGGGCACACACGATCAGCTGATGTCACGTGGTGCAGTGTACAGAGACATGTGGGAGATGCAAGCAAAGGAAGCCAGTAGGGGAAATGGCGTTGCAGAGGGGACCACCTCAGACAGTGAAGATGGGGAGCGAACAATGGAACCCCTGCCAGCTGCATTGACAGCTAAGTCCTTGAATTGA
>Cz.scaffold14.158	pridicted protein [chlorella zofingiensis]
ATGAGTGGTCAGCAGACCACGCGAAGCAGCGCAGACGACAGAATGGCTGTGCTGTCTGACCACCTGCACAAGGCGCTGTTGCCAATACTATCGAACCAGCCAAGCAATCCCCTAATATACCTTTGTTCCTTCTTCAATGACTTTGCATATGGCGGCAATGAGCTGTCTATGGCATACAAGCTAGTCTGTCTGTGTCCACCTGAAGGGCAGCAGTTCATGGAGAATCTCACAAGCGCTTTTACAGTGTTAGCAGGCTCACAACCCTGCATTTCACCAACGCACTACCTGCAGATTGGCAACATGTTATGCAGTGGCATGCAACCACAGGGTGCCCAACAGATGCAGCAGCTGCTGAAGCATGTGTCAAGGCTGTCACCAGACTTCCCAACTTTTTCAACCACCATCAAAGCATGCTTGCTGCTGGAACAGCTGTGTCAGCCCAGTGCAGGGGAGATGTCAAGGACAATGCAAGTTGCTGAAGTACGTGACCTGCTGCAGCAGCTGATATCCCAAGTCCATTGGATCCAGTCAGCTGGGCCCATGGAACATGCTGTGTCGGTGAAGGTGATGCCTGGTCCTGCTGCAGCCGCCCGCCCCTCCTCACCACTACTGACCAGCAGGATGGCCACAACAGGCTCTGCTGCTGCAGCACTCACTGAGCAAGATAAGCAGAGGCAGGAGGCGGACAATATCATCAATGCAGTACTGGGCAGCAGCAAGGCCTAG
>Cz.scaffold14.3	pridicted protein [chlorella zofingiensis]
ATGAGTTCCCTGCTCCAGTCTCCCTGGCCAGCGTCGTTCCAGGCGGGCCCGTCAGACCACCCAGGCGCATGGCAGGACTTTGACTGCGTGCAGCTGGAGGATGTGTTGAGAGATTTTGACACCTTCTACACTTCCAGCGACACTAGTGACATGACAGCTTCAGCCCCGGAATCTCCACTGTCAGAAAGGTACAATTCTTTCATGACAAGTGGCATGGGTGGTCGCCAAGGGCAACCTGGCAAAGGACAGGCACGGCTGCTGGGAACTGCCATAAAACCTTCAATCAGCAAACCACCCATTTCCCAACGCAAATTGGACAAGCACCCCGATATTGTGTTGATGCAGCACAGTGACGCTAGCATCCCTTGTTCCAACAGCACCTGCTCTGAAGCAGACGTTATGCCACACATCAAGGAGACTGTGACAAACGCGCCAACCTCTAGGTGGGCAGGCAGACGTGGCCGCAAAGGGCGCAGAAAAGGGCCATGCAAAGCTGCACCTGTTAAGCATATGACAAGGCCACAGGAGGACTCGACAGCCAAAACGTGTCAACCTGGTGCCAAAGATTGCACCCGTCCGACACCAAACATCGGCTCCTTTTCCGGCTTGTTACAGCCATTCACTGTTGTGAAGATGTATGGCAAGGCTGGTACATTGAGTCTGGAACAACTTAATCACAAAATAAAGGCTGCCGAGGGAGGCAAGTGA
>Cz.scaffold14.218	radial spoke protein 8 [chlorella zofingiensis]
ATGGCATCGCACGCTAGCAGGCATATTGTGTCTGAGCACCTGCAGGATAGGCACCCGTGGCAAGGACAGCCATTCCCGCAGGGTGTCATCAGAGACGAGATTTGTGTTGCTTATGGCAGGCGATGCATACCAAAGTTAGTGGCTGTTCTGGACCTCCCTGAAAACGAATTACCTGTGAGTGAGCGGATCCACTGCCTGAAGGTCCTATTGCCACTGCTCTCCACACAGGAGGTGAAGATAGATGCGCTTTCAGCTGGCGTGTGCAGCCCGTTGGTGCATCACCTGCAGTGCACAGATAGCCTGGAAGTCAGGGAGCTGTGTTGTCAAGCCCTCACCAGCCTGGCTCATATGATGCCAGGGCGTGAGGCCATCGTGAGGGCAAGGGGACTGGATGTGCTGACAAATGCATTATTGACAGCACCAGATGCTGCAGTGACCACCTTGAAGGCGATATCTCAGTCAATAGATGGCTCAGAATATCTTCAGCAGTCACCAGCCAGAGTAGTAGCGGCACTAGTAGACCTGATTCAAAGACCAAGCACGAGCTATGAAGCAGCCATGGAAGCCGTAGATACACTAGCAGGTGTCACCACTACCGAGGAGGGCCTCATAGATGCGCTTGCATGTGAGGTGCCCCTGTGTGTGGTCAAACTCATCAACAGGGTGGTCAAACATGATCTACCTGGCAATGAGCTCCTGCTGGGCGTGTTGAAAGGGTGTGCTAAGTGCTTAAGACAGCTGTGCCATCATGCCGATGGTAAAGCACAAGTGAGGGAAGCAGAGGGCATACCAGCCTTAAGCAAGCTGTTGAGTGTTCCTGACGAGTATGTTGTCCAGCAAGCTACTTCTGCTCTGATGGCTATCTCTGTTGAGAAGGAGTCCAAGCTGCTAGTCATGAATCATGCTGGTGCAATTCTGATTCCACTCATCAAGACAGGACCACAGGCAACCGCTCAGAACGCACGGCTTGCTGTATTGAATGCCGTAGAAGACCTTGATGCAAGGCGCAAACTGGAATTGCTGATGACACAGCAAGAACAGTCAGTATTGCTGGGTAACCTAGCAACGGTGCCACCAGACTACAAGTATGTTGTGCAGACTGCAGCGCCACCAGCAGTGTAG
>Cz.scaffold14.148	pridicted protein [chlorella zofingiensis]
ATGTCAACCTTTGAGCAGCCCGGGAGCGCGTTTGCAACAGCGGATCCAGGGCTGACAGCTGCAAAGTGGCATGTGACAGTAGCAAGTTACTTGTCTCGTCTGATACCTAAAACCACCATAGGCCCATGGTTTGACCAGCAAGCATTTGTCCAGACAAATATGACATCCATAATACTGGCCAGGAGGGCTCAACTGCTGATATGGTCAAGTATAGTCCAAATGGATCCTATCCATGTTCATGCACCGCTGATTGCTGTCGAGTGGCTTCTTCTGGAGGCGTCTGCTTACCTGCAGTCTTCTGGCAGCCACCAGCCCAGCCTGCTCGCATCAGCTGCACACTTGGTGTTATGTGTACTCAGTAGCACTATCCTAGTGGCAGCTGTGCAGCTGTGCATGATGAGGCCCTCTCTACAGCAGCAGCACCAGCGCCGTGCCAGCAGCATATGGGTGTCACGCTTGCCTGAGGATGTGCACAGACAGCTGACTGCAACATCAAAACAGGCGCATGACAGGCATGCTTCACCACCACGGACTGCACCACGACGCAATGCGTCTAACCCTACACTCAGCTTAGCAGAGCCTGGTCAACAGGTTTCAGGGTCTCGTGAGGTGCCTGCAGAGCGGCAGGCTGCAGTTGAGCCACAGCAGCATGAACCGGTGCCACCACCTGTTGCAGCTGAGCAATCACGCAGAGAGGAGGCCCTCAAGATGCTGTTTGACACCCTAGGCCCAGCTGCAGCAGAGAGGGTTGTAGCAGCAGCAGAGCGTCAAGCTAGCAGTGTTGCCACGGATGGTTTGCCACAGTATGAAGGGAGGTGCAGAGTAGAACCCTTTGGTCTCAAGGTGTACAGCAACCCGGATGACTACGACCGTGTGGCCACACTGTTGATGTCAAACCTTCAACAGTCCCTTCAAAACCAAATCCCAGAACTACAGCCCCAGCCTCAGCTTGCTGCTGCCACTGTTCGTGGGTGTGTTCTGCTGTTAGCCGAAATCATGGGCTTAGCTGAAGATGCTACAGACCCAGGCATGGGACATCAGACATCAGATATGCAGCAGCTTGCTCAGAGCCTAACCAGTGCTCTGCTGGAGCAGTTGGCAGACGAGTTCAGCGATGAGGATGTTGCATCTGTTCAGGTCACGCTTGCTAACAGAAGCACAGATGATGGTCAAGTCACAGACCCTCGTGCTCTAGATGCAGGTCACTGTCCTTCACAGGCAGCTTCTGACAGTGTGCAACCTGCATTGCTGGGCTGCTTGCCAGTAGCTGGGGTCGCCCTACAGCCCAACTGCATATCACTGTATCTCCAGCTTGAGCAGACAACCGCAGATGCAGCTGAACACAGCACCTTGAGCGCTGCACAGGTTACAGCTCCAGTAGACTATCGAGTGATTGCCTTTACTGATTCTAGTCGTGTGGTTGCTGATGTACGTGGCGCATGGTGGCCAGAAACAGCATCAACTGGAGACAACATCAGAGCTGTTAGGTTGAATTTGCCCCCACTGCCTGTTGGTGTGGTGCACGTCACCTTGTTGGTTGAGGGCACACAACTGGCATTCAATCAGCAGATCCTAATCTTACCTCAGGCTGCAGTAACGGAGCTACAGCTGCACTGGGGGCATGCTGTGGCAGCTGCAATACATGCAGACGTGCCTCTGTTGGAAAGCGATGCATTGAGCTCAGTAGCCGCAATGCAAGACAGTCATGTGTACCCATTACGTGAGTTGCAGAGTGCTGTGTCAGAGTCAGCTGTAGTACAGCCTGTAGTCCTGTGGACTGTCTGGCACAAGACAGTATCACCAGTTGTGCTAGATATTGCTTACGTGCTGCGTGCAGCAAGCAGTGAAAGCTTATCCACAGCAGGCGGCTGGACAGACTGGAGCAGCAACCAGGAGTGCCAAGACTTGCTTTGTCACATCCTAGCACATCTTTGCAGGTGTAACATGTGGGACTGTGCCACACTGCTGATGGACTTAATCTATGGGAGCAGCCATCTGCAGCAAGAGTCAAGCAGTACAGCACAGCCAGCAGTACCTGTTGAGGCAGGCTTGGTGTTGGAGCCAGACAATGCCATGAGTCAGCAGGGTGCTCAGGTTATGTCGCATATAGGTCAACACCTAGGGGTATGCATCTCTGCAGCTGCTATGTGGTGGCGGTGGGTGGTTTTCCTGGTATTGCCAGGGGCTGTCACAAGCTTCTACAGAGTGATGATATGTCAGGTTATCACTCCAATACGCCGCACAATGCGCAACATAGGCAGCAGCATGTATCAGTCTCTTGCACGCGCAATGCACTTGGGACCAAGGCATTGCAGCAGCCAAGTGACAGTAACTGTGCATTGCCCTGCTACCTCGGCTCCAGGGCCTTGTTCAGAACAAACTGCTAGTGGTAGCAGTCTGCCTGGTACAGGGCCCAGTTGTGCAGGTGGCTGTGGCAGCCGCCTGGAGGGCAGCTACTCACAGCTCAGCAGTAGCTCTGCAGAAGTGGCGACGCCATCACGTGCAGCAACGGCCTCTATTGGTAACCCTGGCAATTGGCTGAGTCAGCTTCTGTTTGGCTTCCCTGAGCGCCGTGATGAGCAGCAGTACCTGGCATATAGGATGCGTCGAGGTGCCAGCGCAGCGTTTTACCACTCAGTGTTTCACATTGCATTGGGGGTGGCATTAGTTGTGGAGAGCGCCAGCTGGCATTGGGGCTTAGTTGACAGACCGCTTTTCATCACTCAAGCAATGGTGCTGCTAGTGCATGTGGTGGAACCTCTGGCATTGATATGGCTCTACAGAAAAGTATCACCACGGGTTGCAGAGCGTCTATGTTTACTGTGGATAGCATCTGTTGCTGCTTCGGGAGTTGCCTGTGCTGCTGGGCTGGTGGTGCTACTGCCATCATTACAGAGGACCATGGGTGTAGCAAACGTGTTCTGTGACGTGTTCATTGTGCTCACAGTAGGGGTGATACAGCCCTGTGGATTACAGGTACGTGCTCGATGGTCCTTCGTCCCTTATTGCATACTGTCGTGCTCTGGTGCAGCACTCTGCTGGCAGCTGGGTACCCCATTGCCTTGTATACTGCGGCGCTATGGTCTCACAATCCTATCAGGCCTGGTGACTGTCTCGCTGCTAGAGTGA
>Cz.scaffold14.173	predicted protein [chlorella zofingiensis]
ATGCATGCAAGTGCAAGGCACAGGCTTAGCAATGTCAAGGTAGTGGCCACCTGGACTCCACCCCGGCCTGACAAGGATGCTGATTTCATCAAGCCATCATACGTGCCCTCCCCCCAAGAGCCATTCATACAGCCATATAGGACAGACCCGCAACCCCTGTATGCACCATCGGCACCAGAGTTTGCTCCACCAGATACCCCGGATCAGAACAGGGAGATGCCTGAAGCTCCTAAAATGCCAGAGCGAAGACCAGATCCTATCCCAGCTGGCAATCCAAAGGAGAAGCCACCTGGTGAGCCAGAAAAACAGGTAGAGACACCCCCAGCCAAGCCAAAGGAGTAG
>Cz.scaffold14.94	peptidase M48, Ste24p [chlorella zofingiensis]
ATGAGTGTTGCTGGTGTTAGATCGGCGCCCATTAGGGCCGCTAGGCCGCACACTGTGCCGTTTATCAGTCAGGCACCGTTGACTCGACCTGTCATCAAAAGGCCAACTCCAGTACTGGTTAGAGCCCAACCCAGCACCCAGGAACGCGCAGCGGAGCTCGAGGAGCTTAGGTACCGTCGCCATTTCGACGAAAGCGACCCCCCTGATGAGTCCAGCGGACCCCAAGCGGCCTTGCAGAGGGCCAAAGACCTGGTTCGTCCCCTGCCGATCGGGCTCTCAGACATCGCCATTCCCTTAATTGGTGCTGCGGGCGCATATGCGTTGAACGATGCCCACACAGCAGGCAGTGCAGCAATTGGTTTGGCTCTTGGTGGTGCTGCCAGGCTGTTGCAAGTACTGCTTCTAGAATCAGAGGTCCCTTTCACCCGCCGCAAGCATACCCTGCTACTCCCTGTAGATGCAGAATTGGCAATGGGCTCCAGGTCTTACGAACAAGTCCTAAACCAGCCAAACTACAAAGGCAAAGTTTTGCCTGCTGACCATCCTGATGCGAAACTTGTTCAGAAAATTGCCAAGCGCATCATTGAGGCAGTTGATGAAGGACACGGCGGGGGGTTCCAGGACCACATCAAGAAGTTTGACTGGGAGGTGGCAGTCATTCAGGATGACACACCAAACGCATTTGTGCTGCCAGGAGGCAAGATTGTGGTGTTCACAGGCATTTTGGATCTGTTGAATCGCAATGAGGACATGGTGGGCACCGTGTTGGGTCACGAAGCAGCCCATGCGCTTGCTCGACACAGCGGGGAGAAGCTCACACTGGGTCTGGCCGTCACCGCTGGCCTGCAGCTGCTTGCGCTGTTCTTTGGGAGCCGTGGTGGTCGTGGCGGACAGCAGCAATCCCCGTACGGATATGGTGGCAGGCAGCAGAACCCATATGGTCAGAACCCATATGGTCGTGGTGCTCCAGGTCCTTATGGCAGGGGTGGTTTCCCTGGGGGTTACCCACAAAGGGGGGGTAGAGGTGGGTGGGGAGGACCCAGGTATTTCGGGGCAGTTGATGCAGTTGGCAGCACAGCCAACATGCTGGGTCCTAGCAGTGTGGCTGGACCTTTGGGGGCCATCCTCAATAACCCACGTCTGGTCAACATTGCACAACAGCTGCTGCTACAGCTGCCTTTCTCAAGGCGTGCAGAAGCTGAGGCTGATTTGATTGGGTTGAAGCTGATGTCTCTGGCTGGCTACAACCCTGACCTGGCATCTAAGACATTCTTGCTACTTGAGGAATTCAGCCAAGGGGGAGGGGGTAAACCCTCTCAGGGCAGGGTGGGGGTGGGTAAGACAAATGAGGGAAGGCAAGGGGGTCCAAACCTGCCCAGTAGGGTCCCGAAAGGCTCACCCCCCAAGATTCCTAGTGTGTTGACCACACACCCCAGGAGTCAAAGGAGGGCAGAACTGTTGGAACAAGAGCTTAAGAGAATGAGAGAGATTGGGGATAGGAGGGGGTCTGAAGTGGTGCTGTCAAAGGTACCCTATTGGATGCTGTGA
>Cz.scaffold14.182	hypothetical protein COCSUDRAFT_68340 [chlorella zofingiensis]
ATGGGCTCACAAACACATTGCTGGTTTATGCAGTATATCCGAGAAAACGATCAGCTAGTAAAGTACGTCTGCGCTAAATGCAGGGCTGATGTAGCCAGCAGTACTGCACTGATTTGGGAAGGTTACATGGGGTCACAGCAGCCAGCCCTGCTCTTCAAACAAGTGGTCAATGTAGACCCTTACAGCAGCCACAGAGAAGAGAGGCTGTCAACTGGTTTGTATGTGCTGGTGGATGTGGAGTGCCGACGTTGCTGCACGCCTTTAGGCTGGCGATATGTCAAAGCAAGCAGTGAGGATCAGAAGTACAAAGAAGGTGGTACACTGTTACAAGAAGACCTGCTGAAATGCGTAGCTGTAGAACACTAA
>Cz.scaffold14.23	hypothetical protein MNEG_13555 [chlorella zofingiensis]
ATGTTACAAGCGGGTGCTAGTGCACGCCTCATGGACACCCAGCGCTGCTCTGCCCTTACATATGCAGTGGCAGCTCAAGGGCTACAGCCTGTTGGTCATTGCCACAGGCACCAGCACCAGCAGCAGCAGCAGGTCCCAGGAGACAGGATTATGTCATGCAGCAGTCAGCAGCTGCAGCATCTGCAGCAGGGAGAGGCAGCTACAGCCAGCAGCAGTAGCAGTCTTCCAGTTCCAAAGTTCAACACGCCATCAGCAGGCAGTGAGGCAGCAATGAATGGCAGCTACGTTCTTGCTATTGCTGGTAGCTCTGGCAGCTCATGTCTACAGCCCCCCAGCCCCCACCCACGGCATGCTGGTATCATCACCACACTATGCAGCTATGGCGCGCTAGAACTTCACCCGGACACCATCAATACTCCCTACCCAGGCCTGGCTCACCGCAGTCAGCTCCACATCAACGGTGGTCATGGTAACACACCCCTCATGTATTGGGCAATCATTGCGGATGAGGGGCTGACTTATGGCATTGTACAGGGGCTGCTAGCTCAGGGTGCACAGCCTAATGCTGCTAACAATGAAGGGCTACCGCCCTTGAGCTGGCCTGTCGATATGACAGTAAGGAACAGCAAAGCCTTCCTGAGGAACCTGCAGGCTATGAGGAGCCATAGCAGCAACAATGTGCTGCTGAGTGTGAAAAGTCTTGGATCCTTGCGATCATTCCACCGCAGCAAAGCAGCAGCAGCTGGTGACAGTCAAGACGGCGAAGGTGATGCTGACAATGCTGTTGGATTCAGCTCTGTAGCCGCCAGCAGCTGA
>Cz.scaffold14.52	predicted protein [chlorella zofingiensis]
ATGTTCCAGGAAGCAGTAGTGCTTCTGGGTGCAGCAGCAGGAGTTGTGTTATTGAGCATACAGCTGCTGAAACATGAAAAGGATGATAGTACACCCGAGGTACGGCGAAAAGCAAGCAGCAAAAGCAGCCATGCCAAATCCATACCAGCCAACGAATTGTCTGCTCTTGAGGCCTTCCTAGACCAAGTGTATCTTTTAAGAGGTTGGTGCACCAGTACATACCTGTTTTACCAAGCTTGGCAGAGGGTGTTGCAGACTGCAATCACACCAGAAGGAGGAGGTTGGGAGCACCAATTCAGCCCTGAGCAGATGAATAATGACAATACACAGCAGCTTGTCATGCTAATCGATCGGCAGTTTTTCAATGGAGTGCTGCTGAGCCGGTTGCTGCAGCCCAAGAAGGAAAGTGGTGAATCACCAAGCAGTAGCAGCGGTTGCAGTGCAGTAAAGTGTGAGGTAATTCAGAAGCAGGGGCCTAACAGCCAATGGGTGGCTTACTTCAGTGAATGCAACGTGATATACTTGAACCAGTCCAGATGGGGCAAGCATGTGACTGCAGAAGCGCCTGTGAACTGTGAGGGTGTGGTCTGTAGGTCTAGGTTGGAGATACTAGTCCATACATTGGCACATGAACTGGTGCATGCCATCGTGTTTCATGTGTTTCCCCAAATGGACAAGCACAGTAAAGCATACTTGGCAAATGACAGACATGGGCCTGTCTTCCTTTTGTTGAACCATATGCTATTTGGGCATCCATCAGATGCATTCCATCCTATACACAGGTAG
>Cz.scaffold14.2	hypothetical protein MNEG_1620 [chlorella zofingiensis]
ATGCTGCTTCCAAAGGTCTGGTACTTCTTGACCAGCGGCGCCTATGTATTCATTTTGCCCTACCTCAATGTATACTTCAACTACCTTGGGTTCAGCAGTGAGGAAATTGGCATTTTGTCAGCACTGAGACCCTGGTTCTCAGCACCCAGCGCATTCCTGCTGTCTGGATTAGCTGACAAGTTCAAGCTGCACAGATGGGTGCTACTGATCACGTTCGTGGTTTCAACATTCCTGCGTTCCAGTATGATGCTACTGCCACACAGTTTTCCTGTTATGGCAGCAGTGGTGCTGCTGTCTGACTGTATCGCAGCCCCTGTTGGAGTCATTGTTGATGCAACTGTGGTGGCAGCCTGCCAAGATGATGCAGATTATGGCAAGCATCGCCTGTGGGCATCTGTCAGTTGGGGTGGTCTCAGCACTTTGGCAGGGGCCATGAACAGTAAGCTGGGCATACAAGCTGGCTTCCTGGCATATACTGTGATATCTGTTCCCTGCATGTTCATTGCTTGGTGGCTGATCCCACACACAGCACAAGACAAATGCTATGACAAGGTGCCAGATGAAGCAAAGCATGAAGACAGGCAGAAGCAAGTAGACACTACCAAGCACCCCATGGAACATGAAACATTGCAAACCCGTCTGCTTCAGTCTCCTGCGACACCTCGTAGTGACTCACCCTTTAGGCCTGGCAGTACAACACCATTCCCTTATGACCCCCCAGCTGTATCAAGCCCTCGCACCACTGCTTTCTTCGAATCAGACAATGAGCCATTGATCAAGACAGCAGTGTTCAACATGAAACAACAACAGGATGACATACGACAGCAGGAGGCAACCACCCAGCATGATGCAGCTACTGCTGTGCAGTATAATGTGCTGGGAGAACCCGTCAAGACAAGCAAGAATGGCTCTGAAAGCACTGACAATGTCAGAAATGCAGCAAACATGTCTGGTTGTAAATCTGTGGAGGCATCACAGGGGGTCCATATCCATGCAGTAGCTGGCCACTATGATGATGATGATGATGATAACCTGGCGTCAAGCACACATCCCGACCTGCTGCAGTTGCTGGGTGTGCAAGACAATGCAACAGCATGCCACCACACCAGCAAGGCTACAACCCCAGTGCCCACAGCTGATGAACACAGCAGAGTGCCAGTCGCAGCAGATGACAGACACACTGCAGCCGCAGCTGAAGAGGCAGCTCCAATGCTGCAGCGCAATCATGAATACAGCTACTCACAAGCTGTTGACAAGGTGAATGTTTCAGACATGAAAAACATCACAGCTGCTGGCGGCACTGGGGACAAGGTTGCTGCTAAGCAACAGAGCGGTGGCCTGATGGACCTGTTGAGTGATCCTGAGGTGCTTGTGTTCTTGTGGCGTACATTGCTGCTGGGTTTCGGTGCTGGCACCATTGGTGCTTTTGTGTTCCTGCATGTGGAGACATTAGGTGGAAGTGAGACACTCATGGGCTTGATGCTAGCGTTCAATTGTGCCACTGAGGTTCCAGCCTTCCTGTTTCAGAGCGCTATACTCAAGCGCTGGTCTGTTTCCACCATACTGCATGTGGTCACCTTGACACTGGCATTCAGAATGTGTTGCTATGCTGCGCTACCCTGGTTGCACAACCCATGGGCAGTGCTGCCTATTGAGTTGCTGCAAGGCATCACATTCGCGTGTGCTTGGGGTGTCGGTATTGTGTACTGCAAGCGCATAACAACACCCGAGTTGAATGCAAGCATGCAGGGTCTGTTTTCAGCCATTTTTGGAGGTGTGGGTTCTGGGCTTGGAGGTTTGGTGGGTGGAATCATGATGCAAGAGCTAGGAGGGCAGATGCTGTTCGCTAGCTGTGCTGTGATCATCCTGATTGGCTGGGCTATAGGGGTGTGTGCAGATGTGCTCATCAGCACCCACACCAAGACTAGTCCAGCAACCAAAACAGTAGAATTGGTGGCTTTCAACGTAATCACAAGACTAGTAGGACCAGTTGAGGTCATGCCACCAGCTACTCAGCTGATTATTTTAGTAGCACTGTCACATGGTCTAATCAGAATTCGTTATAGTTTCTGGAATTTTCATTATGGGCAGGTGGTTGGCTTCATCAACAGTGGATCTGCCATGACACCTTGTGAAAGTTTGTGGCTAGTAGTGCTACGACACATGTGGCGCATGATAGAGTTGCCAGCCACAACACCTATGCGCCAAGATGCTCCTCTCATACGCGCAGGCACTCAGCTGCCATCCATAGCTTCCTTTGTCAGGGTTTTACCCAGCATGAGTCCAGGTCCAAGTCACGACTTCTTACTCATCATATGTTTGCTCATTGGGGCCTGGGTGTTAAAGATTGTGGGATGCATTGTATTTATGGTGTACTATCGCAGGCGTGTGGTAGAGCTGAGGCGTTTACACAATGACGCTAACGCCAATGCCAAGTCAACACCTGCGGAAATTGTTGCAGCATTACCTACTTTCAAATACAGCAGGTTTGCATGTGCGAGATCGGCAACAACCTCGATACATGACTGCCCAACAGAGACAGCAGCAGCAGCACTTCCAGGCGCAGCATGCAGCACAGACACACAACATGCTGATATTAGCAAGGCAGTGTCAACAGTGAGTACATCCTCTTTGAGCTCCAGCCTGGTGGTGGAGGAAGGCAAGGGTGAATCACATGATAGTCAGCAGTGTCATGATCAGCAACAGCCAGCAGCTAGCAGCAACAACTGTGGCACCATGAACGGTACTGGCAGCGTCCCTGCCTCCTCTGAGTCATGTGCAATATGTTTTGATGAGTTCCAAGCTGATGATGAGATCAAGGAGTTGCCGTGTCATCACTTCTATCATGTCAATTGCATTGACAGTTGGCTGGCAAGGGATGTGACATGCCCACTGTGTAAGCAGCCATTGTGCCAACCGGGGTGCATGGATGCTGATCAAAGCAGAGCATTGACATCCACATCCCAGCCCGCAGCTGGCGAGGCTGTTATTACCATCCAGCTGCACACTGCACCAGCAGCTCCAACACCTGCTGACCAGCAGTGTCAGCCGCAACGGCTTGCCACATTAGGGCAAGCCTGCCCAGGCAGCAGGCATGGCTGCAGAGACAGTAGTGCTAGTATAAACTCAGCACCAGTTGTGCGCATGAGCGATGTGGAAACAGGCAACGTTCCACATGAGTTGTAA
>Cz.scaffold14.131	hypothetical protein VOLCADRAFT_81244 [chlorella zofingiensis]
ATGGTGCAGGTGGTGTTGTGCACCATCACTGGGGAGAACCATTCACTCCATTTGGATGGGCATTGCCAGGCCGATGATGTGTACACAGCAGCGTCAAACTGCCTAGACTTGCCTATTGGGACCTTCAAACTGATTGTGAACAGCTCAACCTTACAGCCAAGTGCATCTGTGGTGTCTTTCAATGATGGAGATTCACTGTTGGCTATGCCCCAGCGCAAAGCACCCAGTGAGAAGGTGCAGCGAGCAGTAGCGGAGGCCACCGGCAGCAGCAGCACCCCCAATCAAGATGATGATGCTCCATTACGATTCTCAATAGCCCCAGATGCAGCAGCTTGGGAAAGGTATCTAGCGCGTTTCCTGCAGCACACCTGCCACATGCCAGACCTAGCACTGGTATGGTTGTTTCACATTGGGCCTCATCGGTTGTTACTGCTGGCGCTGGTGCTAGCAGGCGCCCCTGTTGCTCATTCCTATGACCTTGGACCAGTGTACTTACTGCTGGCAATGATCATTGCTATCTTTTGTCATCTGGGACAGCGCAAACCTGGGGAGGCTAGCGCCTACAGTGTGTTCAATGCGGGGGTGGCAAGATTGCCAGGGCAACTAGATGCTGATGTCATAGATCAGCAAATACGAAGAGGGCAGATATGA
>Cz.scaffold14.134	hypothetical protein N787_14110 [chlorella zofingiensis]
ATGTCGGACATTAAGCCCACTCGAGACCAAGCACCTCGGGCGCGAGTTCCTGCAACCCCGGAAGCTGCCACAGACCAGCTGTTGCTGAGACAGGCGACGGCAGCCAGAACCATTCTGCTTAAGATGCTGGGAACTAAAGTAAGCATCGACAGCCACCTGTACAACAAAAAACAAGACAAGCCAATCGTGATGAACTTCTGTAAAGAGGCAGCGGCAGAGGCCAAAGGAATCCAACAACTGTCAGAGAGTGGCAACATGCAGCAAACCATGTCCAAGCTCAACAGCATGATGACGCTGTTTGAGGGGCAGTTGAAGGATTCTCAGGATCCTGATGTGAAGCAAGTGGTGGAACTCATCAGGAACTTCCAAGATCCTGCACAACTGTCCAAAACATCCACGTTGAAAGAGAGCATCCAAGAGGCCACACCTGATATGGCGAACGCCCTCAACACGTTAACACAGACCTACAAAGAGGACATGAGGAGGCTGGAACAGAATTTGGATGAACTATATGCTTGGGCAGATCCAGTTAATCCAGCTCAACCAGAAAAACTGCAAGGTGGTACGCCCAAAACACAACGCGTCTTTTACTTCACTGATCGCAAACCTACTGTCAGCAATGGCAATGGCAAGCCACAAGCTGCTTTCAGCAATGACGATGTTGATAAAGGCCAGCCATGCTCTTATGGTTGGATTGATGTCAGCATTCCACCGAGCATGGAGCAGAGCCACGCAGCGAGTGTTCTGCCAGCTGGTGCAAACAGTGAGGATTTCAAGATGAAGCTTCTACCACATACCTTGGAGGACATGCCTGAGCACATGCCTGGTGCAACCATTCCTGAGGCATTCCTGACAGAGCTGAATGGCGTGTTGGACAAGAAGAACGGCTCCAATGGCGATTTGGTGCTGTTCATACATGGATACAACACAGACCATGAATCTGCTATGGACACAGCAGCTCTATTGGCTTATGACAACTTCGAGGAGCTGCCCCAGGCTGATGATAAGTATGGCAAACGTGTGGTGTTGGCTTTTGATTGGGCATCCACTGACTCTGCTCCGCTGTATGCGCTGGTCCCCGGTTTTGAGGATGATCTTGACAGAGCCAAAAATGCTGCCCCCCGGCTTCAGCGCTTGTGGGTGGAACTTGATAAGGCTCGCAGAGATGGTAAACTCAGCAACCTGAAGCACATTCACATCATAGCGCACAGCATGGGCAACTACTGCCTGGTGGAGGCTGTCAAGGCAGCACTAGCAGCGCATGAATGCAGCTTTGAATGGTTGTCGCTGATTGCTACCATCACGCATGCTGCTGCTGATGTCAGCAGGAATGAACTGTCAGACATGCTGGCGCTGTTGTTTAAGACAGTGCAGCAGAAGCCCACCATCACAGTGTACTGCTCCTCGACTGATTTAGCCCTTACCGTATCTACTGCTCTGCTTGGTTTCAATGCAAGCACAAAGGCGAAGGCAGGGTATTTTACTCGGGAAAGATGGAGTGGAGAGCACTACATACACCCATTCCTGCATGCTGATGTCGAGACCATTGACTGCTCAGGGCAAGGATTTGACCTTTCTAGTGGGGATTTTGGTCATGGCTACTTCAGGAACACCATTCTGCTGAAAGATCTGCGGGGCATCATGCAAGGCAAGACACCGGGACGAAGGGCTGGACTCACCCTCAAGCCAAGGTGCGACGAGTGCGCCAAGGAAGGTCGCTTCTGGAAGATCGAATGA
>Cz.scaffold14.40	pridicted protein [chlorella zofingiensis]
ATGTCCACAGACCTGCAGCTGTCAGGCAGCGACGATGAAGCACCTGAGGAAGTTACCAACCTTGTGGGCAAGGACACTGCTGTGCAGCAGCGCAAGAAAGAGTCCAAAGCACGTTTAGCCTCAAAACGCAAGGCCAGAGCGCCCAGTGAGCCTGCTACGGCGGATGCAGCTCAGCAGTCGGAACAAGAAGACCTCCTTGCACAGCCCACCACATCTGCAGCTGAGCAAATACAGGAGCAGCCTGCAGACCTCCTATCCCTAGAAATCATAGAACAGCTTGCTGAGCGTCGTAGAAGTGGACAAGTGGGCAGCACTACCAGCCAACTGGACAGCTTGATACAACCCAACCAGCAGCAGCAAGTGCGCAAGAAGCAGAAGTTGTTGGAAGTTCGAAAGGGCCCTGTGTCCGTTCGTGTGTTGAGCAGAAATCAGCCTAGACAGCCCTCAAAGTCGGCTACCTCGTTTCAACGTGAGCAGCTTCTAGGTACCAGAGTTAAGCGGTCAGCAAATATGCTGTTACCAGCCGCTAGCTATGTGATGAGACCAGCAGATAAATTTGTGTGA
>Cz.scaffold14.61	3'-5' exoribonuclease, partial [chlorella zofingiensis]
ATGTCCATGCAGCAAGACCATCACCTTCCCCGTGGTAACAAATACAGCTCAAGTTCCCAGGCCTCTTGTCAGCTCAGTAGCTTACTTAAGCCATCCAGCATGTCATCTCAAGCAGTTGAAGGTGGCACACCTGTCAGGAACAGTCCTTTGCCCGGCAACGAGCAAGCTGGCATGCAGACCAAAGCAGGTGCCAGCGCAGGCTTAGGTAACAACCAGACTCCGCAGTATGATGGTATCCCGATACCTCCAAAACGAAAGTCTTTGTCAGGCAGGTATGAAACAGCATCATCATCAGCAACAACAGGTACCAGCCCCAGCCACAGATCCAGCTACAGCCCAGGCACTTCACCTGGCATGCACCGCAGCAGCAGCAGCAGTGGCGGCACAGGCAGCAGCAGCAGCCGAACCAAACTCAAGGGGACCCCATACATGTCTCGGCCTGACCTGCAAAGATGTCTGAAGTCAGGCCATGTCTTTAGATGCAAGTACCGAGTGAATGCTGCCAACCGCACAGAGGCATACTGCAGCCTAGCCGGCCTGCCCTCAGATGTGCTCATAAGAGGCGAGGCAAACCAGAACAGGGCTGTTGAGGGAGATGTGGTTGCTGTTCAGCCCTTGCCACTGCATCAGTGGTTCACTGTTTACAAAGAGAGTGCAAAGCTGATGAGTAATGGTGGGGTGAATGGTGAGGCGGATCCCATGCAACTAGCAGACCGGCTGAGCCAAGCTGCCATTAGTGATGGTGACAACACAGCCCTGGAGAGGGCGCAGCAGCCATGGCTAGCAGCAGAGACCCCTCAGCAGGCACTGGACATCATTGTTAACATCCTCAAATGCAGGCCTGATATGAGAATGACAGGTAAGGTGGTCAGCATCTTGGAGCCCTCACCTAAGCGTGACAGTATTGTTGGTGTGCTACTGCCTGCTGGGTCTGGCAACCTGTTCCTTGTTCCGCTAGACCCTCGGCTACCGCGCTGTATGGTGCAGCCCAACACACTGAGGGATCTGCCTCAGGAGCTTAAGGATGAGGCCCACACTGCTGACGTCACTACTAGAACATTTGTCACTGCTGCCATGTCAGACTGGGATGTAGCACACCCATACCCAGGAGTGACAGTACGACAAAGTTTAGGTCCTGCAGGAGAGATTGAGAGTGGCACAGCAGCCATCCTAGCTGGCGAAAGTGTGAGAGATCAAGATTTTGATATTGACGTGTATGCCTGCTTGCCACGCGTGCCATGGCAGATCTCGGAAGCTGACCTGGCACAACGTAGGGATCTCAGATCTTGGAGGATCTTCAGCATAGATCCCATCACAGCACGCGACCTAGATGATGCTCTTAGTATAGAGAAGTTACCTAATGGCAGGTGGCAGGTGGGCGTTCATATTGCTGATGTGGCAAGCTTTGTGAAGCCTGGAACACCATTGGATGAGGAGGCCGGCCTCAGAGGAACCAGCGTGTACCTGGTGCAACGCGTGATCCCCATGTTACCCCGCCTGCTGTGTGAGAAGCTATGCAGCCTCAACCCTGGTGAAGACCGTTGTGCTTTTTCAATCATTTGGGAACTCGATGATCAGGGACATGTGCATGAAGAGTGCATTGGCCGTAGCGTGATCAACACATGCGCCAAGCTGGCATATCCTATGGTTCAGCAGATGATAGAGGGCTGCTTCTCAGCAGACAATTGGCAGGTGCAGCTGTTCAATGGCGTGACATGGGAGAAGATAATAGAAGACAGCTTGGCGCTCCATACCATCGCTCGTCGGTTACGCGGCAGGCGCTTTGATAACGGTGCTCTGCGCCTCGACAACACAAAGCTGACCTTCTCCATGGACACAGGTGGCAACCCTGTGGCATGTGCACCCTATGTGCAGCAAGAAGCCAATCAGTTGGTGGAGGAGTACATGTTGCTGGCCAACATGCAGGTAGCTAAATTCATTTCAACAGCGTTCCCTGATCACGCCTTGCTCAGGCGTCATCCCTTCCCCAACGAGCGCAAACTGTTGGAGCTGCAGCAGGTGGCTGAAGCACTGGGCATACCATTGGACTGCAGCACCGCTGGCGCCCTGCAGCGCTCGTTAACTGAGCTGAAGGCAGCTTGTGCTGATGTCGGTGCTGCTGAGGTGGTTACACTGCTGGCCACGAAACCCATGCAGCTAGCGCAGTATTTCTGTACTGGTGAAGTGTCGGAGCGATCTGCTTGGATGCACTATGCGCTGGCTGTGGATGAGTACACGCACTTTACATCACCCATCAGGCGTTACCCAGATATCATTGTACATCGCCTGCTGGCTGCTGCTGTTGACCTTCAGCTCAATCCCACAGAGAACCCCTCAACCATCCTGGCTGCACATGGCCTGCCAGATACATCAGAGATTAGCCGTATTGCCAGTCACTCAAATGACATGAGGCTAGCTGCCAGGACAGTACAGGATGCAAGCATGAAGCTGCACCTGTGCATTATGTTGAAGGATCACCCAGCAGTGACAGATGCTGTGTGTACTGGCCTGGGCGGTGATAAGTTTATTACTGTGTATCTCACAGAGTTTGGTACAGAGACACGGCTGTACTTGGAAAACATGGGTGTGCCCATTAAAGGCGATTTTGATTCCGACACCAAGACACTGACAGTGCGGTACAAGACACCCCAGGAGCAATCAGACGAGGCAGTACAAGGCAGTACATGCCAGGGCGGTACAACGGCCCTTCGGCTGGGCAGTACAGACTTCAACCTGGAGAAATGGCTTGCCAGTTTGCAGGCCATCCGCAACCCACAGCACATACAGCAAGCACCGTTGCCATTGCAGGTGCGGCTGTTCTCCCACTTGCCTGTTGTGGTGGGGGCTGCCATCAGTAAGGCCTCTGGTCATCCCCTGGACATCAGCGCTAAGCTGTATGTACAAGGCACACCAGCAACAGAGGTGGCGGAGGAGGATGTGGTGTCACAGGTACCCAAGGAGCAGCTGCACCAGAGCCTGCTGAGTTATGAGATTATGCTGGAGGATTAG
>Cz.scaffold14.124	pridicted protein [chlorella zofingiensis]
ATGCGCACATGCCACCTGCTACAGCTCATCATTGACTGCCGTGCGTGTGTCAGCAATCGTGCTTGCATTCTTACAAACACCTGCTGTGTGTTCAGCAGGAATGGAGGAGGTGTAGCTGATGATCCACAATCACCCCCTGTTGATGACCCAGTGGTGCTGGTGGGTGAGGGTGGTGAGGCTGATGTGGCTGACGAGGTTGAACCTGGCACCAATGCTGCTGCTGGCACCCATGCAGCTGCTGGCACCAATGCTGCTGCTGGCACCCATGAAGCTGCTGGCACCAATGCTGCTGCTGGTACCCATGAAGCTGCTGGCACCAATGCTACTGCTGGTGCCGATGCTGCTGCTGGTACCAATGCTGCTGCTGGTACCCATGAAGCTGCTGGCACCAATGCTGCTGCTGGTACCCATGAAGCTGCTGGCACCAATGCTACTGCTGGTGCCGATGCTGCTGCTGGTACCAATGCTGCTGCTGGTACCCATGAAGCTGTTGGTACCGGTGACACAGCTGGGACCTATGCTGAAGACAACATGGAGGCGCCACAGCTTCCTGCTACTCCTGTTGATGTTGACAGGGACTGCAGCAAGCCTGGTGTTGCAAAGCAGCACAAGGACCAGGCAGTAGCAGCGGACCAGCAGCCTCAGCCACTGCAATGCATGGTGGACAACAATAGGGATGGCAGCAAGGATGCTGCTGCGGCAAGCTGCAGCCCTAGTGACGTGGCGGCTGTGCTGGACAATGTGCTGGAGTGTGACAGCCACCAGTCTGTTGCTGTTAACCACAGGTGTCCTGGCCTCACACCCTCAACTGTGGGAGCTACTGTACAGGAACCGCTGAGCTCAGCAGGTGCAGGTCCAAAAGCTACAGCCAGGGCTGCTGCTTCCACAGCTAGCCGTGATACAACAAAGAAGGCACCAGGCAACCTGCGTCCTGTAGCAGCTGCAGGATTAGCTTCCCACCTAGCAGCTGTGGCACTGCATGGCCTCAGCATGCAAGCACAGCCGCCTACAGTGGTGAAAGCAGCTCCTGTGCCACCTACACCAGCAGTAGCACGTGTGGGAAGGCATGCAGACGTGGCAGCTACAGCATTAAAAGGCCTGGTGACCAATGCCCCAGCAGCAGCAGCACCTGTGCAGCATTCTGCTTATACAAGGGAACAAAGGTCACCCAGTGAGACAGCTGCAACACCACAAAGACGTACAGCAACAGTGAGTAGGGGTCCCAGCAATGCAGTATCAAACTATAAGTCAGTAGCTGCTACCAGACCTGCACAAGGCACCACAGCACAGCACAGAAGGATGCCAAGCAGCCGGGTGCCTACCAACCGGCAGCACAACACTGTCAACCTAGCAAGAGATGTACCTGCTGCTTATGCCACAGCAGCCCTCTCTGGCCTGTTGCTCCCTCAGAAGGGTCGCTACTGA
>Cz.scaffold14.88	hypothetical protein VOLCADRAFT_86219, partial [chlorella zofingiensis]
ATGCCAGCAAATGGCAGCCTTGCCTCACCACCCGCTGCACAAAGCGCGGCCTCCCCAGCATACTGGCTGGACTTGGCCCAAGCAGCTTTGAGCCTGGGGCAAGCTGAGGCTGCATACTGTTTATTTGCCAAGGGCTTCCAGCAGTCTGGTGCAGCTGGAGGTTTAGGCAGCCGACTCAAACAGCAGCTGTCAGCAGGGCGGTTGGATGCTCTGACATGTATCTGTCAGGGTCAGTGCCAACAAACCACCAACCGCCTGTATGCCAGACTGCGCATGGATGCAGACCTGCCTTCTGCTGATGTCAGAGTGTTCTGTGTGTCAGACCTACATGTGGATCAACATGGTGGAGCCAACATGGCCTGGGTGTCTGACATCAGCAGCAGCAAGTTCAAAGCAGATGTACTCATTGTAGCTGGTGATGTTGGTGACAGTGCATACGCTGTGAAAGCTGCGCTGCAACAGCTGAAAGCCAAATTTGGGCGGGTGGTGTATGTACCTGGGAATCATGATTTATGGATCAAACCCGGCATTGAACAAAGCATCTATCCTGATTCATTTGCAAAGCTGTTTGCACTGAGGCAGATGTGTGACGATCTGGATGTTGATGTCACAGCAGCTGAGGTCGCATGTGGGCTGGTGGTCGTTCCAGCCCTGTCCTGGTACAACCACCAATTTAATGTGTATGATCCCAGGCCAGGTCACCTTCGTTATGATCGCTTCTGTGCCTGGCCCATCAATGACCTTGACGTGTGGCAGATCATGCTGCAACTCAACAACCCCAGCATTGCAGCAGTGAGGCAGTTGTTGATGCAATCAGGGACGCCAGTGCCACATACACAGCGTTCAGCGGTTTCACTACAAAAGCAGGATGCAGTCGTGCAAACAGTGGTGGCCTCCAGCTCACCTGTAGTGCAAAGACTGTGTGCCGACAGCAGCAACAGCAGTGGCAGCAGCAGCAGCAGCAGCTACTGCAAGTTCAGTCTTAGAGACAACACAACATCAGCAAGTTGTCAGGAATGTACGACTTCTCAGCACTCCAGTGACGCAGCCATCAACTCTGAATCAAGCAACCATGCAGGACATCCAATGGGCCCTAAGCAATCTACCATAGTCATTACTGCCAGTCATTTCTTGCCAAACTCAGACCTGCCCCACTCCAAATACATGAGTAAAGCAGTTGGGTGCATGCAACTCAACCATCAAATAGACCAGGTTCGATCAGCTCTACATGTTTTTGGACATACCCATACCAACACAGATGTCACAATGGGTGCTGCTGCTGGCAACAGGCGCTATGTACAGTATGCATGGGAAGGTTTGAACAATGGCAGCAGCTCAGGTCATAGCAGGCCTTGTTTGTACTGCATATGGGATGGCCACACTGTTTGTGGTCAGGAGGTGGATGCAAGTTAG
>Cz.scaffold14.36	pridicted protein [chlorella zofingiensis]
ATGTACACAGAGGAGGAGTTTACAGTGGACCAGCTCATTTCCACCATCACACCCCTGTTGGCTGAACTGCCCTCTGGCCCCTGTACAGAGAATGCAGCTAACCTGGCACCCTGCGCCTTTGATGGCTCCATGTCAATCAAGACAGGCTGCTGCTCAAAGACATGTGCAGCTCAACTCCAAATGCTCCAGACTGGTCAGGACTGCTTCAGTCACTTCCTGTCGGTGGTGTGCAACGCATCCCCAGAAGATCAACCAGCCTTACAGAAAGTCAGTCCTGTTCTGATCAACACAGCACGGCGCTGCCTGGGGTATCAAGCCCCAGCTACAGTCACATGCTCAAACGGCACAGTGCTGACTGTACCAGGGGCTGCTACAACCACCACTGCACCGTCTGTCCCTGTTGGCGCAGCAGCCGCGGCTGCTCCTGCACCTGAAGCCAGGGGATGA
>Cz.scaffold14.91	pridicted protein [chlorella zofingiensis]
ATGCATGTGTTCTGCAGAAACAAAGAGGACACTGCCTCGTCCTCAAGCTTCTGGTGGCAACAAGGGCAAGATGTCGGGCAAACGGCTCCAGGTCAGCTGACTTGGCAGCCTGCTGCAGCGTCACCGGCGCCCGTGTCGAATGCACCTCGTGTGTTCTCGAGCAAGAAGAGCTTCTTGAAACGGCTAAACACAGGGCCTTCAGCCAGCAACTACATCGCCCCCGCCACAACAGTAGCAACTTCGGCAAGCACAGCACCTGTTGCTGCAGCACATAACACTGCTACGGATACAGGGACCGCTGTTGATGCTCTCAAGCGACTTGCAGAGCTCCACCCTGCACTGTTTCATGCGCTGATGAGCATAGAAAGGGGGCCAGATGGTCGCATATCAAAGCACACTCTTACCCACGTGCAGTCAGCGCTAGACACTGCCTTGGCCGCTGGAATCAATCTGCCAACGCAGCAACATGTGCAGCAGGCACAACAGCAGCAACCCAGCAGGCAGGCAGCTGCATCTGAATCAGGCAGCAGCATCAAGAGCAGTGGTCTAAGGGCCTTATCACCTGGCCGCAAATTCCAGAACTTGCCACCTGGGCAAGCCACACAGCAATTAGTGCAGCAGCGTGTGGAGAAGCGCAATCAGCAAGATGTGGGTGCTGAACAATCAGGCAGCAATGCCGGCACGACTCATTCTGGTGCTGCTCCACTACAGCTGACCCCATATCACCTGCTGCGGTCTGGTCAAACTCAACCTCAGCTTGAGCCGCAGCAGGCTCCAGTCACAGCATCCGTGGAAAGTTTGATGGGCAGGTACAGGCCACCCAGCCCTGATACACAGGCTGCCGTGCCAGCAGGTCAAACGCATGTACAGCAAACAGCTAATGCTGATGCTAAGGTTCAGCCTGAGGTTAGGACTGCTGACACCAGACATGGACAGACCTTCAATGGTCATGGGATTCAACGTCTGGTAGCGCCAACGGGCACCAGCAGCAGCAGCAGTGTTACTGCTCAGGAGCCTGTCAACTCAGCTGCAACAGCTCAAACTACTGCCATCACTCAACCCACCTCAACACCTTTTGCCACTGCCATAGAGCCTGTTGCTCCCGCCACAGCCATCAGCACCGCTGCATCAGCGCCAGGTGCACTGTCAGGATCAGGCAGTGGTGGGTCCTCACCAGCTGGCAGCATGCCACGCAGATTCTCCATGGGGCTGCGCTTGTCTGTGGATGTGAGCAGCTCAGAGGGTCCTAGTGATGATAGCAGCAGTAGCAGCGAGTCTGACGAGGACAAAGCACAAAGCAGGCAGCAAGGGTCATATGCTGATGAGCAGCACGATCAGGGGCTGCCACCATCAAAGGCAGCAAAGCCTAAGTTAGCAACCAGAAGAGTTTCCATCTGTGTTGATGATGATCAACATGAGGATAAGGGCACAGGGTCTGGTGGGTCTCAGTCTGCTAAGTCTACCTTGAGACAGCAATCAGCTCCTGCTGCAGTTACCCCAGACCAAAAGTTAGTGGATCTGCTGTGCCGCAAAAGTCCTGAGTTAAGGCGCGATCGGGAGGAGTCTGAGTCAGTTAGTGGGCAGGGCAGTTGGGCTGCTAAGCTGTCCAAGCGGCCTCCTACACCAGGCATGAGCCTAGGTCAGGGTGAAAACATCTTCAAGGAGGCCAGTCCACAGCGCAGGGAGGCAGCAGATAGCATGGAAGGTGGTCGGTCCTCCAGCGAACAACCTGCCAAACAGCAGCATGCATGTGTTGTGGGTACTGGTAGGAGGGTGTCATACAGTGATGGTGGCGCCCCCAGTCAGGAAGAGAAGCATCAGTCAACTACTAAACATGATGATGATGATGATGATGTTGTTGACCACAGTCAAGAGAGACGCAGATCTGTGGGTGGTGGGCAGCAGGAACGACGCATGTCTAGCAGTGGTGGCAGTGGGATGCGCGATAAGGACAGGCAGATCAACTGGGACTTCCATGTGCAGTTTGAGGGCAACGAAGGCAGTAACCAGCCCAAGGCTAGCATGTCCCCACAACAGGAGCATGAGCAGCAAGTGGGTTGGCAGAACAACCTGTCTGCAAGACCACCAACTCCAGGTGTAAGCCTGGGCAAACCAGTCAGCATCTTCAAGGCTGACGAGGATGATGATGTGGCAGATGATAGCCAGGATGATGAACACCAGCAGCAGCACCATGATTCCTCATTTAGCCCACATGTCAAGTTCAGCTCTCCGGATCAGTCTAGTGTCAAAGAGGCGCTGATCAGACGCAACTCAGCTCTGGCAGTTGACAGGCAGCAGTCCTGGGACAAGAAGCTGTCTAAACGCCCACCCACTCCTGCCATGTCCCTGGGGAAGCCTGTGAGCATCTTCAAGGACTCAACAGCACATGAAGGCACATCTAACAGCGATCACCATGACAGCTCCCAGGACGCTGTCAGCCCTCATGTTAAGTTTGAGGAGCCTAGGCTGAGTGCTCAGCAGGCTGCATGCAAGCACAGCCCAGCACTTGCAGCTGAGAAGGAAGAGGCGTGGGGAGATAAGCTGTCCAAGCGGCCACCAACACCAGCAGCCAACCTGGGCAAGCATGCTAGTATCTTCCATGATGATGTAGAAGCAGATGAGGACAGTGAGAATGATGAAGATGAGGATGGTCCTGAGGCTACTGCTGACAGCCCACATGTCAAGTTTGATGAGCCCAAATTGGACATGCAGGAGGCACTGTGCAGGAGGAACTCAGCCATTGCAGCTGAAAGGCAGCAGTCCTGGGACAAGAAGCTGTCCAAACGCCCACCAACACCAGCAGCGGGCCTTGGTAAACCTGTCAGCATCTTTAAACCAGCAACAGAAACTACTGACAAGGCACCATGTGGCAAGGAAGGTGGTAACTCACCACAGCGCACGCATACTGCACAACATCGCACTGGCAGTCCTCAGCTGAAACAGGACAAGTCAGCACCTAGCGTGCAGGAAGCACTCTGCAAGCATAACTCAGCTTTGGCTGCTGATAGGCAACAGTCTTGGGATCACAAGCTTGCGAAACGCCCCCCTACTCCCGCTGCCGGCTTGGGGGCACCTGTCAGCATTTTCAAGTCAGACAGCTCACCAACACCACAGAACACTAAACCCAAGGTGCGGTCTGTCAGAATTGTGAGTAAGAGTGATGACGAAGATGAGGACAAGGAAGTCAACACTGAGAAATATAGCAGCAGCTATGGCCGCTCTGCTGCTAGCACCCCTGCTCCCATTACACCAACAATTACCCCAGGTGCTACAGCCACCATAGCAGACAGCCGCCGGGGCAGCAAAGTGTGGGTTGAGGCACTGGTGGCTCATAACCCTGACCTTGCCATAGACTGGGAACAATCAGGACCATCAGGCGATGATGATGAAGCTGCGGCTGAGCATGACACAGCTGTAGCTGCTTCCACTGGTGGCGTTAGCAAAGGGCGAGAGAAGAAATCCTGGGCTCAAAAGCTAGCACAACGGCCACCCACTCCTGCTGCTGGGGCTGCCGGCTCCCATAAGCCACATGTCAACATCTTCAAGGAGCACCCCCATACCCCCACTGCCCCCTCCTTGACCATGCAGCAGCAGCCAGTTGTGGTGATGTCAGTGGGGCAGGTGACTGCTAGCCAGGACCACACACCCTTTGCCAGGTACGCTCACAGCAAGGGTAGCCTCCCTGAGGAGCTGTGTGCCAAGCTGGATCCTTCTGCTGCTGATAAACAGCAATCCTGGGAGGCCAAGCTAGCTAAACGCCCACCTACTCCTGCTGCTGGCGTGGGCAAGCCTGTCACCGTGTTCAGGCATACTGAGTCTGATGAAGAGGATCATCAGCAGCAGCAGCAGGGTGATGGTGCTCAGGCAGGCGGTAGGGGAAGCAGTACAGCTGTGATCTCAGAGCGCAAACCTAGCATGCAAGAGGCACTGATACAGCGCAGATCACTGCTGGCAGCTGATAGGCAGGCAGAATGGGATAAGAAGCTGTCCAAGCGACCACCAACGCCATCAGTTAGCAAGTCAGTTAACATCTTTAAGGAGACAGAGCCAAACGATGCCGACGATGAGCATGATATGCAGCACAAAGCGGCCACACCTACAGAGAAGGCAAGTGTAAAGGTGCACAAGCAGGGTGAAAGCAGTGTGCCTGAGGCCTTGCTCAAGCGCAATGCAGACCTAGCAGCAGACAGGCAGCAGTCTTGGGACCAAGAGCTTGCTAAGCGCCCTCCCACTCCTGCTGCAACCCTTGCAAGCAAACAGAGTATCTTCAAGGATGATAAAGAAGACGCCATGCAATGTGAAGTACAGTCCAGCAGTCCACCGGTCAAACTTGAGCAGCAGCAGCGGCAGCCCTCCGTGCAAGCAGCCATCATAAAGCACAGCCCCTTGTTAGCTGCTGATAAGCAACTGGAGTGGGAGAAGAAGTTAGCCAAGCGCCCTCCTACCCCATCAGTTAGCAAGTCAGTCAACATCTTCAAGGAGACCGCCACTGATGATGCTGAAGACGAACATGAAGACATTGAAGTGACAGTCCCTATACTAGCACTGAGGACACAGTCAGCTCCCCATGCCGAGTCAGCATCTGCAGATACTGCGCCATCGCCGCGTGCTAAATCAACAGCTGCCATCTTAGCTCAAAAGAACCCATCCATACACTGTGACCTGACCCAATCACCAAAGAAGGGCGATAAAAGGAATGGTGGTGGACGGCCCCCAACACCAGGCGCCACATTAGGTAAACCCTTCAACATGTTTGCTGATGATGACAATGATGACAGTCAGACACACAGCCAGGCCCTGAGCCCCAGGCAGGCCCAACAACACTCTCCTAAACCCTGGTCTGGTGGTGCATCATCACCTGCTGACAGCAGCAAGCACAAGCAGTCAAAGCATGGTCAACATGGCACTCCAAGCCCCAGCAGTCGGCTCAAGGGGTCTGTTAGCATGCCTGGCCCTTTGATTGTTGATGTACTGTCTGCACACAACCCAGACCTGCAGAAGGACCTCAAAGAGAGTGTGAGCAAGGAGGGGGGTAAATCCCTGAGACCCCCAACACCTGGGGCCACCCTGGGCAAACCATTCAACATATTCAAAGATGATGATGGTGCTGAGTCATCATCAGACCATGAAGGCGCTGACTCACCAACTGCCCAGTCACCCAGCAAGCAAGCGCTGCCTCATCACGGCAGTAGCAGCAGTAGCCCAGTTGGGCCTCCGATGTCCCCTCGTTCTGGCCACACTGAAACAGGGCAAATTCGCAGCCGCAGAGACAGTACCAGCCCATTACGTAATGTGACCACAGCGGCTGATGCTGGCTTAGTCAGCCCCCAGCACAGTGGTAAGACCAGCCCTCTGAAGCGTTCCTCGTCTATTGCCGACCCTGTGCCTCCCAGAGCCAGCCCCCTTAGTCATATGTCATCAGCAGACCTGGATGAGGCAGCTGCAGCAGCAGCTGTAGCAGAGGCTGCCAGTGCTGCAGCCCAGAAGCCGGCAAGTAGCCCAGCAGCAGAAGCTGCGTCGCTGAAGTCATCCAGCAGTGCGACGACACCGCCTGCGCAGCCTCCAACTGTTGTGATCCCAGCCTCACCATCACCCAAGCCACGAAAAGCAACCAGCCCATTACGTAATACCATGACTGCTGCTGACGTGGCAGCCAAGGAGGCCGCCACGTCATCCAGCCGTCTGAGGAGGTCCACGTCACCGGCTGACAGAGATCCTGCCAGAGCATCTCCACTGCGTCGTGCCACATCCCCATCTGACCCTGAAACCAACATCCCAGATGAGGACCTCCAAGCACCAGGTGAAGACAGTATGGCAAGCCCTGGCAGTAGCCCTGTGGCTGTAGCACCCGTTGCACCTAGTCCCAGTGCTAAACAGCCTCTTCCTGCTGCACCTCCAGCAGCTGTGGTGGTTGATGTTCAAACTCCACCATCCCCGGACGTGGAGGTTAGGCGCACTGGCAGCCCATTACGTCATGCCACGTCAGCAGCAGACCCAGATCCTGCTCGGTTGAGCCCTCTCAGATCTTTCTCATCCCATGCTGGTTATGCTGAGTCAGCAAGTCCAGTCAGCAGTGTGTCGCCAGCAGGGACAGCTGGCAAGTCTACTAGGAGAAGGTTAGACAGGTGCGACACGTGA
>Cz.scaffold14.54	hypothetical protein F441_03317, partial [chlorella zofingiensis]
ATGGGCAAAACAGGAAAACAGGGTGTAGGGGGCAGCCCGTACCTGCTTGATAAGCATTTGGTCCCCCGAATTGAGAACTACGCTCTGAACAACGACCTAACAGACCTTGATGATGTAGTCGATTACCTTAGGCGTAATTACAAGGAGTACCAGCGAAAGCAACTCAGTGCCATGAGACAGTTGGCCTTCAAAGCCATTCAAATAGTACAGAAAAAGGGCGTTGCCAAGCCTGAACTGCAGCTTCAGATGAAAGAGGAAGCTCACCTAGCAACCAAAGCAAAGGCTGCAAGCGCCAGTAGCCAGCACAACACCTCGGACTCAGACTCTCTGTCAGACTCTGTTTCAGACTCTGAATCTCTTGAGGAGAGCAGTGAGGCTGAGATAGCAGATGATGCTGGGCTCAATTCATCGCTGTTGAGCATGTATGGCAAGGGCTCAGAAGCAGCAGCAGCAGCAGCTGCAACCACAATAACATACCCACAAGCAGGAACACCAACACTTGACAGTAAACAAGCCGCCGTGGGCGATGGTGTTGAGGAGCAGGAGCCTCCAGCATTCGCACCTCCTCACATCATTGCAGCAGCAGCTGCCAGGGCACTTGCTGAGGAGAAGGCTGCAGCAGCAGCTCGGAAGCAGAAGGCTCCAAGATCTAAGGAGCAGCAGCAGCAGCAGCAGCAAAAGTCAAAAGCCGTCATGGATGATGCAAACCAAGGCGATGCCCCATCCACCTCTGGCCAACATCATGCAACAACAGCAGCTGCTCAGTCAACAAAACCGACATACAATGTTGTGGCGAAGCCACCGACAGCAACAGCGCAACAGCCAGCAGCAGCAGCAGCAGCACCAGTTTTCACTGACACAGAAGCAGCAGTAGCAGCAGCCAAAGAGAAGCTGACACGCAGTGCTGCTGATGCTGGTATCAAGACAGACAGGTGCGCAAAGCCCAGGCTGATCAACAAGAAGGCAAGGAAGGGAGGAGCAGGGGCAGCAGGTGACATGTCCAGCGGCCATCCCCGCAAGAACAGCGCTGTAGCAGCTCCTCGCCAAGTCTGGTATGCCGACCTGGGAGGCATTGAGACTGTGCTGTCAGACATACGGGAGCTCATTGAATACCCCCTGAAACACCCTGAGGTATATGCCTGGTTGGGGGTGGAACCCCCTCGGGGGGTGCTGCTGCATGGCCCCCCAGGCTGTGGCAAGACCGCCCTGGCACATGCTATAGCCAATGAATGTGGCGTGCCGTTCCTGCGTGTCTCTGCTCCTGAGATTGTGAGTGGCATGAGTGGTGAGAGTGAAGCCAAGCTGCGGCAGTTGTTCCAGGAAGCCCTGGATGTAGCCCCCAGCATCATCTTCATTGACGAAATCGACGCCATCGCACCCAAGCGAGAAACAGCACAGCGGGAGATGGAGCGCCGCATTGTGGCTCAGATGCTGACGTGCATGGATGATCTGTCAGCGGGGCCTGCAGGCAGTAGCAGCGGCAGTAGTAATGACAACAACAGTAACACCGATGCTGATGGTGCACATGCTGCAGAGTGGGGTAATGGTGGAGGGGGTAATGAGGCTGTGCGCAAGCCTCATCCGCATGTGGTGGTGATTGGTGCTACTAATCGGCCGGACTCACTAGATGCTGCCCTTAGGCGTGCTGGCCGTTTTGACAGAGAGATCTCACTTGGCATTCCAACTGAGGCTGCACGTGAGCAGATCCTGCGCGTGTTGACCAGACCGCTACGGCTACAAGGAGACTTTGACTATGCGGCAGTAGCAAGGCGGACGCCAGGCTTTGTGGGTGCTGATCTGGCAGCTTTAGCAAAGGAGGCTGCAGCAGCAGCGGTGACACGCATCTTCAACCAGCTGGATGCTGCCAGCAGCATAGCAGCAGCAGCAGCTGTTTCAAACAAGCAATCTGCTGTTGCAGCCAGTACAGCAGCCACATATCAGCCGACGCCGATGCAGCAGCGGCAGCAGCAGCAGGTAGAATTTGTTGATGGCTTGCCGGCGTTGCTGCAACCGGATGCTACTGACGTCAGTCATCCTGCTGTTCAGTTTGCTGAGTATACTCCACATCAGCAACACCCTTCTAATCAGCCTCAGCCTCAGCAGCAGCAGCAGCAGGGGCGTCTAGGTGGCGGCCCTCTGACTGCTGTGGAGTTGTCGGGGTTGGCAATCAGTATGGATGACTTTGAGACAGCCCTGCCCAAGGTTCAGCCCAGTGTGCGTCGTGAGGGTTTCACCACTAAACCTGATGTCACATGGGATGATGTGGGGTCATTACAAGAGATACGTGAGGAGCTGTCCTTTGCTATCACTCAACCCATAGCCCACCCCGAGCGTTTTGCAGCCATGGGACTGTCAGCAGCAACTGGCGTCCTGTTGTATGGACCACCAGGCTGTGGTAAAACTCTGGTTGCAAAAGCTGTGGCGGCTGAAAGTCGCGCTAACTTCATTTCCATCAAAGGTCCTGAGCTGCTGAACAAGTATGTGGGAGAGTCTGAGCGTGCCGTTCGTCAGCTGTTTGCACGTGCACGAGCAGCACACCCGTGTGTGTTGTTTTTTGATGAAATGGATGCGCTAGCACCCAGGAGAGGCAGTGACAGTGTGAATCAGTCTGCTGAGCGGGTGGTGAATCAGCTGTTGACAGAGATGGATGGTATTGATGGCAGGCAGGGCGTGTTCATAGTAGCCGCCACCAACAGACCTGATATGATTGACCCTGCACTGCTGAGACCAGGACGCCTGGACAAGGTGTTGTTTGTGCCGCTGCCACCTCCAGATGGTCGTGCATCCATCCTAGCAGCACTCACACGCAAGACACCGCTAGCGCCAGGCACTGCCGAGGCTGCTGACCACCTTGTGCGCACGGAGCGATGTGACGGCTTCAGTGGTGCAGACATGGCAGCACTTGTTCGGGAGGCCTCAGTACTAGCATTGAAAGAATGCATGGCTTTGGAATGCAGTACCAGCAGCACACAGCTGCAGCAGCAGCAGCGGTCATCAGCTGTGCCACAGACAATAGCAGGTGCAGTGACAACTGCCAGTAGCACAGGCGTGCAGCCGTCAAGCTCTCAGCTACTGCCAAACTCTGTGCCAGGCGGCACAGTGCTGACCAGCCTGCTGACAAGCAGTAGCACAGACCCAGCAGCTGTTGTGCCGCTGGTGGAGATCAGACACTTTGAGGCTGCGCTAAGCCGTGTGTCTCCTAGTGTGTCCCGTAAGGATCAGAAGGTGTATGAGTCATTGCGTAATAAGCTGAGAGCAGCCAGAGGTAGGCTCAACCCAGCAGTAGCCAGCACAGCAGGGCCAGCACCCATTGATGAGGCTGATGAGGAGCAGCAAGCTACAGAGGCAGTAGCAGCAAGCAAGATCACAGACATGATGGCTGTAGCGCCTGTGGAGGGTGGTGCTGCTGCTATTGCTACTGCTGGGGGTGGTGGGGCGGCCGTGGTTGAGGGTGATGCTGCAGCAGATATGGAGGGCACGGATGATGCACAAGAGCCTGAAGATCCCATGAATGATTAA
>Cz.scaffold14.179	Peroxisomal membrane protein 11E [chlorella zofingiensis]
ATGGTGAACCAGACATATGCCGACACACTTCAGGTCGTCAAGGGCTTCTGTGCCAAGGCAGATGGCAAGGATAAGCTGACGGCTCTCATTCAGTATGCTTGCTTGTTCCTTTCTGCTGGTGAGCCGGGCAACCTGAAAAAGATACAGACGTCCGTTACAGCTGCAAGAAAAGTGTTTCGGGTCATGAGGCCTCTGGAGGCTTTGACGCCCGTTCTGCTTGCACCTAATTTCAGTGGCAGGCAGCCTTGGCAAGTGGAGACCATCACAAAGTTGAAGGACATCTTGATGGCCATCTACTTCGCAGCCGATCACGTTGTCTGGGCCTTCCAGATTGGACTCGTCACTGATAAGACCACTGGCGAGCGTGCACAGAAAGTGTCCTTGTGGGGTTGGGCCTTGGGCAGTGTGTGCACGATCCTGCTGGAGGCTAATGGCATTGCACAGGCTAGCGCCAGACGCCTCCCCAACGAGGGTGATGTTGAGTGGGCCAAGAGGCAGGAAGCAGCCAGGAAGGAGATCAACCAGCGCTTGCTTGTGCTGGTGCATGGCCTTGTACAGGCGCTTACAGCCGTGGGCCTTCTTCAGTTGTTGCCCTTCAAGCCCCGCACTGTTGGTCTGTTGGGTACAGTTGCCTCAGCCATCAACTGCTACATGCTGCTGCCAGCATTCCCAGCCAGGCCACCAAAGCCAGCAGATGTGCAGCCTGCTACAGCATTAGGGGTGTTGCCAGCTGATACATGCCAGGCGCCAGCCAAGGTCATCAGCAAAGTGGCCTAA
>Cz.scaffold14.84	predicted protein, partial [chlorella zofingiensis]
ATGCAAATAGCAGATCATGCTGCCTACCTAGAGGAAGTGGCAGTGACCTCCTGCCCTAAAGTGCTACCTGCTTTAGTTCAGGTGCTGAAAGCACAGGGCAATAGCATATTGTCTCCATCAGACAGGCAAGGCCTGCACCCATTCATGATACCCTTATGTAGTGCACCAGGCAGTAGTACGGCAGACGCCACTAGCAACAGCCATACTAATGATACAGTCATAGGTTTACTAAGATGGGCAGATCCTGTTGGTCACAAAGGCATGCTATTGCCGATAGTCAGCATGTCACGACATGGGACAGGCGTGCATCTAATAGCTAGGAGTGTCGATGAATATATACACAGGTTGTTGGCAGAGGAGGATGTGAGCAGTGGTGGTGCTTGTGGTCCCCTAGCTGAGGCAGCCGGAGCAGCAGGACAGGAGCTGTATAGGCCGGGAGGTGTTGAAGCAGCAGGCATGACTGACAAGATGCAGATGTACATGATCAGAAAAGTTGGCATGTTCCCGGATGTTTGTGAAGCTTTGTCACTTGGCCACTTGTCACGTCAGGACACCACATCAGCATTAGTTGCAGCGGAATGGTACATGCGCAATGCTCATTTCCCTGGTTGGGGCCGACCCTATGAGTTTGCAGCAGAGGTATTTAAAAAGGTTGGTAAACGTGATGAGGAATGTCGTGACACCGCCCGCTTCTGCCTCCGCAACCCCTGGTGGACACTCAACAGCTTCACAGCGGTACAAGCCATGTCTCAATTGCCAGGGAGCCCTGAGGAGCTGAAGTATCTGTTAAGTGAGGAGGCAGCAGCAGCCGCCACAGGCCAGGTGACGGGCTTCAAGTACAAGGAGCCTAAAACACCACAGCAGGTTGCTCTTGACAACGCTGCCAAATTGATGGACCTAGTAGCAGCTGGCGCCATTGCTGGTGGTTATGACTCCATTCGTGATCAACTAGCGCAGCACTACCAAGATGCAGGGCTGGCAGATGCAGGAAACTTCATCAGAGAAGCCTGA
>Cz.scaffold14.141	hypothetical protein MNEG_5033 [chlorella zofingiensis]
ATGGAACGTCACTACAAGAAGGCCAGCAGCTTGGCCAAACGTTTCTTTGAGGACTTCCCCTTCAACGATGTCATGCCGCTCCAACTGAGTCAAGAGCAGTCGGAAGCTTACAAACAATACGTAGAGCCCCTGTTAGAGCTGTATTATGACAGCAGTCTGGCAGCTTGCTGCAATGCAGTGGAACAGCTTTCAGCCTCATTTTCTACAGCAGGGCATGCTGAGTATGACACAGCCCGTGCAGTAGCGGATTACATACAGAGCAGCCTGGCCACAGGCCTTATAGATGTGGCAGGCTCCATGACCCTAGACCCTGACATCAGCATGTTTGTCAAAGCGCTTAAATGCCATGACTTTGAGGCATATCAGCAATGGCTACGACAATGGGTCAGGCATACGCTGTTGCTGCTTGACTTGGCACACACCACAGAGGGTACTGTCACAGATGTTTACAGCGCATCTACTGGCACAGCCATAGCAGAGGTTACTGCCGCGCACTTGATGCGATGCGCACCTCGATCCCTGTATCTCTCTTACAGTTACCAAGCAGCATGCAAGAATCACAAACAACTATGCAGCGATGCCAGCAACAAATCAATGATGCTGCAGCCCATACCGCCACTAGTTGTTGTGAAGCGCCTCCTAAGGCGTCGTAGTGGCCATTATCTGCTGCCATTGCTTGGTGGCACTCCAGTGGAAGGACAAGTGGTGGTGGCAGGCATGTCTTTGGCCAGCTGCCTAGCTGGTAGTGCTGGTAGCGAGCATGCCCAGCAGACCAGCCCACATCACGATGTGCTGGACTTGAACTTGGTGTCGTATGCTGACGTTGCCTCAGCTGCCACAACTATCGCTGAGCTTGTGCAACAGCTGCTGACGACGTACCATGCCCGGCATGTAGAGCCAGTGCAAGATGCCAGTAATCATCCTGTGTTCCCACTGCTGGTGTTGTCCAAACATTCCCTCCTGCTGCTCCTTCCTGACACAGCACAGCATGCAGCAGGGGCACACCAACACCATGACATCGTGTTCAGGATCCACTTACAGCTACAGCCATCCATTGAAATGCTGTTGCTGCAATTTCCGACCAGCATGGCAGCTGTGGCATATGATGGTGATAAGGTTTGGGCATTACCATCAGCTGTCAAGGTATTGACGAGTGGGCAGGAATACTTGGATCCTTCAGCTTTCAGTAGGCACAGTGGCAGGAGTGCCTTGAATTGTGAAAGTCACCATCAAGATGTCAGCACATACGCACATACATTGTCACAGCACGGTTGGCAGCTGGCAGTGCTGCTGCCATCAGGCATCCATGCTACTGCCACTCATGGTCTGAGTTTACACGGCACAGGGGGTGGCATTGTAGGCTGTGGGCTACAACCTTCAGCTACAGCATCACAATGTGGTCTGCAGCAGCTTGTGGATTCTGATGCTACCTCATTGATGGAGCAGGTCCGGAGCAGGCCCTCAGTGAATGCTCTGGTGCACGTCTTTAGTCATAAGCAACACACTGGCAGAACTGTGGTCCAAAGCAGTCCTTCTGGCCTGGAGGAACACGCTGACAAGCATGCCTTTGGGTATGCGCATGTGCAGTCCACCAAGTCGGTCTTTGACTGTTTAAGTCTTATGATCTCTGAGCGGCAGCAGCAAGCTGTGGTCAGTGGCAGCATGCCTGCAATTGCCAGCAGCAGCAAGCAGTCACGGTCTCGGCAACCTCTGACGACACAGCAGCCAGACTACAGGCAACCAGATGACTCCCCTGCTGGTTGCAGTCAGGCAGCAGGCAGCCGTCCTGATGTGATGCTGGCAGCTCCCCCGCAGATGCAGTCTGCATGCATGTCTGTAGCAGAGTCAACTACTTCACAGAGTGGTCCCTGCAGCACAAGTTTATCAGCAGAAGCAAGCTGTAGCACAGCTGGTGCCTGGGAGATGTTTGGGGATGCTGCTCGGTTGAGAGCAGCATATGCAGCATCAACCACAGCTCAAGGCAGCTTGGGCCCGCATGCTGTAGCATCCACACCAGCTACAGGCCATATGCAAGGTGACAGGCATTTGATGCAACATTTGCGGCATGCTCGGCAGGTGCTTGTGGAGCAGGTAACCGGCAAAGGTCAGAACCAGTTAGCTGGTGGTATGCTGGAGGCACTGCGGCAGTGGATGGGTGACAAATTGGAAGTAGGGAGTGTCGTACTGAGCAGAACAAAGGTGGAAATGAGTTCCGAGGCACGCAGTAACTTCTACCCACTGAAGCCAATTACAACTGATTGTTTGGTTGATTGA
>Cz.scaffold14.204	predicted protein [chlorella zofingiensis]
ATGCTGGCGGGTAAAGCAGCACTAGTGACCGGGTCTACTAGTGGCATCGGGTTGGCTGTGTTAAAGGCCTTGGCAAACGCGGGTTGCAGTGTCGGGATGCACGGGCTGGGAGACAGAGCACAGCTGCAGCGGTTACAAGACAGTGTACGTGACGAGTTCGGTGTCCCACTGCACTTCAGCGACGCTGACCTCCGCAAGCCAGCTGAAATACGCTCCATGGTCCAAAACGTACATGCTGACTTTGGGCGATTGGATATCCTTGTTAATAACGCTGGCATACAGTTTGTCAGTCCTGTCCAGGACTTCCCAGAAGACAAGTGGGATGATATCATAGCAGTATGTCTTAGCTCGGCTTTTCATGCTACAAAAGCAGCTGTCCCACACATGCTAAACCAAGGGTGGGGCAGGATCATCAACACTGGCAGCATGCATGCTCTGGTAGCATCCCCATACAAGTCAGCTTATAATGCCGCCAAACATGGGATTGCTGGGTTCACCAAGACAGTGGGTCTAGAGCTAGCACGGGAGAACATAACTTGCAACGCTATATGCCCTGGTTATGTCTTCACAGATCTGGTCCGCAACCAACTGGAAGACACGGCAAGAGCCCGTGGCATTCCCAAAGAGAAAGTCATGCAAGATGTATTGTTGGCTGATCAGCCCACAAAGCAGTTTGTGAAGCCTGAGGACCTTGCTGCCATGGTGCTGCATCTGTGCGGGCCACATTCAAGCAGTATCACAGGCACCTGCATATCAGTTGATGGCGGCTGGACAGCAAGGTGA
>Cz.scaffold14.105	hypothetical protein MNEG_8658 [chlorella zofingiensis]
ATGGTAGCACCCTTTGGCCCTGGCTCAGCTGCGTTACCCAGCAATGGGTCATACCTGCGACTCAGTCGCCCTCACTTCAGAGGTGTCAGGACTCAGCAGGCAGCAGCAGCAGTAGCAGCCGCCTCTGCAGCTGTGGGTGCTGGGCTGTACCTCCAGCAGGCTCCACAGAGATTGCCTGCTGGTCAAAGGCATACACTGCCAAAGTTGAACCTGAAGATTCCTCGTGAACTTGCTGAGATCATATGTGGAGCTGTTGGCGAGATTGCTCAAGTGTCGGTGCTGTATCCCTTAGATACAATCAAGGTTCGCTGTCAAGCTGGCGGTGTCAGTGCTGGTTGTGTGCTGGCTGACCTGCTGAAAGGGGGTCTTACACCTCAAGTGGTGTCTAAGTTATATGCTGGGGTGGTCAGTTCATCATTGTGCTCAGTGGCAATTGGCTCTTTGTACTACTTCAGTTTTTGTGCTGCTAAGCGCATGGCATTGACAGCAGTAGCTGATGCCGAGCACCGTCAACGCACAGCAGCAGCAGCAGGCACTACAGCAAGCAGTAGTAGTCATGGCCAGCAGCAGCAATTGCAACCACAGCAGCAGCAACAGCAGTATCACTCGCATCAACCACATGGACCAAATGTTGACTGTCACCATAACTCTGTCCTCGCTACCATCTGTAGCGATGAAGCAGCAATGGCCAAGACAGCTAGCCTGGCTACAGCCATACCTGCGCACGCAAGCAGCAGCAGCAGCAGTGATTCCAGCTTAGACGCAGCCATAGAGCAGAAACATCCGCAGCAGCAGCAACCTCAGCAACAGCAGCAGAGTTCTGGCACACCTTCTGCTATTCCTGTGATCAGCAGTGGTGGGCGCATGCAAGCTAATCTTATGGCTGCATCTGCTGCTGCTGTCGTGGGTGCATTTTTGGAAGCGCCCATGGAATTGTTCAAACATCAAACACAGGCAGGCCAGCTACAAGGCAACATGCTGAAAAACATGGTTCAGGCGTTTAAGCGCTCTGGCCCTTGTGCCCTGTACTGGGGCTTCATTCCCTTCTGTCTCAAGAGTCTGCCTTTTGATGTGGGTGAACTCGTCACTTACAGCTCCACACAGGACTGGCGAGACAGCACTATAGCAAAACACCCTACCAACCCGCACGCAGCAGGCATGAGACAGCTCTTGAAATCGGTGCCTGACCATGCATGGGATATGTGTGTTGGTGCTGCTGCCGGTGCGGCAGCCGTCATCGTATCTATGCCGTCTGATTGCATCAAGACTGTCATGGAGACGGGTGGCGGGGTGACCAGCAGCGTGACGGGTCCTGCAGGCTCAGTTGCGAGTTTCATGGGTACTGGGAAGCAGCTGGTGGCCAGGCATGGTGTGGGTGGCCTGTTCATGGGTATGGGACCCCGGCTGGCTGAGCAAGTGCCCAGCACCATGTTGTACTGGTTAGCAGTGGAGGGCTGCAGGCGCCTGCTGGAGCCTTACACCATCAAAGAATAA
>Cz.scaffold14.22	hypothetical protein MNEG_1617, partial [chlorella zofingiensis]
ATGAATGCACCTCTGTCTAAGCATGCGGTGGTCAAGCCACACAGATGCTTAATGTTTGTGAAATGTAGACAGCCACGGCAATCCCGATGTTTAGTTGTCAGACCGGTCTGCTACGCGGACGTGTCGACGATCGTCAGTTTACCGCTGTTCGCAAGCACGAAGGTACTGCATCCAGCTGAGAGCGGGAGCCTTGTAGTTCACGAGACCAAATACCTGCAGCTGTTTGGAGACCTGCAAAGGCAGTCGCAGTCACCTGGCAGTGAAGTGAAGTTTGGTCACATTCTAGCACCAGATGTGTCGCCACCCGAGCTGCTGAAAGACGCAGTGGGTGGTATGCCACGTGTTGGAGTATGCGCCACAGTGAAATCCATTGAGCAGGGTGAGGGGGGCACACTGAAGGTGTACTATCAGGGCCAGAGGCGCTTCAAGCTGCTCATGGTTGATGATGTAGATGACAAGCCATACAAGGTTGGTGCTGCTACCTGGTATGATGATGACAACACATCACCACTACCACCTCACCAGCAGGCGGCTGTCCTTGATGACCTGGAATGCGAGGTGTACAACAGACTGCTGGACATTGAGAAATATGCAGGTGTATTGAATGGTGGTGTTGGCAAGAGTGCTCTGCCAGACTCTGTAAAGTCATATGCTCCCCCACCACCACCTGCACGAGGCACCTCTGTTGCGGCATACCTCAAAGCAGCAGGGGTCCCTGCTGGTGACGCTGTAGCAACTTGGGAACGATGGAGTTCTGTGTACCAACAGGCATCCAGCAGTCATACAGCCAGCAGCAACAGGAGAAGCAAGACAACACAAGACCCTTATCAGATGCTGCGTGAAATGGTTGGTAAGGAGCAGCGACAGGAGCTGTTCTCATTTGCAGCCGCAAGCGTACTGGAGATGGACACTCCTGTGCGGTTAGGGCTGCTGCTCTCTCAAGACACATCAGCGCGACTGCAGTATGTGCTGGCAGCCATATTACCCTACCTAAATGAATTGACAGCAAGAGCATCCCTCAAGCATGCAGTAGACTGTTGA
>Cz.scaffold14.171	hypothetical protein MNEG_2278 [chlorella zofingiensis]
ATGGCTCCTCTGAGTGGAGCACTGGCTGGTTCATCACCGGTGCCCGGCGTCGCGGTGGGGGCTTGTCGTCGGTTGATCCACCGCTCAAGTGTCACAGCCATGGGTTATGGCAGCAACATGCATGACAACGATCCTGAGAGGATAGACGCCGAGAAGCAACGCAACCTTACAGGTAAGACTCCTGAGGTTGTTCCTGGAGTCCCTGGATGGAACCCAAATCTGGCGTCGGACTCTGAAGCTGCGGTGAAGGCTGAGAAGTATGACGACAAGGACATGAGCATTGAGGAGCTGCAACAGCACACAGTCAAAGTGGTGGAACACATGCACAATGATGATGCCAGTCAGCGAGGCTGCCATCCTGATGTGCATGATCCTAGTCAGGCACCATCAGTCCAAGAACACTTGAAGAAGTCCACATAG
>Cz.scaffold14.9	hypothetical protein CHLNCDRAFT_143586 [chlorella zofingiensis]
ATGCAGGCCCTCATCAGCAAAAGCACGGCGTATGCCACTCCCGGCTGTAAGGTGTCAACCTCCAGCCGTGTTGCAGTACCCAGCTGCAACCCACCAGCAGTACAGCGGTTGCCAGTGCAAGTAAGCCATGGCAGCAGGCGCACCCTGGTGGCCGTTCATGCCCAGGCCTCAGGGTCTAGTCAAACTCAAGAAGCAAGATGGGAGAACCAGGTCAGGGATGGGACGGTGAAAAACTGCACAACCAAGCAAGCGGGTGAGCTGATGCGTAATGGGTGGGTACTGCTGGATTGCCGCCCGGCATCTGAACACGCCAAGGTTGGTATTACTGGTGCTGTGGAAGTGCCATTGTTTCTGGAGGATACCAGTGCCAACATATCCAGCTTGGTCAAGAAGGCTACTGCCATGGGTATGGGAGGATGGTGGTTGGGTGGCACACATATGGTGCCAAATGACCAATTCTTGCAGCAGGTACAGGGCAAGGTCCCAAAGGATGCCAAAGTCATTGTTGGCTGTCAGAAGGGTCTGCGCAGTTTAGCGGCATGTGAGCAGCTAGCACGTGTGGGTTATGGCCAGCTTGCTTGGATCAATGGTGGTTTTGATACAGCAAAACCCGGAGACTTGCCAACAACAAATGGAAAGGATCTGAGGTATGCTGGCATTGGCGGCCTGTCAGAGACTCTGGGCTGGACGGAGGTGCAGCAGGAAGAGGGAAACCAGCAAGGCTTCATCAGCAGTCCTTGGAACATCATCAAAGTTGTGGCAGTCTTCTTGCTGTTTGATTTGCTGTTGTTTGGCTACGAGCAGATAACATACATGACAGGGCAGCCAAACATCTTCTCATAA
>Cz.scaffold14.189	predicted protein [chlorella zofingiensis]
ATGTTTGGCAAGGTTGCCAAGGGGGTGGGAGGGGTGATGTTCGCTGGCGTGTCAGCTCAAATAGATGATGATTCTGAAGTGGAGTCTCTGCTGCATCAGATCTCAGACTCTCGCCATGCTGGAGATCGCAGGGATGCCATGTCACAGTTGAAGGACATTCTGGTAGACAGCGCTCAGGCTCAGCTTGCCGTTGGCAGCATGGGTCTCCCTGTGCTGTTGGGGGTGTTGAGTGAGGATCGTGATGATATGGAGCTCATGAGGGGTGCACTGGAGGCACTACTGCTCAGCATCAGCACGCAAGGTGCACCTAACACCGCAGATGGTCCAAGCAAGGTTGAGGCCCCACCCTCCCCTGCTGTCATCAATGCCGATCTCTTTGCTCGCCAACCAGACAACATAAGGTTGTTGTTTGCATTGCTTGAGGAAGAGCCAGTGGGCGTGGATGACTTTTATGTGCGCTATTATGCGCTGCAGACTCTGGGAGCACTGCTGACAGCATGTCCAGACAGGTTGCAGACAGCCGTCATCTCAACGCTGCCAACTGGTGTTGTAGCTCTGATGGACCTGCTGGCATCACCACGGGAGGTGCTACGCAATGAAGCCCTGGTACTGCTTGTGGGCTTGTGCAGCCGCAACGAAGAAGTAGCAAAGATTGCTGCATTTGAGGGCGCTTTTGAACGTTTGCTGGGTATATGTCATGATGAAGGGGGCCTGGGGTCAGGGGGTGTGGTGGTGCAGGATGCATTAGAATTGCTCAATAATCTGTTGACGGGTAACACAGCCAATCAGAGGCTGTTCAGGGAGATGGGTCACATCAACCAGCTACCAGGTCTACTGCAGTACACACCCCCAGCCGGCCCTGGCCACATTGACCCAGCATTACTAGCAGCAGCACAAGCAGCAGCACAAGCAGCAGCACAAGCAGCAGCACAAGCTGCTGGTGCGACCGCAGCAGCTGCAGCGGCGGCAGCTGCTGGTGCAGTGTTGCCCAGTATGTCACAGCAGGCTGCAGCCAACTACCTCTGCCTGCTGGAGACATGTCGTGTACTGCTGGCACCACCACACAGTGCGGCTGAGGACAGCAGGCAGCAGGAAGCAGCAAACAAGGCTGCTAATCAGGACAAGCTGTTGACATTGGGGCTGATGCCTGCATTGATTGTGTTAGGATTACATGAAGGGGGTGTGCCATCATCAGCTGTAAGAGCACAGGCATTGTATTGTTTGGGTGACTTGATATCAGACCATGCTAAGGCCCAGGAGGCTGTAGCAGGAGCTGTAGTTACATACCAGACACCCCGCCTGCCCCTACTACAAGCTGCTCTGCGCGCTGCTGTGCATGCTGCGGATGCGCGAGAGCGGTCTGGTGCTGTCCATGTCATTGCATCCTTCTGTCGGGGTAATCCTGATGGGCAGAGCACGTTAGCATCCACCATTGCACCTTCAGGCAACAGCAATGACATGGGGCCTGATTCCTTTGGTGAGGAGCTTGCACATGCCCTGACTGCTGGGGTGGGTGCAGCTGGTTTGACTGCTAGTACCAGAGCTGCAGTTGTGTTGCAATGTCTGTTGCAAAATAACACCCATAGCAAGCAGCGTGTGTTGAGCATTCCACTGGAGAGTGGGGATGCAATACTACCCAGGTGTGTGCGCCAGCTGTCAGAGGCCTTGAGGATGCCAGAACGTGTTGGCATCGAAGCTGCTGTGGTGATGCTGCGCTTGTTAGCAACATGGTTATATGATTGCCCGCCTGCTGTGTCATGCTACCTGTCTTATCCATCACATCTACCACTGCTGGTGGACCTTGTGGGTGGCAGGTTGGCAGCAGGCGCTGATGTGCATGTCACAGGTCTTGCTGCCTTGGTGTTGAGCGTTTGCTTGCTGTATGCCCCGGGTTCACAGCCAGCACAATCACCACCACATCAACAAGTTGGTGTGAGTCCCTATCCACCAGCAGCAAAAGGCCAGCAGCCTTCATCAGAGCCCAGTGCATCCACACTGATGGATGTCTTGCTCACAAGAGTTGGGCTCAGTCAATTCTTTCAACGGCTAGAGGATTTGAAACAGACACCGCAGTTCAAAGCCGCCAGGTCTGCTCCCAGGCTGCCAGCACATATCACCAGAGCATCAGCTGCAGCTGCCTTGGATGCATCCCACCATGGCTGTAGTGTAACAATAGCCAATGCTGGGGGGAGGCACCCTGAATCACCAAGCAAGTCTGGCATGACATCATACGTGCAAGAAGACAACATCTATGACCATGACTTTGCTGTTCTGGTGGACACAGTGTGTGATGCAGCAAAGCAGTTGACCCTCACTGCCTTCACTGGACCAGCAGCGGGGCCGGGTAGTCAACAGGCAGCTGCCAGGCAGCCGCAGCTGTCTCAGGAGCAGCTGACCGGTCAGGGACCCGAGGAGAAGCTGCAGAGTGCACTACAAACAATAAGTCAGTTGACGGCTGAGGTCAATGAACTCAGAGGCAGAAACAGGGCACTAGCAGAAGACCTGATACACCTAACAAAGTCGGCAAACGGCCTGGACACACAGGCCCCTCCTGGTGATGCTACTGCCGCTGCTGCTGGCGGTCGTGCTACTGCAGGTGCTGCTGCCACATCCGGCCCACCATCTGTGGGGGGTGCTGGTGATGTTGAGTCCCGAGTGGCAGCGCAGTTGAGGGCTAGCAGAGCAGAGATGGAGGTCGGTACTCTCAGGCAGCAGTTGTCTGCCATGCAGCAGCGGTCAGAAGCGTTAGAAGATGAGCTGTCAGCCGCACGGGCAGCTGCTGATGAGGCTAGGACTGCTGCTGCTAAGGCTGAGGCTGACTTGGCAGATCTGTCTGCTGCATACAATGCTCTAGAGGCACACAGTTTCCAGGTGGAAGAGCAGCTGAGATCTGTGCAGTCTGATGCTGCTGCTGCTGCAAGTAGCTCTCATCAGAGCACAGGTGTTAGTGAGGAGGAAATGCAGCAGAGAATACAAGAAGCAGTACACCAGGCTCTGGCACAGCAGACAGCAGGCACAGCGGACGAAGCTGCCATAGCTGCCCGCATTGAGGCTGCTGTTGCTGCAGTGCGTGCTGAGGCTGAGGGTGATGCTGAAGAGCAGATGTCTGACCTGCTGGTTTGCTTAGGACAAGAGGAGGCCAAGGTTGAGGCATTGCGGCAGAAGCTAGAAGACATGGGGATGGATGTGGATGCTATCTTAGCAGGCATTGATGATGATGAGGAGGAGGAGGATGAACAGCAGGACAACGGCAGTGAGGATGTGACATAA
>Cz.scaffold14.216	PREDICTED: probable lipid-A-disaccharide synthase, mitochondrial isoform X1 [chlorella zofingiensis]
ATGTATGCTACAGTGTCGCAGGGTAGTGCCATGCTAGGTGTTCAGCTCGCTACACTTGCACGGCTGCAGGCTACTATCAGCAGCATCAGCTTGAACTTGCGGCAACTAACGACAGTAGCAGACACAAAAGTACCACTGCATTTGTTTGTGACGGCCACGGATGCACCTAGCGATGCCGTTGCTGCACAGATCATTACTAACTTGAAGCAACAGCACAGAGCCGGCATTGAGCTGCGGGGTCTGGGTGGCCCTAAGCTTCGCGCTCAGGGGCTGGTCAACATCCTTGATGACTCATGGTTTGATCAATGCACACCAGCAGAGTATGTGGCACGCCTCCCATTCGTGGGAAGGAAGTACCATAAGGCAGACCATGTTGATGTGCCAGCCCTAGCACAGTATGGCAAGAACCTGGTCAAAATCATACAAGCAGTCACACAGTATGCATCGGCGACGCAACAGCAGCAGGAGCAGCAGCAGCAGCCGCAACAGCCAGCTGTTTCAGGCAGACCTTTAGATGCCATACTCACAGTTGGCAGTGGCCAGTTCCATCGTGAGTACCTGCCACGCCTGCAGATGGCTGTGGACCAATACAGTCATAGTCTACCACTCCGCATACATTACATGGTGCCTGACCTGTATGACTTCAGCAAACATGAGAAAGCAATAAAGCTGTGGGGCAGGTGCACAGATCATGTGCTGTGCAGCCTACCCTTTGAAGTGGACCTGTTGCATGCTGCTGGGTACCCAGCTACATTTGTGGGCCATCCGCTCGTGCAGTCAGTTGCCAAGCAGCTACAAGCAGTTTGGTTCAGGGACAGACTGAAGCATCAGCCTGGCTTGTTTCAGCAGGGCAATGCCAAGTCATTTCTGCAGCAGCACCCTCAGCTTGGTGCCTCACCTCAGCAGGGCACGGCAGCCAGCAGTGATCAGCCTCCTGTACAACTGTGCCTGTTACCCGGCACGCATGAAAAGGAATTGACAACCAATCTGCCCATGTTTGACACCATCACACGGCAGCTATCACAAACCTATCCATCCCTGACAGCTGTCATGTTGGTGCCGTCATTCTGGTGCAACCTTGCCAAGGAGGCAGCCAGCAACTTCAGCATCCCAGTGGCTGTAGCAGACTTGTACCAGGATGCAGCAAACGCCATGGCAGCATGTACTGCTGCACTGTCATACAGTGGTGAGCTAAGCTTGTACTGTGCAGCATCCGGTTTGCCTATGGTCTGTGTGAGGTCAGCTAGTCTGGTATCAGATGGTTATCAGTACCTCACCACACGCCGCCAGCTGCCCTTCAGTTGCCTGCCCAACCTGGTGTTGGCTAGGCAGGTAGTGCCAGAGGTGATCATGTGGGGACCCGGAGCACTGGCCAAGGTACAACAACACATCAGGCAGCTGCTGGAGTCTGAGAGAATCAGGAAGCAGCAGGTGGATGGCTTGGCAGAGGTGGTGTCATGTTTGTTACCTTCTGGTGCTCCCAGCCGAGGTGGTCACACAGCAGTAGTAGAACCAGCTTGCATGGCAGCTAAAACAATCTTGGAGCTGATACAACTGAGACAGCAGCAACAGCAGCAGATGCTGGCAGTAGCATCAGGGAATCAATGA
>Cz.scaffold14.85	putative Mannose-P-dolichol utilization defect 1 protein [chlorella zofingiensis]
ATGCAGGGAGCAGCCTCCCACCTGCAGCAGCAGTTTCATGCCGCACCTCGCGTCTGCAAAGCATTTCAGCGCACCCAACTGTGCAGTCGGCCAACTGCCCAAACCCCTGCATCTTGTGCGTCATCAGCTGCAGTGCTGCCTTGCCAACACACACAATTACAAGATGCTGTTCGCACCTCATGTAGCAGATCGTCATCAGCAGTATCCTGCAGCAGCCCATCACCCTTCTGCAGTCCTTGCAGCTACAGGTCACCACCCAGGTCCTCTATACAGTGTAATGCTCTTGCCTTGTCAGCCGCCCCAGCAGAAGCAGCTGCTACTGCTGCCGGTATGTCATTCAGTCAAATGCTGGCTGTGGGCCTGGGCTACTGCGTGCTAGTGGGCAGCCTACTAAGAAGCGTGCCTCAGATAGCAAAGATATTAAAAGCACGCAGTTGTGAGGGTCTATCAGTCACGAGCAACATAGTGGAGCTATTGTGCTACACTGTCGTACTCGCATACAATGTCAGTCAGGGCTATGCATTCAATACCTTTGGGGAAGTCTTTGCCTGCTGGTTGCAAGACATGGTACTGGTGGGCTTGATCTACTACTACATGAGGCTGCCAGTGTGGCAGGCGGCCCTCAGTGGCGGCATCTTTGCTGTGCTGTGCACCTGGCTGCTGTCCAGCTGTCCTGTTGAGGTGCTAGCAGCCCTGCAGGCATCCAGCATCCTAGTCATGGCCCTCGGCAGCCGCCTGCCACAGATCATCCTAAACATTCGCAGGGGGAATGCAGGCATGCTGAGTGCAACCACCTGCCTACTGAATGTAGCTGGTAACTCAGCCCGCATCTTCACCACGCTTGTGTTGACCGGGGATATGCTACTGCTGCAAGGGGTGGTGACTCAGGGCTGCCTCAATGCTGTCTTGCTGTATCAGAGCGTACGTAGTGAGCTGCGCAGTGGGCGTGCAGAGGCAGGCCAGCAATCTGGAGTACCTGCACCACAGATGGCCTGA
>Cz.scaffold14.215	hypothetical protein MNEG_2838 [chlorella zofingiensis]
ATGAGCTTGCGCTTTGTCACATTGCAGCCATCTCGTGGCACACCACATGGTAACTGCCTGAGAAGTATTGGCCTTTCACCCCGAGGCAGGCGCCATCAAGCTCGTCCCACCAGCAACAGATTATTTGAAACGCTGCTGACCAATTTTGGTACAACTCAGCGTGCTCGTTTGGCTTGCACACACCCAGCGCAGAGTGTTGCCGAACTGGTTGACGACCAGCAAGCAGAGCGGCTTTCAGTCAAGGACGTCCAGCAGCAGTACACCCCAATCACTCTAGCTTTCCTAGGTGACGCCATATGGACGCTGTACATCAGGAGGCGGTACTTTGCTCCTCCCAAGCACATCACCCTGTACCATGAGGCTGTCAAGTGCCATGTCACTGCTGAATCGCAGGCTCGTTATTATGGTGTTCTAGTTGCATCTGGTAGGCTCACTGATGATGAGACGCAGTTGTTACAGTGGGCCAAAGCATATCCAGGCATGAGCTTCCGCAAACGCTTCAGCACACCACATCAGCTGAACACCTATCGCAAGTCAACTGCTGTGGAAGCTCTGGTGGGATACTGGCAGCTAACTGACAGAGCACGGCTTCAAGGAATGATGTCAATCATGCTTGAAGAGGCAGGCTTGCAAAAGAAGTAA
>Cz.scaffold14.177	pridicted protein [chlorella zofingiensis]
ATGGGGTACTGTGTCATCGATCCAACTGTCAGTCAGAGCAATGGGCTCATTGCGGCAGCACTAGTGTGGGGCAGCGTCTTCCACATGGTACCGCTTCACTGGCACGGAGTCGTGTCAGCAGCAGAGTGGCTGCTTATGACATGCACGTGGTCAGTGCAGCACAACGCAACCCCCAATAGCATTGCCTCAGCGTTGCGGCAGCTGATCCTGGCTGTGGCAACCACCTCACTGTTAGTAGCAGGGGTGGGTAGGGTGATGCAGGCCTTAAGCAAGTATGCAGTAGCTGATGAAACCAGGGCCAAGGTCCAAGCCAAAGGACAGGCAATCAGTAACTCAACACATGTGCACACTGGTGATTCAGCCTCAAAGGCCAGCGGGTCTGCACCTGCCTCGCAAGTACACGCCAAACACTCTGATGCTCTGTCCACCCCAGTACCGGCAGTCAGCAAGCAAGTAACAGCAGTCCAGCACCACAGGCACCAATCTGATTTGGGTCATGTTGGTGCAGTGGAGCCTGTTGATGCTGATGGCGGTCAGCTATTGGTTGACATGCAATCCTCTATCGACCAACGCTGCCCATCTGCTGTTGCTGTTGCTGAAATGCGTGAGTCAGCCCTACAGCAGCTGGCCATTGTTATGGGTCATGAGTTTGCTGATCAGTTGAGGAGCATCACTGCAATCAGCACCTCCTCGATACCATACCAGCATCTGAAGTATGCACCAGTCTGCAGAGTGCAAGCTGTTGGCCTCAAGGTCCACACAGCTGATGATGCAGGGTATGATGTCATCTCATCCCTGCTCACCAGCACACTGGCTAATGCGGTCACCCAACAAGCTGCTGGTGGTGCAGCACTGCTGCCACCTCTCATACAGTCTGCATGTGTGCCTGGCTGCGTCCAGCTGCTTGCAAGTGTGATTGGCTTATGGGGAGATGCGGGACCTGGGTGTAGATTGGGTGGTGGCAATGATGGCAGTGGTGGAGATGCCACAGACGCCAGCCTGCTGGCCAAATTACAACTTGATGTGAGCCAGGGCTTGTCAGCATGGGCTGCTGATCAGCAGGCAGCAGTGCCTCAGGTGGACTATGCTGTGGGCATGCAGTACCACAATGCTGAGCAGTCTGCGTCAGCTAAGGCTACGGACTTGGATGTTCAGCTGCAAGGCTGTCATCCATGTTGCATCACATCTGGTGCAGCAGCTCATCTGGAAGTGTATGTTGGTGTCCATGGGGACCATGCTGATCATGATGATGATGGCAACAGCAGCACGGATAACACGGATGGTCGCCGTGCATGGCGCTTGGTGGCTTTCAAGGATGGTGCAGCTGTTGCTGATGTCACCGGGACAGCCAGCAAGGGAGATCACATGATCAGGTTGGACCTGCCTGCCCTGTCACCTGGCGTCATTCACATTGGCCTGCTGGTGGATGGTCACAAGCTTGCCTTTGTACAACCACTACCAGTCATGAGCCGTGATGCCGCAGCTGAGATGCAACAGTTGTGGGCACACATGGCACTAGCAGTGGCAAACAAACCTGGCAGTGATGCAGCAGCCATGCCTTCTGCCACATCACCATCCGCGTCAGAGATCGTGGTCAACACTGATCAGGCAGATGCTGCTGACCTGTCATCAGCTGCAGCACAGCTGTCTCCTCATCATCTCCACACAGCTTGGCAGGTGCACATGGCACCCCTGATTGTGGACCTGGCTTATGTCATGGCTGGTGGAAGTGACAGTGATGCAGCCGACCCATCGGCTTATCGGGCTGTTGCTACACATGTCTTAGAATTCTTGGCACGAAATGGTATGTGGCATGCTGTGCAGTTGGTAGCAACTTGCTCCCTGCAAAGGTGTGCAGCAGGGTCTGCGGTTGCTGCTGAATCGGCTGCACCAAACACTGGTGTTTGGTGGGCTAGCCTCAAAAGAGCCCTGGAAACTTATGCATTCAGCACTGTCGGCATTGCAAGAGGGGTGCTAGGACAGCTCGCTGGGCTGTGCTTGTCATGTAGAAGGCGTGTGATGGGTGGTTTCAGGCAGGTTAGGGGCCACAGCGTCCTGCCTGATGGTGATGTTGCCTCCAGCTCAACAGCTGCTGGCAACAACAAGCTCCAATCCAGCGGGAGGAATATCGCCAGCTGGCTGCTGAGAGGGTTCATCGATCCCAGTTTGGAAGCAAAGTACCTTGTGTACAAGCACAGGCGAACCACGACATCCGACTACTTTGTGCTGCTGTATCATGTGTCCAGCTCACTGCTCACTGTGACCAGCTACCCGCCAGGTACTTACCACTTTCTGAGGGTGAACCTGGGGAGGTTCATCATCATGCTGGGTCATATGATTGCTCCAGCTGCCATTGTGTGGATCAGGCCCAAGCTGTCACCAGGGAGACGAGATGGGGCATTTGCGCTGTACAATGTACTGCTAGCTTTGCTGGCATGCAGTATGCTGCTCAACATTTGGGAGTACCCGCCTACTCTGCACAAGATTCTGACTGATACCTCCCTGACTAGTGACCTGGTTTACATTGTGAGCCTGGGTCTCCTCAGGCCGTTTTCTCATCAGTTGCGCCTGCGCGTGTTTGCACCACTCATTGCTGTAGAGCAAGCTGCATGTGCCTTTGCCACTCTGGCTGCTGGCGGCACCGGCAGTATCATCCTGAAGCGGCATCTCCTCAGCTACATCACTTTCTTGGTGACCACAGCCCTGGTGGAGGCAAACTCACGCAAGCAGTTTGTGTCAAGTATTAAAACCAAGGACGGTTGA
>Cz.scaffold14.193	Aquaporin-8 [chlorella zofingiensis]
ATGGCGAAAGGGGCGACAGGAGTCGATTCTGAGACGGTCTTTGCTAATTACCAAAATGTTGCAAGCAAGACATTTGCCGTATCTCTGGTGGTAGAGTTCCTTGGGGTGATGTTTTTCCAATTTCTCGGTGGAACAGTCAAGGATCCGGTGTTGGGACCATTCGTGAACGCGTTCGCTCTTACTGTTTGGATTTACACCGCTGCAAATATTTCTGGAGGACATCTAAACCCTGCCGTCACCATTTCCACATTTTCATGCGGGTTTTATCCTGCTCTTCATAGCTTGCTTTACGTTATGCTACAGATCGTTGGTGCCATCGTTGGCTCCCTGATTACCGCTGGGCTGTTGCCTGGTGCTTACGTCGGCATGGGTAATGGCGGCCCAGGCTGCTTTGATGACACCACCATTGGACCTGGCTTGTCCAAGGGCATGATCTTTGGTTGGGAGGCAATGATGACATTCACACTCATCTCCTGTGTGTACGCCTGTGGTATTGCTAAGCCTGGTCACGGCAGCTTGACACCACTGGCTGTGGGCCTGTCACTGCTGGCCTGTGCTGGCACAGGTGGCAAGTGGACTGGTGCAGCCCTTAACCCTGCACGCGTCATCGGACCCATGGCTGTCTTCCACTGTGGAACAAACATTGGATGGATCTACATCCTGGCTCAGATTGCAGCTGCCCTGTCTGCCTGCTGTGTGTTTGCATTTGTGTCTGGTGCTGGCCCCCTGGCTCCCTGGGTATCCATGAGGACACTTGGCCTGACCTCCCATGAAGCAGTCGTCCTGTGGCTGTTTGGATCACCACCAGCGCGCCTGGAAACCAATGGCCATGAAAACATCACCGAGGTGCTGAAGAACGTGAAATTGGAACGTGAAGCAACACTGGCAAAGCACATTGATGTTGACCCAGCCCGTGATCACAAGTACGCTGTGTGA
>Cz.scaffold14.60	PREDICTED: probable trehalase [chlorella zofingiensis]
ATGAAGCTGCTGTTACTTCTTTGCTTGGTGTCTTGTACCACAGCGACACGTTTTACCATATTTGGTGGTCGGCACCTCATGCAGGCGTCCAACGCCAGCGTGAATCTTCTTCCTGCCATAGACACCTCAGCAGTAAACGGTAGTGCAGGACTGCTGGCAGAGCCCTTACTTCCGCTGCTGTTAGCAATTCAGGACGCGAGAATCTACAATGATTCCAAGACCGCTGTGGATCTGGTGCTCAATCAGTCCGTTGCAGACACAGCCGCAGCCTACAACAGTGAACTGGCAAACAATGCGACACCTCAGGCGGTGCAAGCATTTGTGAATGCATATCTGGCTCCAGCTGGCAGTGACCTGGTTGAATGTGTGCCTACTGACTGGGTGGAGTTACCCCCTGACTTCCTGCCCAACCTCAACGAAAGCAGCAATGCACCAAATGCATCATCGCTAAGAGACTTTGGGCTGAGAGTGCATGCACTGTGGAACCTGCTGTGCAAAACACAAGTGGAAGATGTCCACGACAACCCCGAGCGCCACTCGCTGCTGTCATTGCCTGAGCAGTTTATTGTGCCAGGTGATCGTTTCCGTGAGACGTATTACTGGGACAGTTACTGGGTCATACGCGGTCTCATCGTGAGTAAGATGGTGCCCTCTGCCAAGTTCCTGGTGCAGAACCTGTTGTACATGTTGAATGAAATTGGCTTTGTGCCTAATGGTGCGAGGGTGTACTACCTGAACAGAAGTCAGCCTCCACTGTTGAGTGGCATGGTGCGCTCCGTGGTGGAAGCAGGCAATGACACGGAACTGATGGCAGCCGCCCTACCGCTGCTGATTCGTGAGCACCACTACTGGACCACTGGAGACAAGCTGGTCATGGTGCAAGCAGCAAATGGCACAGTATACAACATGAGCAGATACTATGCCAACTGGACTTCCCCTCGTCCGGAGTCCTATCGTGAGGATGTTGCTACAGCCATAGAGCTGACCGGTGACGCCTCTCCTTCCAATCCTGCTACTGCCGCCCTGTATCGTGAGCTGGCATCCGGTGCTGAGACGGGATGGGACTACTCATCACGCTGGTTTGCTAATGGCATGAATCTGTCCACCATCAGGACCACATCGATTGTTCCAGCCGACCTGAATGCATTCCTGTATCAGATTGAGCGCAACATTGCTTGGGGCGCTAACCTCACTGGTAATGCCAGCCTGTCTGATGAATACAACAAGCTGGCCATGATGAGATACGAAGCCATCAATGCACTGCTGTGGAATGAGACCACAGGCGCATGGCACGATGGCGTCCTGAACGACTGCAGTAACATCACTGACAGCACTGCGGTTACTGGTGACGCTACTGCCGACAGTACTGCTACTGCCGGGACTGCCAGCAGTGGCGCTAATGCTACTGCTTCCATGACCATGCCATCATCCTCCCAGCCCCCTGCAGGTGGTATGGTGTACTGCATCACACAGAACCCTGGTGTGTTTGCCAGCAACTACATCCCCCTGTGGGCGGGTCTGACAGAGATGAATCCTGACATGGGGGCTGCTGCGGTGACGTCACTGAACAACTCAGGACTGATTCAACCAGGAGGTATTGCTACCACCCTGTACAACACGGGTCAGCAGTGGGACTTCCCCAATGGCTGGCCACCCCTGCAGCACATGATTGTGGAGGGACTGGCGTGGTACGGTGGCCCTGAGGGTGTTGACCTGGCACGATCACTGGCGGCACGCTGGATCAGGTCTAATGAAGCAGTCTTCAACCAGACGGGTCACATGATTGAGAAGTATGATGTGCGCTATGAAGAGGGAGCGCTAGGGGGTGGTGGTGAATATGCACTGCAGGTTGGGTTTGGCTGGAGCAATGGTGTTGCCCTGGATTTCTTGGACAAGTACTTCTACTGA
>Cz.scaffold14.191	hypothetical protein MNEG_5989 [chlorella zofingiensis]
ATGTCGGCAAAGGTTTATCAAAGACTAGCAGCATGTTGGGGACAGGAAAGAACGCAGCTTGTATTCTGTGTGGTGGGCGTGATGGGCAGTCTGCTGGTCTATGGCGTCCTGCAGGAGCGTGTTATGACCATCCCATACGTCAATGGCGATCAGTCGGAAGTCTTTAAATACTCGCTATTCCTAGTCCTGTGCAACCGGATGGTCACAGCGACAATAGCAGTGGTCTCGTTGCTGACTCAAGGCAGATATGACGAGCTCAGACCTGTGGCGCCATTATGGAACTATGCAAGTGTATCACTCTCCAACGTCCTTGCTACTACCTGTCAATATGAAGCTCTCAAGTTTGTCACCTACGCCGTACAAACGCTTGGCAAGTGTGCCAAGATGTTTCCAGTAATGATATGGGGCTACCTCATGCTTCACAAGCGGTATACACCCAGGGAGGTGTCTTTGGCTCTCAGCATCACAGGTGGCTGCTTCATCTTCTTCATGACAGGCAACACAGTGTCACGTGTAGCTCATGGCGGCAACAGCACACTGTGGGGGGTAATGCTGATGATGGGCTATTTGGGAGCCGATGGGTTCACCTCAACCTTTCAGGATAAGATGTTCAAGGGGTATAGCATGACCACCTACAACCAGGTGCTCTTCACCTCACTGTGCTCCATGCTGCTCAGCTCAGCAGGATTATTCAGCTCTGGCCAGTTCAGTGCAGCCATATCCTTCTTGGTTCACCATCCTGATGCAATCAGTAACATAGCGCTGCTGTCTTTTGCAGCAAGTATAGGTAGTTTGTGCATATCTTACACCATCAAGACATTTGGCGCCCTAGTGTTTGCTACCATTATGACCACCAGGCAGTTTCTGTCAATACTGCTGTCAGCAGTCGTGTTCAGGAGCCCCTTGACACCAGGACAATGGGTTGGCACATCCATAGTGGTTGCTAGCCTGTACTATCAAGGCCTCAGCAAGAAGCCCAAAGGCAGTGGGTCACCAAAGAATGGCAAGCCAAAGGCAGATGAGGAGGCAGCACCTATCATGCCCAAGCAGCAGCAGCAGCCAGCCAGCGTAGCAAAGTTATGA
>Cz.scaffold14.42	caleosin [chlorella zofingiensis]
ATGGGTGCTTCTCCAGATGCTGCACGTCGCACTGCTGAGAAGATTGTAACCACGCTCGATGAAGTCCCCATTACGAAGGAACGCCCCGTCCCGACTGATTTGGACCAGTACATCCCTCATTCAGCCTTCCCTCGTGCCTGGGCTGCTGCTGACAAGGAGCATCCAGAGGGTAGTAAGGAATCACCCAGGAATCTGACTGTGCTACAGCAGCATGCAGCATTCTGGGACAGGGATAATGATGGTCGCATTTACCCCTGGGACACTTTCAAAGGCTTCCGAGACCTTGGTTTCAACCTGCTGGTGTGTTTTGCGGCTGTGCTACTGCTGCATGTCGGCCCCGTGCCCTGGTTGACTCAGGACAGCTGGATACCCCACCCCTTACTCATCATCTTCCTCAAAGGCATACACAGGGTACAGCACAATGACAGCGGTACCTATGATGAGGCGGGCCGCTTCTACCCCCAACGCTTTGAGGAGATCTTCACCAAATTTGACAAGCAGCGCAAGGGGGGCCTGAACCTGAAGGACATGGTGTCACTGGTGTGGGCACACACCACCCTGTGGGACCCAATGGGAGCTGCTGCCATGTCCCTGGAATGGGGTTTCACCTGGCTGCTGGCCAAGAATGAGGCTGGCATGGTGACCAAGGAATCTGTGCGTCGCATTTACGACGGCAGCCTGTTCTATCACATTGCTGAGATGAGGAGGGCCATGAAAGAAGGGGGTGCTGCAGGTATCAAGACTGGCGGTGGTGACAAAATGCTATGA
>Cz.scaffold14.97	pridicted protein [chlorella zofingiensis]
ATGCCAACTCTATTCCCTATGCCGACCCTGGCAGATCTACCAACATTTGGGTCATTCCCTCCACCCCTTGCTACCTTTCCCCCACCAGACCCACCAGCCACAACCAACCCAACTGCTCAAACAGGTCCTAGCCCAAGTGCAGATCCACCTGCAAGCCCTGCTTCACCGCAGTGGGCAACACCAGAACAGCCTGAGTCCCCACCCAGCCCTCCCTCAGACACAGCAGCCTGGTCCCCTAGTCCATCAGACCCATATGGGCCATCCGGTCCCTCTCCAGCTGCAGACCCAACAGCAGCCTTCCCCACATTTGGGTCATATACAGAGTCCCCTACTACAACTACCCCCTCCAGTTCAAGCCCATCACCAGATCAGGCGCCCAGCAGCACCAGCCCACCTGCAGAGTTTGCAGCTTCATCACAGATGACCAGCACAGACCCATCCCCTCAGCCATCCCCACCACCAGTGACAGCAGCACAGCTGTCTGCCACTCCACCCACACCGCCAGACACCCCAGCACCAGCCACCCCCAGTCCATCATATGCTGGTGATAGCCCATACCCACTTGCCGCATCACCAGATCAGTCACCCAGCAGTCCCAACCCACCTGTAGAGTTTGCAGCTTCATCAGACATGACCAGCACGGACCCATCCCTACAGCCAGCAACAGCAGAACAGCTGTCTCCTGCTCCATCTCCAGCACCAGCCACCCCCAGTCCATCATACGCTGGTGATAGCCCATACCCAGTTGCTGTATCACCTCCCAGCAGCCCCCCAGCTGCAGCTTATCAGCAAGCCCTGCCATTTGGGCAGCATACCCACCTCAACCTGTGGACAATCTAA
>Cz.scaffold14.65	pridicted protein [chlorella zofingiensis]
ATGGCGTCGGCCCCAAGAGTACTCACAAGGGTGCACTCGTCTGTTGAGGTGCCGCACAGCACCCTGGATGTCCCAGTCATTGAATTCAATGACTTAGCAGGGCAGCAAGCCGATGGTGTGTTTCCCCTGGCTGCAGCTGAGTTTAGCATGGAGTTGCTGCAAAACATTGATGATGCAGCCTTGACTGGGGGAGCTGCAGATCATGCCGATTCAATCACTGATCTGGAGGCAACAGCCGCCTGTCTGTTGAAGTCATCCGGCAACAGTCTGCTGCCACTAAACCCTGGCACCTCAGCAACGCCATCAGCAGACATGCCGCCACAGCTGTTCTTTGTCATGATCAGGGCCTTACTAATGTCATGGCATGATCCCCAAGGCACCCTCCCCAGCAGGATTGATGCTGCCAGGCGGCTGGCAGTAGCCATGGGCTACTCTCGAGAAACTACAGAACAG
>Cz.scaffold14.57	sulfate transport system ATP-binding protein [chlorella zofingiensis]
ATGCTGCCAAGCACGAGCCTGTCTTCCTGCAGCCGTCGCATATGCCGACCTGTGGCATGTGGCAGTTTGTCTGCACACACTGGGCGTCGGCAGCGGCACTTCGGACAGACCGGGCATGTCTGGCTGGAATGTGTGCAGCCAGCAAGGGCCAGCAGGACGTTCAGCGTGGCCGACAGGTCCGAAGCTCCCCAGGCTGCACAAACACAAGGAATGCCCTCACAACATTTGGACATGCTCCAGACTGCACAGCAGAATGGCAACCCTCCTACCTTGTCCGGCATTGGAGTTGATACACCTACAGCAGCCAATGACTGGGAAGACCTTGCAAGCACCAGCTCTGCAAACAACTCAGACTACGAGGGCATTGAAATGCAGGGGCAGCGCATGTCATCAGGGCTGTATGTGCGGGTACGCAACATGCTGAAGCATTTCAAGACCGCCAAAGGCGTGTTCAAGGCGGTAGATGGCGTGGATGTCGACATAGAGCCCTCCACCATTTGTGCATTGCTGGGGCCCAGTGGCAGCGGTAAAACCACATTGCTGCGGCTGGTGGCTGGGCTGGAGCAACCCACGGGGGGCAAGCTGTTGTTTGATGACGTGGACGCAACTGACTTGTCGGTGCAGGACCGACAGGTGGGGATGGTGTTTCAGAACTATGCCCTGTTTAACCACAAGACTGTGGCCGAAAACATCAAATTTGGTCTTCAGGTGCGCAATCTGCCTGTCGATCATGATAAGCGAGTGGAAGACTTGCTTGAATTGGTGCAGCTGCAAGGGCTGGGGGACAGGTACCCTCGCCAGTTGTCAGGTGGCCAGCGGCAACGTGTTGCCTTGGCACGTGCCCTAGCATCTAACCCAAAACTGCTGCTGTTAGACGAGCCATTTGGTGCTCTTGATGCAGTAGTGCGGCGGCAGTTGCGTGCAGGGGTGAAAGAGATTGTGAGGAGCGTGGGAGTGACCACGGTGATTGTGACACATGACCAGGAGGAGGCGTTTGACCTAGCAGACAAAGTGGTAATATTCAACAGGGGGTTAATAGAGCAGCAGGGGTCACCCACTGAGATTATCAGATCGCCTGCAACACCTTTTGTGATGAAGTTCATTGGGGAGACGAATGCTGTGCCAGCAAACTGTTTGCTGGTCAGGCGCAGTCGGTTCCACACCACCAAGTCACAAGTGATGTTCCGACCCAGTGACATACAGTTGTTAACGCAGTATGTGGAAAGAATAGATGAGCACCAAGTCACGCCTGCTACTGTGGCCGAGAGGTTGAATCTTGGTTGGGTTGTCAAGTATGTGCTGCGGTTTGATGATGATGTGGATGTGGAGTACACAACCACCAGGGATTTAGCTGAGGGGCCAGTCAAGCTAGATGTTGGCCAAAGGATATATTTGTATGTGAAGCCAACTGCCATGATGGGTTATGACCCAGAGGAAATAGGCAGTGCTCCAGTGGTATGA
>Cz.scaffold14.163	DnaJ-like protein [chlorella zofingiensis]
ATGGGGGACGTTGTTGATGGAGAGAAGGCCAACATCAATGACATCTTCTCTCTTAGAAAACCAAGAGATGTTAAAGCCGGCCTGTCCAGCGGGCTTAAGTCTATGGGCAAGGGCATTGTTGGAGGTGCAGTTGGTCTGTTTGCTGCCCCTGTTGTAGGAGCATCACAAGAGGGATTTACTGGGTTTGCGAAGGGCGTTGCAACAGGGGTAGCCGGAGCTGTAATCCTCCCTGTAACAGGAGTGTCAGTTGGGTTGGTGCAAGTTGCTCGTGGTATCATCAACCAACCAGAAGCCATATCAGAGTCCAGCAGAGGCAAAGTATGGGACCAGAATCGGCGCTGCTGGGTAGAGCGTGCAACCAACCAGATTCAGAGATATGATGCAGTCAGGGCTCGCACCAGAATGGGTTTTGGCTTTAGACATCCCACTCGTGGTGCTGACTACTATGCATTGCTTGAAGTGCCACGCGATGCCAGTATGGACCACATCAAAAAGCAGTACTACATCTTGGCTCGCAAGCATCATCCAGATAAGAACCCGGGGGACCCAGATGCCAAAGAGAAATTCCAGCAGTTAGGGGAGGCTTACCAGGTGCTAAGTAACCCAGCTTTGCGAGAGCGTTATGACCAGCATGGACTAGATGGACTTGACATCAATTTCATGGATGGGGCACAGTTCTACAGCTGCTTATTTGGCAGTGAGTTGTTTGACTACCTGGTCGGGGAGCTGGTCATTGCCACGGTTGCAGGGAGCAATGATGACATCAGCCCAAGCAAATTGCAGGAAATCCAGCTTGCACGGGTGGAACAGTTGACAGTCAACCTCAAGGCAATCTTGCGCAGATATGTTGAAGGCGACGTGGAGGGTTTCAGACACACCCAGCGTTTAGAGGCGCAGCGTTTAGTGCGGGCTTCATTCGGCGAGACCATGTTGCACTGTGTTGGCAAGGTGTATGAAATTCAGGCAGACATTTACCTGGGTGGTCTGTTTGATGGCACATGGGCAAGAGTACAACAAAGCAGGGAGTCTATCAAGTCCCACCTGAACATTGCCAATGCAGCATTCAAGGTGCTCCATCATCAGGAGCGGATGGCCAAGTTTGATAGGGCTTGTGAAGAGGCTCAGAAGCAGCGTCTTCGCCAGCAAAAGCAGACACAGCAGCTGTTGCGGTGGCAGCAGTCAATAGCAGGTGGCAGCCTTGGTTCAAGGTCGGCGCCAGCTGCTGAAGTGCCTTCTAGAAGTACAGCATCTGACTGGGATGCACCTCTGCTACAACCAGGCACTGACAGCACTGCAGCTGGTAGTGGCGCAGCCTTTCAAGCAGCAGACACGACAAACATGCGAAATAGGGTTGCCAGAAATCAAAATGGTGTGGATGGTACTGGTGGTGTGCACAATACTACATCATCACTTCCCACACAACGAGCGTGGAGTGACCATGAAGACAACACTGCAGAGGAGGATGCAGATGTGTCTGATAGCGGGGCTGAGGGGGCCCGAATACCAGTGGATGAGTTGCTGCAGCGAACTAAGCTTGAAGATGCCAGCTTTGACTTGTGTATGGACGCCATGTGGGCTGCTAATGTACTAGACATCCAGCATACGCTAGGGAAAGTATGCAGAAATGTCTTGTATGACAGGATTGCTGGGCGGGCCACATGCAGATTGCGAGCACTAGCACTCAGGGAAACTGGCCAAATCTTCAAAGCAGCTGTAAGTCTTAGTGCCGGCAGTGCTGCACAGCGTGATGCAAAGCAGCAGATGGAGGCAGCATTCATGCGCATGATGGAGAAGCGCATGAAACAAGAAGAAGCAGCTAGTGCTGCAGCAGGAGTATTGTGA
>Cz.scaffold14.161	zf-DNL-domain-containing protein [chlorella zofingiensis]
ATGGTGCTACCAGGCGCCGTGTGGCGCATGGCAAAAGACGACCTGAGCATACCTCTGTACGGGAATGGCTTCGTGATTCAGCGTGACTGCCCTGCTTCTGTGGATGGCAAAATGGTTTTGTATCGGAAGCAAGAAACGGGTCTCGCAGTGAAACCCCGCATGCAACAAGCAGACATCATACCCATTCGGAAGGAGCAATTGTCTATAGTAACAGTTCATGAACCAGAAAGCACCGGCATTGTCCCTTTTGGGTTGGTTGTTGACATTGACAGCGAAGGCAGCCCAGCTATCCAGCAGGCTTCTCAGGAGTCGATGATGGGGCTAGTTCTGTCTGCTGCCCTTTCTTCCAATCAAAGCGTCGAGTTGCCAATGGATGAGAACAAAGACGTTTATGAGACATTCAATACATTCTCACCAAGGCGAACTCGCAAGATGAAGTTCACATGCCTACGGTGCGGTGCCACCAACATCAAGCCAGTCAGCCCTCATGCCTGGGCAGAAGGGTCTGTCTTTGCAAGGTGTGCCAAATGCAAAGTCATCCACAAGGTGGTGGACAATTTGAACATATTCCATGAACTTGCTGGGCCTGTGTTCAACAACCCTGTACCGCTGCCTGATGATTTCAACCAGCAGCTGCCAGAAAGATTCAGATTGTCCTTTGATGGGGAATCAGGGGATGATTACAAGGAATAG
>Cz.scaffold14.151	hypothetical protein MNEG_3894 [chlorella zofingiensis]
ATGTCGTTTCACGGGACCGAAACGGCCTATCCGTTGCTGCCAGACTTTGTTCTGCAGGTGCTACCAGAGTACCTGGTGCTGGAGGATGTGTTGATTGCTCGCGGAGTGTGCCAGCATTGGAAACAGCAGCTGGGGTCTGGCGTGGTACGTGCGGTGCAACTTCCGTATGACACGTGGCATGCAGTTCGTCAGCCTAGCCCATGGCAGTTGCAGCACCTACTCAATTGTTGGCATGGATACCACGCTGTACATTTCGTACACAGAGCAGCCGGAACGCGCCTAGCTATAAACAATGCCTTTGAAATCATAGCTGGCGTAAGGTCGGTCACAGACATACAAGTGATGGGTAGAGTGGGCGATGATGAGTGGAGCAGGATCCATCAAGGGCTTCTGAAGATGACAGCACGTCTCACCAGCCTTGGAATATCATTCAAGCCAGCTATTTCGGCTTCTGCACTTACCCAGTTCACAGCTTTGAGGAGACTGCACCTGTACACAGTGTTGCTGTCTTCTAGCAGAGTGACACCTGTCGCAAGCATGGTCCACTTAGAGGACCTCGAACTGCGCTTCTACAGCATGGAAGCTCAGTATGATGGCGCTGTTCCCCTAGATAAGTTGTCTGCCCTCACTCGTCTAACACAGCTGGCGCTGAACAGCGAAAACGTGTTATCCAGCTTTGGGCAGCTACGCAGCCTTAGCATCCATCCCACAATCGCGTCATCGCTGTCAGCATTGTCACGGCTGCATCAGTTGCAGAGTCTGCACATTACAGGCAGACTAATCAGGCTTCGCGGGTATCAGTGCACAGGCTTAGCTGTGCTCACTCAACTGATGCAGCTGCGGCTTGACAGCAGCCTGTTACCAAGGCACCTTCAGGACCTAGTGCACTTGACAGGGCTCACTGAGCTTCAGGTGGCATCACAAGGTTGTACATCTGAAGTCATGGTGTCACTACTGCAACCATTGAAGCAGCTGCGACGCTTGCAACTGGAATCTGAATGTAGCTTCTTAGCCCAGCATATAGCCCATTTGGCTGCTAGCTGCCCACTGCTGATACACCTGGACCTCAGACGTGTGCTTGTTGATTTTGCTGATACAGAGCCTGCACTGCCCTGGTTCCCCCATCTGACATCCCTGTGCCTGCACATGGAGTTCAACCGTCAGTTGGATCAGTTGGGTCAATGGCCCGAACCCAACCCGCTCAGCCGACAGTTGCTTCCGTTGCTAGGGTTGCGTCACCTGAAAATTGAAACCAATGTAACTGATGAAGTGATGACGGCCATTGCATGCTGCAAGCGCCTACAGAGCTTGAACTTGCAGTTCTTAGGTAAAGACTGTGCAGCTGGGCTGGTCCTGTTGGGGCATTTGACTTCGTTGACCAACTTAGAAATGATAATGGATACAAATGACTTCAGCGATGTGCTGCATCCGGGCGTACAGCAGGCACTGGTTAGTCTGCCAAACCTTAGGAAGTTGAAGCTGGTAAGCATGTTGGCTGGTTGCGGTCTACAGGGTAATGACATTCTGCAGTGGCTGACGCAGCTGACTGGATTACGCCAATTGGCTGTGTGGCTTCATGAGGAACCTGTTGTGACATCACTGAAGGCAGCAATGGAACAGGTGGTGCCTTGGTGTAAAGTATCATATGGTTGGTGA
>Cz.scaffold14.82	hypothetical protein CHLNCDRAFT_140764 [chlorella zofingiensis]
ATGAGTGGAGGCGTGGTGCAAGCTGCACGTGTCAGGATCAAGGGCAGGAAGCAGAGTGTGATAAGATTCTTCATGATCTCGGTCGGGTACACCATAGTATGGCTCGTCATTCTGTCCCAGTTGGGGTACTACAGCAAGATACACGGGCCACAAGTCCTTCTGCAACTCAACCTAGCCTATTATCTGCCCAGCATTCCCACTTTGGTCCTGTTTGGTCAACTAGAAAAAGTACTTGATGATCAGTTTGGTAGTACTGCCTCCATGTTTATGCGCCTCACCTTTGGCTTGTTTGGCTGCGGCTTTGTGTGTGCTTGGTTTCCGTTCATACCTTTGAGGCTTATGTATTTGCTGACAGCAGTTATGGTATTAGGGGCTTTGTCTGCAATAGCTTTCAGCACATCCTACCAGCTGGTAGCATGGTTCAGATCAGCAGACACCATAGCATTGGGGTTGGGGTGTGTGGGCAGCGGGCCGTTGGCACTGATCATACAGATTGCCCTGCAAATGGGCACTTCACCGAAGAGGTGGCAGTGGATAGCATTGTTTGAGATAGCAGCTGCCTTTGTTCTGTCAGGCTTGTGTTGCGCTCTGTCTCTGTTTTGGCAGTACTGGGGTATCATGAGCGGCAAGCAGGAATATGATGAACGGCAGCCACTGCTTGATGCGCAGGATGCGCAGCAAGATGAGGAGGATGCGAATGCTCAAGTCATGCTGCTGACTCCTACCACCACCATGATGATGGCAGACCCTTTCCAACCTGGTCTTCTGCTTCCTCACATTGAGCGACAGATCAGAACCGGTCAGGCGCTGCGCCGTGCTGCGTCTGCAGAGTCAGACTTGACGTTTGCAGACTGGCGACGAGCAGATGCAAACAGGAAAAATGTGGCTCGCAGCCGCAGCGTGATGATTCGCAAATCAGCAGCACAGAATGCTGCTTCATACACTCTTGCGGGTGCATGGAAGCAAGCCCACGGTTATGGTGACGTGGAACAAGGCAGCTCACAGCAATCTGTGGCGTCCTCTTCTGTGGCGGGAGATATCCCTGCAGCTGTGAGTGCACCAATGTCAGATATACCCCCATTGTCTGGCTCCTTTGGGACACCCATTGACAGTGCTGGCTTGATTACTAGTGGCTACCACCACATGATAGACAGCAGGGTTGGTCACACGCATCAACAGCATGTGTCCAGGTGGCAGGCTACCCTGACACCACCACCACGCCGTCATCGTCCAGCATCATCGTCATGGCCGTCAAAACCAGAGTTGCATGACAGTCCATCTAGAGATAAAGGGGAGGAGGCTGCACTCAGCAGCAGCAGCATTGGTATAAAGCAGAGCACCAACAGCAGCGTGGAGTTCGGCAAACCACTTCAGAGTGCATTAGCAGTTGTGGGGTCAGACAGTTCTGTGGCCAAAGCAAGCAGTGCAGCCAAGTTACGGACTGTGAGCAGCACTGGCAATTTGTCCAGCAAAGACTCGCCAAGCATGGAAGGTAGCCAGCCACAAAGGCCTAGATCAGGGCTGTCAAAGTACAGCTCAGGCCCAGTAGCAGCTGCAGTGGATCATACTGGGGAGGGTGCTGCAGCTGCTGCTGCCGGTGGGTACTTGCCGCCCAAATCATCCCGCTTGGCCAAGCACTCGGCCTCCTTACCGCCGCTGGTGTTGGCCACCGACAAGCGTCCCAGTTCCCCTTTTGCTGTTGGCTCCGATACCGACTCTGTCGCTTCCATGCACGGTGGCAGCTCTGGTGCTCATCAGACTGGTGCTGGGCCGGGTTCTGATGGCATGTCACTGAAAGATGAAGCAGCTGACAGCAAGACTGTGGCGCAGGTGTCCTGGGAAGTGTTTTGTGACATTTGGACTGTGGTTCTGGCGGCATTAGTCAGCAGTACTCTGCTGAACTGCATCTTCCCATTTTTCACATATGTGCCATCGTCAGGCATGCTAGGGGAGTTGTTGCCTCAGGTGCTCTTTTATGCCAGGATCTTTGCTGATATCGTGGGTCGTTTGATGCCTCGTAAGAAGGCGCTAGCAATCACCATGCCCAGTGCGCTCATCAGCATGGCAGCTGTGCTGGTAGTGCTGGGTGCACTGTTCTTTGTGTACCTGCGCGTGCCTCCTGCGCTGCAGTACGACCCCATTGCCATTGGACTGGTGGTGGTGCTGTGGGTGGCTGGAGGATACATCAACACCATTTCCTTTGTCCTGGCGCCCAGCCTTGTAGATGCCAAGCGTTGCACCAAGGCATCAGCACTCATGGCATTGACCTATCAGACAGCACACATCATTGGGCTGGTGCTGGCTGTGGGCGTAGCACTGAAGCTGTACGGGGACATTTCTGGCGACCTGTGA
>Cz.scaffold14.43	hypothetical protein, partial [chlorella zofingiensis]
ATGGCACAGATGGCTGCCATCGCAACTACTTTCTTGATCTGCCTCATTACAGCCTGCTTTAGCAAAGTGTACGCTCAGGACATACAGGCGGTTCAAACCGGGGATTGGAGCGATCCAAAGACATGGTCATCTGGCACAATACCGACGGTTGCTGCGACAGTCACCATTGGTTCAGCGTTCACCGTGACTCTGTCTAAGATGGTCTCAGCTGTTATCAAGGACATCATCACCATCCATGGTGTGCTAATCTGCGAGCCCTGTGCTACTACTGATGTGTCCATACAGAGCCACATCATTGCAGTTGATCGCGGTCAGTTTATCTGTGGCGAGGAACACTTACCGTTCAAAGGCAAATTCAAGGTGCAGTTCACTTCCGCCCCGCCTGCACCTAAAGCAGCCCCAGCCCTGTCCACAGGGTTGTCAGTCCTCGCTGGCGGTCAGCTGATCCTGCACGGCAAGCCAGTCAAGTCCTGGACGCAGCTACGTGCAACTGCCCCTGCAAAAGCTGCCACTGTAACAGTTGACCTGAGCAGTGTTGGGCCACTGAAGGTCAAGGACAAGGTTATAATCACATCCACAGACTTTGAGTGGAATCGCACGGAGTACAGAAAAGTAGCTCAACTGCAAGGCACTGACCAAGTCAGGCTTGACCAGCCATTGACCTACAGCCACTATGGTGTAAATGATAAGTACAGTCATCCTACCATGGGCACAGTGGGTATTGGTGCCCAAGCTGAGTTCGCCATACTCAACCGCAACATCGTCTTTGATGGTCAGAATTTGGGTCACTGCATTATCATGCCAAAAGGGTTTGCTCAGGTGGCGTATGTTGAGCTGTACAGAATGGGGGTTGAAGGCGCCCTTGGCAAGTACCCCTTTCATTGGCACGTGGTGGGAGATGGAACAGGTCAGTACCTCAAAGGTTCCAGCATCTGGAAGAGCAAGAACCGCTGCTTATCCATTCATTGCACCGACAACGTGCTGGTGGACAACAACGTCTGCTGGGATGTGCTGGGACATGGTGTCATCCTGGAGAATGGTGCTGAGATTGGCAATGTCATCAGCAACAACCTGGTGGTCGGCAGCAGGGTGGCGGCTGGGAATCTCATCCTGTCAGACAGAATTATAAGTGACACTGATGGTGGTGGCACAGGTCCATCCAACTTCTGGGTGATGAACCCCAACAACTCCCTCATCAACAACACAGCAGCTGGGGCAGACTATGTCGGTTTCTCCTTTGAGATGGATGATTTCATCTTGGATCATCAGAGGGAGCAGGCACCCCCAGAATGTCAAGCTCGCATGCCCACTCTGCAGCAACTCCGAGCAGCTCCGGTTGGTACATTCTCTGGTAACCGTGCACACTCCCTCCCACATGCCGGGCTGTGGATGTCCCGGTTCTGGGACCCCTGGGGCCCCACCTCTGTCATGAGAAATTTCACAGCATACAAGATCTACGGGGTTGAATACCCCCATGATCTTGGGAGAAGCGCCTGCGTGATGTCATACAACTTTGGCAATGTCAGGATTGAGAACCTGGTGTGTGCTGATGTGATCCGAGCCCTGTTTCAGCGGGAGGGTGCTGCCATCATAAATGCCATGTTTGTGGGGTACACCAACAACATTGGAACAGGCCGCAACCCCAGACTACCTGCAAGCGCTATCTCAGAGTATGATGGTCCCTTCTACATCCAACACCTCAAACTCATCAACTACAACCTGCCAGGCATGCTGCATTTTGATATCGATCAGAATGGTTGGTTCTGGAGTCTACACAACGTCCTGGATCATGTGTACTTTGAGAACCCTGCTGCCCCCTTCCCTGGCCAAAAATATGACAGGGGCCACCGCTCTTCTCGGTATGACATCACCGGTGTGTTGACAGGAGACAAGACACCCCAAATACTGCTGCATCCTGTATTTGTGAACAAACAAAACCACTTCCCCGACGTGCTCATAGACCCTGGGAGAGGAGGTTTCATGGCAAGACCTGCCAACTTCAAACCACCCACATGCAGGTTTGTCAACAGCATTAGTTTGTTTGCCTGCCAGAACTTCCAAGCCTCATGGATGGAGGTCCTGGTGTTTCAAGAGGATGGAACCAACATCCCTGCTACCAAGCCCATTGGTGGCATGGATACATACTGGCAAGAGCGTGGTGACCCTCGATCCTCCAACAACCTAACCTTCTTTGGGTTCGTGTATGAGCTCCAGGACGACCGCAAGAAGTTCCATGTGTACTCCCACCGTCGTCCCCTGTTGGCATACCGTCATTATCATTTCTTTTTTGACAAGAACCAGCCAGTGCTGCCTCGTATGAAGATCAAGATATGGGATGCTCTCACCAAGGAGGAGGTGTACTGGCTGTCCTGGCATAAGTTTGACACCTCCAGAGTACCAGTAGTGGAGTACAACTGTATCAGGCCAATTGTAGGCAACAAGGCAGCTGTGAGGGAGGTCAGTTTGGATAAGCTGATTGCATCAACAGCACAGGTGGCTTATACTCTGGTGGGTGAAGCACTCACCATGAAGATCCATGCCATCTGTGACCGCCCTGGCTTGGTGGCACCACTAGCCCTCCCCAAGAATGTGGAAGTGTACTTCAAGTATGCCAAGGAAGCCACCTAG
>Cz.scaffold14.227	pridicted protein [chlorella zofingiensis]
ATGAGACTGCTGGCACCCATGAGACTGCTGGTACCCATGAGACTGCTGATACCAATGCTGCTGGTAGCACCAACGCTGCTGGTATCAATGCCGCTGGTACCATCCATGGTGGCCCTGTGGTCCCCCACTGAAGGGTGCCAGCCTGAGCCTCCTGAGCCTGCTGATGACAGGGACTGCAGCAAGCATCCTGTCTTGAAGCACCAGAAGGACCAGGAAGAAGCAGGAGACCAGCAGCCTCGGCTTGGCAACAACAGGGATGGCAGCAAAGATGATGCTGTGTCAAGCTATAGCCCAAGTGACGTGGCTGCTGTGCAAGACAGTGTGCTGGAGTGTGATGGCCACCAGCCTGTTCCTGTCAACAATAGGTGTGCTAGCCCCACACCCTCAAATGTGGGAGCAGCTGCACAGGAACCACTGAGCTCAGCAGGTGCACCTGTGAAAGCAATAGCCAAGGCTGCAGCACCCGCAGCCACCCGTGCTACAGCAATGAAGGCACCAGGTAACCTGCGTCCTGTAGAAGCTGCAGCATCAGCTTCCCACCTAGCAGCTGTAGCACTGCATGGCCTTAGCATGCAAGCACAGCCGCCTACAGTAATGAGAGCAGCTCCTGTGCCACCTAGGCCAGCAGTAGCACCTGTAGGGAGGCATGCAGACAAGGCAGCTACAGCTCTAAAAGGCCTCATGACCAATGCCTCAGCAGCAGCAGCATCTTCGCAGCAATCTGCTTACACAAGAGGGCAAAGGGCAACCAGAGAGATAGCTGCAACACCAAGTAGACGTACAGCAGCAGTGTCCTGCGGTCCAGCAGCCGCCAATACAGGATCCAACCAGAAGCCAGTAGCTGCCTACATACCAGCACAACATGGAAGGATGCCAAGCAGTAGGGCAGCGACACACAGATACAACAACCATGCCATTGCAGCCAGAGATGTATCTGCTGCTTATGCCACAGCAGCCCTCTCTGGCTTGTTGATCCCTGGGAGGTGTAACCACTGA
>Cz.scaffold14.205	predicted protein [chlorella zofingiensis]
ATGCAGGCAAGCAGCTTCAGGAGTGGGGGGGCATATGCAGACGCTCCACAGCCGTCAAATGAAAGCATGGCGAAATCAAAACTGAGCAAAAGGCCTACAAAAGAGAAAGCGGCGCAAGCGTCACAGAAGCCCCAAGCAGCAGCAGGCATGCAGACACATAAAGCAATGCCACATTACCGCAGCGTCAAGGACCAGGATGCATTAGACAGTGGCAATTATGAAGCTGACACAATTGCACATTCCACAACAGTTGAACAGAGCAAGCAGCTGCATCCACCAGCTGGCCTTGGCAAGGCACCTGGCTTAAGCAAACAGACAATGAAGCAGCAGTTACAGAAAGGAAACCAGCACCACTCTCTTCCCGTAAAGCCATCATCTCCAAAGCAGCACATGTTGCCAGCTGTACTCAGCCGTGAGAGCAGCAGTGCCAGCAGTGTGCTGTCCGCACAGCCAGGCAACCCCAAGGCAGCTAATCACAGACGAAAGCAGAAAGTGACTCATTCCAGCAATGCGCCAATCCCTCAGCTGCGCAGTCAACCTTCACGCAGACCCAATAGCTCTGTTAGGCAAAACAGCATGGATACAAATCAGGAATGCAGTGCCACAATGCGTGCATCCTTGCAGACAGAAGGGACCATCACCCTGGAGGCAGCTGGTTGTGCTGATCAGACTGCACTGCTTGTGGAAGATGGGCATTGCCCTTTTGCGTCAGGAGGTTTCACTCAGGAGCATCACCACAGGTCTGGAAATACTTGCTTATCATCTATGACCGAGTCTGAGATCCTTGAGTTCACACATGATGTGGCAGCACGTATCATTCAAGCACACTGGAGGCAATGGAGAGACTGGAAGTTACAGGTGCAGAGGGCGGCCCAGGCTGCTACTCTTGAACAACTGAGTAGTGGAGAATTGGATAACATATCATGGCATGACATAGAGCAGAGGGTTAGCAAGATCAACAGAGGACGTATGCGACCCAGTCATTTGGTACGAGACCACCTGCAACAAGCTGCAAGGACCTTGTTGGGCCAGCAACAGAGCGGAATTACGTGCCCATCCTCTGAAGGCAGCGATAATTTGTCTTCAACACATGAGCGTAATAACTCCGCAGTCATTACTGAGGCGTATGCTGCTACTGAGGATGCAGACTCCTGGTACTCCTCGACTGCCATGACACCAGCAATTCAACCTGCTGCTGATGGTGGTGCTTCCTCTTTGCAGCCTCATATGCATGCTGCAACAGAGCAGCTGCTGCAGCAGTGCCAGATGCAGCAGGGCTGTGGTCAGACAATTCAACAGCCAAAGCAGCTGACAGATGTTCGTGTCGAGGATGTGGTGATAGTAACTGAACAAGCAGATCATCTTTGCACTGTTTATCATAGACCAGATAGTAACACGCATGGGACAATTCCAGCAGGCACTGGTCATGCTCCGATACCATCTGTGACTGCTGACACTGCATCTCCCAGACATAGAAGTGGGTTGCCGACAAGCACTGCGCGGGCTATGGTGGACTGGCAGCCAGTCCTGCAGCATGCAGCTGACAGGCAGCAACAGCAAAATGCTGCTTCACCGGGGTTGTCCTCAGAGGGAAGGAGAGACAATAGCTGCCATGCATCTCTCAGCAGCCTAGCAGCTGACAAGCTGACAAACATCCTGACATACCTAGATGCTGTGGAGGCGCAGGCACATGAGGAAGCCAGCACTGTGGTGTCAAATGCTCCAAATAGCAACAGGGCTGCCAGCAGGGCACCGTCTCGTGCACATTTAAGGGCTTCTTTACATAGCCACTCTACTGCACCATCAAACAAGCACATGCATCCTGCTGGCAGTGTGCTTGACACAGCTGGGGTTGGAAGTCAGCACGAGCATTCCTTGCATGCGGAGCCATCTCTTGGTTCTGCAAGCATGGTATCAGCCACAAACAGGTCGGTTGCTCTTGCTGAGTGTGTATATGATGGTGTGCGCTCCAAGCTACAGAGACTTGAGCAGGAGGTTGCACAACGGGATGCAACAATTGTATCTTTGCACAAGGAGATCCATGCGATCCAAGCTCAACATGATGAAGCCCTACAACAAGCACAACATCAGTTGCAAGATGCCCTTTGTAAAGAAAGGGCCGAGTCTGAAGATGGTTTGGCGCGACACCTGGCATTTATTGACAGGCTGATGGCAGACAAGGATGAGCTGACAAAGCAACTAACAGCATTGAACAATCAGCTGAAAATGAGTGATGCTAAGCAGGAGTACACAATCAATGCCATGAAAGACGGCTGGGCTGCGGAACTCAAACGTCAACGTGAAGCCTGGGCAGCAGCAGAGAAGATAAAAAGGGAGGCGTGGTGTGATAACAAAACATCAGAGATCAAAGAGATGACTGTCAAGGGGCTGGAAGTTGAGGTACAAAAGCTTATTGCAAAACACCGTGCTGATCTTGAGAATGCTCAAGACAAAGCTGCTGCTGACATGGCCAAACAGCTTGATGTGTTGAGACAACAACACCAGGAGGACATCAGACAACTAAGAGATAGACTTGCCAAGGATCAGGAGGATGCGGTTGAGCGTGAACGTTCTGCTGCTGCATCCCGCCTGCGTGAAGCATGTGAGCGTTATGAGCAGCAGATGCAGGTACAGCGGTTGCGGTTGGTGAGTGATGCTGATCTCAAGCTGGAGGCGGCTGAGGCTGCTCGCAAGGAAGACAGGCGGCGGGCTGAGTCTGAGAGGGAGGCACTGCTGGAGCAACAGAGGGTCAAGGAGCAGCAACTGAAAGATGAGTTCATGCGTGAGAAAGAAGCTCTAGAGCGTGCTCATGCCAAGGCGCTTGACAGCATGAGAGCACAGGAAGATGACAACAGGGAAGCATGGCGGTCTGCTCTGGCAGAACGTATGAAGCGTGACATGGCTGACAAGGAGAAGCAGCTGAGAGCAAACCTAACACAAGAGAGGAACGAGGAGCTTGAGGTGATTATTCAGCGGCTTGAAGCAGAATCTGCTGCTGCTGTTCAAGCTGCACATGAAGAAACAGCAGCAAGTGCCAATGCCAGCATTGCCGACTTGGAGCTGCGCTTAATGCAGGCAAAGAAGGCAGAATCACGCATGGCAGAGCGGTTCAGGGCAGCAGGTGTATCGCAAGCAGCTGCCGAGGAGAAGCTGCATGAAGCTGAGCAGCGCAACAAGGAACTCAGGCGTGAGATTGATGCTAAAAACAGCACCATTGGCTGGCTGGAGGAGCAAGTGTCTACGGCCAGGAAGGAGGGAGCAAGTCGAGAGGCAGATGTTCGGGCCATTGCTGCACAGAAGGAGAGCCTGACAGCCAATGCAGTGAAAGCTCTTGAGCAGGAGAAAGCGATGATGGAGGCTAGAGTAAAGCAGCTGGGGATTGAGCTGGAGGCAGCCAGGGCAAAACATGCGCAGGAAGTGCAGCACTTGGAGGCGCGGGTCAAAGCTGCCATTGCAAAGAAGGATGGAACCATCAACACACTCAGACAGCAACTCACGGATGCACAGCAGCAGCTGTGGGGCACGGAGGAAGTGCTAGCTGCACAACAGGCAGAGTTGTGTAATTGA
>Cz.scaffold14.214	pridicted protein [chlorella zofingiensis]
ATGGCTAGAGTTTTGGATCGGTTAGACAGCCACAGGCTTCCAGACGTCCAGTCCCAAGGGTCTGATGATGACTTCACGGACGCAGCAAGTGATGTCTCAACAGAGTATCACGCAGCCATATCTCGCTCTGGCTCTGACTTGGGCATGCATAGCATATCGGATACAGGTAATCCTGAAGTTAGTGCAAATCTGAGGACTCACCACAAGCACCCAAGCATTGACAGGAGCGAGCAACCAGCGGGCAAACGCTGTCGGTCAGAGTTTGCAGAGGACTATGACTCTTCATCTCCAAAATCATCCTCAGAATCTATGCTACAAAAGCCAGGCTCTGAGGGTGTGACCTTCAACATGGGGTCTGCCGAGCCTAAATTTATCACTGGCAAACCAGCACCAGCGATGAGCAGACTGGGTCCACGGTCAACCATGAGGCCACGCATCACCGATGATGCATCTGCAGCATCAGACCAACCTGCAGTGTACAGCAAGCATGATGATAATAGCAAGCAGGCAGCAGCAGCAGGAGCAGCAGCAACAGGCATGGGACTTGGGATCAGCAGGGATCAGCAGGAGGTTGAATCTGGTGCAGAAGATGTCTTGAATCAGGATTACCACACCATTGCATCTTTCCGTGCAGGTCACACTGGCTCAGCTACAGAGCATGATGAAGAACAGGCAGCAGGTGAACTATTGAGTGGGTCCGGCTATGCTGCTGCCAGGATACCACCAGTCACCCCCGCCCCCACACCAGACATCGCTGACTCAGGGGCTCTGCATGCCCACGTGGCTGAGTCACAGCACCACACATCAATTGAGGAAGGGGGGTTCATGGGGTCGTTGTTTGGTTGGATGCGCTCCCTGGGAACAGCTGGATTGACCAACAAGGAGCTGCATCATCACGATCATGATGATGTTGCTGATAATAACAATCAGAGCCAGGTTGTGAGAGATCTGGTGGCTAGTATGGTGCAGCGAGTGACACAACATGCCGACAAGGATGAGGGTGTGACCCATGCTGAAGCTCCTACGTCTACAGCCAGCATACAGGCAGTAGTCTCTGAGCTGCTGCCATCCTCTCCCAAGGTGGCTACTGCTGCCACGTCAGCAGCTGCTGGTGCTGATGACATGCAACAGCTACCCGTCATAGCAGAGCACAGCGAGGCGGTGCCCGACACAGGAGACATGAGCAGTGAACGCAGCAGTATGGAGACACGTGGCAGTCGCTCTGTGCCCCCAACACCCCCTACCACACCCCTGTGCTTATCAAGAGGCTCTTCATTGAAGGATGCCTTGCCTGAGGATGTGGTCATTAGTAATCATCATGGCCCTCAGAACCTTAGCAGTGAATCATCTGAAGATGTAGCTCTCACACCAGATGCTCAACCGGATCTAAGAACGGCCGCGCTTGGACGGCGTGGCAGACGCAGGGCGTTAGGTGGGTCACCCCTGGTGCATGCCAGTAGCAGCAGTAGCACTGGCAGCAGTACATTCCTCCCCAAACCTGTCACGCCTGCTAACACGCCAGCAGCTGCCACACCCGGCTCCATGACACCCCAGACCACCTCAGGTAGTCGGCCACCAGCACTGAACAGTGATGAGCTGAGGAGCATGATGCATGGACTGGTAGAACAGGAGGGGGAGGGGGAACAGGTGGAGGATCATGAGGATCAACGCGAGGCTGTGGGGGAGGGTACTACTGCTCCTACTGGTACTGCTGCTACTGCTGCTGCTGGGCATGAGGAGGATCACTCAAGCAGCCCCACAGCACCAGTAACACCTGTGTCAGCAGCAGCAGCAGGAGTAGCAGCTGCTGCAGCAGCAGTAGCAGGAACAGCGGCAGGGACTGTAGCAGGAGCAGTAGCTGCAGCACCAGCTGTGGGTGGTTCCTTGCCACCTACAATTGCCTCTGGTGCGGGTGTGGAGTCTAGCAGTCTTGCTACTTCGGAGTCTACTGGTGGTCATGATGATGCTACTACTGCAGTGTCCGACGTAATCAATGGAGCCACAGCCAGCAGCCTGAAACCACCCATCGCTGCGGAGCGCTCCTTAAACCGCATGTCCACATCCTCGCGCAGAACCCTGCAGGAGATTCCTGAAGATGCTCCTGTTGATGACAGCCTGCTGGTGATTAAGGATGACTCAGACGCTGACGCTGCAGACATGGATGACCTGCAGCTACGGCTGTCCACAGGCACAGGCAGCTTTGATGCTGACTCAGCCAGCTTCTCCTCAGATAGATCTGCCGACTGGGCTGAAGGCCTCAGGCATGGCTCAGGTAGCTCACTGAGTAATGGGGGTTGTCATGTGGATACAGTACCACTGGATGAGTTAGCACTGCGGGCAGCAGGGCGCAGCCCAAGAGCAGGGAGCCCACACAGGCATGGCTTACATCCGTTTGCTATGAGCAGCAGTAGCCGAACATCATCATCAGGGTCCTTGAAAGATGAAAGCAAGCCAACCCCTGCAGCTGCACCCAGTGGCTCTGGTAGTACTGCTGGTGCCAGCAACCAACACACAGCCACCAGCAACAACGGCACTGACAGTCGTCACGGGCATGCTCCTGAAGCCAGTGCTGCTGCCATGACTGCAACTGCTACAGCACCTGAAGATCAGGATATATTGTGTCACCTGTCACCCCAGCATCAATCAGATGCCAGCGCCAGCCAGCCCTCACAAGCGCCACCTTCACTGTTTGCACCTGATGCTGCGACAATACCTGAAGCTACAGCCACACCTGAATCTGCAGCAGCAGCAGCTCTCATGCCAACAGCTCAGCCAGCAGCACCCAGCAATGAGCATGGCTTCCAGCCACATGCCAGTGCTGGTGCCAGTGATGCTGCTGGTCAGCAGTACAGTGCACTGTGTTACTGGGGCAGCAGCAACCCTGATGCAGCAGTAGCACCAGACAGTGCACAGAATGCTAGTAACATGTTTGCAGATAACAGTAGCAGCAGTGTAAGTATTGGTGCTGCTTCTGGCACTGATGCTGACAAGTCTGTTGGTCGGGCATACAGGACTCTGAGTGGTGTGGTGCACAAACTGCTGCCCACGTTCGATGATCAGGATCACAACATGATGACGGGATCGTTATTGCCAACGGAACGTGTCGTATCCAATGATGATAATACGGTCAGTGACAATACTGCAGTGGGCAACCTGGCCAGCAAACCTACACAACTTGCACCACATACATCTACTGCTGCTGAGGCTGCTGCAGCACAGTCAACACAAGGTGTCCAGGACAATAGTCAGCCGGTATCATGCTCGGGGATGGTCAATGACGTGGGCATCCAAAGTGAGCAAGCACCCACAGATTCAGCTTCAGCTTCAAAACAGCAACAGCCTGGACAGGGCCTTGTGCAGGGCATGACTACGTCTCCACATGATCATCGTGCAGTGGGCCCTGAGTCTGGTGCCAAGAGCGCACCACCTGCAACGTCAACAGGGACGCAGGAGGATGCAAGCCGACAACAGCGAACAGAGCTGGAAACCAATTGCGAACAACCTGCGCTGGAAGGCGCCAGTTGTTATAAGAACACAAACAAATCGTCGCCGTTTGCCATGAATACTGCCGAGGTTAACTTTCCTGCACTTGCAGCGCCGTTGAAGTCTGAAGAAGGCAGTGATCTGGCTCAGGCACCATCAAACACTCCCAAAGTGTTGCAACCCATGTCATCATTGTCAGCATACGTCCCCAACCGGTCTGTCACTGAGACACACCAGTGTCATCTGCTGCATCCTTCAAGCATTGATGATGAACAGCCAGTACCTGCACCTAAACCTGCTGCTGGTGAGGCTGAATCTGAGGCCCTGGCCTCCCTACCACCATCACGCCGGGGCAATGCCAGCAGCAGTCATGGCAAACCACCTGTCCGCTTCCAGGATGATACCCCACACCAACCTCAATGTTGTCGGTTCTGGTGCTTCAGAGCATAG
>Cz.scaffold14.32	hypothetical protein MNEG_11109 [chlorella zofingiensis]
ATGACGACGCTGTTGCTGAGAACCTTGGAGATCAAGAAGTCTCCCAGTATTCAGACCTTTGCACAGTACAAGGAGGCAGAGGCACAAAACTACCGCCACAGTTCCGTTACAAGCGATGGGGAACTCTTGGAACATCAGACACTCGAGCTCAGAGTTCATCCTCCCAACGTGGAGATTGACAATGACGCGTTTGATGACCGAACATTCATCACAGTAGACAGTGCTAATCGACCAGGTACCCTGGTAGAACTGGTGCAGTGTCTCACTGAGCTGGGGCTGAATGTGAAGAAGGCTAGAATTTCATCAGATGGTGGTTGGTTTGTGGATGAGTTTCATGTAACGGAGGGCAATGGACGCAAGGTCACCAGTGCACGCAAATTGAAGGTGATCAAAGCCGTCTTGAATGTGGAATATGAGTCTGAGGGCGATCATGTTGATGTCAACAGCCCAGTCAGCGGTGATGAGCACCTTGATGAAGCCAGGCAGTGCTCCACAGTGTTTGAGATGGCAGGTCAGGACAGAGCAGGCCTCCTAGCAGATGTGGTGCAGATGCTCACACACAACGGTTGTGAGGTGCGATCAGCTGCAGTGTGGACCTACAACAGCCGTGTAGCATTTGTGGTCAGCGTGCTGGAGAAGGGACAGCCGGTTAGGGATGGCGCAAAGCTGCAGCGCCTTAGTCAACTGTTACTACACATGATGGACCCCCAAGGGGATGGCATCCTAAAGGTGGGGGTGGTGAAGGGATTGATTCATTATGAGCGCCGCCTGCATCAGTTGATGCTTACGGAGGAGGAAAAGGAGTGGGTCAAAGTGAAAGAGAAGCTGTTTGCATCATCACCATTCACCAGCAATGGCAGTGGGTCCATACCAGGCGAGGGGGGCTGTATTATGAACGGCTCATGTGGCAGCAGCATCACCAGCAGCAGCGGTAGCAGCAGTAGCAGCAACGGTTTCACGTCATCCTGCTGTGCGGGTGGCCCCCAGATGCATGTGGTCACCACCGGTCCTTGTCAGATGACTGTTCAGGAGGGTGAGTTGGCAAGCATCGTCAGCCCCAAGTACAGCAAGCCAGAGGTTAGCATACAGCACTACAACCACCTCAACTACTGGCTTGTGACTATCCGATGCAAGGATCGCAACAAACTCTTCTTCGACACTGTGTGCACTTTGTCTGACCTTAATTATGATGTGTACCATGGGGCAATAGACAGCGAAGGGGAAATAGCCACACAGCTGTACTACATTCGGCCACGGTTTGGTGATTTCTACTGGGATGTCATGAAGGCCACCAAGCTGAGAGTTATGTTAGAGGCAGCCATACAGCGTCGCTTCCCCAAAGGTCTGAAAGTACATGTCCAGCAAACACATGATCACTGCTTGTCTGCTCTAACAGCTGCATGGAAATCTGCTGGTCTTTGGATCACACGTGCCAAGGTGCGTGCCTACTCAGAGAATGGTCATACGCTGTATGTGATGGATGCCAACGGCCAGCCCCCTGATCCTAAGAAGGTACAGCAGGCCTGCCAGGCGGGTGGGGGCTTATTACAAGGAGGTCTAAATGCTAATGATACATCACCCCCCAAGCTGTCCACCCCATCCTTTATCAGCATGGGGGGCACTGAGGGCACCAGCCCACCAGCTGCGGGTGTGGTGGGGGGCCTACCTGGTGAACCCCCAGGTGCTGGTGTGAAGTTCTTCTATGCATTCCTGCAACGCAACTGGGATGGCAGCCCTAGCAGCTTGACATCAGTGTGA
>Cz.scaffold14.176	pridicted protein [chlorella zofingiensis]
ATGGGTCTGAAGGTCAAACAGCTGTCAGCAGCCACAAGGCAGGTGCCAGTGAGACAGGTCAAAAGGCGAGCGTCATTGAGCCACGTCCACCTGCGAGACGTGCCAGAGGACTTGGCGCTAGGCACGGAAGTCTCAGTATTGCGCTTGCGGGGACAGTCGTTGTGCGCTGATGATGGGAATGAAAGGCTTCTGGGTGTGGGCGAAACTGCCCGTTCCTCCAGTTTACCGCTGGCACTTTCCGGAAACCACGCTCCAGCAGATGCCTTGGTGTCAGTGGGCAAGGCACTAGCAGCCAACATTCACAGAGCTGCAAGCATGCCAATGCTAGCCTTTGGCAAGTGTATGGCCCACTTGCATGGTTGCAATTTTGTGTCAGTCACGACGCAGCCCACGACTGAACAGCCCATTGCATTGCCGGTTGTCTTAGTTCAGGGAGCCGGGTGTGGTTATGGCTTTCAAAGCAATCAGCAGCACCAAGCCTCAAGCCTGTGGCAATTACAAGCTCGAGAGCTAGCTACTGCTCAGTATGAAGGCTGGTGTCAGATGACCAACCTCACAGTCAAGGTTGAAGACTGGGCCTTTGAAACTGAACACGGTTTTCCACGGGCTGCAAGGGTCACCACCAAGGCCTTTACGTCAGCAGTGCTGCAAGCTGCAGGTCAGCAGGCCAGACCTGCTCAGCTGCTTATTGAGGCAGTATGTGTGGAGGGCTGTGTGCAGCTGGTTGGGTGTGTTCTTACATTGGCAGGAGCTGCTGCTGCTGGTGATGATCCCGCCGCAGCTGGTGATGGGGTTCAAGCACCCGGTACCGCTGTGGTGGAGGAGGTGGTGCAGCAGCAGCAGCCTGGGTTGTTGCCTGCTGCTCAGCATACTATCCCTGACGCTCCTGCAGCAGTACAAGGGCCATCCACATTGCAGTCGGCGAGTACTGCTCAGCCCAATGACAGCATAGCAGCTGCCAGCAGTAGCAACAGCAGCCTTGCCATCAGCACTGAGCCTAGCAGCGACGAAGCATCATTTCAGATGCAGCCGGGGCCCTTTGCATGGCACATGTATAACAGCCTTGTACAACATGCAGATGAAAGCACCAGTGCACAGGTGACACGGCAAACCCCAGCACATAGTGCGGCAGCATCTGGACAAAGTCCTGTCAGCGCTGCCACACCAGTACCACATAGCACGTCTGCAGGTGCAACGCCTGCTTCTGAAGAGCAGGCCTCAGCACAGCCATCACAGCAGCAGCAGCAGCAGCCTTCCACGTCAGGTACTGGTCCATGGAAACTTTATTCCCCTTTTAGTGCCTTGGAGCCATTTCCAAGCGACTCAGAAGACACAGCAGCACCTGGCAGTCAGGATTCCGAACTATCACAGCCTGCCATGCAGCAGAGTCGACCCCCCGAACAACAACAGCAGCAGCAGCAGCAGGAGGATGCAGGGACTGGTCCCTGGAAGCTGCATTCACCCTTCAGTGCACTGCCTGCTTTCAGTGATGATGATGAAGCATCAGACACGCAGCAAGACAGCGCTGCTGCACCTGCTAGCTTAGCAGCCAATGCGCATGTTGATGTGCCTCTCAGCAGCTCAGCTCAACAGGTTGCTCAGCCAGCTGCAGTGACTGGCCCTTGGAAACTGTCATCACCCTTTGGTGCCTTTCAGCCCTTTGATGATGACGAGCCATCTGAGGCAGCTGACAGCAGTACTGCGGCACGTGTTGCTGACACAGCATCTGCTGCTCAACAGCCTCAGCAGCATCCTGACTCCAGCAACCCTGCAGCCCATCCCAGCACAGATGCCGGTACGGGTCCATGGAAGCTGCATTCCCCCTTTGCTACCCTGCCAGCCTTCTCAGATGAGGACGACAATGATCAACACACGGTGCATGATGGTGCAGCAGCTACGTCAGGTTCCGATCAGTTGCCGAGCACCCATGTGGACAAACACAAGCGTCCCAGCCCTGGGTCAGCAGCTGCACCACGTGCGGATCATGTGTCACTGAAAAGCCAACCATCTGCAGGTACGGGGCCCTGGAAGCTGCAGACACCGTTTGGTGAGCTGCCTGCATTCTCTGACAACGACGAGGATGACAAACAGGAGGATCAGGGCAGCTTTGGGGTTCAGGTTGGAGTAGCATCAGGTGTGCCTGTGGGAGCAAGCCACGTGGGCAGTGCCAGTGCTGATAGCAGTGTTGAGCTGTCTCTTGAGCACCTTGTAGCCACCCAGCAGCAGCATCATGCTGAGGGTCCTGCTGGCTTGTCACCTCTGGGGCGTCAGGGCAGCATGGCTGTGACTCAGCCTGGTGCAGCTCCATTCGAAAGACCCAGTAAGGTACCCAGCAGCACGTCAAGCACCGTGGGTGAAGCTGCTGCAAGAATGAGCAGCAGCGCAATGCAAGCTTATGGGTCTCTTGTGAGCCCTGATCTCAGCTCAGGGTCTTCCAGTAGAGGGAACAGCAGCGAAACCTCAGCATCCACGCCAGGCGCTGCTGTGGCTGTTGGGGCAGCACCTACCACTCAGGTACATGACAGTTCAACATCTTACCAGCCTGGTGTGCGTCCAGCACGCTCCACACCTCGTGTGCAAGTATGCCTCAACAATCAAATAGCAGTCGTGGATGCTGCAACCAAGTCAGCTCAAGCTGGTGGTGCCTCTGCCCCTGCACTTACTATTGCTGCTGCAGCTGGTGCCCCCAAGTTGTCAACTGGACCTCAAGTGGGTGACTCTGTTGCAGCCTCGCAATCTGTACCAGCAGGCACTGTATCAACAGTGTATGCAGCCCCTAGTGCAAGTGGGCAGCCCAGATTAGATGCGCCCCAACAGGGTGTGGCAGCCCAAGTTCAGCTTAGTTGTTTATGCTGCTACCCACCTTGCTTATCAGAGGGGCAGCCTGCAGAGGTCCATGTGTATGTGTCTGGACTTGATCAGTTGTCAGCGAGTCCAAGTGGGGGCAAGTACCGTATGGTCGCCTTCCAAGGCGCCATGGCTGTTGCAGATATCAGGGGCGTGTGCACAGGTGGAGAGGGCCTGATCAAGGTGCCTGTACCTGCCTTGTTGAAGGGTGTGCTACAGCTGGGTATGCTCATCAACAATACCCAACTGGCATTCGTCCAGCCCCTGTTGGTGTTGCCAGGGCCGTGCGCATCTGAGATGATGATGTTGTGGAGCTCATTACTGCTGGCTAAGATGCGATCTATGTCAGCAGTAGGTGCAGGCGAGGCAATGAGTTCTAGCATCAACAGCCAGCGTGGCCTCAGCAGGAACGCATCCCTGAATGACTCACAGGCGTGGCAGTTACAAGTGGAGGTTGCTGGGCGACCTCAGCTCCTGTGCATACAGCCAGATCAAGTGCAAGATGTATGGCAGAAGCAGTATGCACCTGTGGTTACTGACATCGCATACCTATTGGCCGCCCACTTCCAGAAAGCCTTAGTGTATGCAGCAACCCCAGCTGCGACAGTGTCGCCTCTGAGTGTGACAGCAAGCACGCAGGGTGCACCAGGCGTGGCTGGTGCTGTGCCTGGTGTAGTGGCTGGTCCTGCTCTTTCAGCTGGGGTGGCTGAGGTGGCGGCTGCAGCAGCACCCCTGGCAGCAGCAGCACCCATTGCCCAACCTCCTGAAACACCAGAAGTAAAGGCTCTGGTTACCCACATGGTGCAGTTTTTAGCAGCCAATGGCATGTGGGCATGCTTGCAGTTCATCACAGACAGTTTGTATGGCATGGGTGCTAGTGCCAGAGCGCTGTACACTGCTAAAGCGTCAGCCACCACAGCTCCAGCAGCCAACCAGCAAGAGAGCAGCCGGTCTGCCTCAGATGCATCACAGATCCTGCCTGCTGAGCAAGCCATCCGGCCTCCTGCTGCTGCAGCCGCAGACACACCAGATGTGGGCACCGCCCTCAAGCTCATGGTGCGCGCTGTCAGGCTGCAGCTTGTCAGGAATCCTGTGGCTGAGCCATTGGCTCCAGTTGGCAGAGGGCTGTTGCTGCCCTTTGTTGTACTGTGGCAGGCTCTACTGGGTCTGTGTGCCTGGCTGATGGGTCTGTTTGGTCGTGATGATACAGAAAAGGGCGGGGTGAAGGATGGGCGCCCATTAATGACGGATGCCCACGATCGGCCTGACAAGGGTCCCTCTCAGGCAAGTGGTAACACCTTCAGGCAAGGAGGCACCTCTGGTGACGCTGGCAGCAGCAGCAGCAGTCAGGGTCCAGGGGGTATTGCTGAGACCAGTGGGAAGGAACAGGGTGGTGGCTCATCCAGTTCAGCAGCAGCACCTGACAGCTGCAAACATGCTGATGATGCTGGTTCACCCGGCAGCTGTCAGCAGCATTGGCATCACAGCGCATTGCAGCCTGCTGCAGCAAAGCAGAGGTGGTGGGGGCACGTTCCCTTTGCATGTTACCCCTTTAGTGCCCCCACAGTAGAGGCAGCCTTCTTAGATTATGTTTACAACAGCACACACAATGCAGACTTCATTGGAATGTTGTACCAAGTAGCCATCACAGGCACTATGGTTGCTGCTGGCGTCTGCGACACATCAAACTATGCTCGTGGCAGTCGGGTGGCCATCTTTATCTTGAACAGCCTGCCACTGCTGCTCCTGGTGCTGTTTAGATCCAAATTAAATGGCAGGCGTCGGGAAGACGCCATCATGGGTTGGGACATCAACAGCTTTGTGTTGATGACTATCATGGCGACTGGTGTGTTGGCTGGTCCACCAGCTGTGGTAGCCTTGTTCACATCGCCCTCACTGGTTGCTGATGCTTCATGGCTGGGCCTGCATGGAGTTATCAGGCCAATGATCCGGCAGGTACGTGTGCTGCCCTATATACCTGTTTACGCATTGATGACAGTATGCTATGCGTTAGTATCTGTGTTGCTAGGGCTGAGTGTCCTGCGGGCGGGCATGAGGATGGGTGTGACTCATGCTGCTGCTGTTCTGGTATCCAACCTGCTAGAGAAGCGGCAGCGCGGCAACTTCATGCAGCGGAGGGTTTACAGGCAGCATGCGGACTAG
>Cz.scaffold14.27	pridicted protein [chlorella zofingiensis]
ATGGCGGCGCAGGTGGATGGTAGACGCGACCCAGCTCATGCTGCTGCGCCGGAGGGCCCAGCTGATGCCAAGCATGATGGTGTGGGCACTTGCAAAGCTAGGAAAGATGATCATGATCCTTCTAAACAACCAGCTGTAAATGAGTTCTATCTGCGTGAGACTGGTCTTTTGGCTGGTGGTATCCCAAAGGCAGAGGTTGCAGACCTCGACTTCACAGCACCTGCACCAGATGTGGAAGAGGTGGATGATGTGCTGAAGTACAGGGCAGTCGGCAGCAGCAGATATGAAGCACCAGCAGCAACACTCCCACCTGCTGTCAGTGCCAGTCAGCAGGACAACCAGGACAGTACAGTCAACCCTAACCTGCCAGTCAACGAGTTCTACCTGCGTGAGACTGGTGTGCTGGCTGGTGGTATTCCTAAGGAAGAGGTTGCAGACATTGACTTCACAGCACCTGCACCAGACGTGGAAGAGGTGGATGATGTGCTCAAGTATAGGGCAGTCGGCAGCAGCAGGTTTGACCCACCCATCATAGCACCGCCAGCAGCTGCCACCACATCTGACAATGCGGATGCTAGTCCATCATCAGGTAAACAACAGGAGGGGCTGACAGAAGCTGAGAAGCTAGCTGTGAATGAGTTCTATCTGCGTGAGACTGGTCTGTTGGCTGGTGGTATACCAAAAGAAGAGGCTGCAGACATTGACTTCACAGCACCTGCACCCAAGGTGGAAGATGTTGATGATGTCCTTGTTTACAGAGCAGTGGGCAGCAGCAGATATGAACCACCAATTATAGCACCACCAGCTGCCCTCCCTCCTGCTGGTGATGAGATTGAGGCACCATGTGATGATGCATCAGCAGCAGCAGCACATGAGCGCAAGGTGAGCGCAGTAGCAGACAGGCACCGGAGCATAAGCTTGTTGAGTCGTCGCCTGGCTGAGCTCATTCCTGGTACTAAGGCCTGGGAGGAGGAGCACCACAAGGTCAAGACAGCAGGCAGCACTACTACTAACACCAAGCACAGGGTGGGGGATGATGACTGGCCGCCCTATGTCTGA
>Cz.scaffold14.172	pridicted protein [chlorella zofingiensis]
ATGGACTTGCCAGCTTCGTATGTGCGGCTGTTGGTAACTACGGAGTACTTAGTCAAGGATGGCAGCGATTTTGTAGACGACCTATACCCCAGAAATGATCCCATCGCTCAGTGCACAACCTCCAATGCAGCCGTGGAAACGAATGTAAGGCACGGTGCCTATAAGGCCAACAAATGCTCCGGCATTACAGCACGCATGAATGACCCCAGGTCTGGTGAGTTCAGAGACCACCAGAACCTCTCCGTGTTTCCCTTAACACGTGCTGCATCAAATGCACACAGCAGCAAGCAAGCAGCCTCAGCTGTGCTTGCCAACATGCATTGGGACACAATAGCCACTAGCAGCAAGTATCAGCAAACATCATTACAACTGGCCTGTCCTGCCATTGGTGCTGCTGCTGACATCAGTCGCAGCTGTTTTGCTGATGATGATGGCATACCTGACGAGGCTATCCTGCCTTATGGTGCAATAGGCACCTTGCAGTCTGCAGGACAATGTGACTTGACAGCATTGTATAGCCATGCATACGACTGTCTTTCACAGTACTGTGATGGTCTAGCTGAGCCCAGTAAGGCCACACAGTCAGCAGCATCATGGGCAGGTGTGTTGCAGGTTGCAGCACAGCCTGACAGCCATGTTGCTGCTGCCTCACATTGCAGTGAGCGTGAAGCTGCAGGGCAGCAGGGCGTGATCTCCGCTGCTAATGCTGCAATGGGAAATGCTGGTTTGACATGCCAAACTGGTAACAGAGCAGCAAGCCTGGCAGTGCATGATGGTCAGACGCAAGTATATGGCCACTTCGACAGCCAGCCGGGATTTGCCTATGACAGGCCACTGGGCACATCAGCAGGCAGGCTGTTGCGTTCTCAGCATCCTTCAGAGGCCGCCAGTGCAGCAGACTTGGCTTCTGTTGAGGCAATGCAGGTGGTACATGTAGGAATTGTCTCGTCGCTGCCACCATCTGTGGTGTTTGTGGAACACACATCAGTCATAGATGATACTGAGGCCTCTGAGAGGCCAGCTGCGCCCATGAAAACAAGGCAGGATGAGTGGCTGCAGAGCACTGCCGCTCTGCGTGGTACTGGTGCCAATTGCGTGTACCAAGCAGCGACGGCTTGTGAAGGACCTGGACTAAGTGCGTATGAACATCATGCAATCAACCAATCAACAGGTGGTGTGAGACGCGCTGGTGCAGATGCTGCTAGCCACTGTCATAGTACCTTAAGGGCTAGCAGCTCAGAGGAACTAGACAAGCAGCAACCAAATTCACCACCTGCAAAGCGCTACTGTGATGCAGACGCCACCATGTTGAAGGACACAATCACACAGTGTGATGAAGACCCAACTTTGGGTGCTCAACCACAAGTGCCTGCAAGGAGCCATTCAAACACTGCTAGTGCTCATGGCCCACGAGCTCGCACAAGCTGGCACAGCACCAAAGCCAGTAGTCGTGAGGGTACTGTTATGCATTGCTGGAAAAAGGCAAAGCTTTTACCAGGGCCATGTGCACAGAACAGGCACAAGCCTGCTGCCACAATCTGA
>Cz.scaffold14.93	predicted protein, partial [chlorella zofingiensis]
ATGGCAGCTCTGCAACCAGGTCACGCTGCTTTTGAAGGCCAGAGTCACCCAACAGCAGGCCAACCTAGCAGTGGCAGGCTTCATGGCAGGCAGATTCTGCAATCCCCTTTTGGGTTTGACTCTCCTGGCTTCTTTGGCACAGAAGTCTTGCCAACAGCTACACCGCATAGGTTACTGCAGCAGGAAGCACCACCTTTCTTGCCAATGCCAGACCCAACTGGTATATCCATGGGAACAGCAATACCTGCTCAGCAAGCATCTACGCAAACAATGCAACTGCCGACAGCAATGCCAACACCACCTATGCCAACATTCAGCCCAGTCAGTTTTATGCCACCTTTCAGCTCCTTGACTCCCATGCCAACCTTGTTTCCAATGCCGATGCCAGCAGCTGTGCCTGCAGCACCAACGATCAGTCCTTCAACACAACCATCAACCCCTTCATTGCCTGATCCAGGGCAATCACCCTTTACATCTCCAGTTACATCAACAGTTGCATCACCAGTTACATCACCAGTTACGTCTCCAGTAACATCACCATCAATACAACCATCAACTTCTCCATTGCCTACTCCAGGGCCATCACCAGTCACATCACCATCTAGCCCGCCATCAGATCCACCGTCACCCAGCAGCTCTCCTGCAACTCCCAGCCCCAGCCCACCAGCACAAACCCCATCGCCAATGCCAGCAGCAATACCAGCAGCGACACCAGCAGCAACACCAGCGCCCACACCGCAGCCCACGCCAGCAGCAACACCGGCACCCACACCATCACCCACACCAAGCCCCACACCAGCAGCAACACCAGCAGCAACGCCCTCACCCACACCACCCCCTACGCCAGCAGCAACACCAGCAGCAACACCAGCTGCTACCCCCGCAGCAACACCAGCAGTGACGCCAGCACCTACTCCTGCTGCTACCCCAGCAGCAACCACTCCTGCCCCTGCCAGTGCCCAACCAGCTCCGGCACCTTCTGAGGTGCCGCTACCAGAACCAGCAGCAACACCAGCAGCAACAGCGACACCAGCAGCGACTCCTTCACTAGCAGCAACACCAGCAGCAACAGCGACACCAGCAGCGACTCCTTCGCCAGTAGCATCTGAAGACCCTGCAGATGCCCAGGCCCCATCTGCAGCCCCATCCACACCATCATCAACCCCAGCACCAAACACATCCCCAGTGCAACCTGGGTCAAACCCAGCACCTTCTGCAACAGACAGGACGTTATCCTCGCCAGCAGGCACTGCAGCCGAAGGTTCAGTGTTACCCTCTAACGGGGTATCTTACACGTCACCACTTGTATCATCCTCTGAGGAGTCTGATGGTGCCAAACCTAGCAATGGTACAAGCAGCAGTGGCAATGGCCAGACCAGTGTGCCTCTGATAGCTATTGTCATACCTTGTGTGGTGGGAGCTGTGCTGCTAGCCCTGGCAGCCATATGCTGCTGCATGTGTTGCCGTCGCAGGAGGCGCCAAGCAGAAGAGATGGAACTGCCTTTGACCAGGAAAGCATCCTCACATATGGAGGGAAGTGGCATCAGGTTTGATCCTGGTGTGCCTTGGGGCCCTTATAGGGCAAATGGGGATGTGGGTTTGGATGCTGTGACAGTGGTATCTAGGGATCAGTCTGATCTGCAAAATCACAGCTCCATCAAGAGCTTCTATCGGTCACTGGTGGGCACTCAGCAGCGAAATGGGTATAGCCATTATGGTTCACGTATGCCAGATACTGGAGGGCCACCAGTTGGGTATGCAGCTGGGTCGCAACGCACATCAGATATATTGAATGGACCAAGTGGGTATGGTGGCAGTGGGCAGTATGGCTTGGTCAATGGCAGCAGTAAGACTGGATCAAGTGATAGGGTACCCATGGGCGTCCTAGGGTATGGGGATGAGGGCTGGGCAGGCACAGGTGCAAGGAGAGATGACATCCTGCAAGCAGCCAACGCAGCACCAGCTGTACCATACAACATGTGGACAGGTGGGTTCAGCTCAACTATCACAGGCATTACAGACATGAGCTTTGCTCCTCCCCAGTCAATTGCTGCTGGCAATCAACCATCCTGGGACTTTGACAACATGGACAACAGACCCATCAAGGCCTTTCTCCATGTGATGCATGATGATCCTGACTTGCCTGTTCGGCTACTGTTAGTGGTCAATGCTCCCCCACCACCTAGAGCAAACCTAGTGCAGGTCACACTACCACATGACCCTATCCAGGCTGATGTGGATATGCACATCAACCTTACTAAAGACTTGTCATTCCCTAGACATTCATACATAGGTGCTGGTGCCTTTGGGCAGGTCCACAGAGCGATGTACAAACGGCAGATACCAGTAGCAGTTAAGATGATCACCATACCTGATGTTCGTGAAAGTCCCCACCTGCTCAGTAGCTTCTCATCTGAGTTGGAGATCATGGCACGCTTATGTCATCCAAACATAGTCCGTTGCTATGGTGGCAACCTGACACCACCAAGCCCGTTCTTGGTGGAAGAGTTGTGTGAGTGCAATCTTGGACAGGTTATCCGCGCCCATGCTACTGCCAATGTTGCATCCGGAAATGCGTCACGTGGTCTCACCGGCCTGCCGCTGCGTCACACACTGGAGATTGGCGCTGACATTGCAGCAGCGCTGTGGCATCTACACCCCACGGTGATCCATAGAGACCTTAAACCCCAGAATGTACTGATATCTAGTAGTGGTGCAGCCAAGGTGGCAGATTTTGGGCTCAGCAGAGTTAAGGTTGAGAGCTACTTGACCACTCGGCACCTCCAAGCAGGCACTGTGGCATACATGGCACCAGAATGCTTCCATGATGATGGCAAAGTCAACGAGAAGAGTGATGTGTATGCACTGGGCATGATCTTGTGGGAGTGTGTGACCGGTAATAGGCCCTGGAAGGATGTCAGCAATGAGTTCATGATTGTGCTCAAGGTGACTCAGCATAATGAGAGACCTCCTCTACCGCAGCCTGGTCCTAACTGCCCTAAGGAGCTGCTAAACCTCATCCATGACTGCTGGTCACAAAACCCTAAGGAGCGGCCAGGCAGTGGTGACATACTCAAAGCGCTGACCGCCATGTTGCGCATGCATTGTGGAGCACAGCATGGGGCCAACCACAAGCATCAGGGCAGCAATGGCCCATGGCAAGGTGCATCATCATCATCATAG
>Cz.scaffold14.80	hypothetical protein MNEG_10565 [chlorella zofingiensis]
ATGGATACTTTACCAAAGCTAAAGTCAGCGTCACAGTCCAGAACTGGTCCTTTGAATCCTCCAGTCATAAGCATTGTAGCTGAGGCTGAGGACATTCCTGTATGCTGGATATGTCTGGACGGACACTCTATCGAAAGACCTTTGATGCACCCATGTCGGTGTCCAAGCTACTGTCATGCGTCCTGTATAGCGCGGTGGCAGTTACAGTCTGCTGGTTCAAGGCGTGAGTTGTTTTGTGACTTTTGCAACAGCCGCTTGCCGGAATGGAAGAACGTTTTGACTCCAAGCTGTGGTGCCACAGCTCCAGCAGTGATGAATGTGAACTTTGACAACAAAACATACAGCTTCCAGGTCGCTCCTGGACCTGATGGTTACAAGCAGTTTACTGAGGCCATCCGCAAGGCTTTCCGTTTGCCAGATGACAGTGAACTGAACATCACCTTCACCTGTGACGAGCCTAGTTCAGGTAGAGATGGTGCTTTGTTGACATTGTCTGGTCCTGGAGCCTATGATGCAGCTGTGCATTGTGCATCTGTATCTGCAGCACGCAGAACAACATCAGAGGCTAGCAGTGACTGCTGTGATTCCGAGGCTGCTGATCGAGCTCAAGTCATTGAGGCCATGAGTGCCACCTCTCACACAGACCGCGCCGTTGCTATCAGCCAATACAGCAGCAGCACTAGCAGCCCCAGCAGTAGCAGCAGTACACCTCGAGCAAGCAGGGACACACAGCCAGCACGCAACCAGGTGCCAGCATCCGCTGCTGCAGTGCCAAGTCACCAGGGCAATGCTACCACTAGACCAAGGGCGATGTCTGGGTTTGGTCGCAAGCTGCGGAATGCGTTTTCTGACTTGTTGGTTATCAAGTAA
>Cz.scaffold14.34	Metacaspase-1 [chlorella zofingiensis]
ATGGCCGAGGAGCTGCAGGAGGCGCTGCTGGTGCGGAGCAGGGAGGCGGAATGGGACAAAGTGGAGGATGGCACACAGACAGCTAGCTCCATCACGGTGCAGCAGTTGATCCGACAGGATCCCAATAATGTCATACAGTACATCAGTAACAGCGGTGTGAGCAAGCTGGGGGAGTTCAAAATAGAGGATGCGGCTGTGATCGCTGCCCTTGGTGACAGTAGCATGATGACAATGGGTGCTGACTCACGTGACATCATGGATTATGAGGGGCAGTGGAGGAGGAAGATCCTGGCAGCAAACAAGCATGGCAGCAGTCATCATTCCACAGGTTGGTCACGGCTTGTGACTGTTGAAGCATTTGTTGTCAACATCAAGGGCGCTGCGCTGCCTGACAAGCATGGCCTAGTGCAGCCGCTGTTGAAACGCTGGCAAGCAGGAGCCTGTCATTACAGCGTGTTCAGCCTGCCTGCGGTACAGGCTGTGCTGCATTTCAAATGGACCACGTTTGCGGGCGCCGCACTCATGTGTGAGATGTGCTGCTTCCTGGCGTGGTTGCTGTCATTCTCAGTGTTTGCTCTGGTGTGGCAGGATGAGGACCCCACTCTGTCTCTGGCTCAGTTGTGGGGTACTGGGTATGGTAAGGTCACACTATTGAGTGAGTCAGCAGCCCTCGTGGCCATGTCACCCTTTTTGCTTATTGAAGCATCTACCCTATCAGCATATGACTGGCGGGGGTGGTTGAACATCTGGAATGGACTGGATCTGGCAACCTATGGGCTGCAGGTAGCCATCACTGTGTTGCACATGAGCCGCACAGCCCTTGGCTCTGGGGAGTTGACAATCGTGGTGGCCAGCCAGTGTGTGCTGCTGTGGTTCAGGCTCAACTACTTCTCACGTGTGTTTGGACCAATGCGCTTCTCCTTTGTGGATAGCCTGAAGGCCGTGATGTATGACATCCGCTGGTACCTGTTCTTCCTGCTGCTCATGATGTGGGGCTTTGCCTGCGCCTACTGCATCCTGTTCAGGGCAGACCAGGCAACAGTGGAGGAGTTCAGTGACATCGGCCGGAGCCTGCTGACCATGTTCAGTTATGCCCTGGGCGGTGTTGAGCTGGATGTCATGTTGGCCAGCAGGCATGCCAAAGCAGCCGTGGTGTTGTCCATTGTGTATCAGTTTGCCATGGTCATGGTGCTTATGAACCTGCTGATTGGTATCATGACCACCTCACTGAACAAGGCCACTGAGCATGAGGACATGAAGCAGCTGCTGAGTAAGGCCGAGCTGATTGATGAGATTGAGAGCACGCTGCCCAAGTGGATTGAAGCCATGATGCCACACTGCTACCCGCCCTATGTTCATGTGCTGCGAATTCACCCCAAGAGCTTGGATGCAGTAGCAGGCGGCCAACAGCAGCTATGGCAGCCAAACAACGATGCAGCCGACACCTCCATGCCACCTGCTGACTCAGCTGCTACAGCCAACAGCGCTGGCACCATGTCAGCAGGAGCCGCAGCAGCTGCTGACGTCAGCAGCAGTAGCACTGCTACAGGTGACATGAAGGCTGTGCTTGCTGAGCTGGCAATGGTCAAGCAGCAGCTACAGCAGTTGAATGACTTGCTACAGACTGCGGTGCCATCCTTGCCGCCATCACCTGGTGAGTCACTACCACCATCCCCACATTTTGGTGAAGGGTCAATCTAG
>Cz.scaffold14.29	pridicted protein [chlorella zofingiensis]
ATGGGGGCATCTGCAAGCCGTTCTGCTGCTAGGTCGTACAAGGCAGCTGAAGCTGGAGCAACCGCTGCAGTCAAACAAGCTGATACAGCGCTGCAAACTGTACCGCAAGGGGTGCTGGCAGATGCTGCCAAAGCTGCTGCAATGAAAGAGCATCGAGGTCCAGTTATCTATGAAGAGCAAGACAGAGATCAGTCTTTTGACAACCTGCTATCAAAGATTGGAGGGGCTATTCATGATACCAGACTGGACTCTGCGCATCAGAAGGATCTGTTCTACAGTTCGTACACCCTGTCTGTGTTCTTCAAACCAGACAAGTTCCTCAGCCTAGATGAAGAGTTGAAGCCTCCTTGCCTGAGTGCTCAACCTGCAGCAGCAGCAGCAGCAGCAGCTGATATGCAGCAGGGTCGACTCCCCCCTCCTGCCATGAGGGAACTGTTTGAACTGCAGTCAAGAGCAGCAGGGCAAACACCAGACGTGTCAGCACTACTGCAAAAGTACAAGGTGTCAGACCATACCATAGTGGAGCGTGTGTTCCAGTACACCTGCAAACCAGTACTGGTGGAAACCCACATTCATGGGCCTGAGCGCAGCACGGCATATGCACACTGGCCTGACTGGTTTCAGCGGCGCAACCTGTGA
>Cz.scaffold14.89	hypothetical protein MNEG_8657 [chlorella zofingiensis]
ATGGACTTGCCCCACCCGGACCAGTTGGATCATACACACCAGGCACACAATCAGGATGATACACTGGTTGCTGACATAATGCTGGGTAGTGCTTCCTTGCAACAGCCACAATTGCAGCACCAGCAGCACCCGCAACAACAGCGACAGCACCAGCAGCAGCCAAACAATATAAAGGAGTCACATGATGCACGCTCAGCTGCTGCCTTCAACTGCAGTTTAGATGGCCATTCACATTACAGGCAGCAGCTGAATACCTCACATGGCTCCTGTGCTGCAGCAGCAACACTGGCCACTGGCAATGCAGCATATACCATTCCCAGGTCAACTCCATTAGCTGGTCTTGCAGCTGCACCACAGCCAGCAGCAGTGGTAGCCACTGCCATAGTAGCTCAGGCAGATAGTTCTCAAAGGTCCAGTGGCAGCGTTGACGGTGAGGGACGGCGCGAGACACCCTCCCCCATGTGTGAGTCCAACACATCCAATCACTCTGAGACAGCAGCCAATATGCAGCTGGGGCGCAACGCCCCATCAGCTGTATCATCTGATGCCCTGAATGACAACATACCTGCAGGCTTAGTAGCACAAAAGCAACAGCAGCAGCAACAGCAGCAGCAGCAGCAGCAGCAGCATGCCCATGTAAGACAGCAATTACTCTCCAGGCATCTAGATATGAGCAACGATCCCAGCAGAAAGTTGGCCGCGTTACGCACCAACTCGCACAGCAGTGCCATGGCAACTGCCCTTCAGCTGCAAGCCACTGTGGCCAGCCTCACACCGGAGCAGCGCCGTGCATATGCTCAGTTAGTAAGGGCAAATGCTCATCTGTTGTCACCCAGTAGTGCGGCACGGATGCCCAATGCTGACTGGGATGACGCTTGGAGTGGGCTGGGGATGAGAAGCAATGCAGTGAGTGGTCATGAGGCCAACTTGGGCATGGAGGGAGCTTCTGGCAACATGCTGCCACATCACATGCGAACAGCACACCCTGTCGCTGGTGCGGGCAACCGCCTGCAACAATGTCATGCAGCAGTCGCAACAGGTGTGGCGCTTAGCAATGCACCAGGCAACATGTCAAGGGCAGCAGGAAGTGTGCAGCCCAATTTGGCAGCTATGAACCCTGCCCAGCGTGCACAGATGGTTGCACAGCTTCGTCAGTTACAGCATGCCTTGGCCAGAAGGCACACAGGACCTCAAGGCATGATGGCACCATCAGCGGACATGCCACAACCTCCTGCTATGCAGCCTGATAACAGGCCTAGTTTGGCTACTGCTGGTCAACCTTACAGGGGCCTGTCAGGCCAACGGGCTGTTGCCAACAACAGTCAACAGCGTGGCATGCACCCTCAACAGCATGCTGGTACCCATGAACGTGCTTCTCAAGGTGGCAACAGCAATGCCATGTCAGATGTTCTAGCTGCATGGGACAGTTTCAATGATGACACCTTACCTACATATGACAATGCTGATGAGTCTGGTGATACAGATCAACTGGCAGCAGCAACCCACAACCCACAAGCACCTGCCAAGTCAAACCCAGATGGGTCAAAGCATATATTGGACCAGAAGCAAGCTCCTTTGACCAAAAACGATCGTGGGTTTGATGCTGATGATGATGCTGGTAACCAGGGTGAGTCACCAACAGATGCTGTGGCAGAGATTGTGGAGCGCATGGTCACCACAGTAGCCACAGATGGACACTTGCAAGAAGGCAAGGGATCCGTGGAAGGGTCCTTTTGTCATGGCATGGGGGATGCCAAGCAAACCAAGACTGTAGACAGCGAAGATGTTTCCACCCCCAGCCGTGATAGATCAGCTGCCATGCATGACAAGCTCATGCACAAAGCTACCCAACAGCAGCCTCACCATACCCAACACACTGCTGGGGAGATGTCAGGAGCTACAGAGTGGCAAGAGACTGCCAGTGTGATCGTGGATCAGTGCAGCCCTGTTTTGGGTCCTGCCAGGCCCAGGACTCATGGTGGGTCTGCTGCTACTGATGAGGGTCACAGTGGAGCTGCACGTGTCATGATGCCTCCTGCAACCTCCACATCTGAGCCTGCACTGCCAGCTCCTGGATCACTCTTTGATGAGGTCAATGATCTGCTCGGTGACGACCTCTCGGCTGCTGGCCTGCTACTGGATGACTTCCTTGAATTTGGTGGTGGTACACCCTCTGATGACACAGGTGCAGCTGCCAGGTACCTGGGCCCCAGCCCACCTCCTTCAGGCGACCACCACCATCCTGGTGTGTATAAGCCAAGGGGTCATCCTCGTGCTTGGAACCCATCAGCAGGTGGTGTCAACAATGGAGGTCACGCTGGTCAAACCCACTTTGGTCAACCACAACAAGAACAGCAGCTGCTTGCTGCCAATGCAGCAATAAGGCCTGGTGCTGTGGCTGCTGCGGCTGCAGGTCACCACCATGCAGGTGGCTGGTCTGCTGATGGGTCACATCACATGTATGGTCAGGGCATGGCCCATGCAGCCATGAGAGGTGGTGGGCATATGCATGTATCATCACAGTGTGATGATGATCAACGTGCCAGGTTGGCTATGCATCATCAGCAATCATCCCCTGCAGGCCACAAGCTGTCACCTCATCACATGACAGCACATCACCAACAGCAGCAGACCCGGATGCAGCACAACATGGAGTATGCTGCATACCAACGGTCCGGCACAGGCGATGTTCACTTCGTCAAGCAGGATATGCTGCAACCTGGCTCCCACTCTCATCATGGGCATGGTGGGTATGCCACATCCAGGCACCAAGGCATGGACCCAATGGGTAAAACCATGCATCATGAACACCCACATCATGGTTCTGGTGTCAGTGGTGATGGCAGTTACAGCAACCCACTTGATGCTCAGCTTGATGCTCAATTGGATGCTCTGCTGGGCAGTATGGACCCTCATGCAATGCTGGAGCCAGGCAGTGGCGGGTCAGGAGGCATGAGTATGGATTCTGGAGGGCCAGTAAAACAGCCTGGATGGAACAGGCATGTTGCTGATCCCATGGCTAGGTATGCTGGTCAAGAGGTGTATATGGGCCACCAACCAGGCAGAGGTGGTAGTGACATGGGTTACAGGGCCAGCTATGATGACATGGTGATGACTAATCCTGGTTACCACTCAATGAGTACCACAAGCCCCAGCTGTGCTATTGAGTCTGAGCTTGATGCTTACCGCTCCATGCGGCGTCGCAGCAACAGCCCATACCAGAGTCTACACCACCCCCAGCAGTACCATCCACACCAGCAGCAGCAGCAATCCCACAACATGAGGTCAGCTAACTCAGGCCCGCCTCCAAGACATGGTGGCCAAGCACCTGCTGCTCATTATGGGTATGATGGGATGCCCTCAGACCCTGCTAGGCATCGTGGCACACCCTTCCTAAGATCTGAGCTGCAGAGCATGCAGAGTATGCCTCAGATGATATCATCAGAGCTCTCAGGAGGGAGTCCTGTGCTGAAAAAAGCAGCCTCTGTACCTGTGGCACACCAGCTACAGCCTCATCCATCAGGGGCTTGTGCTACTGCTCCTTCTACCCCCGCTACCGCTTCTCACCACCAGCAGTACCATTCACCCCATTACCCCCACAGCCCCACCACATCACACATGCAAAGACCCCCAAGTAGGGGTGGTCACCATGGATACCAACCTACGTATGCAGGGGGTGACAAATCTTATGATACTCCAAAGACCCCCAAGGGGGCTCCAAGCCCAAGATTACCCCCATCTGCGCCAACCCCTTCACAATATAGATATCAAGGTGGTGCTGCTCATGGGGGTAATGGGGGTAGCTGGATGGAATCTGGGGCCCATTCTGAAGGGAGTAGTGGTGGGGGTTTAACTATCAAGAGGAGATCTGCAGGTGGTGATCCTGCCAAAGCAAACAAGATGCAGAAGATGATGCAGGTTTCTCACCTGCACAATGACACCCCTAAACCCCATTACTCCCATAATTTGGGGAACACCCCTCCTAACATGAGGGGCAAGAAGACGGGGATGGGCGGCCCCTTAGCAGGGTTACCTGCGTTACCAGCCGAACCAAACCCCACACGCGGCAAGCCAACATTTGCTGATCTTGTGGCTGCTGGCGTGTTCCAGCCTGGTGACTACGAATTCAGTGTGGGCATGGTACAGGGGGTTCATGCCAGTGTACTGCCAACTGGTGTCATACGGTACAACAGTGATGAATATCAGAGTATCAGCAGTTTTGCGCTGGCAGCAGCCAGGAGCAGAAACCCTGCACGTCAAGCGTGTGATGGTTGGAAGGAGGTTAGATGGAATGGCAGAAAGTTGGAAGCATGGAGGCAAGCCTTTGTGACTGGACAGGCCCATCCGCCTATGACAAGTCGACACTGA
>Cz.scaffold14.139	pridicted protein [chlorella zofingiensis]
ATGCCTGGAATTGCCAGCAGCAGCAAGCAATCACAGTCCGTACACCCTCAGGTTATGCAGCAGCCAGACTATAGGCAACCAAGTGACTCCCCTGCTGGTTGCAAGCAGTCAACAAGCACCAGTTCAAGCATGATGCTGGCAGCTTCCCCACAGATGCAGTCTGCATGCATGTCTGTAGCAGAGTCAACTACTTCACAGAGTGGTCCCTGCAGCACAAATTTACCAGCACAAGCAAGCTGTAGCACAGCTGATGCCTGGGAATTGTTTGGAGATGCTGCTCGGTTGAGAGCAGCATATGCAGCATCAACCACAGCTCCAGCTTGCTTGGGCCCGCATGCTGTAGCATCCACACCAGCTACAGGCCATATGCAAGATGACAGGCATTTGATGCAGCATTTGAGGCATGCTCAGCAGCTGCTTGTAGAGCAGGTAACTGGCAAAGGTCAGAACCAGTTATCTATTGGTTTGCTGGAGGCGCTGCGGCAGCGGATGCGTGACAAATTCGAAGTAGGGAGTCTTGTGCTGATCAGAACAAAGGTGGACCTAGGTAGTAAGGCAGGCAGTGACTTCTACCCAAGCAGCTGCATGTAG
>Cz.scaffold14.28	pridicted protein [chlorella zofingiensis]
ATGCAAGGACTCTGTGGCACACAGGCAGTAGACCAAACAGTGTTATTGCAGCTGCTGGGAGTATCATACAAGAAGATCAAAAGGTCTCAGGTGCAAGACATAGACACATACGTTCGGGCTACCAGCTTAGAAGGACAATCAGCCATCAAACAGTACTGGGAATCGCACTGCACCACACTTTCTAAGCTCCCCAGCATCACACTCCTAGACCAGGGCAGCTATCCTCGGGGCTTGTCTGACTCAGACTTTGTCCGGCTGCTGATTAAGCTCACAGACCTCGAGCCATGGCAGATATGGGACCTACGAGCACTGCTGGACACAAACAGCTGCGGCTTTGTTGGCTGCCCAGAGTTCACATTGCTGATCGTCTTACTGAGCACCAGCACACTGGAGCAGCGTCTGCAAGCTGTCTACACATTCAAAACCATACTGTACAGTGTATTTGCAGGTTGTCATGTTCCAGACTATGGCCTCGCCATACGATACTGCGCCCTACTTCTAGACATACCTTTGCACAATTTATGGAGTGCTGAGCAACAGCTTAACCTCCATCACTGCAAGCATCTGTCCAAACAGGAGTTCGAGCTGCTGTTGTATACAGCATTGCAAAACGAGGCTGCTCAGCTCAAAGCACACACAGAATGGAATAATGGCGATGCTGGTGATGGTTTAGGTGCTGCTCCCGGGTGCTGCAGGATTAGCTAA
>Cz.scaffold14.25	hypothetical protein MNEG_12303 [chlorella zofingiensis]
ATGGCAGTCCTGTCTGAACCGAACCACCCAGTAAACAGCGGCCAGAGCACGGACGAGGAGGCCGATCTAAACAATAATGGTGGGGCGAAGCAGATGTACCACTCTACCACTGTTACGGAGCAGGCAGCCCCTGCAACATGCCAGCTTGCTGACACAGCCAAACGGCCAGACAGCCTGGTGGGTGCTTCACGCTCCAACACCCCAGCACTACCCACTATCTTTGAAGCACACGAGATGTGCCCGGTCAGTAATGATGGCATGGTGATGGATGTAGACCCATGTGAGCAGCAGCACCCCATTTACAGCCAACATCAGCACATTACAGAGGAGCTGCCTAGCAGCTATGTGCTGGACACCATGCCAGTCGCAGCAGCCCTGTCCACAGCCAGCAATGTAGCTGGCTCCCCAGATGCTAGCTGCTCCCATGCCCAGCCTGCCATGGATCCAGCTCATGATCACAAGCATGCCAGCAACAAGGAGTGGTTATATCAGTTGGTGTCTTGTCCATATCTGTTCAAGCCCTGCCCAGACTGTGCACCTCACCACACTGGTCGTGAGGTGCTGATCACATATTATGATGTGGATGATCCCAGCCATGGCTACTGCACCTACTGCCCTGGTCGTGCCACACGGCCACAGTTGCTGCAGATCAGGCGTAGCACATACCATGAGGTGGTGAAGGCGTCTGATGTGGCACGCATGGTGGATGTCAGCGGTATCCAGCATTACGTCATCAACGGCAGCAAGGTGCTGTTCCTGTGTCCTCGTCCACAGCCTCGTCCACCTAAGGGTGTGGTAGCACCTGCCAGGTGTGTGGTGGATGGTCGTCAGCTCATGGACTCTGGCAGCACCTATTGCTCCATCAGGTGTAAGCTTGAGACGGAGGACAGCTTGTTCAATGCATGCTTCCCTCATCACGATGATGCGCACATGGCAGCAGGCAGCTCATCACCTGGGCATCATGGCCATAAGGTCAAGACAACAGTGGTGAAGCGTCCTGCAGTGCCGATTGGCGGGGACAGTGGTAGTGATGACCAAGAACAGCCGAGATGGGGTTCACGTAGCAAGCGTCAGCGTCATCTACCTGGTAGCCGTGGTGTGGGTCTGCGCAGGGCAGACAGTCCCTGTGCTTCTGTGGACTCACAGCACAGCACTGCCTTCACCTACCGCTGGCAGCACAAGCGCAAGGGTGAGCCGACACGCTCTCCTCTTCAGTAG
>Cz.scaffold14.58	Phosphate-repressible phosphate permease [chlorella zofingiensis]
ATGGTGTTGGCGAGGTACACATGGCTGATAGTTATACACGCTATTGTGGCTTGGTTGGATGCCTATGGTATAGGCGCAAATGATGTGGCCAATTCCTTTGGTACCTCTGTCGGGTCGCGCACACTGAAATTGTGGTCTGCGGTGGTCATTGCTGCGATATTTGAGTTCCTGGGGTGCATGTTGCTGGGTGGCAATGTCACCAGGACATTGGCAGGAGGTATTGCCAACTCCAGAACCTTCACCGCTTTCCCCTCCGTCTTCATGTATGGCATGTTGTGCGCTGAGTCTGCTGCCATGGTGTGGTTGCTCCTGGCTACCTACTTGGAACTGCCAGTGTCCACCACACACTCCATCATTGGTGGTATCATCGGCTTTGCGCTGGTGTTTGCTGGTGGCAGCGGTGTGATCTGGTTGGGCAGGACAGCCACCTTCCCCTACATTGCAGGCTTTGTGCCAATTGTGCTATCATGGGTCATCTCCCCTGTGCTAGCAGCTCTTGTGACTGCCATCCTGTTCTTGCTGATCCGCACATTTGTGCTGAGGCGTAAGAATAGCACTGCCCTGTCGTACTGGCTGCTGCCTCTATTTGTGGCCATCACCATCTTTGTGCTGCTGTTCTTTATCCTGAGTAAGGGCGCTCGTAATGTGCTAGAGCTGTCCTTTGACAAGGCAGCCTGGATTTCAGCTATTGTCGCTGCTGGTTGTGCAGTACTCACTGCTGTTTTTGGTTTCCCACTGATCAGGAGGCACGTCAAGCAAATTGAGAAAGACCCTGCAAATGCTCCCTACACCGCCAGGCCTGATGTGGAGATGTCACCTGCTGGTGCTGGTGCTCCTGGTGCTTTGACTGGTGCTGCTGCTGTTTCCAAGGGCTATGCTGATGGCACAAAACCAATGGGTGATACCTATGGTCATCACGATCAGCATCACCGTGTGGGCGAGCAGGCGCAACACCATGGCTTCCAAGATCGTGTTGCCAACTGGCTGGCTCCCTGGCCAGTAGATGCTACTGACAAGTCCTTTGCAGCCAAGGTGGCCCGCATGAGGAACTTTGCACTGCAGGGTATTAACGTAGATGTGCACGATGTCGTTGACAAGCAGGGTCGTGTGCATGAGATCCATGAGAGTGGTGAGAAGTTCGACCCCAGGACAGAGGGCGTCTTCAAATACCTGCAGATTATGTCCGCATGTGCCATGGCATTTACTCATGGTGCCAATGATGTTGCTAATGCCATTGGATCGTTCACGGCTGCTTACTACACCTGGCAGAATAGCGCGGTGCCCGGCAGCAATGTTCCAGTGTATAACTGGGTCCTGGCTCTTGGTGGTACCGGTATTGTGATTGGTCTGGCAACATATGGCTACAACATCATTCGCGTGCTTGGAGTGAAATGTGTGTACATCACCCCCTCAAGGGGTTTCACCATGGAATTCTCCACTGCTTTGGTGATTGCCGTTGGGTCCATGTTTGGGCTACCCCTGTCCACCACTCACACAATCACAGGTGCTACCGCCGGAGGCGGTATTGCTGAAGGCCGCTGGAAGGCCCTGCATTGGAAGTTGTATGGCAAGATGTTCCTTGGTTGGGTGTTCACATTGATTATAACTGGTGCCCTGTCTGCACTATTCTTTGCCCTGGGTGTGTTCACACCATCCCTGAATGATCAGAGAGATGTGCAAGCACTGTCAGGCTAA
>Cz.scaffold14.192	PREDICTED: SWI/SNF complex component SNF12 homolog [chlorella zofingiensis]
ATGCAAGCCCCAGCTGGTGCTCAACTTGGTTCTGCCGCTCAGGCTGCTGTGCTGCAGCAGCCTGCATCCACTGTCGCACCACCTCCCATCAAATCAGCAGAAGTAGCTCCTGCTGCACGTAGATACAAAAAGAAGAAGGCACCAGAACGGGCAATTCCTGACAAGGTGGCGCATGTGATCCCAGAGTCTGCCTTATTTAACAAGCTGGCGGAAGCTGAACGCAAGATCGACCTGCTCACCAAACGGAAGCGTACTGACATACAGGAGGCTCTATCGCATCCAGATCACACCAGGAAAAGATTGCGTTTGTACATATATAACCAGCATCTCAACCAGCAGCCACAGCCAGCGGGTGCCAAGGCAGACCCTCAGCAGTGGGTGCTATGCATATATGGCAGACTCGAGAATGCCACCGATGCCCCTTCTGCAGGGTCCTCTGGCCAACTTGCGTCGCACCCACAACGGCATGGACACCCATTTACAAGTCTCATAAAGCGTATAGAGGTTAGGCTGGACCCACAGCAGTATCCAGGAGCATCTGGCAAGGCTGTTTGGGAGAAATGCAAGCACCGCGGCCCTCATAAAGACATGCTAGAAATCAGGCGACCAGGCAACAAACCAGTGGAGGCTTCCATACAGATCGAAGTAGACTGGAACCCCATGCGCTACAAACTGCCTGCAAACCTGGCCAACATATTGGGCATCCAGTTTGAGACAAAGCCAAAAGTCATGGCAGCTGTATGGAGATACATACAGACACACAATCTTCAGGCTGCCAATGACCCACTTATCGCCCAGCTGGATCCTCCCTTGGCAGCAGTGTTTGGTGAGCAGACAGTGCAGCTGGCAACCATGGCTGAGCGCATCACTGCACTGCTCCAACCAATGGAGGCCATCAAGCTGCAGTATACCATCAAGTGTGATGGCCCAAGTCCATCCATACCAGACTGTTATGATATTGAGCTGGACCTACCAACCAAGCTTCATGAGAGGCTAGCACCAGCACTAGACAAGCTTAGCAAGGACAAAGAAATTGAGGACCATGATGGACGCATATCAAAGAGCATTACTAAGATCAATGAACACCGAAGACGTCGTGCGTTTTTCCTAGGATTCAGCCAGAGCCCTGTGGACTTCATTAACGCCGTCATTGCATCACAGGCACGTGACCTGCGTGTCGCGAAAGCCAGTGGTAGGGACTACGAGCTTGAGCGGCGCACTGACACCTTCCATGGCAAGTGGGTTGAAGAGGCGGTACTGAAGTACCTCCACCGCAATCTTGCAAGTGGGCATAAGTGA
>Cz.scaffold14.223	40S ribosomal protein S27a [chlorella zofingiensis]
ATGCAAATTTTCGTCAAGACAGGCCAGACTCACCTCTTTGAGGTGAGTCCAGAGCTCACCGCTGGAGATGTGAAAGCTTTGGTGCAGGCACGCGAGGGCGTGTCTTGCGAGGACACACGCGTGGTGTTCAACGGAAAGCCTCTGGAGGATGCCACCCTGCTGTCCTTAGCCGGTGTGGAGGAGGAGGCGACCCTGCATATCCTGGGCCGTCTGCTGGGTGGTGCTAAGAAGCGTAAGAAGAAGACGTACACCAAGCCAAAGAAGCAGAAGCACAAGCACAAGAAGATCAAGCTTCGCGTGCTGAAGTTCTACAAGGTGGATGATTCTGGCAAGGTGCAGCGCTTGCGCAAGCAGTGCCCCAACTGTGGCCCTGGCATCTTCATGGCCACTCACTTTGATCGTGTGTACTGCGGTAAGTGCACACTGACCTACCTGGTGGACCAACAGCCAGCAGGTGGCAAGGGCAAGGGCAAGAAGTAA
>Cz.scaffold14.126	flagellar associated protein, partial [chlorella zofingiensis]
ATGGCAGCTGCTGAAATGCAGCTGCCCATTTCACTGGACGACATTCTCTCTGTGCAACAGGTATCAGTCGTCCAAGCTGTAGATGCTGGACAACTCAAAGCCACTTTGGCATGGTTTGTCAGCCAACTGCAGCGTTGCAGCGATAGAGAGCAGGCTTTAGAGAGAGGTCTGCAGGAGCTGAGGGAAAAGCAGGAGAAGGATATTGATCCAACTGACAAGAGTGCTAAGGATGCCAAGAATGATTCTGGAGCCTCTGACATGCAACAGTTGATGAGGGACGTGCAGGACAGGTTGTCTGCTGTTGAGCAGAAGCTGCAAGATCAACCTGACAAACACAAGACCCTGGCAACAATCCCCGATGTGAAGGCTGCGGCAGGTTCAACAGCATCAGCAGCAGAGGGTGCCTTGGTTAACTCCTTGGCTGACCGTCTGTCAGCTGTTGAATCACGGCTGGCTGACAGCAGTAAGCCCGCAGCAGGCAGCATGGATGCATCAGTGCAGCAGCTACAGCAACAACAGCAGCAGGCGCAAGCGCAGCTGCAGCAACAGCAACAAGCAAATGCTGTCAGCGATTTGGAGCACAAGGTGTCAGAGATGGACAAGCGCATGCAGCAGCTCACATCTGAGCAGCAGGTGCTGCAAGTTCAGTCCAGCAAGCTGTCTCAGGAGCTGTCTGTTCAGTCCGCAAGGACAGGTGCCCTGGCTGATGACGTGGCAAAGGTGGTTGACAAGGTTGCCAGCAAAGCAGATAGCAATGTGGTGGATGCAGTCAAACAAGCTGTGGATAGTAAAGCTGACAGACCTGACCTTGAGGCTTTGAGGAGGCTGTTAGCAGACAAAGCAGATAAGTCAGAGCTGGATGCGTTGCTTCAGGCTGGTGCTCAGCTGTCCACCACAGGGCCAGCTGGCGCAGGTGCTCAACAACTTGAGCTCACTGCTGATGGTGGTGTGGACAATACTGTACTGCTCAACTTGGTGAATGGTACTGCTGGAGCTGTGGAAAGCCTGAAGGCGGCAGTAGCATTGACACAAGACAGATTGAAAAAGAAGGCAGAGGCGAGTGATGTAGATCACCTCCGTGACCAGCTGGCTAAGGCCACATCTAATCTTGCTGACATCACAAACCAGCACACCGCATTAGCAGCTGCACTGCCGGATCTTCAGAACCAGCTGTCCGATGTGAAGACCACCACAGCCAATCTCACCAGTCAGCAACTGCCTGGACTGGCCGCACAAGTCAGCACCTTGCAACAATCGGCTGACCGCAAGCTCCCGCGATTGAAGGGTGACATTGAGCAGGGGATGGCTGAGAGTAGGACTGCTCTGCAGCAGCTTAACAAACAATCTCTGCCTGCTCTTGAAACAAGAATAGCGCTGCTAGAGACTGCCTTGACTGCCTTTGAGACTCAATTTAGGAGTGTTACCACCACTACTGACAGCAAGACATCAGGTCCGGCAGCTGCCGCAGCAACAGCAGGCAAGCCTGTGACACATGCTACCAGCAGCAGCACCGCTGGGACTTTTGCTGCAGGCAGTGGTGCTAATGCTGCAGGTGCTGACCCTGCTGTGGCAATCAATGCATTGGTGATGCAAATCCAAGCCCGGCTTGGTGATATTGAGCGTAAGCTTGCTGAGCTTTCTGCTGGTCAGCCTTTGGCTGTGCCCTCTGGAGGCCGTTCATCACTGCCAGCTGCGACAGCTTCTCTAGGTGGTGATGCAACTGGCAGCAGAGCTATTCCAAATGCTGCATCACCACGCGGCAGTAGCCTCAAGCAGCGCGTGACTCGTGACATCCAGCCAACCCCCATGACAGCTGATGGGATGCCGGCAGGCATTGGCTCACCACAAGATGCATCAACTGCAGCTGCACAGCTCACTGAAGCAATACAGCGCATCTTTGATGTGGAGCTGCCCACCCTGCGCTCTCAGCTCACTGCAGTGCATGATGCCATCAGTGGGAAGGCTGATGCAACAGAGCTGGAGGGGTTGGCAGAGCAGATGAGTGATAAGGCTGGTCATGATGATGTGAGTCACCTCAGAGCAGCATTAGCAGACAGGGCAGCGCAGGATGACGTCGATGCACTGAAGCATAAACTTGATGTAGCACTATCTCATATCAAGCAGCTGCAAAAGGCAATGTCAGCCATGAGCGCAGACCCATCCATGACTCTGGATGCCGAGGAGAAGCCTCTGAAGCATGCAGGATCATTGCCAGCAGGCAGCATGACAGGGGTTAAGCATGGTGCAACACCCTTGTCAACGCTGAGCTTGTCAGGAGCAGGAGGGGTTGGTGGTGCAGGCGATGCTGATCACCAGCAGCAGCTGTCTGGACAGGTGGAGAAGCTGAGAGCAGGTCTTGAGAAGCTGGCAGAAGCTGTCAACATCATGGCGTTGGGGGAGGCAGCTGCAGCAGCAGTAGCGCCAGGCAGTAAGCAACATCCATCCAGCACAGGACATGGTGCAGCAAGGTTGGCTACTGCATCAGGCAGCGGCGTTGGGGGTAAACCACATGCAGGGGAGTCAGTTGCAGGAGCAGGTGGTGCACATCTGGGAAGTGTTGACGAAGGTCAAGTAAGCGGCACTGATGCCAATGATGTGAGTACCACTGGGGTAAATGCCTCTCGCTCACATCATGGTGTTGGTGGTGGGCATCACCCTCATGACATTAGGATACCTGCTTTACCCCTTTGCCCATGTGGTCTGGCAGCATTGCAGAGTCCAACAGCGCCATGGTTGTTGGCGGGTGGTGCAGCAGCGCAGCCTGCACGGGGTGATGGGCTGGCAGTAGCTGATGAGGGGATAGCTATGCCCGCTGTTGACAGACTGATTGAGCTCCTGAATGAGGGCCTGGTGCATCAGAAGATGGATTACTTTGATCCTGCAATCCTGCAGAAGATGGCTCAACGTCTGGCTGCTGCTGAAGCGCTGCTGCGTGGTAATGCCCTGCCTGGTGGTGTCAGATCACCTACTGCTTCAGGTGGTGGTCATGATGACATGACTGCAAAGCTGAAGAAGTTGGCACATGATGTGAAAGTGCTGAAAGACAGGATGAATGAGCTGGCTGGTGCTGGTGGTGGACTCATTACCAGTGTAAAGGGTGGGCAGGGTCCATTCAAGATGGCTGATGGTGATTATGCCATGCTGTCAAGCAAGCCCCTTGCCGGGTACCGCTGCATGGCATGTGACAGACCACTACAGGGTTTAGATGAGAGACCAGGCCCATACATCCCCACCAATGTGATGCCACTCAACAGAAACACACCAGCTATGGTTGGTGTGGTGGAGCCAGGTGCCAAGTTGCCTCCAGCATCTGCCGCCTCAGGCATCAGCAACCGGCGCAGGACAGATGGAGCATCCGGGCTTGATTCAGACAAGCGCGGGCCTCAACATTGGTACACAGATGTGCACGGACCCCCTGCTGAGCAGCTACCCTCAGAGGATGTGGGACCCCATTTACCCCCTGGAGGGTGGCGGGGTAATCTGGCTAAACCTGGTGAGGAGTCCCCTCCTGGCAGCGCAGGCGGCCCACTGCCAAACATCAACCGAACCAAGCCTTACGGTGTAGGTTCACCATCATCTAAGGTGCCTGGTAGTGCTGGGGGTGGTGGTGGTGGTACTGGTGGTGCAGGCATGCAAGGTGGTGTGTCTGCAGGAGGGTTGCCAGCTTTGATGGAATAA
>Cz.scaffold14.53	predicted protein [chlorella zofingiensis]
ATGGACAGACAATGGCAAAGGAAAGCCAGAAGCAGGTACAACACTCTCATATCCCAGGACCAGTTCGTCAGCAGTCTACCACCTGTAGCAAGCAGCAGTAGGCCACTGGCAAGCATAGAAGATGCATACGCAGTTTACAGCGCGCTGCATGCTCAGAACCGGCAACCTGAAATTCAGCTGAGCACATGTGGGACTTTTTGCTACTTTACTGCTGCAGTGCAGCATGAGCATGTGCGAGGGAAGAGGACACGACTGGAAACCGAGCCTTCTGAGAGAGAGGCCATAGTACCCATCGGCAGCAAGGTAGCAGGACTGCTGCACCAACACCTACAACAACTGTTTGACAAGACGTCCAACAGCTGCAGCAGCTGCAGCAGCCACATCTCTGTGGCAGTTGTTGATCCCAACGGGGCTGTAGCATTGTTGCGGCTGTTCAACTGCATACAACCACCCTCAGAAGGACCTGGCCCATTGCCCAACAGTACACCAGTAACAGCAGCAGCAGAGGCACAACCTCCCTAG
>Cz.scaffold14.77	component of the exocyst complex [chlorella zofingiensis]
ATGGCAAGCCGGGATAGGACCAGCCGTGGTGGGGCAGCAGCGTCAGTAGACTGGAACCTTGTAGATGAGGAGCTCGAAAGAGTTGGAAAGGACTTCAGGGATCCCAAGTTCTATGCTCTGAAGCACGTGGTTGAAATACTCAGTTCCAATGACCCTCATGGATTGGTTGGCGAGTTACGGCAGCAGGAGGAAAGGTTGGCTGGTTTGGTGGATAAAATGGTGCAAGGCTATCACAGCGGCTTTGCCAAATCGATCCAGAATTACTCCCAAATCCTATACTTGTTTGCGGACTCAAAAGAGCAGGTTGACTCCCTGAAGAAGTCCCTGGCAGACGCTAGTAGGCAGTTGAGTGCACAGTCACGACACCTGCAACAACAATGGCGCAAGGGTGTGACCCTGGAGTCGTCCCTGAAGCTGCTGGATGACATTCAGGTGGTGGTGGATGTGCCAGGTCAGATCGAGGAGGCGCTGGCTGCAAAGGATTGGCCCGCTGCTGTGTCGCTGCTGCTGGATGGTTGCTCCAAGCTTGCGCGGCAGGAGATGATGCGGGTGGGCGCGCTGAGGAAGTTGAGACTGGAGGTGGTGGGCATCTGTAAGATGATACAAACACAGATATTGGAAGAGCTACAAAGCAGGGTGTACAGTCATGCGGCTGCTAGCACGTCAGCATCAGCAGTAGCAGGAGCCGGCAGTAGTCCCTTGAAAGCATCAAGGTCAATGGTAGGAACGAAATCCAACACAGCTACAGCCACCAAGCGTGCGACCAGCAACAATGCTTCTACTGCCTTAGCTCGTAAGCATGCTCCAAACATGCCTCAGTTTATCTTAGACGCCCTATCAGATGACGGCCCCAATCAAGGCCCATGCCAACAGGCCAGTTTGGGTGAATTAGTCAGGTGTCTTGTTCAGCTGGATGGCGTAGATGAGGCCAAAGCATATTTATCATTACACAGCAGGGCTGAGATCAGGCGCATGATACTGGAGGTGGTGGAGCATTGGGCGACAACACATCAGCAGACAATGATGATTGATGGCAGTAGCAGCAGCCTCACAGCAGCAGCATCAGGTGGTAGCAGCTGGGCCGTCCCTACCCATGTCCAGGCCGCAGCCACCAAAGTCATGCAGTCAGTGTTTGACCAGTGCTTGCGGGCATTAGCAAACCTGGGGGCGCTGCTACAAGAGCTTGCGGATGCGCCAGCTACTGCCAACACAGCAGCATTAGACCTTTTGAGGCAGCAGCAGCAGCAAGCAGATGCAGGGGTCCATAGTCCTGGAGGGACTACTGCTATGGCTGTGGTGGACAGCAGTAAAGCTGCTGGTGGCTTGATCAGCGCTGTGGATAGATTCAAAGGCTTGACTGCTGACTCATATGTCAGGGCAGAGTATGATCATGTGTGGCAAGAGATGCAAGAGGAATGTCAGCTACTGCTGGCAGAACTGCTGCATGCACCACTCAGGAGCTTGGCTGTAGCAGGAGCAAACACACGGCCTGCTGGCTGGTTGTCTGAGTTTGCTGAACTTGGTGAAAAGGCGCGTGCCCTGTCCAACTCATTCACCGGAGCTGCTACTGCCCCCTCGGGGTCAGCATCCCCCGGCAGTAGCCATCACCAAACAGCTACAGCTGCCAGTCCATCCAGCAGTGGTAACGCTGCAGCGGCAGGGGCAGAAGGCAGCAAGCTAACTTTCAGTTTTGAGATGACCATACAAGGGTTAGATGCTGCTCATTTGTTCCGGCCTGGCGTCACGGGTATTAGTCATAATGGCCTTAGTCATGGTCAGCTGACTGGGCCAAAGGATGCTCTGACTTACTCGCTGCTACTCAGCAGAGTGTTGGGGGATCACCCTGGCAGCCCTTACCTAATACCAGCAGCTTATGGCCCCGTGATGAGGTTTGTCGAGAATGCTCTTGCCATTATTGGCAGAACCCCCGGCACACCATCAGGCCCACACCAGGCCCGCCTTATGTCAGCTGCTACTGCTGCCTCCTCACCTGGCAGTAGCACGCCACCTCCACGCAGCAGGCAGGGTGCCAATGATGCTACTGCTGCCGCTTTTGGGCCCAGCCAGGTGTGGTTGAAACAATCCGTGGAGGAGTTTGTGGTGGAGTCCTTCCTGCCCCAGGTCTGGGTGGACCTGAGAGGAAGATGTACGTCAGCACTAGAGGACCCAGAGGCCTTCAGACCACAAACTGGACTAGCAGTAGCACCTGCAGCTGCTGCTGCTAATGCACTTACATTATCGGTTCCTGGCAGCGGCACTCGCAGCCGCCGTCCTGTGGTCCAGGCTGCACTATTTGCTCATCAGGTTGTAGCTACAGTCATGGGCTGGGTCAATGCTGTGCCACTTTTCGCTACATCCTCATTGACAGGTGTGATTGAAAACATTCTGCTGCGGGTGCTGGACGCCTTTCAAGCTGTCATGCAACAATGCCTGTCTGATGTCAAAGCTGGTCAACTTGTAGTACGCCATGATGTGGGCTTGATTATGGCGACCGAACCTGATGCTGTGTTACTGCAAGATGCCATGCAGTTTTATGTGCCAAAGACAGCAGATCACTTTGATGGCGTTAGCTTCATATCAGCGCTGCGATCACCAGACAAGCCTGTCCTGGTGCCTGGCATCTACCGCCAACCGCTGAAGGTGCGAGGCCTGGGACTGGAAGGTGAACCGGCAGCTGAGGAGGTACTGCAGTACTGCTACCGTGAGCGGCCCTCTGCTGCTGAGCAGCTGCTGGCAGGCTCCAAACCAGGCCACCTAGTACAGCTGGCAGCTCTCAGTGAGAGCCTTGACTTTGTGGCAGATAGCATTGTTCAGTTGGCTGGGCTGGTGGGTGGTGCCAGCGCTCAAGGCAGGAGGGCAGGGGAATTGCAGGGGAGGATCAGATCGGGGGGTACTGGGGGTGGTGCTGGGGGTAATGAGACCTCCATGACAGAGACGCTGTCTTTGATGGTGGACAGGTACCGCAGTCTGGCAGGGCAGTGTATTCGTGCACTGCGCCTGGACCTGCTGCTGCTGTGCTCTTATCAGCTCCACCACCTGGCTGGCTCATCTCATTTGTGTGAGGAGGAGGACGTGAAGGAGGTGCACCCCGCTGTCGGCACGCTGACGAGGACCGCCACGCGTGCTGCAGAGGACGTTGTGCGGTATTTGTCGCCAAAGAAGACCAGTTATGTGTTTGGCTGTGTTGCAGGGGCAGCTGCACGCAATCTGATCTGGGTGCTGTCAGACATTCCCAAAATGAATGCATTGGGCGTGGAACGCATGATACGTACCCTGGCCATCATGCAAGCACCCCTTACCGCACTTGGCAGTAGCACCACCGAGGGGGGAGCTGCTACTGCAGCTACTGCCGGGGGTGGGGGTGCCGGGGGCGCCGCTGAAGTCACTCGAGCATTTGACAAGGCCAAGGCTTACTACACCCTGGTGGGCATACCCGCGGCAGAGGTAGTGCGGCTGGCAGCTGATAAGCCTTTGAGGTTCTCCTTACATGAATGGGAGGCGCTGCTACAGGTGACAGTCCCAGGTCGTCCAGTTGATGATCCTGACATGACGGCATTACATCGTGCCCTAGACAAAACCTACAACATCAGTGCAGGACAGAAGGTGGTGGAAGTGTTTGAGAACATCCGCCACACAGTCCAGATGCCTGTGCAGAGTCTGACTGGCAGCATAACTGCTGGCTTGAAGGAGGGTATGCTGCAGGCGAAGCAGCTGCTGAAACAGGCAGCAGACAAGGCAGCGGCTGCAACTCAGGCAGCAAAGCAGCAGCAGGGGCAGCAGGGCCGCCAGACACCAGTTGGTGATGATAGTTGA
>Cz.scaffold14.203	cyclin dependent kinase [chlorella zofingiensis]
ATGCTTCCCGTTTCACTGCCACCCTCCCCTGCTGCGACAGTTACCGGAAAGTCAAGGCCTGCAACCACGCCAAAACCTCACGTTGACCTTCAGACATCACGCAAGAGGGATCGGGAGGCTTCTGAGTCTCCGCTTGGCCTTTTGTTAGAGCAGATCAAACGGTTGAAGCTACCATGTGTGGAACCGGAGTGCGCCAATCGGTTGCTAGCTCCCTACATCCGAGAGGCGTTGAAGTACGACGACAGCAAAAGCACGTTGCTGAACATACTACAGCAGTTTGGGTGGGGAATTGATGGCTTTGTATCGCGGTTGGACTTGTTTCTGTTGTCAACCACCCTTCAAAAGTATAGATACGAGAGGCTGCAGGAGTTGGGATCAGGGTCATATGCTGTGGTCTACAAGGCTCGCAATAGGGAAACCAATGAGGTTATTGCTCTGAAGAAGCTACGGTTTGGGTTTGATGAGCAAGGTCTGCCCAGCTCCACACTTCGTGAGATATCGCTGCTGAGAGAGCTGAAGCACGAGAACATCGTCGAGATGAAAGATATCATATACGGGTTCAACACCAACAATGTGTATGTGGTCCTGGAGTGCCTGGACTGCGATCTTCGAGACCTTCTGGATCGCTGTGAGGATGTCAACAACACTTGCAATGTCAAGTCTTACATGTATCAAATTCTGAAGGCTGTTCATCATGCACATATGCACTGTGTGATGCACCGGGACTTGAAGCCACAGAATATTCTGGTGGACATAGCAACAGGAAAACTCAAGATCGCTGACTTCGGGTTGGCACGCTCTTACCTGCCGCCCTTCAAGGCTTACACCGACAAAGTGGTGACGCTGTGGTATCGAGCCCCAGAACTCCTGCTGGGAGCACGCACATACAGTTCTGCCATAGATATGTGGAGTGTGGGATGCATTTTTGCTGAGCTGTTGAATCATGAGCCATTGTTCCGGGCTGAAAGTGAGATTGGTCTGCTGCATCGAATCTTTGAGTCTCTTGGTACACCAGCAGAGGGCATGTGGGCTGGGGTAGGGCAGCTGGCGTACTTCAGGAACAACTTCCCACAGTGGAGAGCCAAAGACTGGAAGCAGTTGATTCCAAGGTTAGCTGATGATGCTGTCGGGGTGAATCTTCTAGCATCCATGCTTATGTATGATCCAACAAAGAGGATAACAGCTGGGCAAGCATTGCAGCATCCGTGGTTCAAAGAACTGCGGGAAGCTGAAAGGACACTGAATAAAGTAGTACCAGCCACCACCACCGCAGGACGGTTGCCAATGCCAGCTCATTTTAGCGGGGCACGAACAGCAATAAGGTCGTGA
>Cz.scaffold14.12	protein kinase C binding protein [chlorella zofingiensis]
ATGTCAGAGGAACAAGCGGCCAAGGCAGCTGCACCGTTGGCTGACTCTGAGGGCCCAACCATTTTTGACAAGATCATTGCCAAGCAGATACCAGCAACCATACTGTTCGAGGATGATGACGCAGTAGCGTTCAGGGATGTGAACCCTCAAGCCCCCGTGCATTTTCTTGTCGTGCCCAAACACCGGAATGGTTTGACTCGTCTTAGCAAAGCTGACGAATCTCATAAGCCATTGCTCGGTCACTTACTGTATGTCGCTCAGCTGGTCGCCAAGCAAGAGAACCTACTGCCAGGGTTCCGTGTGGTGATCAATGATGGCACACAAGCATGTCAATCTGTTTGGCATCTTCACCTGCACGTCATGGGTGGTCGGCAGCTCACCTGGCCACCAGGCTAG
>Cz.scaffold14.39	putative UPF0549 protein C20orf43 like protein [chlorella zofingiensis]
ATGCAGCTGTTCATCAGGGACTCCCGCACGGTCGCTTTGGATGTTGTTCCCAACCAGACAGTACAAGAGCTGAAGTCACAGTACACTCAACAGGTGTACGGAGTGGCTGCTCCTGACACTTGGGTACTGCTATACAATGGTCATCAGCTTGGTGACCACCTCCACCTGTCAGAAACGCACCTGGAGCATGGTTGTACATTGTACGCCACTGCTCGACTCCGTGGTGGAGGTGGTGATGGTGGTTCCACAGGTGCTGAATCACGTTCATGTTACCTGGAGATGTATCTCGCCAAGAAGCCTGATAAAGTCAACCCAGCAGAGCAACTGTTAGCAAATAGGACACGTTGCCACTTGTCTGGGGAACGACTCGCACCGCCCTGTGTCTGTGATGAACTGGGCACCCTGTTCAACAAGGAGGCCATCGTGCATGCCCTCCTGCACAAATCTATGCCAGCAGCTCTCAGCCACATAACCAGCATGAAGTCACTCATTAACCTTAAGCTGGAGCGCATACCCCACATGCCAGGAGGCAAAGCACATGATGTAGACTTCCACTGTCCAATCACAGGCCTTGAGCTCAATGGGCGTTACCGTTTTGTGGTCCACCGGCCCTCTGGGCATGTAGTCAGCGAGAGGGCGTTGAAGGAGATCCCTGCTGCAGTGGAGGATCTGTTGGGTGGCAGCTGGCAGCCTGATGACATGATCCCACTGAACCCAACTCACGATGAGCTGCAGGTGTTGAAGCAGCGCTTGCTAAAACGTATGCAAGCAGACAGGGACAGAAAGAAGGCCAAGAAGCTGAAGAATGGCAGTGGTGCGGGAGCAGATGTAGCCGCGCCTGGTGATGCCAACGGCACACATGGTGATGCAGCACACAAGAGATCAGCAGCTGGCATGGATGGTTCAACAGGGTTACCGCCATTAGCTAAGAAGATGAAAGCAGCTGACCTGAAGCTGCCACAGGGTGCTACAGCTGAAGTATATGCATCACTGTTTGTATCCAGTAAACCAGGCGTAAAGGAGACATATATGTGCAGGAGTGTTTCAGGCAGGCACCACAACTGA
>Cz.scaffold14.104	hypothetical protein COCSUDRAFT_46416 [chlorella zofingiensis]
ATGCCAACACTGGCACCGGCGCTGACCAATGTACCTGCTGCAGGATTCAACAACATCCAGCCGGAGATTGGTTATGACAACAACGTGATTAACAAGTACTTCAGGCAGTATTTCCCGAAAGCGATATGGCTCGCCGAATGGATGAGACTTATTGGCCATGGAAACCAGTACCATTACACCACCCACTCTTATCTGATCTCCCTCTTCTTGGACTGTCCTCCAAACATGGGTCTGCAATGCCCAGATATCAGCAGCGTGTACATGATGCAACGAGCCATTGCAGATGGCACAATCACATGGCATGCGCACCCACATAACGCACAGTATGAGTTTTATGACTCATCGCTGTTGGAATATTCTTTTGACCTAACACATGACCTGGACCGCCAATTCAAATTGCCACCCAAGCAGACAGCCATACTGCGCGATGTTCCTGGGCTAACACGAGCAGCCATACCAGTCCTAGTGAAGAAGGGTATCAAGGCTATCAGTGTGGGGGTAAATGGTGGCAGTGCTCCCCCTGGCGTACCAAAATTTACCCCGTTCCTGTGGAGGGACCCTGAGAGTGAGCAACAAATCGTTGCATTCTGGCGCCCAGGTGGTTACGGTGGCTACACGGAAGGTATTGCTTTGGACCCACCCAATGAATGCATACAACTGCCGGACTTTGACCACATCTTGTGTACTGCTTGGAGAGATGACAATTCGGGCCCACCGCCTACAGTGTTGGAAGTGACACGAGTGTATGACATCCTGAACAAGGAGTTTCCCGGTGCTGAGATTAAGGCATCCACATTTGATAACTTCACAGCAGCGCTGTATGAAGCACTGCCAACACTGAAATTGGAGGTTGTGACTGGTGAGATTGGTGACACCTGGATCTATGGTGTCCAGTCTGACCCAAGGAAGACTGCTGACTTCAGAGCGGTGCTGAGAGCTAGGAGGGCATGCCTTAGCAACCCAGCATGCCCTTCCGAGGATTACTCGTTTGGTAATTTTAGTCGTCTCTTAGTCAAGGTGCCTGAGCACACCTGGGGCTTGGATGTAAAAAAGGCACTCCATGATTTTGCAAATTACAGCAATGTACCCTTCCATGCATGTTTGGACACACCCCAGTGTGTCAACTATGGAAACTTAATTCACTCTTGGGAGAGACAAGCAGCATACATAGACTGGGCAGTTCAGGCCCTACCTCCGCAGCACTCCATTGTTGCTGCTGTTGCTGCTGATACGGCTGAACGAGAGGCGCTTGCGGCTGTCAAGGAGCCAAGCATCTCAGCACAAGGAGCACACCATATACACGTGGTCTCAGGCGAGCGCTACAGCTTCAACAGCAGTAGCTGGGAGCTAGAGATAGATGCGGATACAGGTGCTATCAGTCGGTTGGTGCGGGTGTATTCAACCCCTTCTGGTGCCCCTACCAGGGGTGTAGATTGGGCCTCAGGGGGTAATTCCGTCCTAGGGCAGATCGTGTATTCGGTGTATAAGGAGTCCAGCTATGACGTCATCTGGCAGAAGTATGCATGGCAATGGCCAAACCTGGCCTGGTGGTTCCAACAAGACTTTGGCAAATGGAACAGTTCAGCTTCATGGAACACTGAAGTGGAAGTGACGGCACAGCTACAGGCGGTGCACCATGCTACCACCCCTGAAGGCACGCTACAGCTGCACCTGCGCTACAGCCTACCACTCGACCTCGTCCAGCACGCTGGCGCCCCTCCTGTCATGTGGTTAGTCATCACATGTCGACATGACAGTGATGTGCTACAGCTGGCTGTAGTGTGGCAGGACAAGACGCCCACCAGAATACCAGAGGCCCTGTGGGTGAGGTTCAGGCCTAGTGTTGCTACAGCCAATGCAGCTACCTGGCTACTGCACAAGTTGGACAGTCAGATATCCCCATACGAGGTCATCTTGAATGGCAGTCAATCCATGCATGGTATTTCGGACCGCGGTGTCAGCGTCTCAAGTCTCGGCGGATCAGAGACGCTGTCCATTGCTAGTTTAGATTGCAGCCTGGTCAGCCCGGGGCGCCACAACCCCTTCCCTAATGGGGTAATACCCCCAGATATGGCAGAGGGCGTGCATTTCAATCTGATGAATAACATTTGGGGCACCAATTACATCATGTGGGTACCATGGAGTCAGCGAGATGTGAATATGGCATTTAGGTTTGAACTGACTGTGACACGCAATGGGCCTGCAGTAGTCAGTAAAGCTGCAGATGACAGCACACCTGGTGGTTGGATGAAAGGGCAAGTGCTACAGCCTGCGACTGTGCAGCAATCTGTCACCACCTACTGA
>Cz.scaffold14.153	pridicted protein [chlorella zofingiensis]
ATGGCTGAGCAGCACGAGGCCTTGCAGAGAAGCGCTCAGATTAGCAGGCTGGCTCTTGCAATGTCCACCGCACAGAGTCCCTTGGAGGCCCTGAAGCAAGCAGCACAGTATTGCTGCGACATGTTTCCTGCCATCAGTAGCGTCAGTGTGGCATTGTTATCTAAAGAGGGACAGGATATCAAGCTACATGCGTTACACAACCCAGGAGGCAGTCAATTGCATCTCGTGCAGCGCACCATGAGGTCTGACACAACGCTAGCTGGCCTGGCCTCAGAACTCAAGAAGGTCATCAATATTGGAGACCTGGCAGAAGGGAACCTGGGGTTGCAGGATTGCCAGGTGCTTGAGGTTGCCAGCAGTATTGTGTCTATGATAGCAGCACCATTAGTAATATCAGGCAAAGCGGTGGGGTCCTTGCTCCTGACATCTCTACAGGCTCACGCATTCCCCAGAGATGAGCCACATGTGCGCAACATAGCTGCCCTGATGGCGCCGTATGTTGGTCTACTACGCTTTCAGCATGAGCTGCAGGGAATTGAAGGGTTGTTGAGTCAGATGCTTCCCACTGCTGCAGCAGTGCAACTGCGTGCCAATGAAACCAACAGGCAGTCCAGTGTCCTGGGTCATGGATTTTGA
>Cz.scaffold14.209	Trans-2-enoyl-CoA reductase, mitochondrial [chlorella zofingiensis]
ATGGTTGCTACATCCTCAAGTTTTTATGATGTACTTGGTGTGTCTAGTACCGCCAGTTCCGTAGAGATTCGCCGGGCCTTCAAGACTCTGAGGACACAGGCACATCCAGACAAGGGCGGAAACGCCGAGGTGTTCTCAGCAGTCGTAGAAGCATATGAAGTGCTGTCAGACCTCACCAAAAGACGGCTGTACGATGCAACTGGATGCATAGAGCACAGTGCCAACGAGGACTTCATACAGAACTTTGCAGGAGGATCCTTCAATGACCCTTTGCATCATCCACCTGCATCTGCATCACACAATGTTGCAGAACAGATTGCAATCAGGCAATCCGTTGATGCACAAAGTCATACTACAGGCTTTGAGGCCTGGTTGCGTTCTCGTGGACCCAATGGAACAGCGGTGTACACTGCAGACACCATTGCGGACCAGTTTGGAGTGGTGAAATGCAGCTATGATGCTGTGCCTGTTGCTGTTCACAAAGCTGCTTTGTCCCTATCATGCGCTGGCGCTGGCAAACCTCAAGAACATACTGAACCGGTGTCCAAAATATTGCCACCTGCCTTAGAGTGGGGCGAGGTACTGGTCCAAATGAGGTATGCTCCTGTGAATCCTGCTGACATCTACACGATCAGGCTGGGAGGTGTGTATGGAGATGAAAGCGTGGATGTCCCGTTTGTGGGTGGTCATGATGGCGTGGGTGTGGTTGTGCAGGTTGGTCCTGGTGTGAAGTCGTTGTCTGAAGGTGATGTGGTGCTGCCGTGTGCTACCTTCATGGGCACATGGACTACCAGGGCTGTCTGGAAAGACAAGCAACTGCTCAAGGTGCCAGGCAAACCAGCCGCCAACAAGCATCATGGCCCAGTAGATGTTCGACAGGCAGCAGATTGGGTGGGCAAGCATACTGCATCACCGGTTTCGAATGGCAAGCAGGTGAACCTGAGAAGCATGGACACCAAGCAAACAAAGGGTGTACATAAGGAACCCAGTGTGATAATTGAAGAGATTGATGACACAGTTCACACATCAGCAACTGACAATGCCGTGGGTGGCAGCGACAGAAGCACTGCTGATGTGGAGGTGCTGAGCTCTGATGCGGATTTGCCCATGCCACTGGAATACCTGGCCATCAACCGTGAGTTGTGCACAGCTTACAAGCTGCTGGAGGATCATGGAGCCCTCAAGCCTGGAGATTGCATTGTCTTGAATGCAGCCAACTCTACAGTAGGTCGCACACTGATACAGTTGTGTCGCATGCTGAGGCTGAGATGTGTGGCAGTAATAAGAGACCATGGACAAAAGGCCAATGGGCACAATGACCACAATAACAACAGTGACTCTTGGTTTGCACATGTCAGCACTCAGCTCAAGACTCTTGGTGCAACTTGTGTGCTTAAGGATGAAGGTTCCATCAGGGTGCAGTTGGATGCTCTGCGCTTCTTCGCTAAACCCCGCCTGGCTGTTGATGCTGTGGGTGGAGAGTCTGGCACAAGACTAGCAGAGGCATTACAGGAGGGAGGTCAGCTGGTGGTGTATGGTTGCATGAGTGGTAAGCCAACCACATGGGCGTGGCAGTCCTGGGTGTTTAGGGGTCTCAAGGTGTCTGGATTCAACCAGCGTAAGTGGATGGCTACCAACCCTGGCAAACGGCTGCAGCTGATTGAGTCCATGGGCAAGCTGATAAGTGCTGGACTGCTCAAGCTTGACTTTACAGAGTATGACTTGGAGAGTGAGTGGCAGGAGGCTCTGGATCATGCCATGGATCATGGCGGCACTAGCAAGGTGCTGTTAACCATGAGCAACTAG
>Cz.scaffold14.229	pridicted protein [chlorella zofingiensis]
ATGAATGATCGCACTACTGGCAGGTTTAATATGTCTGGGGACAGGAATGAACAACCAACTCACACCCAAACCTCAGACCCGCACCATGGGTCAGACAACTCCAGGTCCAACAGCTGCTGGTGTAAAGCAAGTTACATTCCCTTTGTCCCTTTGCTGTGTGCTGCAATCATGGCAGGAGGCATAGTACTCTGGCATATGCACACAGGAACCATGCAAAACAGCACTTTGCATATACTCAGCACAGCGCAAGTCAGCCTCACGGTGGTTGCGACTGTCTCTGATTGGACTGCAAGAGTTACATTGATAGTACTTATCTTGGTCAGCGCCACTGTTGGATTAGTCACCATCATTGCTTTGGCTGGTGCTGTCAACCGGTCACTGCAGCGTAAAGCATGTGCAAATCAGCAAACAGCACCTGCCATGTTCCGCTGTTTGATGACACTGGACTTCCTTGGCACCACCGTCATGTGGCTGCTTGTACTAGGACTTGTAGCACTGATAGCTGTGTACACCACATGGGCACTAGGGGCTTATGCAGGCAATGCTGTCCTGGACGTGGCCTCAAAGTATGCCGGTCAAGCTGAGAGCAGTATCAAACAGGGTTCGCAAGCTGTGCTGGGCCTGTTATCAGAGATGGAGGCGAAGTATCAGCAGATTGTGGCTGATGCACCCATGGAGCTGAGAGGGTCTCCCTGGTTCAGTGAGGTCAACAACACCATGGCAGATTTCTTAGCACAAAAGCGGCAGCAGGCAGACCGAGCATCCCTCTGCCCCACTGGCTGCTTGGGCCTGGGCTTGTTGGCGGAATTGAGCAACATGACTGATCCATGCCTGTGCATCAACAAGACACTGACAGCAGTACGGGGTGATCTGCAGCAAATCAGAGAGGCTGCCCTGCCTGCCACCATAGGGTTGGCACTACTTTACATTGCTGGTTCCTGGTTGGTCATGCATGGTGTTGGTAGCTATGTGAAGGCTAGGAGAGACCTATACCACTGGAAGCGTCAGTATGCAGCCATGATGCCACCAGTGTACATGGCACCATCAGGATATGGTACTGACAGTCGTGTATTCAAAAATGAAGATCTTGCTGTGAGCCCGCATGATGTGAGGGGTGCATCAGACCAGCTGCCTGCTACTGCTGCTCATGGACTGCGTGGCTTCAGGCCAGCTACCTCTGCACGTGTACACAGTGCACCACAAGACATGGAGGCGTTGTATGGGGTACCTGGCAGCCCAGCAGCAGTAGCACCATACGCAGCTCCAGGCAGCATACAGATGCAGCCCAGTGCGCCGCCTTTGCCCCATATCTGA
>Cz.scaffold14.156	predicted protein [chlorella zofingiensis]
ATGGGTTGGCCGTGGAACAAAGCCCCGAAGCCTGACCTTGAAGTCAAGCCAGATATCAAGCCAGCACAACCTGCAGACAAGCCCACCGACTTGTTGCAGCCGCAAGATGCAGCCTCGTTGCTTCCGCATCCTATGCCCACTCCTACATCCATCTTTGAGTTCGGTCCTCTAGTGCCTGTGGGCTCTGAGTATATGAAAGGCATGTGTGCTGGGGAGGACCCTGATGCCATACAGGCTTGTAGTTGGTCCATAGACAAAGTGCAAGGAAAGCCCAAGGAGAAGCGGCATCTATATCACATAGAGTTCTGA
>Cz.scaffold14.78	hypothetical protein VOLCADRAFT_108919 [chlorella zofingiensis]
ATGGCGGACAGGAAGCCTGTGGAGCTGGAGGAGGGTTGGGCCCATATGCAGGGTGGGATAACGAAGCTTATCCGGTTGCTAGAGGGCGAGCAAGAGTCACAGTTTAACGCAGAGCAGTACATGATGCTGTACACGACAATCTACAACATGTGCACACAGAAGCCTCCGTACGACTACTCGGAGCAGTTGTATCAGCGGTACCGGGAGGCGTTCAACAACTACATCAACGACAAGGTTTTACCGTCATTGCGAGAGCATAGAGATGAGGTACTATTGAAGGAGCTATACAACAGATGGGGCAACCATAAGTTGATGGTTAGGTGGCTGTCGCGGTTCTTCAACTACCTAGACAGGTACTATGTCCTCAGGCACTCACTCCATCCATTGAAAGATGTGGGTCTGTTGTGCTTTAGAGATCAAGTATATGTTGAGGTCAAGCGGAAAGCCAAGGACGCTGTACTCAAACTCATTGAGCGGGAGCGGGAGGGCGAGCTCATAGATAAGGTGCTTGTGCGCAACATCCTGGATATCTTCATAGAGGTTGGAATGGGTGGCATGGAGTCCTACGAGAAGGACTTTGAGGAACCCATGTTGCAGGAAACAGCCCAGTTCTACAAGCGCAAAGCAGCAGAGTGGATCACCGAGGATAGCTGCCCAGATTACATGTTGAAGGCGGAAGATTGCTTGAGACTGGAGGAGGAGCGTGTCGATAACTACCTGCACAGCAGCACCAAGCCAAAGCTTCTCAAGGAGGTAGAGAATGAGCTGTTAACCAAATATGAGACAGTGCTGCTACAGAAGGAGCATTCTGGGTGTGCATCACTGCTGCGGGATGACAAGACGGATGATTTGGCGCGCATGTACCGCCTGTTCCAGCGCATACCCAAGGGCTTGGACCCCATTGCAGAGATCTTCAAGGAGCATGTGGAGGGCGAGGGCATGAAGCTGGTGAAGGATGTAGCAGAGGCTGTAGAGGCAAAGAAGGAGCGGGATGCAGGCAAACCCAGCAAAGATTCTGGGACGTCGTATGAGCAGCAGTATGTGCGCCAAGTCATTGAGCTGCATGACAAGTACCTGGCGTATGTGTCTACCTGCTTTTGCAATAGTAGTTTGTTCCATAAGGCGTTGAAGGAAGCATTCGAAGCATTCTGTAATAAGAATGTGGCAGGCTCAACCAGCGCAGAGCTCATGGCGAATTTCTGCGATAACCTTTTGAAGAAGGGTGGCAGCGAGAAGCTGAGTGATGAGGCAATTGAGGAGACCTTGGAGAAGGTGGTGAAGCTGCTGGCATACATCAGTGACAAGGACTTGTTTGCTGAGTTCTACCGCAAACGCCTTGCCAGGCGGCTGTTGCAGGATAAGTCTGCCAGCGATGACCACGAGCGATCCATCCTGACCAGGCTTAAGCAGCAGTGTGGTGCACAATTCACAAGCAAGATGGAGGGCATGGTCACGGATCTTCAGCTTGCGCGGGAGAAGCAGCAGATGTTTGAGGACTGGAAGGACCGCACCAACAAGCAGCTGGCTATTGATTTGTCGGTGACTGTGCTCACAACAGGGTTTTGGCCGACCTACAAAGCCATGGATCTTATGCTGCCACAGGAAATGGTGGAGGGGATTGAAGCGTTTAAGGAGTTTTACGAGGCAGAAACCAAGCACAGAAAGTTGACGTGGATCTACACACAAGGCACATGTCAGCTGAAGGGTAATTTTGATGCCAGGGCCATTGAGATGGTGCTGTCTACTCTGCAGGCTGCCACCCTTTTACTGTTCAATGAGGCGGATGAGTTGACCTACATTGAGGTTCAAGAGCGTCTCAACTTGCCTGACGAGGATGTGTCTCGGCTGCTGCATAGCTTGAGTTGTGCTAAGTATAAGATCTTGAGCAAGGAGCCAGCGAGCAAGAACATCTCAAAGACGGACAAGTTTAGCTTCAACAACAAATTCACGGACCGCTTGAAACGCATCAAGGTGCCATTGCCGCCTGTTGATGAGAAGAAGAAGGTGATTGAAGATGTAGATAAGGACAGGCGGTATGCCATTGATGCAGCTATTGTGCGCACCATGAAGAGTAGGAAGGTGTTGCAACACCAGCAGCTGGTGTTGGAGGTGGTGCAGCAGCTGTCACGCATGTTCAAGCCAGACTTCAAGCTTATCAAAAAGCGTATTGAAGACCTGATTGCCCGTGAATACCTAGAACGTGACAAGGACAACCCACAGCTGTTCAAGTACTTGGCGTGA
>Cz.scaffold14.76	nitronate monooxygenase [chlorella zofingiensis]
ATGTGGAAAACCACCAAGCTCACGCAAAGGTTGGGACTGCAGTACCCTATTGTTCAGGCTCCCCTTGCAGGCATTAACACGCCTGAGCTTGTCGGAGCAGTCAGTAAGGCCGGCGGACTAGGTATTTACGGCGTAGGTGCTGCCGTGTCTTCCCCTGACTCCCTACCCAAGTTGATCCAGGATATAAAGACTCACGCTGATGGCAAGCCTTTCGGTGTGAACGTGTTTGTGCCACCCACCACCATTAAGCCCCTCACACCCATCGAGCAACAAGCCATTGATGAAGTACACAAGTACTACCAGGAACACGCAGCGGCCAATGGTTTGAAGTACACACCGCCGCCACCTCACAAGCCTCTGCCAACTGCAGAGGAGCTTCAGGACTACCTCGCCCAGTATGTGGATGTTATGTTGGAACACAATGTTCCAGTGGTGTCATTCCACTTTGGTGTTCCACCAGCACCTGTGATAGCCAAGGTCCAGCAGCAAGGTGCTGTCACCACTGGTTGTGCAACCAATGTGGAAGAGGCTGTTGCACTGCAGGAGGCAGGCATTGACTTCATAGTGGCTCAGGGTTCAGAGGCTGGTGGTCACCGTGGTACCTTCTATGACAGCAGTAGCCCCTACACTGATTCACTCATACCTAAAATGACCTTGCTGTCAGACATACTGCAGCATGTCAAGGTGCCAGTGCTGGCTGCAGGGGGGATTATGAATGGCCAGCAAATCGTTCAAGCAATTGAAGCAGGTGCAGCTGGTGCATGGATGGGCACCGCCTGGTTGACCAGTCATGAGGCCAGCACACCTGAATACCAGAAACACATCATGATGAATGAACCAGGCAGGGGCACCGTTGTAAGTCAGGCATTCACCAGTAAACCAGCAAGAGGGTTGAGGAATAAGATCACACAAGACTTGGAGCAGCTGCAGGCGAAGCTGCCCACCTCACTGATTGGGCTGGTTAGTGCTAGGCCGCTGTTTATGGAAGCAAGGGAAAAGCAGCTACCAGACTTGTCACTCATGCTGGTTGGCGAGAACTATGCAATGGCCAGGAGAAGCAGCGCAAACGAGCTGCTGCAGCAGTTGGTTCAGGAAGCCGACAGCTATGCCGCATCTCATACGAGGTCGGCTGGTGCTGCCACTGGTGACATGGGCTGA
>Cz.scaffold14.138	pridicted protein [chlorella zofingiensis]
ATGTCCAGCGGCGAAGAACTTTCAAGCAGGGCAGCTCGTGAGTTCAAGATGCCAGCCAAGTTTGCGCTTGCTGCCCCAAGCCTGAAGCCCGTAAGAAGAATCAGGGTCTCGAAGGACACATGTGAGCCTGATGATCATCACATGCCGGATACCACTGCTCCTCATACTGTTGGCAAATGGGGAGGCAAGGTACGGACCCATGTGGGTGGTTATGTGAAAGCTGTAAAACTGTGGTGTTCCAAGTCCTTCCACAGGAGAGATCAACTACCCCAGGCAGCAAGGCGCTCTACTGGCTGCAGCAGTCATGACACAGATGGTTTCAAGGCGTTGGTGGAGTCAAGATGTACAAGAGACATATCTGACGGGAACCTGTCATGGCCTGAAATCAACTTCAGTCTGGTCACCGACCTTGACGCTGTTCCTGATGAGCTGGCATCCGCAATGGGTGTGTGGTCGTCACCAGCCGTCCCACTCCCGCCAGTAGCAGCCCTGACATGGGTGCGGGGAACACCCAGGAGAAGAATGAGGCAGGCAGTAATACCATGGACTGCTTGGTGCTGGTGTCCACTCAATGACAGTGCTGACAAGGCTGATGCCAAGCAAACATCAGCACCTGTCCGTTGCTGTGAGATTGAGCCTGAGGAAGGACAACCTCCTAGTCTTAGGGCATCCACCTGTGGCTCATCTGATGAACTCCAAAGTGCCGAGTATCTGACAGACTAA
>Cz.scaffold14.181	26S proteasome regulatory complex [chlorella zofingiensis]
ATGGTGCAGGAAAAGACCACCGTGGTTGCACAGGACAAGGATGCCTTTTCCAATAAAGCAAACGACTCCCAGCCTAAACCTTTTAGCGTGAAGAATGCTTTGCATAATATAGTCGGCTTACTGGAGAAATCAGTGAAGTTAAAAGATACTCGGCTCCTGATCGGGCGACTGCTGAGGCAGACAGCAGTAGTTAGGAAGCACATGACCGGTGCAGATATAGCCAGTTTTATCAGGACACAGCTACCGGATAGTGCGCCAGCTTACACCTACTTGCTGCGAGTCATTGATCAGGCTGGTGCAGACGCTGCCATGGAGGAGGACTCAGCAGATGCGTCAGTGCCATCCATCTCCCCAAACACGCTACCTGAAGTGGAATTATATGCTTACTTGCTCGTGTTGATCTACCTGCTGGACCGGAAGCAGTACAAGCAGGCACGTGATGTAGCAGATTCAGCAGTAGAGCGTTTGAAGGATTTCAACCGGCGGACTCTGGACGTCATTGGAGCTCGAATATACTTCTACTATTCTTGGGCTTATGAATGTACTGATGCTATAGCAGACATTCGTAGCAATCTGATGGCTGCTCATAGAACATCCGTGTTGAGGCATGATGCAATCGGCCAGGAAACACTGCTCAACCTGCTGCTACGGAACTACCTGCATTTCAACTTGTATGATCAGGCTGAGAAGTTCCGTGCCAAGGCACAGAAGGCTGATCAATTCAGGTCCAGTCAACAGTACTGCAGGTACCTGTATTACCTGGGGCGCATTCGTGCCATTCAACTGGAGTACACAGAGGCCAAGGAATGCTTGCAACAGGCAGCTCGTAAGGCTCCTGGCGGTGCTGCTGGTTTCCGCGTTGCTTGCAGCAAATGGCTCATGCTGGTGCGATTGCTGCTTGGCGAAATCCCCGATCGAGTGGAGTTCACTGCGCCTGGTATGAGGGCGCCGCTACAGCCATACTTTGAGCTGACTACAGCTGTGCGTAGTGGTGATTTAGCACAATTCAGTGGTATCACGGACAAGTATGCCTCTGTGTTCAAGGCTGATAAGGTCACCAACCTCATCACCCGCCTACACCATAATGTGATCCGTATTGGTCTGAGGCGTATCAACCTGGCATATTCCAGGATATCACTGAAGGATGTTGCTGAGAAGCTGCGCCTGCCGTCTGCTGAGGACGCTGAGTTCATTTGTGCCAAGGCCATACGTGATGGGGGCATTGATGCGGTGCTGGATCATGGTGCGGGTTACTTGGCAAGCAAAGAGCTGTTGGATGTGTATAGCACACCAGAACCACAGTCTGCCTTCCATGCTCGCATTGCCTTCTGCCTTGACGTCCACAATGAGGCGGTCAAGGCGATGCGCTTTGAGCCTGACCAGCACAAGCACCTGCTGGAGACTGCTGAGGAGCGCAAGGAGCGTATAGCTCAGGAGCAGGAGCTGGCCAAGGCAGTGGCGGAGGAGGAAGAGGAAGGGGATGTGTAA
>Cz.scaffold14.196	cca1b circadian clock protein CCA1b, partial [chlorella zofingiensis]
ATGGACGACAGCAACCCGTACGCAAACCTCATAGTTAATGGTTTGAACCCTTTATCTGGAGGCGGAAACGCGTTTCGGCCGGTTTCGGGCCAGGCTTTTGAGGGAGCAGGCATCCCTTATTATGGCGAGCAGCCTGAGAACGGCAAACAGCTCAAGGCAAGAAAACCTTACACCATAACCAAGCAAAGGGAGCGTTGGACAGATGAAGAGCATGCAAAATTCTTGGAGGCTCTGCGTCTGTATGGGAGAGCTTGGCGGAAAATTGAAGAATACGTTGGTACCAAGACAGCTGTGCAGATACGCAGTCATGCACAAAAGTTCTTCTCTAAAATAGAAAGGAAGAAAGAGGCAGGAGAGCACACTGGAAGCGAGAATGAGATAGACATCCCACCCCCACGCCCGAAGCGCAAACCATCAAGACCATACCCACGTAAGGACAATGGTGGTGATGCCAGCGGCAATGGCGATGGCAGCAACAACAACGGCACCAGCAGCAGTATGCATCTCACACATCTGCAGGCTCCACTGACATCTGGCTTGCCCACAAGCACCAATGAAGTCACGGATGCCACAGTGGCAGCAGTAGCTGCAGCAGCTTCAGCAGCAGCCGCAGCGGCGGCAGCGGCAGTGGTGGCTGCAGCTGGTCAGCAGGTTCAGGCACATATGCAGGTGCATCCGCCCTCTGGGTTTCCCTTCTTTGGGGTGCCACCCTCTCTGCTTGCTCAGATGTCTGCAGCCAGCACCCCAGCCATGGAGCAGGCAGTCGCAGGGGGGCAGTTTGGTGGTCATGGAGCATTCACAGCATTCAAGGCACCTGCTACTGCCATGCTACCAGCTGATGTCGACATTAAGCCGAATCCAGGTGCTTTGGTGGAGGCTACAGCCACTACAGATGGCACGCATGTGTCAGCTGATGCACACACTTCAAGAGGGAGTGATGGTGACAGTGCCTGCTCTCGTGAGACTGCCAACCTAGAAACAGGACCAGCACAGGTCATGGATGCAAGTTGGCAAGCGCTCATGCACAAGCAGGGCCTCAACACTCAGGTCAATGGTCACGTGGCTTGGCCGCAGCTTGATCATTTGGCTGCATCGCAACTTCCTTGGGCATTAAGCCAGGGGCTGCAAGCCTGGAATCAGCAGGTTCTTAGTCCCCAGGGTCAGACACCCACCAACCGCACCAACCCACTGTACCTGCTGGGGATCTTGGATGCCGCGAAGGGCATGCAGCAACTTGCTACTGTCACTACACCAGTTGATGGCACTGCTACTGTAAGCAAAGGGCGTCATGGGCCAAGGTCGGCTGACAGTGGCGGCCTAGGGGCAGGTGGCAAGCGTGGTCATGACAGCACAGGAGAGCTAGGACCAACCCGCAAGAAGGCTCAGAGTTCTGCTGGTGGTGGTACTGATGAAGATGCTGCTGGTCGTGATCAACAAGAGGATGAGCAGGCACCTGACAGCCCATCCATAGAGGATCATGTTACCAAGGCACCATCTCAGCCATCTGGCACTCACACCACCACTCATGGTGGGGGTAACACAAGTGGATCCAATGAGTCAGACAGAAGGGAGGCTGAGGGCTCAAACCCAACAACAGACGGGAATGGGTATTCCAGTGGGAATGGGAATGGCAATGGTGACTCCAGTGGAAATGGGAACGGCAGCGGGAATGGGAATGGTCATAGTAATGGGAATGACTACAGTACCAAGGACAGCAACACGAATGGCAATGGCCATGCCAACGGAAATGGCCATACCAATGGCAACTCCAGCAGCGGCAATGGCACCAGTAAGCTTCAAGGGGATCCAAGTGGCGCTCACCATCACCATCATCACAACAGCACAGCAGGCCACAATCACAAACATCAGCAGGGCTGGCAGCCACCACTCCCTTCAGGTGGAGGCCCGACCTCGGGTTCCACGCGCATGCACACGCATCATCATCACCACCACCATCACCACTCGCAGCACCCTGAAGGTAGCAATGGTCATGGAAATGGTGCGAGTGGTATTGGTGCTGTGACTCGGTACCGCGATCAAGATGAAGGACGGTCATCCAGTGATCTAGATGGTCCTCCAGCAGCAGGTCCTGTCAGTCACAATCCACACGCTCACAACACAGTGGATACAAGCGCGCTGCAGGCAATGGTGGCATCATTGCAAGCCCAAGCAGGGCTGGTGAACCCTTTCCTGCTGCAGCAGGCTTATGGTGCTGTAGCAGCTACAGCACAAAACATCATGGCTGGCTTGACAAGCAGGACACTTGGCCTGCAGCATCAGCAGCAGCAACACCACCAACAGCAGCAGCAGGTGCCAAATGCAAGTGGATTAGGCTTGCCCGGGTTTAATGGGTATAATGCCCTGGGTGGGGGTCTTGGTGGTTTAGCTGCTACAGCGCAGCTACCTGCAAGCTATCATGTTGCTGCAGCAGCTGCTGCTGGCAAGATAGCTCCACCTGCAAACCCACTGCTTCCACAATTCACCACACCAGCACAAGCTGCTGGCCTGGCGGCCGTAGCTGGCAACCTCAACGGCTTTGGTGGTTATGGAGGCGCTATGTTCAACACGTATAACCAGCTCGCTGCAGCAAAAGCCAATCAAACCCAGGCTAGTGGTCTGATTACTGGTCTGGACCAATCCCCAATGCATGCGTCTAGCTATGGCCAGCTGCAAAGCTTGGGCCGTCAGTTGGCGACGGCGTCTAGTGGCTACGCACCACAGGATGGGATGATGCTGTCAGCTGGGCGGCTACCAAGTAGCTCCCAGTGTGGCATACCACTTGTACCTGCTACAGCTCATACTACCACGGTCAGTGCTGGTGGTGGTGGTGGGGACATTGGTCAGCTACAGCTGCCCAGGAGGGGGGATAGTGAGGGAGCACCAGTCGGTACAAGGTTGGCCCTTGGGCATGACAATAGCATGCTGCCATGTAAGAAGCGGTCCATGTGA
>Cz.scaffold14.110	pridicted protein [chlorella zofingiensis]
ATGGCGTTCATGCGAGTCTGCGCCATTGCGGTGCTATGCATCACCCTCTGCGCTGTGCGCGTACAATGCTCTGGCAGACATGCTTTGCAGACTGACGCTACCCTGCCTGCTTATGATTCTGCCAAGCTTTACATCAAATTTGCACCAGCGGCGACATCCCAGGTCACCAAGTCTCAGGTCACCGGGGCACCAGCTGGTGCATTCGGCATCACAGGCACCACCACCACACTGGGTCCTTGCACAATGCGCACCCTTCATACACACAAGGCTACAGAGTTGCTGTTCCCCTTCAGCGGTTCCCTGGTTTCAGGCCAAATTTATGACAACCAGACATTCCAGATCACCCTGGTGCACCCTCGCAACGCTACGATTTATCCACCACTTGTCCCACACTTCCAATACAACCCTACTTGCAAGAATGTCTCATTCATCGCATCATTCAATTCGGATCCGGCTGGTGTTGGTACAGTCAACTTCATGGCCAACAACACCCCAACAGCCCTGGCTCAGCCATACCGTGACATCATGCGCAAAGCCATCGATGCAGCCAGCAAGGGCACCTTTGCTGATGCTGAGATGGTGATGAACAATGGTTGCATGAAGATGTGCGGCTACAAAGGTTGA
>Cz.scaffold14.11	predicted protein, partial [chlorella zofingiensis]
ATGGCACAGCAAGAGTCCTCAGATCCATTTGTCGCAGTTCTGACCAGTGTGGCTCAGATGAGTCAGCTGGCCATGCATTTTCAGTGGGGAGCAGCACAAGACCACACTAGCAGCAGCAGTGTTGCCCAGTCGCTCCCTCTTCATCATGCTCCCTCACGCAGGCTGCTGCAGCAGGTTCCCACCTGGGATAACCCGACAGGGCAACCTGGGGGTGGCAGATCACCTATCAAACTGCCACCTCATGTCTACCTCATCTCCTTTGTGCTGCTGATAGTGATAATCAGCTTGCTGCTTGGGTGTCACTGCTACCGCATGTTTAGGCTGGCCAATCGTGCACGACAGCATGGCTTAGCCGCTGACATCAGTCCTAGTGGCAAGAAAGGTACCCCACAAACCATCATTGACTCGCTACCAGTCCTGAAGTTTGCTTTTGTAAGGCAGCGCCAGGTGCCACAAAGCTCCACCGCTGCCACCAGCAGCATGTCTGTGGCGACGCCTGCTCAGCAGCAGCAGCAGCAGCAGCAGCAATCATCACTGCAGTTCCCTTTTGCTTGGCGTCAGGCTTCAGGTGAAGCTGAGCACAGCCAGGCAAGCAAGCATTGCAACCCCAGCGCTGAGATAATTGTTATAAACAGTAACCAACTGATGGCACCCGGTCTGGCTGCTCAGTCAAGTGACCATAAGTGCATGTCCACTGGTGGTACTGATATGTCAACAACCAGGACTGGTAATGGTAGTAACAGTGATAAGATTGTGGTGTCTCCAGCATCAGGGGGTCATGACCATCATCATGATGTGAGTCCCGTTACCAATCATGATGCTGATGATGATGGTGGAAGTGGCATGAGTGGCAGCTGGCGCAGTGCTGTGAGTGGTGGTGCTGCTGGTGCCTCTCCAACTCCCGAGTCATGTGCCATATGTTTTGATGAGTTCCAAGCTGAGGATGATGTCAAGGAGTTGCCATGTCATCATTTCTATCATGTCAATTGCATTGATAGTTGGTTGATCAGAGATGTGACATGCCCACTTTGCAAACAGTCTGTTGCGGATCCAGACAGCATCCAACAACAGCGCAGAGAAACTCACGGCCTGCGGCGATACCTGCCTGGGCTGGACTTGTTGGCCAGGCGCACACCCGCCCAGCAGCAGCAGCAGCAGGATGTTGAGCTAGCAGTGCAGCATGAGGCTGACCAGCAAGTGCAGCAGCAGCAGATGGAGCAGCAGCCATACAATCATGATATGGCAATGACAGATGGACCCCAACAGCCTCAGGCATCAGCGGTTCCTGCTGCAGTGCAGCCCAGCATTGCTGTGGTCATTCCTGCTCATTAG
>Cz.scaffold14.96	Polyadenylate-binding protein 2 [chlorella zofingiensis]
ATGGCAGAGGAGCAGCACATGTACAACGAGCAGCTGCGGGAGGAGCCGTATGAGGAAGGCTACGAGGAAGGCATGGAAGAAGGGGGAGAAGGGGGAGAGGAGCATCATGAAGACACACACGACGAGCTTGAGGCAATGAAAAGGAAGCTGAAAGAGATGGAGGAGGAGGCAGCAAGGTTGAGAGAGCAGCAGGGTAAGACGCCTGGGGAGGCAGGGGCTAGTGGCAGTGAGGTTCCGGAGCCGGGTAGCAAAGAAGAAGCTGACACGCGCTCTGTGTATGTGGGCAATGTGGATTGGGGGGCCACACCCGAGGAGCTGCAGATGCATTTCCAGGGTTGTGGGACAGTGAACCGGGTCACTATATTGACAGACAAATTTGGGAGCCCAAAGGGATTTGCCTACATAGAGTTCTTGGAGACTGATGCTGTTGAGACTGCTTTGCTACTGGACAACAGTGAGCTACGAGGCAGGAACATCAAGGTCACTCGCAAGCGCACCAATGTGCCTGGAATGAAGTTTCGGGGCCGTGGGCGGGGGCGTGGAAGAGGTTATCGGGGTCGTGGAGGGTACGGATATGGATATGGTTACGGATACGCTCCCCGAGGCAGAGGCCGTGGCAGGGGCTTTTCACCATACTAG
>Cz.scaffold14.19	hypothetical protein CHLNCDRAFT_22624 [chlorella zofingiensis]
ATGGTTGGGTACAGCCTAACAGCAGGAGCACCCAAGAATGTAGCATCTAAATCAGATCCCAGGCAGCACGCTTCATGGAGCCCGTACGATGATAACGGAGGTACATGCTTAGCAGTCGCTGGTGAAGACTACTGCATCGTAGCTGCTAGTACCAGAATGTCCACGGGGTTCTCCATCTTGACACGTCATGCTACCAAGCTGCTACAGCTGACTGACAAATGTGTCATTGCATCAGCGGGCTTCCAGGCAGACATGCGCACACTACACAAGGTGATGCAGTCACGCAATGTGATGTTCCAGCACAACCACAACAAACCCATGAGCTGCAAGGCAACGGCCCAGCTACTGTCCAACACACTGTATCACAAGCGATTCTTCCCTTACTTCACATTCAATCTATGTGCTGGGTTGGATGAGGAAGGTAAAGGGGCTGTGTACACCTATGATGCCATCGGCTCCTACGAACGTACAGGCTATTCCTGCCAGGGTTCAGGCAAGGACCTGATGCAGCCTGTGCTGGACAATCAGTTGAAGGCCGACAGCCCATTGCTGGTGCCAGCCAGGAACTCAGTGACCAGTCTGCCCCTGGAACAAGCAGTTGATCTGGTGAAAGATGCCTTTGTGTCAGCTGGAGAAAGAGACATCTACACGGGGGATGCCGTTGAGATTCTGATCATCACAAAAGATGGCATTCAACGCGATGAGGTGCCACTAAAGAAGGACTAG
>Cz.scaffold14.46	plastid acyl carrier protein [chlorella zofingiensis]
ATGGCCTTCGCACTGCAATCCAGGTCTTGCGCCGCTGCCACCCGGGCCCCCGTGCGCCCACAGGCACGCAGGTTGGCTCCAGTAGTTGTGGCTCCAATGCGGTTCCGCAGCATCATCACAAGGGCTGCGGACAAGCAAGCAGTATTGGAAGATGTGCGTAGCATCATCGCCGAGCAGCTGGGTACCGAACTTGATAAGGTTGCAGCAGATGCCAAGTTTGTGGACCTTGGTGCAGACTCCTTGGACACGGTTGAGATCATGATGGCCCTAGAGGAGAAGTTTGACATCCAGCTAGATGAGGAAGGTGCTGAGAAGATCTCCACTGTGCAGGAGGCAGCTGACCTCATCGCAGCTCAAATTGCTGAAGGCGACAAGTAG
>Cz.scaffold14.226	hypothetical protein H632_c2546p0, partial [chlorella zofingiensis]
ATGGCCGAATCAGAGGATGCAGTTATGCCTAAGAACGTGTTCAACTCTCTGGAGTTTTACTTGTACTGCTACAAGGTGCTGCCTTGTGCGAAGCGCTACGCTCATGACTGGGCAACCTGTCCGTTTGCGCACAAAAATGAGAAAGCACGCAGGAGGGACCCAAGGCGGCAGTTTTACAAATCAGCTCCATGCCCTGACAGTAAGAAGGGTTCCGTTTGCCCAAGGGGGGACACTTGTCCTTATGCACACAACGTGTACGAGTATTGGCTTCATCCTAGCAGGTTCCGTACGCAAATGTGTCAACAAGGAGGTAGCTGCAGCAGACCTTTGTGCTTCTTTGCGCATAGCCTTGAGCAACTGCGTTTCCCAGATTCACAGTTCCCGGATGACCCTAATGGCTTAGGGGCTGCTGTGCCAATCTCAACTGCTTCCACCATCATGCCACCAGCACACCAGGTACAGCCGCCATCCCAGTTAACATACCAGGAACAGCTGGCAGGTTTGGGCGCCACCCACCACCAGCCGCCACCAACAAAGCAGCAGCAGCAGCAGCAGCAGCGGCTTCAGTCTCTGTTTGCTGACACAGCCAGCGCCCTGTATCAGCAGCAGCTTGGACTGAATGCTGTGCAACAGCAGAGCTTTCAGCAGCACCAACGGCAGCAGCAGCTGCAGATGATGCAACCACAGGGGTTGCCGCCGACAGCCACCCAACCAAATTATGACGGGTTGTCTTTTAATGGTGGCAGATCATCACTGTCAGACCAGATCAGCTTGATGACTGCTTTATTGGGAGGAGGAGCAAACAGTAACCTACTGTCTACACCGCGTAATGGCTTGAACCACTCACTCACTGGTCCAGTGCAGCATCACCAGCAGCAGCAGATGCATTCAGGCCGGGCAAGCCTGCCAGAAGACTGTAAGCCAGAGTCTCAACAGCAAGGTGTTTTAGCAAATTGGCAACATGCAGTAAGCATGGCCAATTTTGGTGGTGTCAGTAGTCCACAACCCACATCTCCTGCAAATAACATGCAAGCAGCACCTGGCATCACAGTGCCGGGTGTGTTGTCAGGCCCTGCTATGACAAGTCCAGCCTCCTATTCACCCACCTCTACCGTGAGCAGCTTGTGGGAGGCGTGTAGCCTGCAAGCTGCCGGGGTGCATGCACTGCTGCCTGATATGCTGCTTGCACAGAATCAGCAATCAGCTGTTTCTTCTGCTTTGTCACCAACAAGCCGACAGGTGCCAGGGCCGGCAGCACATGTGCACCCCCATGCTAACACTGGTCAGGGTACTTGCCATGCAGCAGTCTGTAAACCAGACATCAACCTGCACATGCAGATGCAACAGATGCACATAAACAGCAGGTGCAGTTTGGATATCCCTGCTGATGCACATCACTTGGCACTTGGCAGGTCAGCTATGACTGCTCGTCACCCTGCAGGGTTGAGCCATGCAGCTGTCATATCCCGTAGCCGCATCTCCCCTGACTCCCTAGCACCAGACACTGACCCAGAAATACAGCTGAGGCCACCAACCACTGTCGAATTGGAGAGGTTGGTGCTGTCAATGGCAGCATCACAAACTTGA
>Cz.scaffold14.133	hypothetical protein EMIHUDRAFT_232783, partial [chlorella zofingiensis]
ATGCAGTCATGGCAGTTGTCAGCTAAAGAACAGCGGGCTACAGCAGATGATGAAGCTATGGAAGGTGGTAACAGCACAACATTGTCAGCAGATCAGTATTCAGCAAATGCAACCAGTTCACAAACATACAGTACAGCCAATGACGTGCTGCCATACCAGCTACAAGAGTACATGCATCAGTGGTGGCTGGCCAGTAGTTCGACAGGCAGTTATGGCAGTAGTGACCTGCTGGCGCAGGCAGCCATGACCACCAGTGTACAAGCTCTTCAGCAAAAAGTGCTCATACAGCAGACTGGCTCAATATCAGCGATGTCAGCACCACCAGCACAGCACTCAGCATCAACGAATCATGCTTCAATTAGTCAAGGTCTGCCTGCTACAAGTGCCTCCAGTAATACCACTAGTTCAGCTGCAGCAGCAAGTGTTGCCAATGCTTCATCTGCGCCTTTGGGACAACAACTGGATGAAGATCCGCCAGAGCACTTCTGCTGCCCTATTACTCTCCAAATCATGAATGATCCAGTCATCACCAGTGATGGTAGCACGTATGAAAGACCAGCAATCATTGAATGGCTCCAAACGCATGACACCAGTCCCCTGACAGGTGTCACGTTAGATAGGAACGTGCTGATACCAAATAGGGCGCTGAAGGAAGCTATTGCTGCTTGCAAGGCAATCAGGAGATAG
>Cz.scaffold14.213	pridicted protein [chlorella zofingiensis]
ATGGTTGGCTCAGCCCTGACTGCGTCAGACAACAACCACACCCAGTCCAATTACAGTGATGCACCACGTGCAAGGCCCTCAGAACACACAGGTGCTCCCAACACAGTTCCATCACGGTCACATCGGCGAGCCAGCCTTTCCCTACCGCAAGCTGTTGGGATATATACTCGTAGCAAGGTAGCATTCAATAAGAACCAGCAGGGCAGCAGAACATCACAAGTTCCTGCTGATGATGAGTCACAGCCAGATGTTGCCAAACTGAGGAGAGATTTGCAAAACTTGAGAGCTAAAGCTACTGCACAGGATCTACGCATCACTGGTCAGTTGGAGAGTATCAGAGCACTGCAGCATACTATTAGGGTAAAGGATGCAAGCATTGAACTGTTGAAGGAGGACCTTACAAGAGCACACAAACACACCCACCACAAGATCAAGACTGCAAGATATCCGCAGCAAACCAAGACTGCTGGTGCGGCTGCACACAACAGCAAAGGACCTACTGCTGCAAGTGCTGTGGGCCAGCTGGATCGGGCACATGGCATGAAGTGGCTACAGGACACCAGCTGTCGCATGTCATCCCTTCGATCTGTGCTGCATGCTGCTCAGCAATTTGAAGAAGCACAGCAGCTGATCACTGACTTGCAGTCACAGCAACACATGCGCAGCAGACAGCATCCCCGGGCAAAGTCAACCCCTGCCAATTTCACCAGCCACCTGTCAGCATCAAGTGACATGCATACCTTTGATAGCCTGCGTAGACAGCATGTGTCAGGTTGGCAAAGACGTCCAGGCAAGCATGCTGCTGGCAGTTCATCATCAGAAGAATCCTATTCTGCTGCAGCAGTTGTGGCACAGGCAGAACCTAGCACTGGTCGCCAAAGCTATGACAATGAGTTTGGGGAGGTGGATGTCCTGATGTGCAGCAGAATGAATGATCAGGATGTTGCAGTAACAGGACTGCACCTAGGCCAATCAACGCATTCCTGTGGCATGCGCTCAGTGGGTAAATCTTTGCACAAGGGAGATCAAAAGCATCATACCAGTGTTCCACAGCCAGAAACACATGGTAGACAGACAGGCCAGCTGGGACAGTACGCAGGTCCATATCAGCAGCAGCATGAGTTTCCCAGCATGGACAATACTCAGTCAACTTGGGCATGGCTCAATGGCCGTCAGCATCTGTCAGAAGCTGGTACTGATGCAGCATCAAGCATGCCCTACATGACATCAGATTCTGGTGCAGCGGAGGGCACAGCTCAGTCTGGGCAGCCTGATGGTGTGCATGACACATTGTTTGTCCCTACACATCGCATTGAGGAAGTGGGTTCAGACAAGGCAGTGAATAGTAAGCAAGGCAACACCAATGCCAGCCAACTGTGCAGGACTGCGGGCGACCACAGCGCATTGAGACAGCAATGGCCTAGACAGCAAGAACTCTTACACTCATCCAATTTGACTCCAGATGCAGAACAGGAGGGTAGGCATACGTGCCCAACCATCTTGCCAGCCGAGCTAATGCACCATGAGCATGCCAGTTATGCAACACCTGCCGACCACTCAGCTTTAGCTCGCTTGACAGCTGCTGTACAAGCATTACTGGCTAGTGATGATCATCAGGACACAACACCCAGTGCTGTAAGCTATCAACCCTCCCAAGCAAGCAGTTTGAATACATCACAAAATGTACACAGCGCTGCTTGGGCAACCCACAGCAGGCGATCAGTGGAGGGACTCACGCGGTGTGAAACAGACTTGCTTTGCAGTACGGGCAATCCAGCACAACACACAGTCTGTCCTGCATCTCTTGCTGATGAGGATGTAGCTCATGCTGCTCCAGTTTCCTCTTGGCAGCTACCTCCTGCAGCTTTGCGATGCTGGCAATCCAGCAGTACCATGCATCGCCATGGACCAACTCCCAATGATTGGGTTCACAGGAGCACAGCAAATGATGGCAAGGCAGGGCCGCAGCAGCACTGCTGTTCCAGCAGTCTTGCGACTCCAGTCTTGCGACTCCTGCACTTCAATGATCATGAAACTCACACGTCTTCAGGTGATGGTCATACTATTGGCGACATTGGCAACTGCGATACTAAAAGTGGTGAGCAGCAGCAGCAAGTGCTGGTGTTGACAGCCACAAATACTCAGCAGTTGCACCCTGCAAAGTCCGTCAGTGGTGATGGACCTGCTGCTAAGCACTGCATGAATGATGAATTTGGGATGGAATGCCTAGCTGTGCAAGCTGAACAGCAGCACCAACCAGGAGGCCACCAGCAGCACCTATCACCACAACAGCAGCAGCAGCAGCAGACTCAGTTGCTCATCCTCCAGCAGCCTGCAAGCCTTGTCACTGATGCCAATGCTGTCACGCAGGATGATGCACATCACGGCTGTGGCAGTGCCAAAAGTCAACAGGATGTAGGGTGTGAAACAGCAGCTGCACAAAGCCACCAGCTAAGCAATCCCAATGTGCAACGGCCACGCTATCTGTGTCAGACCAAAGGACATACCACCCATGACAGCACTGGGGTTGCTGCAGGCATGCAGCCACAATCATGGCAGGTGCCAACAGGTTACCAATACAGCGCACAGGTACAGCCAGGCCAGCATCTGGATGGCTCTTAG
>Cz.scaffold14.144	pridicted protein [chlorella zofingiensis]
ATGTTCACGGTGGTGGTCATGGTGTTGGCCTCATCAGTTCTGCTTCCCTTCTTGGCTACGGGAGTGGAGGGTGCTGGGAGTGCAGCGAGCATGGAACATGCCAGATTTCCAGTCCAAGTGGACGCTCAGCTGTCAATGGCAGCCAACAGCACCTTCGTCTTATGCTGCTTGGCGCTGGCAGCTGCAGAGTTTTTTGTCATGTTGTCAGTCCAGTCGTTGTTTACCGTACAGGCCCGCAACTACGCCAACGTGTTTCTAAGGGTTGCCCCCAAACTTGTGGCGTTTGCGTTCGGCTTGTTCAATTACGGCAATGCTGCCAAGGCGCCGGTAGCTGTCCGTGGTGATCTGGCTGTTTTGGGCAGCTTTGACGGCCTGATCATCATGGTTGCCTTGGTGTGGGGAAGTGTTGTGCACATGGTGCCGCTGCATTGGCATGTCTTCCTGTCAGTTGCCGAGTGGCTCTTGTTGTCCAGCACCTGGGCTCTGCAGGGTAAGGCAGTTCCCGACACATTACCCACTGGTCTGTTCCAGACGGCATTGGCTGTGGGGTTGACCTCCTTGGTGGTCGCTGCTTTACAGCAAGCATGTGCTTATGTTAAAATTCTGCAAGCTAAGGCTAGAGCTCATGCAAAAGAGCGTTCACTTTCAGACGAAGGACACTACGATGGGCCAGTGTCCAATGTGCCCAGCAGCACAGTGCCACCACAACCACAGGCCGCACCTTCTGCCAAGTCTCCTGGACAAGTCAACAAGCCAGCTGCAGCAGTAGCTCTCAGCAAGGGCTCTCATGTCACTGCAGCACAAAGCAGCAGCAGCAGTGGCAACAGCAGCAGCATGCCGCCAACATCTTTGCTGACTCAGCCACGTCAACTGCTGTCTGAGAGCAAGCCAGCAGAGGCAGAGCCTTCTCAGCTGCTGGCAGACATACAGGCATCACTGCAACAGCTGACACATGCTGCAGCTGCAGCTACTACCATGCGTGAGTCAGCACTGCAGCGTTTGGCTGAGGTTATGGGTGATGAGTTCGCTGATGAGTTGAGGGCTTGTGGCTCCGCCACTACTCTTGGAGCAGCAGCAGCAACATTCCCGCACTTGCAGTACACCTCACTGTGCAAAGTGCAGCCCGTGGGTGTCAAGGTGCATGCACCAGACCATGCCGGTTATGATGCCATCTCAAGGTTGCTCATCAGCTCACTGGCAACCAGTGTGAAGGTGCAGCCTCCTGGTCACGACGTTACGCCTGTAGTGCAGTCTGCTTGCGTCCCGGGCTGTGTCCAGCTGCTGGCAAGTGTGATCGGGTTGTTGCAAAAACCAAATGCTGACATGGGCATGGATGCTGGTGGCAATGGTGATGGTGATGGCAATGTTGGTAGTGGTTGTAGTGATGTTAAGGATGCCAGCTTGCTGGGCGCTCTCAAACATGATGTCACTGGTGGTTTGTCAGCATGGGCTGCTGATCAGCAGGCAGCAGTGCCTCAGGTGGACTACGCTGTGGGCATGCAGTACCACAATGCTGAGCAGTCTGCGTCAGCTAAGGCTACTGGGCTGGATGTTCAGCTGCAAGGCTGTCATCCATGTTGCATCACATCTGGTGCAGCAGGTCAGCTGAAAGTGTATGTTGGTGTTCATGGGGACCATGCTGATCATGATGATGACGGCAGCATGGAGTTGAGAATGGTGACGGATAAGATGGGTGACAGTGAGTTGCGCATGGTGAGACGTGCAGCTGATCAGCTGCCATGGCGCTTGGTGGCTTTCAAAGATGGTGTAGCTGTTGCTGATGTCATTGGGACAGTCAGCAAGGGAGACAGGATGATCAGGTTGGATCTGCCTCCCTTGTCCCCTGGTGTCATTCACATTGGCCTGCTAGTGGATGGTCACAAGCTTGCCTTTGTACAACCACTACCAGTCATGAGTGCTGGAGCTGCAGCTGACATGCAACAGCTGTGGGCACACATGGCACTGGCAGTAGCAAATGAACCTGGCAGTGAAGCAGTAGCCATGCCTTCTGCCACATCACCATCCACACCAGAAATCGTGGTCAACACTGACCAGCCAGATGCTGCTGACCTGTCATCAGCTACAGCACAGCTGTCTCCTCATCATCTCCACACAGCTTGGCAGGTGCACATGGCACCCCTGGTTGTGGACCTGGCTTATGTCATGGCTGGTTCAAGTGACACTGATGCACCCGACCCATCTGCTTATCGCGGTGTTGCCATTATTCGGCAGTTGCCATATTGGGGTGTTGCCACACATGTGTTAAGCTTTTTGGCTTGCAATGGCATGTGGCATGTCGTTGAGTCAGTCACAGAGTGCCTGAGAAGCAAACCCAATCCACCAAGCAGCAAGGCAGGGATTGGGTCATCAGCTGCACCTAAACCCACCATGACCATGGCTTTGTCTGTCCTCAAGACAGCTCTGGTTACATCAGCCACAAAGCTGTTGGCAGTCATACACAGGCTATATGGGATGACGCTGAGACATGTTGTGGCTCCCCTCAAGACTACTTCAGCCCAACTCAGCTCAGGTCCAACAGCCACCACAACAACCAAGGCAACAAGCAGCGCAACAGCCCCCGCAACAGGCAGTGCAACAGTCAGCGCCACAGCCAGTGCAACAGACAGCACAACTGCCGGCGCCAGTGGTTCTCACAGCATCAACAAGCGTCCCAGTGATTCGGATAGGGTGCCCTCTCGTGTTGCAAACCTCAAGAGGGTGACATGGTGGCTGATCAGAGGCTTTCAAGACCCTCAGCTTGAGTCCCGCTACCTGGCATACAAGCATACCCGCACAGCGCGCATGGACTACTTTGCGTTGCTCTATTATGCTGCCTGTGCCATCCTCATGCTGGCTGGCTACCCACCAGCAGCCTCTCATCTGCCCAAGGTCGCGGTGGGCAAGTGCCTGATCCTGTTTTGTCACTTTGTCTGCCCCGCCCTCATTGTGCTCCTGGGCCCCAAGCTGCCTCCAGGTGGTCGGGACTACATGGTCATGCTGCGTAACTTCGCCACTGCACTTATGAGTGTGGCCCTGCTGCTGGGTCTGTGGGATTACCCACCAACCGTGGAGCGGGTGCTGCTGGATACCTCCCTCAGTATGGACCTTGTGTTCTTAGTGGGTCTGGGGTTCGTCAGGCCAGTGTCAGAGCAGTTGCGCTTGCGCATGTCTGCTCCTATTGTTACTTTCCAGTTGGCGACTGCCTTCATTGCCAGCTGGAGTTTCGGCTGTCCTTTACGTACCCTCGTGCCCAGATATGTCATCAGTTATGTCGCTTACCTAGGGATGAATACATACCTGGAGATCAGCTCTCGCAAGCACTTCATACCCACGCAGACCAACAGCAAAGCTAAGTGA
>Cz.scaffold14.18	pridicted protein [chlorella zofingiensis]
ATGCGGTTTCTGCCGCGGTGCACCCTTGTCGGTGGAAATGCGCCATCAGTTTATGCGGATAAGGTGTTTCTAGCATCCACAGTCCGTGTAAAGCTGCCAGTTTTCCGTCCGCAGCAACAACAGCCAGCAAGATTGAGATTACTAGGCGGTAAGGCAGGCCATAAACAATCAAATCATCCTTGCGGCATCCATGTTACTACCTGCAGCAGCAGCAGCAACATTCCTGGGTCAGGGAGTGATGGATCAGGGGGTGCACCACCACCTGGCGGTGGAAGCCGTAAAGCTGGCCAAACAGGCGGTCCTGATGATGCTGGCCAGCAGCTGTCAGCATCCTTCTTGAGACTTCGACAGGCCACGATTGCGTGTTTCACCATATTAGCACTCTTAACTATAAGCAGAATGATCAGAACAATCAAAACACAGCAGGTCAAGCGAGATGAGACATCCACACATAATGTCCAGGAACACATGTCTATGTTGAAGCGTCTAATTCGTGAATTATTCAGTGAGCAGCTGAACATCAAGGCACGCATGACTACACTTGAAACAGCAGCAAACACGAAACATGAAGCAGCAGAGGACTACAGAGTCGGCAAGACAAGCAGTAGCAGTGGAACTGGTGGCACCAGCAGTAGCAGAAGAAGTGTTCATGTGTCAGGGCATGTGTCAGCAGCAGGACTGCTAGCTTGGTCACGGGAAGGCGCTACAGCTGAGGCGGGTGACACCACCACTCTGCATGACATAGGTGCACAGGCTCATGCTGACATGTCACTATACATGCACTCAGTGTTCCATGAAGGCAGGAAACGGCTGACTGCCAAGTTGAGCAGCACCAGTGAAACTGGGATGACACTGCAGCAGCTGCTGTATCGTGCTCAAGTGAACAAGTGGCTGCACATCATGGTTGCCCCTATTGGCGGCTGCTTGGAGGCTGTAGCACGCCAGGTCATGCCCTTTGCAGGGCAATACGGGGTGACCAGTGCACTGCAAAAGGGCCATGGTTTGTCAGCAGTGAGTCAAGGTGGTGGTGGCGCTGCTGTTACTGCACTGAAGGGACCCTGGTCATTGACGGCAGGCCAATTTATGTCATGTGGCAGTCCAGGAGGTCCAGTGCACCACACTGGGGCTGTGCAGCTAGGTGTTCATACCCAGTCAGATGTGGTGCTCACACTGGTAGCTGCTCATCTCAGGCAGCAGCAGTCAGCATCAGCATCATCATCCAACAGCGGTGGTGGCCAAGCAGCTTTGAGGTTCCTTGGTCCGCAGCTGCCTGCTGCTGCAAGAGCAGCACATCATGCTGATTGGAACACTCCCAGCAGCACTGGGGATGCTGTATATAGCAGCAGCAGCAGCATGGCCTCAAGGACAGTGCTTGGAGTAGCAGGTGCTTGTCCTATTGCTGATATGTTTGCTGCTTCTGCCTGGGCTGAGGTGGCCTCACCTCTTGGTGGTGGTGGTGGTGGTGATAGCCTGCTAGGTCAGTGTGGCTGGGGTGTTGCGCTGTTCGCACAACCCGATGTGGGGGGTCAGGAGGTGGGACTGGTTATAGCACAGCACAGTGATGCTGCTGCTACTGCTGGCATTAATGGTGGTGGGGCACAGGAGGTGCAGCAACGACGCAGGGTTGACAGGTCACATGCACCAGTGCTGTGTGAGCTGTCTTGCAAGCTACCTATGGGTGATGGCTTGGCCTTATCTCCCAGTGCCCTGTTGAGCTACAGAGGCAACAAAGGCACCAGCATGGTGTTGGCCATGCAATCATCATGGAAGTTTTGA
>Cz.scaffold14.157	phosphofructokinase family protein [chlorella zofingiensis]
ATGTTGTTACAACAACATTGTCTGGCGCAGACGCTGGGCGTGCATAAGCCTGCAAGGTGTTCCGCTGCTACGAGTTTCATCAAGCGTGTCAGGGGAGCAGCACCGAAACACCTTGCACGCCCGTGTTGTTCAGCAGCTGAGGCTACAGGAAGCGAGACTACCCCTCAGTCAGTAGTTGTGCACGTGCCATCTCAAGCTAAGAAAGGCAATGAGTACATATCTGGACCCTTTGGAGGGGGAAGATTGGCAGAAGCAAGGGATGACGATGATGTGCTGGAGGTGAAGACTTTGCGGCATGAGCTACAGGCCAGGGATAGTCCATTTCTCTCAGACAATAATGCTGGTGGAGGATTTGTTGGAGACACAGACCGGATTCGATTGCATGTTGTGGAGTTTGAGTCACCAGAGTCATCAGGTGCAATGTGCGCTAATGGTGAGCATAACACCTTTGACGAGGACTCATGCCTAGTACTGCCTGAGTGGGCCATCAGAGCCGGACCCAGGAAAACTATCTACTTTGACCCAGACAAGGTGACAGCAGCCATCGTCACTTGTGGGGGGCTATGTCCGGGTCTGAACGATGTTATACAGAACATTGTAACCACACTAGCAGACTATGGTGTGCCTGAAGATCAGATCTTGGGTATCAGATATGGGCTGAGAGGGTTCTATGAACGTGACGATAAGCCTGTCACACTGACACGCAAGTCTGTGGATGGCATACATCTTAAGGGCGGCACCATACTGGGCACGTCTCGTGGCGGTGCTAGTATCCAGGAGATTGTACGACGCATCGACCTGTGGGGCCTGGACATGGTGTTTGTTGTGGGTGGTAATGGTGGTAATGCAGCAGCTCAGGCTATTCAGGAAGAAGCCGAGCAACAAGGCGTCAAGTGTGTGGTAGCAGCAGTACCCAAATCAATTGACAATGACATACTGCTGATTGACAGGTGTTTTGGGTTTGATACTGCTGTTGAGGAGGCTCAACGTGCCCTGCTAGCAGCCAAGGTTGAGGCAACCAGTGGTTACAAGGGGCTGGGCATTGTGAAACTCATGGGGCGACACAGTGGCTTCATTGCCATGTCAGCATCTATGGCATCAGGTGTTGTGGACGTGTGCTTGATCCCTGAGATCCCTTTCAAGATGGAGCGGCTGCTGCCATACATTGGTGAGCTACTTGAGAAGCGGGGGCATGTGGTGGTGTGTATAGCAGAGGGCGCAGGCCAGGACAGTTTGGAATGTGGTCCCATCGAGACAGATGCCAGTGGTAATGCCATCCTAAAAGATGTTGGTGTGTATCTCAGAGACCAGTGCAAATCATACTTCAAGGGTGAGGCTGATGTGAAGTATATTGATCCCAGCTACATCATCAGATCCATACCCACCACATCAAATGATCGCATCTACTGCAAAGTGCTTGGTCAAGGTGTCGTACATGGAGCCTTTGCCGGCTACACAGGCTTTAGTGTGGGCCTGGTTAACACACATTATGTATTCCTGCCCATTCCCACTATCATACAAGCACCCAGGAAAGTCAATCCCAGGGGCAGAAGATGGAACAGGTTGAAGACTGCCATCAACCAGCCGGATCTGGTATGA
>Cz.scaffold14.230	hypothetical protein VOLCADRAFT_102812 [chlorella zofingiensis]
ATGTCTGCACCTTCAGCCCCTGTCGCGCCCTCGGAGCAGGTACCTAATGAGATTGTGAAGCACACGGATGGAGACACTGAAAAGCTGAGTGATCGCGAGCTGAGACAGCAGGAGGCAGCTGAGAGAGTGAGAAAAGAGAAAGCACTGCATGATGAAAAGCTGGACAGAAGAGCAGCTCAGCTGCTGACCAGTATCCGAAGATTTGTGACTGCTTATGTAGAAGCCACCAAGCCAGCTGCTCCTGAGCCACCTAAAGCTGCAAAGGCTAAGGTGCCAGCAGGACAAGGCAAGAAAAGGGGCCAAAAGCAGCCAGCTCAAACCAGCAGCAAAGACAGCAAAGGCACCACTAAGCAAACGATGTTGAAGAAAGACCCCAAGGTTGAAGTTTGGAGCACACTGTTTTTTGACCTGGATGAAAAAATCAACAAGTCAAAGAAGTGTCTGCTGGATGATTTCTATAGAGCGGTGGCCACCATGAATCCACATGAAAGACAGGTACTGGCAGACATTGTGTGTGGCACCAGCATGCAGCACCTTCCAGCCAAGCAGATGAATGAGCCCAACCTGTGCATCAAAGATGCGTTGTTTGCGGCAGTAGCTGCACACAGCTACACCATGCCTAGGATGCCGAATGCAGGGCATGCGGCTGCAGTGCACTATCGTGAAGCTGGCATTTCAGCACAGCAGGCATTGCAACAAGGCTATAGAGTGGGACAGCTGTTGCAGGCTGGCTACAGCCCAGCTGAGGTGGTTCACAGCTGCCAGGATCTGCGGTGGCTGAGAGCAGGCGGGGTCAGTGTGGCTGATTTGATGCAAAGTGCGCTGCTGGACCTGGGTGGTGTGAAAGGCGCTGTGAAGTTGAAAGCAGCAGGATACACAGCTGCAGCTATACAGGAGGGGGCATCAGACACCATTTCACCATTAGACTTGAGACTAGTAGGCTTTGGTCAGCAAAATGCTGCTAAGGTCACCCTGCCGCCCCGGCTTGGAAAAGAGCCCACATATGAGGGCACTGCAGCAACTGGGATGCTTGATGCTCAACATGGTGTGGGTCCTGGGGCACTATGTGCAGCATCAGATGATGTTGAGTTGTTCAGACATGGCATCAAACCACTCATGCAAATGAAGGCTGGCCAAGATATCCCGCTGGTGATATTGGGGACACATAAGGACAAACAGTCACACTCAAGTGAAGCCACCGATGCAACTGCTGCTGGTGTACTGCTGTCTGCCAACCCTGTGAAGGCAGTACAGATGCGTAAGAGGGTGGCTGGTACACCATTCCATAGCCATGGGGATGCAAGCACAGGAGGTGGCATTGCTAGAGGTACCAGTTGTGGTGGTTTCTATGGCAGCAGTGCAGCAGGTGCTGCATCCGTGCAACCGACATTAGAGTCCATACCCTCCCTAGCAGCACTGCCATCTTTGGTGCCTGTAGTGCCACTTCTGCCATCACTTGATCCCGCTGTCAGTACCCAGCAGCAGCAGCAGCAGCAGCAGCCGCCGACACTGGCTGCACCTGGTGGTAGCGGCAGCAGCAGCACCACTCCTAGAAACATCCTAAAGCCTAGTCGGCTGAGAACAAGATCCATCACAGACTAA
>Cz.scaffold14.190	hypothetical protein VOLCADRAFT_109754 [chlorella zofingiensis]
ATGGCTGCAGCTGCCCCACCACCTGCTCCTGTTCCCATACCTCCCATGCCTAGCGTACAGCAACAACCCCAGCAGCAAGGAGCTCAGCAGCAAAGCTCCGCGCTGTATGCTGTGGGGTCAAGACTTAGAGAGTATGCAAGCAGTACGCTGGAGCAGCGCAAGCCGTGGTCAGAGGTCTTCGACCGTACCTCGTTCCAAAAGCCGGCAAATCTGCAGGAGGCTGCCTCACGTCTACGCAAAAACGCAGCCTATTTCAGGATCAACTACCTCATAGTCACCTCCTTGACTGTGGCAGCTGCCTTTGTCTTGAACCCACAAAGCTTGTTTGTGCTGGGATTCCTGATGGCAGGATGGGTGTACATGTTTGCTGTTCGCCAAGGGCCCTTGGTCATCAGTGGCAGAGAAATAAGCGATCGTGAGAAGTTCATGGGAATGTCGGCTCTTTCATTCATTGTCATCTTCTTCTTGACCAGTGTTGGTAATGTGGTGTTCACTGCCCTGATGTTTAGCTTTGCCGTGGTGGGCCTCCATGGAGCAACCAGGGTACCAGATGACCTGTTTTTGGACGACACACAGGCAAATCAAGGCCTGTTATCCATCTTCTCAGGCGGTAACAGTCAAGCCACTGGCGTAAGCAATGTTTGA
>Cz.scaffold14.184	nucleoside transporter, putative [chlorella zofingiensis]
ATGCTCTTGGTACCTGTTGTGGACTTGGCTCTGGTAGCAGGCAATGGGCAGGAGTCCAGATCAGCGCTTGTGATCATCTTAATGTCAGTCGTGCTGGTTGGTGTGCTTGATGGCTTGTGTCAAGGAGCTATATTTGGTGATGCTGCACAACTCCCAGGCGACCTTGCACATGCAGTGGTAGGGGGTACTGCATCATCTGGGGTCATCATCAGCCTGCTGCGCATCATTACTAAGGCTTCTGTAGCCTCAACACCTTCTGGCTTGAGACAAAGCACCGCGATATTCTTTGTTCTGGCTGCAGCTTTGTCGTTGTTGTGTTTCATTGTTTATGCTGTTGTTGTTCCAAGACTGGCCTTTGTCAAACAGTGGCGCAGGCAACAGCACTTGCAGGATGACATGGCAGCAGTTGAGTTGAGTCCTTGCAGTCAGTCATCATCCCAGTCACAGCATGGTCCAATGTTGTTAACAGCAGGGACAGCCCGTTCGTATTCAACTCACGAACATGGTACTGTAGCCTCAGACCACCATAACAGCCGCAAATTGCTTGCTATAGATCAGCAGCTTACTGAAGATGGATGTGATGAGCAGCCATTGATAGGCAGCCATGAGAACAGCAGCTCTCCTGATCAATTGCTGTCACCGCCACAGCACTGTCAGTTGGAGGTCGCATGCAGCTGGCAGGAGTGTGCAGCTAAGGTGTGGAAGCTGGGTGCAGCCATCTGTGTCTTGTATGTGGTGACACTGTCCATCTTTCCAGGCTTCCTAGCAGAGGATGCACGCTCTGCTGAACTGGGGGACTGGTATCCAATCATCCTGATCACACTTTTCAATGTTGCAGACCTCATCAGCAAGAACATTCCTTTCTTTGGGCTGCAACCTTCGCACAACGCCATTTTGGTCTGTGCACTATCCAGGATTGGGTTTGTGGGTGTCTTCATTGCCGCTACCAAATTCAATGCATCTTCTGTCATCATTGGCTTGTTGACAACATTGCTGGGTCTGAGCAATGGCTTCTTGACTGCATTGATCATGACGCTAGCACCAATGGGGTTGCCACCACATGCTGCTGATATGGTGGAAAACATCATTGTGTTCTGCCTGGTGGCTGGGCTGACCATTGGTGCATTCTGTGGATGGCTCTGGCTGCTGTACTAA
>Cz.scaffold14.41	predicted protein, partial [chlorella zofingiensis]
ATGGAGGTGGAAATTTACCAGGTAGATGCATTCTGCTCTAAGCCCTTCTCGGGTAACCCGGCTGCAGTATGTCTCCTGCACGGTCCATTGCTGCCCATGGCAGACGACCTCCGCCAGAATATTGCTGCAGAGATGAACCTGGCTGAGACAGCTTTTGTGGAGCCGGTTGACCATGCAGCTGGTGCTACTGCCTTCAGCACTGATGGCAGATTCAAGTTGAGATGGTTCACGCCCACCACAGAGGTGCCGCTGTGTGGCCACGCAACACTGGCATCAGCGGCGGTCCTGTTCATGAAGCGAAGGAATCCAAACACTACCCTCCACTTCCAGACGCTTAGTGGCACACTCAGTGTTCAGCAATCCAGCAGCCAGGCCCTTGCAGGAGACACGACAGGCACCACCATTTCAAGCAATGTCAGCAGCACTGCAGGCAATGACACCAGCAGCAACCACAATAGCTTCTGTGTGAGCTTACCCATAGCTGCGCCTGATGACCCTCTGCCTTGTGCCTTGGGAGTGGAGCCTGGGACATGCCAGCTACTGCCTGAGCACATCAAGGACAACAGTAAACTGCAGCGGTTGGTGGCTGCCTGTGCTGGAAGATCGTTAGATGCTGTGCAGGAGGTCAGGTATACCAAAGCGTCAGGCCTCAATTATGTGCTGCTGGTGCTGAAACCTGCCATGGATGAGCAGCAGCTCAGGGGAATCCAACCCAATTACTCAGAAATGCTGCAGTGTTCTGACAAGGATGACGTGCATGGAGTCATTGTGACTACAGCAGCAGGTGATGGCAGTGGTTATGATGTGCTCTCCCGCTTCTTTGCTCCTTGGTGTGGCATCAACGAAGACCCTGTGACTGGTTCAGCACACTGTGTGCTGGCACCCTACTGGTCGGCACGTCTGGGCAAGACGCAGCTACATGCACGGCAGTGTTCACAGCGAGGGGGTGATATCACAATGGTGCTTGATGATCAGGCTGGGCGCGTGCATCTATCAGGGCAGGCAGTCATTGTACTCACAGGGTCCTTGTGGTTGTGA
>Cz.scaffold14.26	pridicted protein [chlorella zofingiensis]
ATGAGCCGGCTGAGAGACAACACCGCGCCTTACAAGGGTAGCAGCAGCTGTCAGGAGGACCCCTATAGGAGTGAAGAAAGCTGGAGCTTGGTTGATGCGGCATCCATGAAGGCAAGGAGCATACAGAATGCTTCAAATCCAAGCTGCTCAAATAGAGCAAGGGTTGGTCAGGAGTTTGGGAATGGCAGTGCTTACAATGGCCAAATTGCTGAGCCCGATGAGGGCACTCCCATACTTGCCATGCCCCCCGAAGCCATCAAAATTGAGTTTGATGTAGAAGGGGATGCGGCAGGGCAACGTGATGCCATGTATGCTCTGACAGCAAGTGAAGTGCTGGATCGGCTAAATTCAAACGAGTTTACTACGGATGATATCATCACGCCTGTGTTCAATGGTCACCAATGTTACGACACACTCATCGGCTGTATTGAAGATGCTTTGCATGATGAGGTTGATGCACCAGGGACTTTCTTAAAGAACTTCTTCGCCAAACCTCAAGCCACAGCTGCAACCAGACCTAGTAATGCAAAAGACAAAGCCCCCCGCAGTCCCCTGCCCATTGTAGCAGGACCGTTACCAAAACCTTCTCCTGCCAAAGCTGCTGGTCATCAGGCGCTGCTGACTGTGCAAGCAGCGGGCCAGAAACCCGCATCACCTAATCACATCTCCTCACACAGCCCACATGACCCGAAGCAGCCAGCAATTGACAGTGTTCCTACCACTGAAGCAGGTGACAGACGACCAGTCACAGGGCCAGAACCAGGGCATCAAGCAGTAGCAGCAGCAGCCGCTGAGCTGCCTGTGGCAGATGGGCAGGATGAAGCAACAGCGGACAGTCAGGGCACCGGCGGCAGCACGAGTGCTGTGGCAGGTGCTGCACAGGGCTCTGATGCTACAGCAGCTGACATGTACCTGAATGACGCAGACTATCTGGCAAGACTGCGGGTGGCAAGGAACAAGATATGGTCAGATATCCTGACAGCTGCCTATGAGCCTATTGAGACCCTGTCAGAGTTGACTGAAGAACAGCTGGACATGTTCTACAACCCGCCTGTCCCTGCAACTCCCGGTGCCCCTGTTGATGGCAGCAGCACCCACTGGTGGTACATTGATGTGAATGACAACATACAAGGGCCATTCACAAGCACCAAAATGATCAAATGGACTCGACCAGGCAAGCTCCTACCCCATCTGCGTGCCTGTTGTACCACTGCGGATGTGAGTGGGCCGCCAGCAACACCTAAACCCCATGAGGCTTTCTTCTTGGAGCTGTCGCACCTTGCTACTGCGTTCCTGCAAGGTAACACCCCATGCCGTGTGTTCACCTTACCTGAAGTGATTGAGGGTGTGGAACTGCCTCCTGCTCCTCCTGCCCCAGTAGTCCCTGAACCAGGCAGACAACGCCGGCCCATGGTGAGTAATGATGATGATGATGATGATGAAGAAGAAGAAGATGATGGCTACTATCAGGCAGACAGGCAGGTGCCCACCGGGGACAGACAGCGCCAGCCACGTGATCATGTGAGCCAGCAGCGTCAGCAGCGTGGTCAGCCCAGGCCATCCAGTCAGCAGCCAGGCCGATATGAGCTGGATCATGCTGGTGATGATGAGCCTGGTTATGAGCGTGCCAGGGAGCGTGACTATGAGCGTGGTATGCCTTCACGAGCAGTGGGCTTGACATCCAGAGACTTTGACGAGCCTGAGCATGCAGCCCCCAGGAGAAGGACACACAGCATGCCACCACAACGTAGGCCTGTGCATGATGACCATCATGACTACTATCATGATGATGATGTGTACTCTGACAGAGCAAGGTCTGATGTTGTCCCTGCACTGCCAGTCGCCCCACCACCACCACCATCACGCAGGGCAGCTGGTGCTGCTGTGACCATGCCTCATGCTGATCAATCTGCACGTCGTCCTGCTCGGAGGCCGCTACGCGAAGACAGTGCGTATGCCACGCCTGATGAAGATGGGTCGGACACATCTTGGCCTGAGAGTCGTGGGCATGCTGCTGGTGGTCGGCATGGCAGGCTTGTGATACCTTCACCACGTCGACCACGTGCTTCGCCGTTGCCAGGTCACCGCTCTCCTGCTCAGCCAGTGGTGCTTGAAGAAGAAGAGCAGCTGGCAGAGGATGACGAAGAACCCGACGCTGCTCCCGAGGACGCAACCATGTTAACCAGGAGGACTGTGCCCAGCAGCAGAGTAGAAGGGCACGATGCTCATGATGAGTATGCCAGGGTTCCGCCTGTCAGGCGTCCTGCCAATGTTGCTGATGGTTATGGTGACCGAGGTGGTAGGGGTGCTGTTCCACGTGGCTATGATAGCATTGCATCCTCTGTCAGCGGTGATCACCATGCACCAAGGCATGATGGCCAGCAGCATGAAGACATGTATGATGATCATGGTGCATATGATGATGAGCACCAGCCACATAAGGGCAGTGGTCATGTGACACCAGACCAGCGCCAGCAGCTGCAGGGTGACTATGATGAGCATGGTTACGAGGTTGGTGAGCCAGCTAATGGGCAGCAGCCAGGTGGCAGAAGGCCTCCCGGCCGCAGCAACACCAGGAGTGCGCTGGGTGTGGGTGCTGCCGCTGCTGGTGGTGGTCGTGGTAACATGGGGTATGGCAGGCAGAGTGATGAAGATGTCGCCCGTCCTGTGGCACAGCATGGCTCAGAATATACTGGCAGGGGCGGTACGGGCGGTAGGTATGGTGTGTCAGGCCGCCAGTCCGCTACAGGTTCAGAGTACCGGAAGAGTCATGGGGCTAGAGAGTCCTACACTGGACCAGAGCACACTGGTGGGTATGCAGGTGGTCGTGGTGGTGGTGGTGCTGGTAGGCAGCAGGCATATCATGATACAGTTGATTATGCTGGAGGTGGCAACACCTCAGTATATGGAGGACACGGGCCTAGGGCCAGGTTCAGTTCACGTGAGTATGATCACCCAGAGGACAACAATGGCTATGATGAGCACGATGATGGCTACAGCAGGGGCTATGACAAGCGTGGTGGTAGCTACAACACATATGATGACCGCCGCTACAGCAACACCAGCAATGCCAGTCACCGTGCCGGTGCTGCTGGTGGCTATCATGGGGGCAGCGGTGGGGGTGGCAGGGTGTCCTCGGGGTATAGGGGCAACAGCCAGGGGGGGTATGGCAGAAGTAATGGTTATGGGAATGGGAATGGCAGGTACAATTATTAA
>Cz.scaffold14.178	pridicted protein [chlorella zofingiensis]
ATGCGAGTGGGACCAAAGGTTCTTTCACTGGTCTTTGCCATCCTATGCCGAGGTCAGGCGGGTACTTTATCTCAAGGCAACCTGTTTGCTTCCCGGCATATTCAGCCAGCCTTACTGCCTGGTTTCGCTTTTGGGCATCTGGCATTTGGAAGCCTTGTGTACATGGTGCCTTTGCCGTGGCATGTCCTACTTGTCATGGTGGAATGGCTGCTGCTGTCATATACCTGGGCCCTTCATAAAACAACAGACCCTGTTGCACCGGCATCCATGGGGCTGCAATTGGCAGTAAGCGTTGTCGGGACATCAGCACTGGTGGCAGCAGCCAACTGTGCCGTAGAGCTGATGAAGACCTACTACCAAAAGCAGCATGCCGAAGCCATCATGAAACGAGCAAGGGACAAAGCAGGGCTAGAAGAGCAGGATGCAGCTGCAGATGAATCTCAGCAGCCCCAACAGAAAATTGAACCCAGGAACACCTTACCAGGCACACAGCAGGCACCTGGCATGTCATCACAGGGTGGGACTGCTTTGAAACTGATCAGCGATTCCAACACCAGCGCCCCTGCCAACTCCCAGCTCCTTGCTGACATGCAAGCATGCCTTGACCAGTCAATGCCTGGTGCAGCCGCTGCTGCTGTTATGCGTGAGTCAGCCCTGCAGCAGCTGGCACGTATCATGGGGCATGACTTCAGTGAACAGCTCAGGGCCTGCACTGCAGCAAGCAAAGCTGCAGCATCGTATCGGTATCATGAATACGTGTCGCGCTGCACCGTTCAGGCAGTCGGTGTGAAGGTCCACACAGCTGATGATGGCGGTTATGACGTCATCTCATCCCTGCTCACCAGCACACTGGCTAATGCGGTCACCCAACAAGCTGCTGGTGGTGCAGCACTGCTGCCACCTCTGATACAATCAGCATGTGTGCCTGGCTGCGTCCAGCTGCTTGCAAGTGTGATTGGCTTGATGAGCGCATCAAGCAATGCCAGCAGCGGTGCTGACAAGATCATACACCATAAACCGTCTGCCAATGAGAACTTTGTCACTGGCTTGCTGCATAAAATGAAGAGTACTGTAAACCAGGGCTTGTCAGGCTGGGCAGCTACACAACATGCACCAGTCCCCGATGTCTCCTACTCCATGGGCAGCGAGCTCGCTAGTAACCAGTCAGGACTTGGCGTGCTGGAGGGTGCGGATGTCCATCTGCTTGGCTGTCATCCTGTGTGTGTGGTATCTGGCATTGCAACTCAGCTGAAGGTGTATGTCAGTATCCATGGCCTCACAAAGGCAACCGGCCATGGTGATGATGCTGTGACCTACCGTCTGGTGGCTTTCAAGGATGGTGTGCCACTGGCTGATGTCACTGGTGTTGCTAGTCATGGTGACCATATGATCAGGCTTGCCCTGCCTCCCCTGCCCCGTGGTGCAATTCAAATTGGCCTGCTGGTGGATGGTCACAAGCTTGCCTTTGTACAACCACTACCAGTCATGACGCCACATGCTGCAGCTGAGATGCAACGGTTGTGGGCACACATGGCACTGGCAGTGGCAAACAGTCCTGATGACAAGTCCGCACAACACAGTGCAGCTGCTGGTCGCCCAAGTGCTGATGTCACATCTGGCGGTCTTGATGTTAAGGTTGAACACTTGCATGGTGCATATCAGACCTACATGGCCCCACTGATGGTGGACATCTCTTACCTCATGACCGACCCTCAGCTGCAGCATCAGGCAGTAGCAGGAATGGCAGCTGCTGCCCAGCAGGGTGGCCAGGTGGCATGTGCAAATGTTGCTAGACATGTGATGGCCTTCGTGCTGCAGAATGGCATGTGGCACACTCTGCAGGAGCTCGTTGCTGCCATGGCAGTTTACAATCAGTCTGCTTCAGCAGGCAGCAGCACAGCTGATGCATGTGCCCAGCAACAGGCTGTACAGAATGAAATCACTGAACATCCGCCACAGGACAGTGTTGATGCTGTTCGTGATGCTGACACACCGGGTGTCATGGGCAGTCAGTGGCCACTTGGGCCCTTGTGTGCTGGTCGAAGTGATACTGGGTCTGACAGCCAATGTTGTGTGGGCGATGAAACATCAACCCTCAGTTGCAGTCGCAGTGATTTGAGCAGTCAGGCCAGCAGCAGTTCCTCAGTAGCACCAGACTACACAGCTCCACACCCCCGGGACAGCAACCATGATGCTGTGGGTGGCATGGATGCGACACCTTGTAATGGGGCACAGGATGTGACTACCTTACCCCGTACTACTAGCAGGGTTGTTAATAGTCAGCAGGTAGTGTCGTGGCTGCTGAAGGGTTTCACAGAACCTGGCCTTGAGCAGCGGTATCTTGAACACAAGCAGCATGCAACAGCCATGTCAGACATCTTCATCCTGCTGTACCATGGCGCCTCGGGTGTTGTTGCCAGCCTCAACTACCCGGCACCCACAGACATGCAACAGGGCAGGAAAAAGGCCACGGGCAAGGCAGCTCTGCTGCTGTGCCATTTCATTTGTCCGTTTGTGCTGGTTGCGCTGAGACCTCGCATTCCAAAAGGGCGCCGTGACGCAGCAGTACTTGCGGTCAATGCAGTCCTAGCAGTATTGGCCCTTTCACTGGTGACAGGGTTGTGGGAGTGGCCGCCCATGGTGACTAAACTGTTGGTGGATGCTGGAGCAATGAATAACCTGGTGGTGCTGGTGAGCTTTGGTGTGATTCGGCCATGTGCTCATCAGCTGCGCATGCGGTATTTCCTCCCCGTCTTCTCGGTTGAAGCTATTGGCGCGATCATGAGTGCGGTGTATGCTGGCTGCCCACTGATGCGAGCCTTGTTGCGCTATGGGGGTTCCTGGCTGTGTTTCATTGGTGTCGGCATCTTCATGGAAGTCAGTTCCCGGAAGATGTTCATGCGCTTGCATCATGAGCAACAGCAGAAGATTGCCTGA
>Cz.scaffold14.125	pridicted protein [chlorella zofingiensis]
ATGACATGTATTGAACCTTATGGCCTGCACTTTAGACTAGAGTCAGGACCAGCAGTGGAGGCAACCCGCCATTGCAAGGCTACTACCAGTCAGGCAGTCAGGACCAGCAGTGGTTGGAACCCGCCATTGCAAGGCTACTACCAGTCAGGCAGTCAGGACCAGCAGTGGTGGGAACCCGCCATTGCAAGGCTACTACCAGTCAGGCAGTCAGGACCAGCAGTGGAAGGAACCCGCCATTGCAAGGCTACTACCAGTCAGGCAGTCAGGACCAGCAGTGGAGGGAACCCGCCATTGCAAGGCTACTACCAGTCAGGCAGTCAGGACCAGCAGTGGAGGCAACCCGCCATTGCAAGGCTACTACCAGTCAGGCAGTCAGGACCAGCATTGGAGGGAACCCGCCATTGCAAGGCTACTACCAGTCAGGCAGTCAGGACCAGCAGTGGAGGGAACCCGCCATTGCAAGGCTACTACCAGTCAGGCAGTCAGGACCAGCAGTGGTTGGAACCCGCCATTGCAAGGCTACTACCAGTCAGGCAGTCAGGACCCGCAGTGGTAGGAACCCGCCATTGCAAGGCTACTACCAGTCAGGCAGTCAGGACCAGCAGTGGAGGGAACCCGCCATTGCAAGGCTACTACCAGTCCCACTGTGGCTATTATTGA
>Cz.add.scaffold14.7	hypothetical protein VOLCADRAFT_121469 [chlorella zofingiensis]
ATGACAATAATAGAGGAGAACGGGTGCATGAGTGCAGTAGAAGCTATGGATACATATGCAACGGAACCTGTAGCAGCACCTTATGACATACATGAAGATACAGGCGAAGTGCTTTTTACAAAACTGCAGATGCAGCAGCGGGTAGCTGAAATGGGCAAGCAAGTTGCCAAGGATTACCATAATTTGGCTCCCATCTTCATGCCTATCTTAAAGGGTGCCTTCATTTTTGCTGCTGACTTTGTTAGGGCATTAGACCCGTGTCCAGAGAGCTTGATTGTGGAGTTTTGTACAGCTCGTTCCTATGGTGCAAGACTAGAGAGCAGTGGCAGTGTTGAGGTGTCCTTTGACCAGCAAGTTGTCAAGGGCCGACATGTGCTCATGGTTGATGACTTGTGTGACTCGGGCCTGACTCTTCTCACTGTGCGGAAGCACTTGCTGGATGCTGGGGCACTGTCTGTCAAGTCTGTTGTTCTGCTTGACAAGAAGGCTCGCAGGAAGGTGGACTATGACCCAGACTACATTGGGTTTGAGTGTCCCAACCATTGGGTTGCAGGCATGGGCATGGATACCAATCAGCTGTACAGGTCGCTTGAGTATGTTGCTGTTCTTAAGCCCGATGCAATCAAGAGGGCTTTTGCATCCTGA
>Cz.scaffold14.72	PR46b [chlorella zofingiensis]
ATGGACTTGCCGCCGAAATGTAGCAAGGACCTTCAGGATGCTATGTATGACGACTTCAAGCGCCAGGCAATCGATGCATCCAAAAAGCGGGCTGTGTCTCAGGGAGCTGATTATGACACCTTCAAGAATATGGTGTCAGTAGCACACCTCAGACCACTTCACGCTCCACCATCATGTCGCCCAGGCACTTTGGCACCTGCATGGCAAACTGATGCTGAGGGCAATCAAGCACCCACTGACACATCAGCATGCAGTATCGCCCTGATGCGACCACAGCATGCTCCTAGCACCAGTGGTGAGTTCCAGCGAGATTGGCGGCGCAACTGCCTTACTCCATTCGATAAGTACAGCTACCTGAAGCTATGCGGTCAAACCAAGTTAGGCAGCATATTTAAGGTGGAAGTCACAAGCACCTTGCTTGGAGAGATTTTGGAGGTGATAGACAGATGCTGGCCGGGAACAGCAGGGCTGCAGGTGCAGGCAGACCATACAGAGCGAGGCCAAGGTACACATGAGGATGACAGCTTGTTTGTCATGGAACTCATGAAGGTGCTAACAGCTACAGGACGTTTTTCGCTTAACTCCAGATTGCTTACCAAGCAGCAACAACAGACGGCCGCTGCAGTGCTAGCCAACCTCAAGCTAGCACCCCTCAGCGAGGCCCATCGCAAAGATTTGGATTTGCTGCAGCATGCATTTCGTGTTGAGCTATGA
>Cz.scaffold14.121	20S proteasome subunit beta 1 [chlorella zofingiensis]
ATGGACTTGAACTCATTCTCAGCGCAAGGTCATGCATTGCACCAATCAGAGGCACCGAAAACCGGTACCACCATAGTTGCCTGCAGCTACGATGGCGGGGTGGTGCTGGGAGCAGATGGCAGGGTCACTACTGGCAACTACATCTCCAACAGAGCTTCCAACAAGATCACACAGTTAACGGACAGCATATACCTACTTCGGTCTGGTAGTGCCGCAGACACGCAAGCAATTGGCGACTATGTGAGGTATTTTTCAGAGCAGCTCCGCAGTGAAATAGGCGAGGAACCAAGCGTGCAGACAATAGCCAACCTAACAGCCCTGATGAACTATCAGAATAAAGATGCGTTGATGGGTGCCATGATTGTTGCTGGCTATGACAAGCACGAGGGTGGGCAGGTGTATGGTGTGCCAATTGGGGGTACAGTGGTTAGAGAGCCTTGGGCTGTGGATGGTTCAGGCAGTACATATATATGGGGCTATATGGACAATGATTTCAGGGAAGGCATGTCGCAACAAGAAGCAGAACACTTTGTGACAGAAGCATTAGCCCTAGCCATGGCTCGTGATGCATCCTCTGGCGGTATCATACGCCTAGTCACATTGAACAAGGATGGGGCAACAAGGAAGTATATACCAGGAGAGGATGTGCCATTGTTCCATGAGGAGTTGCAACCACCCAGCCAAATGGTGGTGGGCTGA
>Cz.scaffold14.30	Prefoldin subunit 3 [chlorella zofingiensis]
ATGGGTGAACCTGGCACCTCCGAGTTTGTGAAGGCTGCTTTCATTGAAGATGTTGGGAAGTACATGGAGGGGAAGCAGTTCGAAATGACTATGCTGGAGTTGCAGCAGCGACTGCGCTACTACAAGGTGCTGGAAGCCCAGATCATGACCAAAAAAGGGCGCCTGACGCAGAAGCTGCCTGAAATACAGAAGACCCTCGACATAGTCAATGCCCTCATCAAGCAGCAAGATACAGACGATGTGATAGTAGCAGACTTTGAACTGACAGAGGGTGTTTATGCCAAAGCCCAAATGCAGCAAGTTCAGAGCGTCAACTTGTGGTTGGGAGCAGGGGTAATGGTTGAGTACCCTTTAGAGGAGGCACAGCAGTTGCTGACAAAGAACCTAGCTAATTGCAAGACAAACTTGGCCACACATACTAGTGACCTGGAGATGGTGCGAGAGAGCAGGACCATCACAGAAGTCAGCATAGCTCGGGTCTTCAATTGGGATGTAGAGCAGCGGCGAAAGGGCAAAGAATCAGCCGCATCAGAGTCATAG
>Cz.scaffold14.199	predicted protein [chlorella zofingiensis]
ATGTCCCATCAACGTGCGTCGAACGCGCTGCAATATGCGCCCATAGTGCTGTCGGAGCTTACTGTGGCTGCTATCACCTGTTTGTACGTCGTAGTTGCTCGCCCTAAACGATTGCTGGTGTCCCCAAAGTACGCTGTGGACTGTGGTCAGGGATCCAACCTGAACCGCACGCAGCAGGTTACTACCAGTCCTGTCCTCAAGCGTGATGCTTTGGCGACATACCGCCTTGTAACAGTACTGTACCTACTACTGGTGGGGGTGTCCCAACTGCTAGAAGTAAAAAGCTTCGGCTACCATGGAGTGCCCTTGGCGACATTGACATGCTCATACACTTTTCTGACCTGGTGGTTGCTGACAGCCTACTATGCATTAGCAGCGATTGCCACATGGAGTGTTTTGCTGCAGGCCAACCCTGATAGGAGGCCTCACTATGTGGCAACTGCAACTGCTGCAGCCGCCAAAGCGCTGTTCCCTGTCGTCTTGGTGACTGTTCTTATCACAGTTGTGGTGTTTTGGACTGTCTTGTTCCCATACTTGTCAAAATTCCCTGTCAACCTGAAGTTTCTTCTCAACTTTGCCAGCTACAACCAGCATGGGGTGTGTGGCGTGCTGGCATTAGCCGAGCTATTGGTGTCCAACATCCCCCTGCCCCTGCATATGTTTGGTTGGGTTGGCCTGTGGTCAACCATGTATGGCTTCAGCCAGTTTATTTTCAATGCTTATACTGGCTATTGGCTGTATCCATTCCTTGACACAAGCAGCATAGTGTCTGTTTATGCAGTGCCAGCTTTGTATGTGTTCCACCTTGCATGCTTTTACTTGGTGCAGTGGCTTGCATCTGTCAGGGACAGAACGCGCCAGAAGGCTGCATAA
>Cz.scaffold14.70	Vesicle-associated membrane protein [chlorella zofingiensis]
ATGGCTCAGCAAAAACTGTTGTACGCACTTGTGGCCCGGGGCAGCGTCATACTTGCAGAACACAGTAACATCACCGGAAATGCCAACCTGATAGCTGTCAGGATACTGGAGAAGCTACCGCAGGAAGACACGCGTGTTTCATATGCACAAGAACGTCACATGTTTCATGTCTTGATACAAGATGGCATTACATTCGTGTGTATGGCCGAAGAGTCCATCGGCCGCAGGATTCCATTTGCATTCTTGGATGATGTCAAAGGCCGCTTCTTCAGCAGCTATGCAGATGTGTGCAGGGAGGCTGTCGCATATGAGTTCAACACAGAGTTCTCTAGAGTGTTGTCACAACGTATGACCTTCTTTAGTAACGACCCATCCGCAGACACCATCAACCGAGTGAAAGGCGAGATCCTGCAGGTGAAGGACATCATGATTGAGAACATTGAGAAGGTGCTGGACCGTGGTGAGAAGCTAGACCTGCTGGTGGACAAGACAGAGCACCTGCAGGGCGAGGCGTTTGCATTCAGGCGGGAGGCCAAGAGAGCCAGGAGGGTGATGTGGTGGAAGAATGTGCGCATGTGGTTCACCATTGGAGGCATTGTTGCAGTGATTGTGTTCTTCATTGTGATGCTGGCATGCGGCTGGAACTTCAGGAGCTGTTAG
>Cz.scaffold14.202	hypothetical protein CHLNCDRAFT_52958 [chlorella zofingiensis]
ATGGAACAGTGTGGCATCAGCCCACATGAGTTTGAGGTGGTGTCGTGGATGACAGGCTGGGCAAACTGTGGTCATGATGTAAAGAAGGCAAAAACTCAAGCATGTGAAGCGGATCCGGCTTCTGCAGACAATCTGGATACAAAACCAACTGGACAGTGCAGTCAAACAAGTCTGGCACGCACTGATGGCTGTGACATGAATGGTGCACGCACAGCTGGCACTGGTGTCATGGTTTACGACCTCCACCCAGCACAGATCCTCAACCGCACCCAGCGTATTGAAATGGGTTTGAAATGCAAACAGCTGATTGATGCAGGACGTTGTGCATGGCTCAGAGACCAGTTGGGGTATGGGGAGCGTTTGACTTACATACCTTCAAGTGTGTCTTTGGAAACCACCCTGGTGGTGGGTAAAGCAGTCAGTTGA
>Cz.scaffold14.146	pridicted protein [chlorella zofingiensis]
ATGGTCCTGATTAGGCTGCTGCCTAAGGCAGTAGCGTTAGTTACTGAGTCACTCCCATACCTTTTTGTGAGCTTGGCTGGGCAGCAGTCGGATGCAAATGGGTTGTGGGCAGGCAGCAGCGCTGTACCCAAGCCTGCACACTATGCTGTGGTCAGCTTCGTGGCATTGGTGTGGACGTCAATGACATACATGCTTCCTGTGAAGTTCCATCTACCAACGGCGTGTGGCGAATGGCTGATGGTTGCCTGCATCCATCTGCTGAGGTCCAAGGCTCCATGGCCTTCTTGCCTTAACCTGCTGCTGCACATGATCCTTGCTGTGGCTGGGACCACTATGCTGGTGTATCTCATTAATCATGGCATGCATGATCCAGCCCTGCTGATGCGTGAAGACGTTGCAGAAGACACTCACCATGCAAGAGAGCGGCGTGCAAGGCGAAAGTCCCAACGCCTGGATCAGCAGAATGCAGAGTTTATGCGCAGATATGCGGAGATGGCGGCTATGGCTCCACCTGCTGCAGATGCCTTCAGCAGACTCCTGGAGCCAGACAGTGCAGTGCCAGTGATAACAGCAAGGCGTGAGCCTAGGCACCGCCGTCGCCAAAACAGATACACACCAGCGTATGAAACTGTGTCTGAAAACAACCCGCCGGGTGCAGATGTAGTCATGCTACCTGCTGTGGCTATGCCACCTGTGGGTGTTAGAAGCAGCGACAGCACCATGCAGATGACGCTTGACCAGGCCACAGCCACAGGCTATGGTTCTCGTGAGGGTGCCGTGACTGGTGCAGCTGACAATGTCATTGTGCCTAACAGTGGCAGTATCAAGGACATGCTATTGCGTGACATTACCGATAGCATCAACCAGCTGGCAGATATGCGTACGCCATATTCTTCTATGGAAACGAAGCGTGCTACAGCCGTTGAGCAGATAAGGGCTGTGCTTGGGGATGCTGTAGCAGATGCAGTTGTGTCTGCTAGCAATGCAGTGGATGCAGCTGCTGGTGCGTATGTCCCTGCATATGAGGCCAAGTGCAAGCTGCTGCCTGTTGGTATCAAGGCGTACAGTCATGCTGACGTGTCATTCCACCAAGTGTGTGACACACTCACAACAGCGCTAGCCATGTCAGCACAGCTCACGTTATGCTCGGGGGGGCTTGGACCAGACCTCCAGCTACACACCGCATGTGTGCGTGGTTGTGTTCAGCTCATGGCTAGTATCTTGGTGCCCCAGCTTCCTGAACACGCTGCTGCACATGGTAATAACAGCAAAGCAGGATCTGGACAGCAGGGCACACAGGTTCATGCTCTGTCGACAGATGTCAAGTCACGTGAAAATGCTCTGTTTACAGCTGTGCAGTCCATTGTGCAGGAGCAGCTGCAAGCTCTTCCTGCGCCCCTGCCTGCATCAGCTGATGCCGGCACTGATCCAGCTGTGCGACCAAAAGTCAACATTCAAGTGGGCCGGTTTATGTCAAATGCTGTGGATGCAACACCACATGGTGTTGCAGCAGACCCAGCATGTCAGTCATCTGCAAATAGCACTGATGATCATGAATCAGGTCCCCAGTCTGATGGTGCTGGCATGATGTCAGTTATGAGGCCAGCCATACAGCTGTTGTGTTGTTATCCTGTGGCACTGGTTGCGGATGAATCCTGCCAGTTACGTGTCCATGTTGACGTCATGGATGCTCAGCAGCAAGAGGCAGAAGGTATTGGGTATCGCCTGGTGCTGTACAGCTGTTCAGGCTGTGTAGTAGCAGATGTCAGTAACAGCTTGCCAGCGGATGGGCGCCAAAGGTTCCATTGCATCAGCGTGGATGTCCCAGCCCTTCCTGCTGGTGTTCTGCATGTTGCTGTGTTTGCTGGTCACAACCAGCTAGTCATCACGCAGCCTTTGCTGGTGCTGCCGGGGGCTGCTGCTGCTGAGATTCAGTCTGTGTGGGTGAGCATGCTGAAGCAGGTACAGGCCAGCAAGGCCACCCAACATGGCACTAGCGGTCAGGAGGATGATGGTACCAAAACATCATCCAAAGGGCATTTGTTGAACAGTACAGCACACAGTCAAGTCAGACAAGCGTGGAGTCAACGCCTTACCCCACTATTGACAGACATGGCCTATGTTATGTCAACACTGAGTTGCAGACCAGCAGCAAGGGGTGGGATGGTTCCAGCAAGTGGGGGCAAGGAGGTTATGGGTGCTGTCAGCACACATCTGCTTGAGTTCCTGGCTGCTTGCGGTATGTGGTCATGCATGCAGTTGGTGCTCACCTACATATCTAGGTCAACACAAGACGCTCAGGCATCCACCCATGCACAGCCAGCAACCAGCAACTTGGCTTTGCCTACGACTCTGCAGCGTATGCTGGCACCTGTGTTGGCGGTTACAAGCTCAGTGACCGACAAGGTGTCAGCTGAAGCCTCTGCTGCTGCAGTTGGGGTTGATAGGGATTATGGATGGTACAGCTGGGCAAAGGCGGTAGCACTGACAGGGCAGCAAGCATGCAGCTCCATTGTTGGTGCACTGACTGCTGGTAGATCTGCAGTTACCAGCAAAGCTGCTGCCACAGCACAACCATCAATGGTTGCTATGTCAGTCTGTCGCAGCACTGTGCCAATGGCTAAGCATCATAACTGTGGTGACGTGGCTTGTGCTGAGGACGGCTGCAAGCTAGCTGTCAGCAGCACAATTGCAGGCAACAGTAAGCTCGCTGTTGAGCCACTGACATGGAGGCAGGTGCTGCTTGGCTTCAACAGTACAATTTCGGAACGTCAGTATCTAATCTTCAAACATACCACTACCGCACTGGCTGCCCTGGCGGGGAATGTGTACCACCTGCTGCTGGGTCTGTCATCTGGCTACCTCAGCTCAAGAAGCACCTTCCCATACAGTATGTATGGTATTGGTATGGTGATGTGGAGTAAGAGCTTTGGCTTCTTTGTCAACACGCTGTTCCCTGGTGCGTTGTTCGCCATCCGCCCTCGAATGGCGGGCACACCCCTACGGGAGTATGCTGTGACTGCATGGGAGATCATGAGCGCTATGCAGACAGTGCTGTACGGCATCGGCTGGCTACTGCCACCCCCCATGCTGTACAGAGCCCTGAGTCCCTCTGATGCAGCTGTGCACAACTTCATGCATGATCTCATCTTCCTGTTTGGCATTGGCCTGCTACGGCCTGTAGCACGTCAGTTGTGCCTCCGCTACTACCTGCCCACACTAACCATGGAGGTTTTGGGGTACATGTGGATCAGTCATACCCTAGGCCTGACTGCTGTGAGGATCTTGATCAGATATGGCATCACCTGGGCGCTGGCTGCAGGTATCGCTGTCTTCTTTGAGTGCAGGAACCGCAAGCTGTATTTGAATAGCGCTCCAAACGTCATTGAAGGGCACGAAAAGCAAAGCTGA
>Cz.scaffold14.45	hypothetical protein VOLCADRAFT_105559 [chlorella zofingiensis]
ATGTTGCGAGCACTTGCCTTGAACCTCCCGGGGCATGTCACCAACAAGCGTGCGCTGTCACCACCCTGCACAGTAGCACAATCAACACATGTCAGTCACCTCACTACTTCAGCACAGAAACACCGCAATGTCCCCACATGCAAGTACTTGCCTAAAGGCAGAGGAGCACCCTCAGTGCCACAAGCCCTACCAGTTCCAGAGTCAGACCTCATCGAAGTTGCTGATGAAGAGAAGTTCAATGAGCTGCGTCAGATGTTCAAGATGGCTGACATTGACGAGAATGGGCGCATTGATCGCACCGAGCTGCGGCAGTTGCTGGAGAGCGTGGACAATGGCCGAGCATATCTGCTGTTTGGGGGCTGGCTCCCTGAAGATCAAGTCAATGCCACCATGGTCAAATATGACAAGGATAAATCGGGTGACATTGACTTTGACGAGTTCACGCAGCTGGTGTATGATGGCCTGCTACTGCAGGGAGCGTTGGAGCAGTATGAGGAGGCCTTTGCTGCAGTGGATGACTCAGGCAATGGAACACTGGGTGCTACTGAGCTTGCTCGGCTGTTTCAGAGCCTGGGTCGACCCATGCCTCTGGATCAGCTGGCAGACATCTTCATGAAGTATGACAAAGACGAGAGCGGCCAGATTGAGTTCAGTGAGTTTCTGCTCATGATCAGGGACCAATTGCTGGAGTTGGATCAGGTTGCAGCCTGGGCAAAGTCTAAACAATCTGGGTTACCGCCAGCAGATAAGGGCATGTTGGAGACTGTGGGTGGTGCTGTCAACATGATCTTCACAGCTGACGAGCTGGAGGAGACGGTCCAGAAGTGCAGTGACAAACTGGTGGTGCTGATGTGTGGGCTGACCTGGTGTCGACCATGCAAAGGCATCTCCAAGCCTTATGACAGGTTTTCTAACTTCTACCAGCAGGCAGTGTTCCTGAAGATGTATGGTAATGCCAACAACAGCTGCAAGTCTCTGCTAATGAGGTTGAAGGTTCGCTCCACTCCCAGCTTCATCTTCTACAGAGGAGGCAAGCTGGTGGCTACCCTGACTGGTGCTAACAAGCAGAAGCTGGAGGCAGCCATTCGGCAGCACCTGCAGCCAGGTGAAATACCAGCCGGCCTACCGCTGTACCTTGAGCCTGCGGATGCGGTGCTGGCACCCACACCCATGCCAGCAGTGTGA
>Cz.scaffold14.86	pridicted protein [chlorella zofingiensis]
ATGTCTGAACCGAGCATTGTCCAGGAGGCAGGCAAAGGTCCAGCTACTGAACAGACCCCCCTTCTCTCGGAGACAGAGCAGCATCCCTCCGCCAATCAATTCGACGTTCCAGTGTCTGAGCAAGCCTCAGCACCAGTCGACAAAGCAAACGCCGGGGTCGAAGAGTCTGCAGAACTAACAACGGAGGCACCCACCAACGGAGTTCCCAGTTTGGAACAAGTCCAGGATCAGCCTGCAGCGACAGACGGCGAGTTGGAAACGGCTCAAGAACAGTCCACAGAACCAGTCAAGAGTGCAATCGCGGAGCCCACCACTGCTGCGCCTGCAGAGGCAGTCCAGGATCTGCCTGCACAGCCAGATACTGCTGAGGAGACACCCGAGCAGAGTGCAGAACCAGTTGAAGCATCCAAGCCAGCGTCAGCCAACGAAGTCAACCCACCAGCTGAACAGGCCGCAGAGCCAGGCCTACAAGCCAAGGAACCAGCTGCAGGATTCAAACCAACAGCTGAGGCATTCAAACCAACAGCTGATAAGGTCACACCACCCACTGTCAACACCCAACCCACAGCGCAAAGCATCTTACCACCAGCTCAGCAGCTCAAACCACCAACACAGGAATTGAGGCCACCACCTCAGGAAGCAAAACCAACAGTTCAGCAAGTTCCTCAGGAGTTCTTTGTGCCTCAAGGGTTCAGGCCTGCACCAGTGCAGCCCCAACCACAGCAGATCCTGCACCAGTTCACCGGCCCAGTTGCAGGACAGGGCTACCTGCCTGTTCAGCCACTCAAAGCACAAGTTCAGCAGCAGCAACAGTTCCTCCACCAGTTCACTGGACCCTTTGCAGGCCAACTGTTCGCGCCAGGCCAGCCATCCTTACAGCATCAGCAACAGCAAGCCCTGCGTCAGTTTGCAGGTTCTGGTGGGCTTCAGCAGTACCCCACATCAGTCCAGCAGCAGCAACAGGCCGCACTGCTGCGCCAGTTCCCTGGAGGATTACCCGGGGGCCTTGTGTCAAACCAACAGGCATCTCAGCCCAAGAGGCCGTCTGCACCCCCAAGCCGCCCTGCACCCCCACCTCAACGTCAGCCTTCTGAGAGAGCAAACAAGAGAGCCAGGAAAGCTCCATCTTGGATGGCTGACTTTGAAGTGGACCCAGATGCTGACGAGTAA
>Cz.scaffold14.200	hypothetical protein MNEG_10278 [chlorella zofingiensis]
ATGGAAGCAACGCATGCTAACACTGATGCAGCATCACAGAAAGCATTTCCCCAGGGACAGGGCCGGCTGTATCACTTAGTGCAGCAGCACCTTTGGGAAGAGTGCAAAAGAGCAGGGACACCTTACTACCCACCAACATATGAACAGGATGGTTTCACTCACTTGACAGAGGACCCCCAATTACTGGTATCAGTAGCCAACATGTTTTACAAGTCAACACCACAGCCATTCCTGGTGCTAGTCGTAGATAGCAGCAAGCTGACCAGCAAGGTGGTGTGGGAGGGTGCCGCAGCAGTAGGGGACAGACCACCTTCTGACACTGCATCTCAAAAAGTGTGGCCGCATCTGTATGGAACCATCAACTTTGATGCTGTGTTGGAAGAACGGTGTGTACAACGGTCAGGCAATGGGACATTCTTGGCAATAGATGGTATGGGCACATAG
>Cz.scaffold14.140	pridicted protein [chlorella zofingiensis]
ATGGATCTTTCTCAAGACTTCAATAGTATTGAGCGCGCAGCAGCCACATTCACGAGTCCTAACATCGAACTGTACATTGCACTACCATCAATTCATGTCATGAATCTGGCATCTCTCTTGCGAGCGTTTGCACCAAGCCTTAAAGCTCTATGTTTCAACCAGGACCTTGACGATCAACTGCAGCACACCGCAACCGACCGCAAGTGGGCATTGGCCAGTTGCCTGCATGAGCTGGAGGCAGCAACTCAACTGGCCAGCCTGAAGTTTGAGGGAGGATCTGCCCCACCGCCTATTGTGCTGCAGACTGTGCTTAAGTACACATGCAACAGGTTAACAGAGATCTTGTGCCCAAGGGTGTGCTTTGATCATACTGCGTTGTCAGAGTTGACAGGCCTGCGCAAACTTGTGTTTGAGCCAGAGTGTTGCAGCACAACTTCTGGTTCAGCGCAGGCATGCAACATGTGCCTTCCCAGCACTTTGACCAGTCTGGTGCTGAGTCCATGGAGACGCACTGGATTGTATGACTGGCTGATGCCAACAGTCAAGCTTGGAACATTGAGCAACCTGAGAGAGTTGGAACTGTATGAATACGGGAGCAGAGAAGCCCTTCATCAGCAACAGTCACCCTGGCAGCAGATGGTGGAACATCTGGGTATGCTGACAAGGCTGGGAATTGCAGTGCCGGATGTAGGCACAGCACAGGAGTCGTCTGTGTTTCTGCGGCCTCTGACGCAGCTGCAGAGTCTCAGGTCGTTGATGCTATTGTGTCGCGAAACCTATTTACCAGAGGAGCTGCAGTTGCACTCAGTGACAAAACTCAGAATCCTGGGCCACCCTGCTAGCGTGGCCCAAGTTCCTCACATGTTCCCATCCCTGCACTGTTGCAGTCTTCATGTGCTAGCTCATAGAGGCGTCGCAGCATTGTCAGCATGTTCACACCTCACTAACTTGAGTGCCACTGCGGATGATGCTTTGTTGGCAGCACTGACAAAGCCCGGGGCCTTCAAGCACCTGCAGGTGCTTGAAGCGTCCTGCCGCGATGCTGTCGGCCTGATGCGGGGTGTGATGCGCCTGCCAGCTTTGATAGAGCTTGGTTTGCGTTGTGTAACTGGGTTGGATGACCACACCTTAGACTTGCTGCTGAGAGCTAGGCAACCATGCATCAGGCGTCTTCATTTGCAGAAATGTTCAGACAATGTGGGGCATGGCCACGCAATGGGGGATGAGACATTGACATGGCTGCTAAGGCTGCATCCCTCCACAGACATCAGCATCAGCGAAGGTTTGCTGAGGGAGTAA
>Cz.scaffold14.92	DNA repair and recombination protein RAD26 [chlorella zofingiensis]
ATGGAAGACAGTGAGCAGCAAGAGCTGTTTGCTGCGCTTGGTGTTACAGCTCAGGCAGCAGAGCAGGTGGAGAAGCAAGTACTGGACCAGGCTCAGGTGGATAATGAGCAGCAGGAGGAGGCTTCATCGCAAGGTCTGCTGGCGCCAGCAGATGATTTGCAAGCACAGCTGCTCAGTGTAGAGCAGGAAGTAGAGGCTCTTGAGGCTGTGTTAGCAGCACAACACCAGAAGCAACAAGAGCAGCAGCAGCAGCAGCAGCAGCAGCAGCAGCAGGTGAAAACACAGGAGCCAGCAGACTGGGCCTGTGATCGTGATGATGATGAGAATGGTGCTCGTGAGGAGGAGAATGCAAATTGGCAATTAGAGGCAGCAGTGATGCGTGAACGATTGGAGGAGTTGCGGCAGCAGCATGGCAGTATCACACAACAGCTTGCTGACATGCAGCCAGAAGCACTGGGTGCAGAGAAGCAGCAGCAGCCACTGCAGCAGCAGCAGCAACAGCAGCAGCAGCCACAGCAGCGTGCAGGGGTTGGTGCTGGCAGAAGTTCTGCAAGGGCGGGTCAGCTGATAGAAACTGAACGTGACAAAATGATCAGATTAGGTGTCCTTACACCCTTTGACAGACTGCAGGGCTATGAACGCAAAGTACAAAGTGGTGCAAGCAGCAATCAGCAGCCGCAGCCGACAATTACGTTCCATGTTGCAGGCACCAGCAAACCTAGCAGCAGTTTACAACAGCCACCCAATCAAAAAACTGCACCTGAAAGCAGCAAAGCAGGCACAAGTGCTGCAAACAAGGAATGGGACCTACTAATGCAGCAGGCGAGTATCAGCCGTCAGGCAGGACTTGGAGATGATGGGGAGGGAGATGCTGATGGTGATGATGATGATGCAGCAGCGCTGACTGGGACACCTCCTGTCAGAGCAGGCATCAGAGACTTGCAGGGTATAGAAGACATCGCACATCAGCTAGGGCGCTCAGGTCGTCCCCTGCATGAACTCATTGACAAGGCTACAAAGCAGTCTGTTGCTATTGCCAAGACCAACAGGCTGACCACAGTGTTGATGGATCCCACTGAGGTGCCTCGCCAAGAAAGGGAAGTGCGGAAAGTATCTCCCCTGTTTTGGATGCAGGCTTCAGCATCCAAGACACAGGCACCTGCTGTTAAGAAGCAGCGGCGAGCCAACACGCTGCCACGTAAGCGCAAAAACTATGCAAAAGGTGTGGTTGCAGCTCGGTCCACAAAGCAGTTAAAGCGACTAAAGCAAGTCAAACGCAGGCGTCTGAGTGGCAGTAGCGATGGCTACAGCGGTAGTGAAAGTGAGTATGTGCCCTCTGATGAGGATGTCGAAGTTAAAGAGGAAGATGACATTAGTCAAGGTGATGCTGGCATCAGCAATGACAGTGCTGACTCAGCATGGGTGTCAGATGATGACGAAGCAGAGTTTGATGATGTGGATGAGGACCTGTATGCGCAACGGCTTGCAAGGTATGAGCAGCAGCAGCGGGAGCGTCAGAAGCTCATCCAGCAGCGTCAGCAGCGGCTACAAGCTGGCTTGGAAGAGGAAGCAGTAGCTCAAGATGACAGTGTAAGGGCAGGTGTAGCCCTACCTGTTGATGATCTGCATGAAGATGTGGTATTTGATGGCGGGTTCAAAGTGCCTGGGTCAATCTATGGACGCCTGTTTGATTATCAGCGCACGGGTCTCAAGTGGCTGTGGGAGCTGCATGGACAGAGAGCAGGAGGTATCATTGGGGATGAGATGGGATTGGGGAAAACAATTCAGGTTATTGCTTACCTGGCTGGGCTTCATTACAGTGGCATGTTCCGGCCCTCGCTGGTAGTGTGCCCAGCCACTGTGATGCGGCAATGGATGAGAGAGTTGCGGGTGTGGTACCCGCCGCTGCGTGTGATGCTGCTGCATGATAGCGGACGATCGCCATTTGGCAGCAAGCGGCCAGACAGGACGGGTATTGTTGACTTGGCCATTGGCAGCAATACAGGGGTAGTGCTGACCACATATGAGCATCTCAGGCTACATCGTGAGCTGCTACTGCCTGTGCGCTGGGGGGTGGTAGTGCTGGATGAAGGTCATAAGATCAGGAATCCAGATTCCGAGATTACACTGGTCTGCAAGCAGGTTCAGACTGTACATCGACTCATCATGAGTGGCAGTCCTATTCAAAACCGCCTGGCTGAGTTGTGGTCTCTCTTTGACTTCATCTTTCCTGGCAAGCTGGGCACATTACCAGTGTTTACAGCTCAATTTGCCATACCCATCACTGTAGGAGGCTATACGAATGCCAGCCAATTGCAGGTGTCCACTGCCTACAAGTGTGCTGTTGTGCTGCGTGACATCATCAGCCCATATCTGCTGCGCCGCAGAAAAGCTGACGTGGCCACTCAACTGCCAACAAAGACTGAGCAGGTGCTGTTCTGCAGTCTGACACAGGATCAGAGGGATCTGTATCGCGCCTACCTGGCAAGTGCTGACGTGTCAGACATCCTATCTGGCGCCAGGCATGCATTGGCTGGGATAGACATTTTGCGAAAGATCTGCAATCATCCTGACTTATTGGAGAGGACAACAGGGCAGGCTATGGAAGACTATGGCAACGCATCAAGATCTGGCAAGCTTCAAGTGGTGGAGAAGGTCCTGGACAACTGGAAGATGCATGGTCATAAGGCCCTGGTGTTCACACAAACACAACAAATGTTGGACATTCTGGAGCGGTTGGTGACCAAGAAAGGCTATCGATACCATCGCATGGATGGGTCAACATCCATTGCCAACCGCAGCAGGCTGATGGATGACTTCAACAATAACCCACATGTGTTTGTGTTCCTGCTCACAACAAAGGTTGGTGGTTTAGGAGTGAACCTCACTGGTGCTGATCGTGTTCTAATATATGATCCAGATTGGAACCCATCCACTGACAGTCAAGCACGTGAGCGTGCTTGGCGTATCGGCCAGGGCAAGCCAGTTACCATTTACAGGCTCATTACCACTGGCACTATTGAAGAGAAGGTGTACCATAGACAGATCTACAAGAATTATCTCACCAACAAGGTTCTGCGTGATCCACGTCAGCGGCGCTTTTTTACAGCCAAAGACATCAGTGATCTGTTCACCTTGAATGATGATGCATCTGCCCATAACAAGGGTGGCTTGGTAGGAGGTCCAAGCACAGAAACTGCAAAGATATTTCAATCAATTGTGGGTGAAGAATTCCCTGCTGGCGTCAGCAATGGCGAGGTGTCTGCTACTGTAGCAAGCAGCAGTGGCAGGCTTGCATCCCAAAGAGGCGTTGACAACAGCCAGGAAGCTCAAGAGACACCTGCTGGCAGGTTTAAAGCTAGAGCAGTCACAAGTGCCCGCAGGAAAGGCAAACGCAGTATGCCTGGCAGTGACCTCCAACAGAGGGGTGATGAGGATGCTGTTGATGGAGACACCAATGCTGCTGCTGCTGCGGGTGAGACAGATGATGCAAAGGTGTTGAGGGATTTGTTTGAAGGTACTGGTATCCGCAGCTTGATAGATCATTCACGGATAGAAGGTGCCAATGATCCAGAGACATTGGCTACTGATCTGGAAGCAAACAAGATAGCACAACGTGCTGCTGATGCACTGCGTGCTTCTCGTCAGCAGTGTCAGACAGTGGGGGTGCATGTGCCCACATGGACGGGAAGGCATGGACGGGCGGGGGCAGTTGGAGGCAGGGGGGGTCGGGGTGGCAGCGGTAGCCAAGCATCAAGACCCCGTTTTGGTACCACCGTAAACCCAAGGTTGAAAAGCTCACCAGGCACAGCAGCAGCCACAGCAGCAGCACAGCGGCAGCCTAAGCCTGCAACTGTCTCTCCCCAATCCCGTGGGGCAAGTAGTAATGCTGGTGACCATGCTGCACGCCAATTCAGTGGTTCTCAGGCAGGCACAACAGGGTCAACAGCACCCAGCAGTGCTGCTTTGTTGGCACGTATGCGGCAGCGGCAGCAGCTGGCAGTAATAGCAGGCTCATCAGAGATTGGACATCCAGGTGCTAATGGTGAAAGCAGCGGTGCGGGGGAGTTTGCTGATGTGCTGGCTGCTCAAGTTGTGTCCTTCTTGGAGTCTGTAGGTGGCGAGGCTCGATCAGAGGTGTTGGTCAATCAGTTTCAGAGCGTTGTGGATGGTCAGCACATGCCATTGTTTCGTCAGCTACTGAAAAAGGTAGCATTACTGCAAAGAAGACCAGGTTCGGGTGGTATCTGGGTATTGAGGCCTGAGTTTTCACCAACAGCTGTACCATCAGACAGTGAATGA
>Cz.scaffold14.50	Eukaryotic initiation factor 4A-3 [chlorella zofingiensis]
ATGGCGCGCCCTTACAGCCTACTTTGTCTGTTGATCGTATGTTTTGCTTTGGCTTCTGTGCGTTGTGAGAAGGAGAAGAAGAAAGCCTCCATTACTCACAAGGTGTTTTTTGACGTTGAAATTGATGGCAAAGCAGAAGGCCGGATCGTCATTGGTCTTTTTGGCGATGTAGTCCCCAAAACAGTAGAGAACTTCCGGGCTTTATGCACTGGGGAGAAGGGTACAGGCAACTCTGGCAAGCCACTGCACTACAAGGGCTCTGTTTTCCACAGAATAATTCCTCAATTCATGATCCAGGGGGGTGACTTCACCAGGGGTGATGGCACGGGAGGAGAATCCATTTATGGTGAAAAGTTCAAGGACGAGAACTTCAAGCTCAAGCACAAGGGTGCAGGCTACTTGTCCATGGCCAATGCTGGGCCAGACACCAATGGCTCACAATTCTTCATCACAACTGTCAAGACACAGTGGCTGGATGGCAGACATGTAGTGTTTGGTAAAGTCATTGAGGGAATGGATGTGGTGTATAAGGTGGAGGCCATTGGTTCAGGGGGTGGTACACCCTCTAAGAAGAAGCCGCTTTCCGTACAGCTCTTCCAGCGTGTTCGTTTGCTTACAAAGACAGCCAAGATGACGACCGAAACAGCTTATGATGCTAGGGCATATGATGCCAAGATGCAGGAATACATGGGCACCAACCAGGATACTTTCTTTACTGAGTGGGAGGAGACCTTCGAGTCCTTTGATCAGATGGGCTTGCACGAGAACCTGCTCCGTGGTATTTATGCTTATGGTTTCGAGAAGCCCTCAGCTATCCAGCAGAAGGGTATTGTCCCTTTCACCAAGGCTCTGGATGTCATCCAGCAGGCTCAGTCAGGAACTGGCAAAACAGCCACGTTCTGTGCTGGCATCCTCAACAACTTGGACTACAACCTCCTAGATTGCCAGGCTCTGGTCTTAGCTCCCACCCGTGAGTTGGCACAGCAGATTGAGAAGGTCATGCGTGCCCTGGGTGATTACTTGCAGGTCAAGTGCCACGCCTGCGTCGGTGGCACCAGCGTGCGTGAGGACGCCCGTATCTTGTCCAGCGGTGTTCATGTGGTTGTGGGTACTCCTGGTCGTGTGTACGACATGTTGCGCCGTCGCTGCTTGCGTGCTGATAGCATCAAGATGTTTGTTCTGGATGAGGCTGATGAGATGCTTTCTCGCGGTTTCAAGGACCAGATCTATGACATCTTCCAGCTGCTGCCACCCAAGTTGCAGGTTGGTGTGTTCTCAGCTACCCTGCCACCTGAAGCATTGGAGATCACACGCAAGTTCATGAACAAGCCGGTGCGTATTTTGGTCAAACGTGATGAGTTGACTTTGGAGGGTATCAAGCAGTTCTATGTCAATGTGGAGAAGGAAGATTGGAAATTGGATACATTGTGTGACTTGTACGAGACCCTGGCGATCACCCAGTCTGTCATCTTTGCAAACACCCGCCGCAAGGTGGACTGGTTGACAGACAAGATGCGTGAGCGTGATCACACCGTGTCTGCCACACACGGTGACATGGACCAGAACACGCGTGATGTTATCATGCGTGAGTTCCGTTCAGGCAGTAGTCGTGTGCTCATCACCACAGATCTGCTGGCACGTGGTATTGATGTGCAGCAGGTGTCCCTGGTCATCAACTATGACCTGCCCACACAGCCTGAGAACTACCTGCATCGTATTGGTCGCTCAGGCCGTTTCGGTCGTAAGGGTGTTGCTATCAACTTCGTGACCCGTGATGATGAGCGCATGTTGCAGGACATCCAGCGGTTCTACAACACCGTTATTGAGGAGCTGCCATCCAACGTAGCTGACCTCATCTAA
>Cz.scaffold14.74	hypothetical protein COCSUDRAFT_39238 [chlorella zofingiensis]
ATGAGTGACCTGGCAGCTGGCATTCGGTCGCTTGGGGCGAAGGATGTACCCTTCACACAGCGTCTGCTGAATGCCGAGCAACTGACCACTCGGCTACTAGCAGCCATCAGTCAAACCGAGGTCAACACCAGCTTGAGACTACCTGTGCAGGTTGCAGCCCACTACCTCAGGAGTATTGCTGATTGGCTGATAGCATGCCTGATCCGACAGCAGCAGACAGACTTGGATCCTCACCCTCAGCTACAGCCTGCAGCTTGGTCCTTGCTAGCGCTACTGCTGACAGCCGGCAGTCATGGGCTACTGGCAGGACTCAACGCCAGCAACAACCTTGTCAACAGTGCTGCTATAGCATGCACCGCTGCTGCAACATGGACAGGTACTGCAGATGTGTCAAAAGCTCAACAGCTGGCCACTGCATTGCACTCTTGCTTGAAGTCACTTAAAACACACTTCAGTATGAGTTTCAGACCAAGCATTGAGCAGTATGTGATGCTCATTGGCAGCATCCTTGCAGCACTACAGTCTCATGGAGGCCCTGCAGCCAGCAGTGATGCAGCCATGTCAGCCATTGAGCTCAGCACATACTTGCTACAAGCATTTGAAGAGCTTGTGGTCAACCATCCAAACCCAAAGAAGGTCTTTGCTGCTGTGCTTGGCAAAGCCTTCAAGCCACTGCTGCTTGTTGCATTCACACCTAACAGAATGCCCAGTCGTAGCAGCAGCAACTGTAGCAGCAGCCAGTGGCAGTATCGTACAGCTGTTACAGCAGCACAGCAGTTGCTGTCAGCAGTTTTGTTTTATAGGGTTCATCTACAGGGACTGTGTGAGATCAGCCACTCCATGGCAATGAGTGAGATGCAGAAGCTGGCCCCACTGCAACAGCAACAGCCTGATGCTACTGCTGCTGCTGGACAGCTGGGTAGTCATGAGCAGCAGGATGTAGCAGCCGATGACAACAGGCCGGCAAAGAAGGCTAAAAGGGAGAAAAAGATGACAGGTGCAGCTGCCGCCAGCGGCGATGCAGCACCAACCAGCCTACAACACTCATCCTATCAGCGGCACTTATTTCAGGAGCTCACATGTGTGGTACAGTCTGCTGTACATGAAGGACAATATGATCATGCTGCCGTGCTGTTAGCAGGCTTGCCCCACATGCTGACCTGGTTCTGTGAGGCAGTTAAGCGGTATCAAAAGCTGCTGGCAGCAGAGGTAGCAGCTGCTGCTGCTGCTCTCGGCAAACCTGCCAAGAAGACACAGGCAGAAACAGCAGAAACACAACACCACAGTTCTACAGTCCTCAAGTCGGCTGATATGAACTTTGCAATCAGCCTGATGAGCCCGTTGATCGCACAAATGGAACAAGCAGGCGCAGCGCCACAGGCAGATGTTGAATGTGAGACTATTGCTGCCACCTCCTCACATGAAACAAGCAAGACAAAGAAGAAGCGTAAGCGCCAGCAGCAGCAGCAGCAGCAGGAGGAGGGCCAATCAGGTACTGCTGCTGCAAGCACTAGCAGCCGTCAGTCTGGTGCAGGGTCTACTGCTGCATGGGTGGCTGTAGCTGAGGGTGTAGCTGGTATGTTGGCAGCCATGAGGCGGACGGGCAGTTACAGACCAACAGAAGACATCCCAGGCAATCATGGGAAATATCTGGAGCATGTGGCACAGGCTGTGCTTTCCAGCTACTCCAAGCTTGCAGCAACCTACGGTGCTGCTACCGGCAGCAGCGGCGGCAGCAGCAGCTCAAACACAGCAGCTGCTGTTGCAGCAGCAGCAAGATGTCTTTGCGCCCTGCTAGACCTAGAACACAGGGCCCTTCAGACACACTTGTCAGATCTGTTTGCCCTCATGTTTACTGCAGCATCAACTTCAGTCAGCAACTTGACAACCAGTGCAGCGGGCAACCTAGCATCGGGTGGCCATGGTTTGCTGGCAGCTGTGCAGATTGCTGTTCGCCTGGTGACTACTCATGCTGAGTTGAGACAGCTAGGGGCCCTGATCACAGGCTTGAATGGTGCTATGATTCACTACAGCCAGACCGTCCATGCGCAGCATCACGCTACATCCCAGCCTGCCAAACAACAGGCTGCTGGACCACAAGACACTCTGCATCCTGTTAAGCGACAGCAGCATGCAGACACGATGATCACCCCAAGCAGCCAACCTGTTACACAGCATGCACCTTTGCTGATTGTGTCACATGATGCATTTGTGAGTGCTCTGAGAACAGCAGTGCAGCAGTCCCCTTCAGGGCAAGCCCCCTCACTTGTAGCCTGTGTTGGCAATGCCTTGTCAGCACTGCTGCAATCAACCAGTCCTAAGGATGGCCGGCAAGATGAAATCATGGAGCACATGTCAGAAATGTATGCAGCAGTGCTGGACGGTATTCAGGTGAACATAAGTACAAGCATGCCGGTAGCTACTGCCATACAACAGCTGTTGCATAGCACACTCAAAGAACCTTTATCCGCTCTACTAACAGATGTCAATTGCAGCACAGCAGCACTGGACCAGCAAGGAGGCAAGGCAGTACTGTTGCTGCGGGTGTATGCATGTGCCATTCGTATTCATGCTCTGTGTGCTGCTCTCAATCCTCATGTTGCTGCACTTCCTGGACAACAACTGAGTGTTCAAGTACCAGGTGTTGCCACACATGCAGCAATGGGCGGCATAGGACAGTGCACGACAGGCCACATTGGCGGTTACTTTGATGCATTGGGTGTACCACAAGCAGTTGGGCAGTATGACTCGCAACTGCAAACAAGTGCTGGAGGAGATAGCAAAGCACAGCAGCATGGGCTCCCTGCAGATGAAACAGAACTACACCTGCAGTTGCCGGGCTTGTTGCAGCTGGCAAGTGTGGTATTGCAACATCAGCAACCAGCAGAACAGAACATTCATGCAGCAGTCCTAACAGAGTCTAGACCCAAACCATCTAAGAAGCACAAGCGCATGCTCAGCAAAGGCACTTGTGCTGATGTGCAAAAGGGGTGTGGTGCACCTGGGACGATGATGCAGACGGGTGACAGCAGTGCTGTAGGAGTAAGAGTTCCCTGCAGTCTAGTTTTGGTGGTGTCATGGTGCTGTATGCAGCGGCTGCAGCTGTTACACCAGCAGCTGCTACAGCTGACCTACACCTGTGCGGTGCAAGGCAATGCAGAACATCAGCATGAAGACGATCAGTATGACCAGCACACAACAAAGGAGTCACAAGGGGCAACATTGAATGGTCAAAACCCTAATGGAGGATGTGTGCAATCACCTACAGCTGCAGCAGCCTCTGTACAAGAGCCAGGAAGCAGGGGACTCCCTGATAACCACACAGGAACAGGCCAGCAGGGTCTGCAGGCAGCCATACGTGAAGAAATGCAGCAGTTGACAGAGCATCTGCTGCAACCTTTACATGCCCTTGTTATGTCAAGCAGGTGCTGTGATACCACCAGCACAACATTGCAGCCTCCCGAACGGAAGCTACCATCACAACGCCTTGCAGGCAGCAGTGCTTCTTATACATCACCATCTGCCACTGAAGCACACACAGCAGTATCCCTGGATTGGCTGCCCTCTCATGATGCTTGGAAGGGTACTGTGGCTGGTTTGGATTGTGCAGGTTTGCTACAAGCTATGGTGTCCCTCCTGGGCTCCACCATGCATGTGTGGACACCACATGCTACAGCCCATAGCTTAGGCCTCTACCTGCAAACACTCATGGCAGCAGTGGCATGTCCTCATTCCCATACAGCTGCTGTAGATTTGGAAGCCAGCAGACATGCAGCGGAGCCAATGGCGGGGACTGCAGCTGACAGCACCCCATGTGCTGCCAACAATCAGCCCACACATGCTACTGCCCTGGCATCCTTGGCGGCTACTGCCAATTTCTGTTTCCGTCAAGATGTATTCCAGCTGGCTAGTGTGTATGGCTGTTGGTGTCGTGCCATGTCATCACATATCTATGCCAGGCTGGCACAAGCAGTAGCAGTTATTGATAAGGCTGCAGCAGCAGCAGTACAACAAGCCACACCTTCCACAAGCACCACCAGCAATGGGTTGCTGATGACAGCTGGTAAAAACAGGAAACGCCACAAAGACAGTCGGCTTGCTCATGAACAACCAGTTTCAAAGGCATCCAACAAGGCCTCAGGCCCTTCGGCTGCAACCTATCAATTGTCACTGGATGGAGTAAGCAGCAACGACCCCCACGGTCTACTTGAGGTACTGCAATCCATGTTGATTCCTTTTGATGATCCCACAGACAAAGCAACACAAGACTGGGTTAGTAAATGGGCTCACCAGCATGTAAAGAGACAGCTTGCAGCAGCAGCAGCAACTCCTCCAGCTATACAGCAACACCTTGCTGAAATGCAGCAAGCTGTGCTGGCTTTCAATGATGTACAGAATCTGCTGGTTGTGTGGCAGCAATGCCCCCTGCAGCTGTTGAGCAGGCCACATAAGCAGCATAGTACCTTAATCATCGCAGGCATCCTTTGCTTCCTGCTACAGCTGCACTTAGTGCTCAGACCAGTTGTCAGTCAGCAGTCAGCAGTGCCAGCTGACCAGCACGGCCAAGCCTGGCACCTGCAGCAACTGCTCAGTAGCTGCATTGGGTTGGCGCTGCAGCTCCTTGCTCAACTACATGAGCTACATCACCTGACCACTGCAGCAAGCATTGGCAACAAGCAGCGCTTGCGAATCATGTCATGGTTGCTACTGTGTGCAAAGGCGGCTGACAGCAGTGGGCACGTGCTGGGTGATGCTAGCAGTTTTGACGGGCAAGCCGGACAGCAGCACATGACGCCACACAGCATGGTGTGTGATGCTGTCGCCCAACTGCTGCAGGGCTTGTTGACCATTCAGCCTGCGGTCAAACATGACGTCAGACTGACATCCAGCTCAGCACATCAAGATCTGCTAGCCAGGGCTGCTGACGTAGCAAGTGCTGAGTTGGCTGCTGTCATCTCTGGGATGGCTGACGCCTCCACACATCAGCCAAGTACTGCTGGCAGCGCCAACAAGAGTGCAAAAAGGAAAAAGGGGCTAGCACTGAAGTCAGAATGCACTGAAGCAGCTGTTACTGCTGAGGCCGTGCTGATGGCGTACAGTACAAGCACACTGCACCAGTGGTCTGATGCTACTGCATCAAGAGCTCTGCAGCAGCTTCCCAGCCCCCAGGCCCAAGCGACACCACCTGCAACTGCCAGCAATCAGCATGCAGCAGACAAATATGTGGCAGATAGGCATGATCCTGGTCATCTGCTTGGATGCTTGCAGCCTCAACAGGCAGTGTCTGCAGTCCATCAGCAGTCTGTTGCTTTCATCAGTCTGTTGTGCCGGCGACTGATGTCTGGGTGGTCCCAATCATCCCGCAGTACAGGCAGTACACCCGTCAACAATGATGCCCCAGACAGCAGACTGCAACTTGATGCGGTGTGCAGGCTGTTTGCAGCTGTTGCATCCGTCCTGCAGTGGCAGGTTGAGCCAACCAGTCAGCCCCCTGTGGTAGATGATCAGACACATACAGCATCAGTGGCCGAGGTCAACAGTGTTGGTTCCCAGAAACTGAGCAGCCCTGCAATAGCACCAACATTGGAGGAAGTGCAACAGCTTCTCACTGCTGCCGTGCAGCTACTGCTCAGCATGCCACGTCAGCAACACCTACATCCCATGCCACAGATATTTGAGGGCTGTGTGGCACCCTGCTGGGATGCTGTAGCAGCAGGTTGTGCTCTTAAGCTGTTGAGCTTTGTGCATGCTGCAAGCTTGCTGCTTGTATGTGACAAGGACTGCGCACAGGATCAACATGATGACATCATTACCACCTACCTGAAGCTGTTGCAGCAGTTGGCACCTCCTACTGTGTGTGCCGCGCTACCTCCTGCCTACTTCAACCTCAAAGATGTCACAGCCAGCTTAAGTTTGCAGCACAGAAACCATGCAGCCATTGTTCCATCCATCAGGCAGTACTCGGCTGATGCCCACCATGCGGATGATTTTGCAGCGCTGCTGCATGCTGGTGTCTTGATTGGTCTTTGTGACGTGGTTGTAGCCAGCCAAAGGTCTCAGCTACTGCACATGTACAAGTCTGTTGGCACTTGGGTGCAGTATGGTGGGCAGGAACACAGCATGCACGCTGTGCTGCAGGTACTATTAGTATGTCTGGAATGTTCGCCAGGTGGTAGGCCACTGAAGATGCTATCACATCGAGGTGAAGCATTTGCTTCTGCTCTGACTTCTATCTTGCTGCAAGCTGGCTGTAACACAGCAGCAGGCCAGGCACTTGCTCCCTCAGTAGCCTGCGCCAGCCCAGGTGTACAAACTGTGGTTCTGTCTCAGCTAAGTTGGACGATGCGCTGCCTCCAAAGCATACTAGGACGTGACAGTACGTTTGTGTTGCCTGCAACTGTCACTGCAGCCACACTGCAAGGCGTGGTGTCAATGTTGCAAGCTGGGGTGTCAGCATTACAGGCGCCAGCTCATGCTGCTGGGGTGCAATCTGCGTGGCTGGACACCACATCACATGCATGTTCACTGACTATGGTGGACCATCAGCATGATCAGCTGCAGGGCTCACATAAGAACAACGGGCTTGCAAAAGAAGCTGGTACATGGGATGACCTTGCCACAGTCTATGGTGCTGCCTGCAGCTTGCTAGTGACCATCACAAGGCACAGGCAGGAGCAACTGAAGCGCCTCATGGTGATGGTTGTAGCTGGGTGCAAACAGCTGCTGCTACTGCTGCTTGGCTGGGATAACCAACATAGGCGGCAACAGGGTGTTGTTGCTGCAGCAGCAGCCAAGGTCCGTAGCAAGATGCAAGTCCCTGGTTGTGGCAGTGCTGTGCACCGCCATGCTGATGGAGTGAACATCCATCTTGTGCGTTGTGCTGAGCAGCTTGCAAAGGTATATGAAGCCATAGCAGATCAAGAAGAACACACTGCCAAGTACTGCCACCACATTGTTGCAGATTATGTCACACAGGTGGTAGCAGTGGCACAGCCCGGGTATGCTGCAATGGCTGTAGCCATGGATCACACATCCGCTGCTGCCTCTCACTGTGAGGATGTGTTGGCTGTTCTTAGGAAGGGTGTGTTCCCATTGTGTGGTGTTCTGTCAGCAGCTGACATGCAGCATGTGCACATGGTGTTAGGGCAAGGTGTATTGGGTGGCCTCAGGCGGGAGGCATTTGCTGAGTTGAAAAAGGACTATGAAAGGGTGTATAGATATGCTGGCAAAGTTTGA
>Cz.scaffold14.219	hypothetical protein MNEG_2835 [chlorella zofingiensis]
ATGGCACAAGCATTTAGCTCTAGCGTGGGGAGTATGGCTGAAAGCGTTGTTTACCGGCAGCACAGGAAGCAAAGGCATATAAAGATTGCAGCTGCTCTGTCAAGGCAAACTCCAGGCGCATGCCTCGACAGAAGAACAGCACTTATGCTTGGGGTTGCTCTGACGTCATGGAGCATTGCAGATAGTACTTCAGCTGCTGTCATTTGCGCTGATGAGGACACAGCAGAAGCAGGAGATGAGTGCAGACGGAGCTTGTTAGCTAAAGATGCAGGGGCAAAGCAAGATTATCAGGCAGCCAAAAGTAGGCAAGTTTCAGGCAGTGTAGCAGGAGGAGTACCTGTCAGCGTCATTGATGATGAGTACACGAGAGCAACTGTAGCGTTAAGCAACAAGATAGAGCAGTATTTTACCATGGATGTATATGACCGCCAGCGGCCGCCTCTCATCAAGTCATTGAAAACAGATGGCTTGGCCTGGGTCAGCAAATATGCTAGAGGTGGCAGTGTGCGCAAGCAGAGTGCCCGGAGGTTCTATGTTGCAGTAGATGCCATTGTTGGCCACTTGGCATCCAATGGGCTGGCGCCATTCCCTACTGCTAAGTCAAAGCTTGTGCGGTCCCAGTTAGAAGAAGCCAAGGCACTGTTAGCAGACAGCAAGTGA
>Cz.scaffold14.195	hypothetical protein H632_c2081p0, partial [chlorella zofingiensis]
ATGGCGACTGGGATAACTGCTGAGTCACAAGCTGTAGGGGCTCCTGGCGACCCGCGGATGTTCGTCATCAGAAACCTGGACACGGGTCTTGAGATGGACATAGATGCCTTTGATCGTTTAACAACGACCAGTCTTCCAGAAGAAGAGGGGATAGAGACACCTCGGAAAAAGCATGGGCTACTAAAAAGTGGCAAGAAGATCAAGGACTGGACACAAAAAGCAACAGCTAAAGCCAAGCAGGCTGTGTCTGGTATCAAGGACAATCTGGCACAGGAGTTCAAGGATCGCGGCAAACAAAAGCAAATCACCACTGTCGTTGCGCATGACAGCAGCAGTCATGATGATGCTTCACTGGAAGAACCCTCATTTCGTCAGCCTAGTGTGAGCGAGGCTCAGGAAACCGTCAACAGCCAAGACAGACCTGCTGCTGCACCACATGTCAGCACCTGTTCTTCGGAGCCATCCACCAGCCAGCCAGCTGTGATAGGTGGCCGCACACGTGTTCGCATTGCATCACACAAGCGGTCAAACAAGGCTCTGACTGAAGCGCGGCTGATCCAGACGCTACCTGGTCACGACGGGGTGATTTGGGTCATCAAATTCAGCAAAGATGGCAAGTACATGGCAACAGGGGGCCAGGATGCTGTGCTACGAATATGGCAGACATCTGCAGCACGGGAGGTTGATGCGATGGGTGAACAGGCAAAGCAACAGGAGTTGCAGCAGCAACAACAACACCAGCAGCAGCAGCACCAGCACCAGCAGCAGCAGCAACAACCGACAGACACTCAGTTGGATGATGGTGCAAGTACTGTTGCAACTAGCGTAGATGACAGTGCAACATCAGACGTTAACCGTCCTGAAAGGCTTACCAGCACACCAAGCCAAAAGCAGCAGTGGGGCCCGTATTTTGCATGTGCACCTGTGCGGGAGTATAGAGGCCACACAGAGGACATCCTAGACATCAGTTGGAGTGCTGGCGGCGGTTTTGTGTTGAGTGCCTCCATTGACAAGTCTGTGCGGTTGTGGCATGTCACCCAGCCGGATTGCCTCAGAGTGTTTTGGCACTATGACTTTGTGACCAGTGTACAGTTTCACCCCCGGGATGCCCAGAGGTTTGTTACAGGCTCTATTGATGGTAAGCTGCGTGTGTGGAGCGTGGTTGAATCCTCTGTACTGGCTGCTGCTCAACTGCATCAAGACATGGTCACAGCAGTTGAGTTTTCTCTAGATGGGAGCCGTGTGGTAGCTGGCACCATGCGGGGGAAATGCAAGTTCTATGAGCATGGGGACAGGAAACTGGAGTATGTGGCTCAGGTTGATGTGCGCAACCAGCGAGGTCCACATGCTAGTGGCAAGAAGGTCACTGGTATCCGCGCAGTGCCCCGCGCACCTGGCCAATACTTGGTCACCTCTAATGACTCACGACTGAGGCTGCTGGACGGCTATGGCCAAGTGTGTAAGTACAAAGGCCACCGCAATGCATCCACGCAGATCCGTGGGGAGCTGTCTCCATATGGCGAGACATTAGCTTGTGGGAGTGATGATGGCTGGGTGTACTTGTGGGACAAGAAGTGCAAGGCTGCTGATAGTGATAAGGCTGCTGGCAAGAACCCATGCTATCAAGCTTTTCAGGCTGTTGAGCCAGGGGTGTCAGTACCTGCTACAGCCTTTGCTCCTGTCAGCATGTATCAAGTCAACGGGCCACCTGCAGCTACGCTGACAAATGCAGAAGACACAGCGCTCAGTGGATCCAACGCTGTAGAAGGGGCGGCAGATACCTCTGGCGACGCTGCCATGAGTACAGCAGGCATAGGCACCAAGCTGACTCCCTATGTCAAGGACAGATCATTAGCCAGGATTGGCAGTGACAAATCAGGAGCAGGTCAGTTGCTTGGGTCCAGCACGGATACAGCCATGGCTACTGCAGGCGACATCATTATCAGCGGCCGCAGAAGTACTGGTGACAACATTCTGAGCAGCAGGCGGAGCAGCGCAGAGGATGCGTTGTGCAAAGGTTCTACGGGTGTGGTCCGGCATGTGTTGGTGGTGGGTGGTTACAACAGTCAGTTGAAAGTGTTTGAGCTGATTGGGGCACCTCTGGCTGTCCCAGACTGCTGA
>Cz.scaffold14.81	hypothetical protein COCSUDRAFT_49369 [chlorella zofingiensis]
ATGGCTGCCGACTTCAGCGGCCCTGTGGCTACTGAGGCTTTGATCACCAGTTTAAACACCGGCAAGGTGACCACAAGCGATGTGGGGGCCACGATTCCTGGCGTAGACAGCAACAATTCGTCGCAGTATGTGTACGAGCTGGCTTGTGCTGTGGCCGAGGGCAACCTTAGCCTGGATAAGTTCTTTGTAGGTATTGAAGCAGCTGGCATTGATGGCGACATCTCTGCCGAGCTGTCCCAGGTCTTCTGGTTTCTGTCTCTCCAATATGACAAAGGAGAGAAGGCTGAGCGTGTTGCTGACCTGGCCAGGGTGTCTATTGCCAAGCAAAAGGTGTCCAAGCGCATGCTACTGGAAACACAAGAGTCGGAGTTGCTTGGTGATGCTGGTATTGTCAGTAAACCTATGGAGTTCGTAAGGCTCCATGTCAGACAGCATACACAGCTGCAATACCGGCAAAACAGGTACAACCTCTTGCGTGAGGAGAACGAGGGCTTTGCTAAACTGCTGACAAGCCTCAACTCCGGGCAGCTCACACAGGAGCAGCTGGGTCCGTTGACCAGTGAAATCAAAGCACTTATAGGCTTCTTTGACTTGGACCCCAACAGAGTGTTTGACCTTGTGCTAGATGCCTATGAGCATCAGCCCCACAATAGGGTGTGGTTGCAGCTGGTACCCATGTTCAACTCAGACGCACCTGCTGCTTACCTTGGTTGGAAGTTCATGACTCACCAGCAACCGGGTGTTCCTGAAGCCAGTACAAACCTGTATGTTGTAGCTGCTTCACTGATTCAGGTGGGTTTCCTCACCCTTGAGCAGCTGCTCACCTACTTGAGCCCCTCTGATGAGGCATTGACCAACAGCAGTGCAACAGCCAGGACTGAGCTGCAGCGGGCGGTAGACGCTATTGGGAAGCTGGATCTGTCAGGTGATGCACGTGGCTACGAGGGCAACAACGCCATGGCTGTAGCACTATCAGCAGCAGCAGCTCCCCAGCAAGGCAGCAGCGCACCTAGGCTCACAGGCGCCACATTGGATCTGGATGCATCCAGGTTTGATCTTGCCACGTCAGCGCTGATGCCGAGCAATAACCAGAAGCTGCACTTGGTACAAGGGTTCTTGGCCATTGGTGATTGGGAACATGCATCCAAGTTGATGAGGTGGTTGCAGACACTTGGCATACACGCAGCATCAGATCTGCTCATCAGTGGCGCCCTTGGGAACCTCATTGCTTCTGAGCTACAGCCCATTTATGATGCTCTGTATCCCAATGGGCCCCTTGGGGGCTGTGTCGTAGACTTGAGGGGTAATAAGCCTCCAAAGACCCCTCCTGCACCCCCTGTACCCCCGCAAGTATTTGATATGTTGGAGGCAGTGGGCTTGTACATATACCGGGATTTAGTATTGTTGACTAAGGTGCTGAGGGTGTTGTGTCATCATGTGGTGTGCTACTGCGAGGGCCATGTGCTGGGACGTGCAGCTCAGGGTGTTGGGGGTAATGATGAGCAGCTCAGCAAGGTGGCTCGTGTTCTAGGCAGAGTGCTGTTGCCCGCTCTTGCCATGATACCAGCCAACCCAGGAGTCTCCAATGAAGTGTGGAACCTACTGCAGCTGCTGCCCTACGCTATGCGCTTTGATATTTACCGAGAATTTAATTTGGAAGCACAGCAACAGCCGCTGTTGCAAGCTGCAAACAACCTGGCTGTAGTGGAGGTGAAGAAAGTAGCAAGGAGGTTGCATGCTCCAAAGTCAGAGGACAGAAGGTCTGCCAAGGAGGCTCTCAGACCCTTTGGTCGGATGATGGCCAAGATCATGCATGCAACACCCTTGGCAGTGTCTGACTACGTGGTTAGCTTAGCCATCAGTTACGCTAACCAACAGGAGCCCATTGTGGAGGCTCTCAAGTATTTGTCACCATTGTGTTATGATGCTATGACTTACTCCATCCTGCAGCACCTGGGTAATTACAGCCGTGTTAAGTTGAAGGATGATGGTGTTAATGTCAGTGACTGGCTGGTTGCCCTGGCACAGTTCACAGGAGCAGTGTGCAAGAAGTGCCCTGGTATAGAGATCAATGCCATCGCTCAGTATGTGGCTGATCATGTGCGTCAAGGGGAGTCATTGGACTTGCTTGTGCTGAAGGAAATGGTTGCTCAGATGACAGGCATTACACTGGTCAAGGATGTCAGCGCAGACAAGGTGGAGGACTTGGCAGGTGGTGAACTGCTACAGCTCAACAGCCTAGCCGCTGGCAATGACAGCAGCAACAAGAACTTCCAGCGAGGGGCCAAACGGCTGATTGAAGCACTACAGAAGGGTCCTCCACAGCACCACCTGGCTGTCCCCCTGTTGGTGCTGCTGTCACAGCAGCTGGACTTCACCGCCATCACCACACGCAGCAACCACATCAAGCTCATTGCTGAGCTGTACGATAACGTCCATGATGCCTGCCTACAATACTTAGAGTTCCTCAAGAACGCGCTGCCCTTGGAGGAGTATGCAGCCATGCTGCCGTCGTTATCGGAGCTGAAGACCGTGTATCGTGTCCGACCGGAGATAGCACTAAGCGCGTGGCGTCCTGTATTGAGGGCGTTGGAGTATCAATCCTCAGCCATGGCTGAAGAGGGGGAGTGCCCAGAGGATGGGGAGGCAGCAAACGGCCCCACTGGCCATCCCAACGGCATGGATGTTCAAGGCCCCCTAGGCTCAGATATCACATGGTCTGGTGTGTTAAAAGACATCAACAAGAGCCACCCTATATCTGCAGCCGTCAGTGTTGAAATGTATGCAACCTTCTGGAATTTGACACTTTATGACATCCACTTCCCAAAAGAGAGGTATGAGGCCTTGTTAGAACGCCTTCACCGTGAGACACGCGCACAGGAAGACCTTGTAATCAGCTTGAAACAGGATCTAGAGAATGCAAGGCGGTATGAGTACAATCGACAACGTCAAATGGATAGAGGCATGGACATGCAAATGGGTGGTGGCATGCGACCATTTCCACAGGAAATGGTGAAACCTGAAGTGGTGGAAGACCAAATATCGGCTGCAAAGCGGGAAATACTGCGACTCAGGGACATGATTGAGCGGCTCGGCATGGAGCGGGATGCACAGCAGAAGCGCGTTGCTGAAGTCAGTACACGCCTGGAACGAGAATCTCAGTCCTGGATTTGCACGAGTTTGCAAGGGTTACCAACTGTCAATCAAGTGGTGGAAACAATCACTCATGTGTGTGTACTGCCACGTATAGTAATGAGTGCGCAGGATGCAATGTATGCCTCGCAGTTTATGAGGAGAGTGCACGAATTGGGCACACCAGGATGGTCAAGTCCGTGGTTTTACGATCGGGTGCTGACATATGTGATGCAGCGTGTACCTTGGAGTACCAGCCAGGAGGCCATTTGCTGGGGAATCTTTATGAATGAACTGTTGATCCTTGCCCACCAGTGGCGCAGCCATTCTGAGGTGTTTGCGGCTGAATGTGCAAACAGGGCTACCTTTGGAACAAGATTTACTGATGGCACAAGCAGCAACCACACAACCTTCGAGCAGTTCAAGGCGCTTACCTTCAAGTGGCAGCAAAGAGTTGCCAAAATATGCAAAGAGTGTATGGAAAGCAAGCAGTATGTGCAGGTCCGGAACGCCCTGGTGTTTCTGAGCAAGATGATGAAGGTGTACCCTGCAATTGTTAGTACGTACAATCTTCTCAGGAGAGCTGCAGAGGTTGTAGCAGAAACAGAGACACGCGAGGATCTTAAACTGATGGCCAACCGCTATATCAACCTGCTCGATGCCGAGAAAAAGATTCCTGGCCGCATCGTGGACAGTGAACAGTATGGTGGCGTGCCACCGCCTGTAAAAGCTCTGCATGCCAGAAAGCGGAACCTTGCCTTGAGCGGCAAAGGAGCAACACCTGCCACCTCAACCTCTCAACCTGAAGCAAACATGAGCACCAAGCCAATGGATGTCAGCAGCAAACCACCTGCAGTCAGCAGCAAACCACCTCCAGTTGGCAATAGACCACCTCCAGTCAGCAATAGACCACCTTCAGTCAGCAGAAAACCATCTGACGCCAACGTCAAGGCAGCAGACGGCAACAGCAATCCTGCTGGGGCAGGCAACCAAGCTGCCTCAACAGGGCGCCCCAAGCCACCAGCGCTACGTCCTGAGGCACCAGCCTTCAGCCCTGGCACTCAGCCTGCAGGTTCTGCAGCGCCAGCAGCAGCAGGTGCTGGTAGCAAGGAGCAGCAGCAGCAGCCGCCACCTCAGAAGCAGAATCGCCCTGCACCTGCTGCTGACAGGGAAGAGCGACCTAGCAGTAAGCGGCAGCGTGTGGAGCAGGTGAAGAGTGAGAAGGAGCCTGGAGAGGTCACAGGATCACCAGTGAAGCAAGCTGATGGCAGGGTGAGACAAGAGCCAACTGCGACAGCCAACTCCCGACAAGAGTCCAAGTATAATCATACTGCACCAACTGCTGCTGCTGCTACTACTGCTGCTGCAGATTCAAAGATGCACCAGGTAGCAGGTCACAAGCGTGCAAGAGATGAGTCCGACAAGGCTGATGCCACAGCTCAGCGCGACAGCAGCAAGGAGCGGCCCAGAGATGCTTCCACCAGCAGCCGACAAGATGCTCAGGCGCCTGGTGGAGGGGGTGGCAACAGAGATGGCCGTAGTGACAAGGGGCAGCAGGACAGGAGCAAAGACAGGGACAGCAGGGTGCATGGCGCATCACCAAGCTCAAAGTCTGATCACCAGGCGGCTGCACCACATGAAGCAAAACGCAGCCGGAGTCGGGATGTGGCTCCCGACACGCCACAAGCCACCAGTAACCAACCAACAACAGCAGCACCAGCACCAGCAGCAATGGCGGGTGATGCCAAAGGTGATGCAAAAACACCCAAGGAAGGGCGGGAGCGTGGCACTGACAAGAAGGAAGAGCGTAGCAGCAGGAAGGAGGAGAAGCATCGTGACAAGGACAAGTCATCGATTGGCAAAGAGGAAAGACGTGACAGGGATAAGGATAAACACAAGGACAGGCACAAGGACAAGGATAAGGATAAGGACAAGAAAGAGGACAGTGGTAGCCGGGAGCAGTCAGAGCAAAAGCGCAGCAGGCGATCTGAAGCAGAGCCTGCTGCAGGTACCCCTGCACCAACCTCTGCTGCTGGCAAAGGTGATGATACTGCTCGCCCTTCAGCAGCAGCAGTAGCACCACCCACTACTGCTGCTCCAGCTGGCCAAACAGGGTCATCACGGGACCGTCCCCCTCCAGCGGATGGCCAAGCACCAAGTGCAGCGGGTGGCCGGCAGGTTACAGATGCTGCTCCTGGGGGAGACAAGGCGAAGCAGGAAGGGCGTGCTTACAAACATGCCCCCATTAAGTTCGTTGTAGACAAGAGACCAGAGGACAAGGCAGCAGACGACCCCAAGGCAGCAGCAGCAGCAGCACCAGCAGCAGCAGGTACTCAGGAACCTGCTGCGCCACCACCTGCTGCAAAGAGCCACAAGCGTACCAGCAGGAGATGA
>Cz.scaffold14.16	pridicted protein [chlorella zofingiensis]
ATGTCCTGCATCAGGATCCTAGCTGCGTTGGAGGACTGTCAGAGAAAGCACAGGAACAATCGTGATTTGGTCTGCTCAAGCTTGACTGCTGCTGCTGGATGGTGCATCTTCTATAGTGTCTGTCCAAAGGAAGTTCGTGCCATAGAGGACTGCATAGGCATCTCAAAGTCAATAGGCAAAGCCCCAGTCATTCCAGCGCATTGCGCACATAGAGCAGCTGCTCTTGAGGCATGTATTGAGGCGCAGCAGATACTCGCTGAGCAAAAAATAAACCGCTGTGTGGGGCCACAGCCAGTACCCAAGCACTCCTAG
>Cz.scaffold14.128	tryptophanyl-tRNA synthetase [chlorella zofingiensis]
ATGCTTTCAGCGCATTTGCCAACCGCAGGACTGGGTTGCCATCAGCGGTCGACGAGCAGGTGGCATGCAGCGCGACGACCCTGTTCTAGATGCTATGCAACTGCAGCAGAAACATTAGTGCAGCCTGAAACAGCTCAGAGTACAGAGACCAAGGTAGATAAAAGGAAACGAGTGCTGTCCGGTGTGCAACCCACCGGCAAAATCCATCTAGGCAACTACCTTGGTGCTATAAAGAACTGGGTAAAGCTTCAAGATCAGTACGATACATTCCTGATGGTGGTAGACATGCATGCTATCACTGTACCCCATGATCCTGTGGAGCTTAGAACAGCCACCCGCAGCATGGCAGCAACATACATGGCAGCAGGCATTGATGCAGATAAGGCATCCATGTTCATTCAATCCCATGTCACCGCTCATGCTGAGCTCACCTGGCTGCTGGAGTGTGTAACACCCATTGGCTGGTTGAACAGAATGATACAGTTTAAAGAGAAGGCCAGGAAACAAGGGGAGGATGTGCGAGCCGGTCTAATGACATATCCTGTACTAATGGCAGCTGATATACTGCTGTATCAGGCTGACTTAGTCCCCGTTGGAGAGGACCAAAAGCAGCATCTCGAGCTGACGCGTGACATTGCTGAACGTGTCAATCACTTGTATGGGGGCAAAGGCTGGAAAAAGCGGGGTGGCAGGGGTGGCCGAATCTTCAAAGTACCAGAGGTCTTTATTCCCCCAGCAGGGGCGCGTGTCATGTCATTACAGGACGGCACATCAAAGATGTCCAAATCTGCTGAGAATGATGCATCACGTATTAATCTGACAGACAGCCCAGATGTGATCTCATCTAAGGTCAAGCGTTGTAAGACTGATGCTGTGGATGGCTTGGAGTTTGACAACCCAGACAGACCCGAAGCAGCAAATCTACTAACCATCTACCAGTTGTGCAGTGGTAAAACTAAGGATGAAGTGGCTGCTGAGGTGTCTGACATGCGATGGGGCACATTCAAGCCATTGCTAGCAGATGCCATCGTTGCTCATTTAGAGCCAATACAGCAACGGTACCATGAGATCACCAGTGATGCCAGCTACGTTGATACCGTGCTTGCACGGGGTGCAGAACAGGCAGCAGAGCAGGCCAACTGGACACTATACCAGTGTCGAGATGCGATGGGCTTTGTGCTGCCGGCCAGGAAGTACTGA
>Cz.scaffold14.228	Uncharacterized protein MNEG_9204 [chlorella zofingiensis]
ATGGTGAAAAGGTATTATGCAGTCAGGAAGGGATTCCAGACCGGTGTGTTCTACGACGACTGGGACGTTGTCAAGCAGTACACACAGGGGTATCCAAAGGCGGAGTTCAAGGGCTTTACAAGCGAAGCCGAAGCCCTGGACTACATGCAACTGGGTTCACAAGCAACTGGGACATGTCAAAGTCACCAGGTCAATTCCATCCCTGTCCAGCAAGCGGCTCACCTCATTGATGGCGCAGGCAGTGTTAGCGCAGGTAGTGCCCTTGCAGGGTTAGCAGTGGTGGTGGAATATGATGGGGGTTCAAGAGGCAATCCAGGCCGTGCTGGTTGTGGTTACATCATACGAGATGCTTTAACAAATGACAAAATCTATGCTGCATGTAAGCTGCTGCCATACGGCAGTACCAACAACGAAGCAGAATACAATGGTCTCATAGCTGCCCTGCAGCGTGCCATTCAGTTTGGTGCAAAGCATGTGACAGCCAAGGGGGATTCAGATCTTGTGACTAAGCAGGTGGCTGGGCTATGGCGAGTGAATGACCCCAAAATGCAACAGCTACACAGCGTGGTGATGGAATTTAAAAAGCAGTTTCATACGTTCAAAATTCAGCATATCTACAGGGAGAGCAACAAGTTTGCTGATCAGCTTGCTAATTTGGCCATGGACATTGATGAGGTGATCAACACCATTGCACAGCAGCAGGCCAGCAGCTCCCGGCTACAACTGTCACGCCTGCTGGGTAAGGCCATGCAAGTGGATGACAGTGTGGTTGCTGCGCTGGCTAGTGCACCTTCATTCATGCAGTGTGCTGCTGAGCTGATTGGCAAGATCTGTGACAGCACACCCACAGAAGACATCCTACAGCTGCTCTACAGCCGAGGCTGGACCAACAACACGGGTGGCCTCCCGGAGCCAAGCATGTATGGCAGTATTCCCGCTGGTGCATGGCAGCAGCAGCCGCCACAGCCCTGGTCTCCAGCCACATCAGCATTACAGCCACCCACAGCACGTGGCCGGGGTGGTGGTGTGGGTGCTCATGCTGTTGTCATGAATTCGTGTTCCATAAATGCTCTTAGGGGGCACAAGAAGAGGGCTGCAGTTTGCATGGCAGCTGAGGGTTGGCTGGCTCGAGCACCGACAGCAGCAAGAGTGTGGTACATGGCAGCAGTCTGCTTCATGCAAGGAGGCAGCATACATTGCAGGATTGCACACACCCATCACGATCTTCAGCCATGTGCCGATCTAGAGCAGCAGGCAGACACTGCTGGTGGCAGAGTAGAATGTTGGCATGACCTGCTGACCAAACTGGGGTAG
>Cz.scaffold14.107	hypothetical protein VOLCADRAFT_120142 [chlorella zofingiensis]
ATGCAGACTTTCCCTCTTTACACCCTCGAACAAATTCAGCAGCAGAGTCCTAGCGCTAGAGACAGCATACCCTGGCAGACTGAGGTCAAACTCCGCAAATCATGCGTGAAGCTCGTGATAGATGCTGGTTATCCGAAATACTTGAAGTTACCCAGATGGACCGTGGCCCGGTCTGTGGTTATGTGCCACCGTTTCTTCACACGATGCTCTCTCAAGACCAATGACCGCTTTCTTATTGCCTGCGCAAGCCTGTTTATGGCTTGCAAGGTTGACAGCTGCTGGAGGAGCTGTGAGGATGTTGCGAAGGCTTGCTGGGTAGTGCGCTGCAAGAACAACCCACAGCACATCAACAAGCTCTATGACCCAAAATTTGTTGAGCAGCTATGTGAGAAGATCCGCACAGCCGAGAGGGCGCTGCTGTTTGTCTTGAACTTTGACTTCAAGATCGATGTAGCGTATGGGTTTCTGCTGAATCAGTATGCGGAGCTGGGCGTGCTGGTGTCCAGCCAGACAGGTGGCGAGGAGCTGTCAAGCAACAGCACAGAGCGTGACGAGAAGGCCAAGACGCGTCACTTCTTTGCGCAGATTGGCTTGAACTTTGTGAATGACAGCTACTTGACTGTGCTCTGCCTGATGTACCCCTCTGACATCATCGCCAAAGCAGCCATGTGCTTGGCAGCCGAATTCACAATGAAAAGGTTCCAATCCAGTGATTTGGAATTCATCCCAACTGGCAAGACACCCTACGAACATTTTGGCATTGACCCAGCTACTGTTGCTGCCTTCGAGGTGATCCTCAAAACACAGTACAAGCACGTTGCCCCCCATGGTGACCAGACTGCTGATGTCAGCCAAGCTGGCCTGGGTGGGGAGGGAAATGCACAGCAGCAGCACTCCACTGCAGAAGGGGGTGCATCTGCAGTAGACAAGCCAGTGATGAATGTTACAGAAGAGGAAACTGAGAGTAAAATCAGCATCAAAGTGGAAGGCGATCAGAATAAGGTCAGCGTTACAGCTGAAGCTGATCAGCACATCAGCGTTTTAAGCATGAAATGTGAAGCTGCTCATGATCAGAGCAATGTCGGCACCCAACCCACAGCAGCTGTTCCTGCAGCAACCAGCACCTGTGCTGGCCATGCTGCTACTCCTGCTGTGACCACAGCTGAAGGTCATGGTATCACAGCTGAGCCTGGCACCACTACACTCGACAGTGGTGCGGGCGCTACAGCAATCATGGGTATGGATAGACAGTGCACTGTCGAGGAGGGAGAGATACTGCCATCTGCAGACTCACTGCGGCAAACAGAAGAAAGCAGTAAGCCTGGAAAAGTATCTTCACCTGAGCAGGCTCATATGGCAGATGCTGGTGTCAACGGGTGCAGTCCCCATATCACAGCACAAGCAGCAGAAACTGGTGTTGCATCATCAGTGGAGGTGGTTGCCTCTTTTTCATCTGCAAAGTATGCCTCAGAGGCAGGGACAGCAGCAGTAGCAGCAGCGACAAGCATTTCCACATGCTGCACAGTGTCGGCTGCTGCTGTTGCAGACGACCATTGCCTAACACCTGCAGCCAAGCGCCAGGCTGTATCGAATAACGGTGACCAGTCCGCTGCCATGCACAGGGTACCAGGAGGCTCAGCTGCTGCTGTGCTGGCTGCTATTGGCGCAACAGCACAGTATGGCGTTAATGTGTCGTTGCCGTCGGCAGCTGGTCAAGCAGCATGCAGTGCTGGCACAGCAGTTACACCATGTGGTGTGGGCAGCAAGCGACGGCGTGATGAAGGTCAGAGCTCAGCTGAGGGCCCCTCCACACCCTCACCCCCCATGAGCCCACTACCAGCATCCACTGAGTCCCCTCATGGCTCTGCCCACTAG
>Cz.scaffold14.170	2-oxoglutarate/malate translocator, chloroplastic Flags: Precursor [chlorella zofingiensis]
ATGGAACAAGAGGCAGACTCTGTGCAGCCCTTGCTACCGTCTTCTACGGGTGATGCTGATACCACAGATGCTACAAGACCAACTTGGCACTGGCAGGGTGTGAAGCTGCGTGCTGTGGGGGTATCAGTGGCCCTTGGTTTGAGTGTGCGCTACTTGGTCCCCATACCACACGAGCTGAATGATCAGGCTTGGTCCCTGCTGGCGATATTCATCACCACCATCATTGGTCTGCTGCTGGAGCCATGTCCCACTGGCGGCTGGGTGCTCCTGTGTGTCAGTGCTGCTTTGGCATGCCGTGTGTTGACATTCCAGCAAGCGTTTCAAGCTGTCACCAATGATGTCATTTGGCTCATTGTGGTGTCATTCTTTTTGGCAAAGGGTTTTGCAAAGACAGGTCTTGGGGAGCGACTTGCCAACGTCATAGTCAAAGCATTTGGCAGTAGTACCCTAGGCCTTGGTGTTGGCTTAGCTGTGGGTGAAGCACTCATTGCACCTGCTATGCCTAGTACCACAGCACGCGCAGCAGGTATCTTCATGCCAATCATCACATCAGTGTCAGCAGCAGCTGGCAGTCTGCCAGGAGACTCTAGTTGTGCCTATATTGGCAGCTACCTGACACATTCCCAACTCCAGTCCAGCGCACACTCGTCCAACCTGTTCTTGACAGCAGCTGCACAGAACCTGCTATGTATCCAACTGGCAGCTGATGCAGGTGCCCCCATTCAGAACCCTTTCCTCACCTGGGTATTGCGGGCTTGTGTACCAGGCATCATAGGTGTATTGGCCACACCCATGCTTGTGTACTATCTGGTACCTCCCGGCTTATCTCACACTCCTGAGGCGCCACTCAACGCTGCAGTCAGGCTGCGGGAGATGGGTCCCGTCAGTGCACCCGAGAAGATCATGATGGCCGCAGTAGCAACAGCAGTGGTGTTGTGGACAAACACTGAGCTACAGCTGTTTGAATCACAACAGGCACAAGCACCAGGTGCTCAGTCCGTGCAAGTCTACATGGCAGCAGTGGGCAGTAGTCACAACATGCAAGTATTTGGCACTCCGCTTGGCATCAGCCCGGTTGTCGCTGCTATACTGGCTGTGGCACTGCTACTGTTCACGGGTGTTCTGTCCTGGTCAGACTGTCTGAACTGCACCCAAGCCTGGGATACCTTATTCTGGTTTTCAGTTCTGATCAGCATGTCTCTACAGCTCCAGTCCTGTGGTGTGGTGCCTTTGTTCTCACATGCCGCCAGCTCTTACTTGAAGTCGCTTCAGTTGGATTGGCAGCCGTTGTTCCTGTTCCTAAACCTGCTGTTCCTGCTTCTGCACTACTTATTTGCGTCACAGACAGCGCACGTCGCAGCCTTGTACCCGGCCTTCTGCAGCCTCATGATCTCCTCAGGTGTGCCTCCCCAGCTAGCTGCCCTCACTCTAGCCTACAACATCAACCTCAATGGAGGCATCACGCATTATGCATCTGGGCAAGCAGCAGTGTACTGTGGGTCCGGCTTTGTGCGGATGAGTGATGTGATCAAAGTAGGTGCTGCTTCAGCTGCAGTGGGCTTCATCATTTGGGCAGGCATTGGCATGGCATGGTGGAAGTTGTTGGGGTGGTGGTGA
>Cz.scaffold14.1	hypothetical protein EUGRSUZ_F03004 [chlorella zofingiensis]
ATGGGAGACCGTGTGTCGATGTCATCACCTGGCATGCCCATCAATACACAGGCTGCACCATCCTATGTCATCAACAGGCTGCCTGCATTCAAGTACCAGGCAAAGGAATCCAAAATGCAAACTGCAGAAGGTGGTGAAATAGTGCCAGGATCTGATGCAGCAGCAGTGCCACCCAAGAGCAGTTACCCTCAGCAACCAGCAGTCATCAGGACATGCTACTTAGGTTGTGATGACACTGTCAAAGATGGTGATGATGAGTGTGTGATCTGTTTCAATGAGTATCAGTGTAGTGAAGTCATCAAGCAGCTGCCATGCAAGCACTGCTATCATGCAGCGTGCATTGACTCATGGCTGGCCCGTAATGCTGCCTGTCCACTGTGCAAGCAGCCGGTGTGGGAGCCAACAGCCTTGTCATTCCTGCCACTATGGCTAGGTGCTTTTCAGGGCAATGCCTCTGCTGGTGTGCAGCATACAGCACTGTCTGACAGCAGCGGGTCGGGGTCGCAGCCATCAGGGACCAGTGTGCTACTACATGCAGATGCTGGGGGCGCAATGGAGGGGCCTGCTACAGCTGAATGTCTCAATCAGCACGGGACTGCGGTAGCCATAGACGGTCATTGTATTTTGATGATACACCCTAGAATCAAACAAATGGGTGATCAGCTGCAGCAGCTGGCAGCTGGCCTGCCCCATCAATGTGGTCAGCCAACAGCAGCTGGGTGTAATGGTGACATGACGCATGCCAGCAATGGTGGTATCCACTGCAGCAGCAGTCACTGTGGGGTGGCAGCGTCTCTGCAGCCCTCATCAACAAATACACTGCAATGTGGCAGTGGCTGTCTGCGTGGTGCAATGGTACCTACTGCCGAGACAACTTTGAACAGCAACGTCAATGGCATTGTTGCACCTTGCAGCAGGTCATATTATGTTGCGTCGAGCCCACGGCATGGTGTCGTGAAAGCTGCTTCTCGTATATATGTACAGCACAATAGGAGCAGCTCACCAAAAGCAGCTGACAGTAGAAGGCTACGGCATGGCTTCAGCAGTGTTGTAATGCAGTGCTAG
>Cz.scaffold14.31	glutathione reductase [chlorella zofingiensis]
ATGACGAAAAAGCACGACTACGACTACGATCTGGTGACCATCGGTGCTGGTAGTGGTGGCGTTCGTGCTAGCCGTTTTGCCGCGCAGTACTATGGGGCCAAAGTAGCAATTATCGAGCTCCCATTTGGTTGGATTGCATCTGACGAGGTTGGCGGTGCTGGTGGCACCTGTGTGATACGTGGCTGTGTGCCCAAGAAGCTGTTGGTGTATGCCTCCGAATTTCACAAGGGCTTTGAAGATGCAGTTGGCTTTGGTTGGGCCCACGTGAAGCCACCTCATGACTGGAAGTCATTGATTGCCCATAAGGCGCAGGAGATCAGCCGGCTGAATGGCATCTACAAGAGCCTGCTGAAGGGCGCAGCTGTCGACTGCTTTGAGGGGTGGGGTGGTCTATTGGACCCTCATACCATTGAAGTGCGCTTGTCTGACGGCGGGACCAAGCGCATGACAGCCAAGCACATCTTGATCGCAACTGGCAGCTATACCACCAAGATCCCAATTGAAGGTGCAGAACATGCCATTGGGTCAGATGAAGCACTACACCTTGACAACCTACCATCCAAGAACCAGAACATACTGATCATTGGTTCAGGGTACATTGCTGTTGAGTTTGCTGGCATCTTCAATGGTCTTGGTGCTCAGGTGCATCTGATGTTCAGGGCAGACAAAGTGCTGAGAGGGTTTGATGAGGAATGCAGAAGTCATGTACAGGAGAACCTGACTAAGGCAGGCATGCAGCTCCATCCGGGGAGGTTGCCGACCAAGATCATTAAACGTGGTGAGGAGGACTATGTTGTCAGCTACCAGACACCAAAGGGCGAGGAGAAGACACTTGAAGTTGGGTTAGTCATGATGGCAACTGGCAGGAAACCCAGGACAAAGGCGTTGGGCCTAGAGAAAGCTGGTGTTGAGCTGAGTGACAAGGGTGCCATCAAGGTGGATGAGGTGTCACACACCAATGTGGAGTCAATTTGGTCCATTGGTGACGTCACGGATCGCATCAATCTCACACCAGTGGCACTCATGGAAGCCATGGCATTGACTAAGACACTGTTTGGTGGTGAACCTACCATGCCTGATTACCAGTATGTGCCGTCCGCTGTGTTCTGTCAGCCCCCGGTGGCCACTGTAGGGTACTCTGAGGAGGCTGCTGTTGAGACGCTATCTGGCACCATTGATGTGTACTGCTCTCACTTCAAACCTATGAAAAACACCCTGGCTGGCAGAGATGAGAAGTCATTCATGAAGCTGTTGGTACATGTGGAGTCCGACAGGGTGATTGGAGTGCATATGGTTGGTTCCGATGCTGCTGAGATCATGCAGGGCATTGCCATCGCCATGAAGTGTGGTGCTTGCAAGAAGCAGTTTGACAGCACTGTGGGTATACACCCAACTGCTGCTGAAGAGTTTGTGACCATGCGCACTAGGGCCCGGAGGCATGAGGGTAAGGGATCATGCAAACTGTAA
>Cz.scaffold14.99	PREDICTED: uncharacterized protein LOC100825339 [chlorella zofingiensis]
ATGCAAGTGCCTTCAAGACCCCAGCGGGCAGACGACAAGGTCAAGCTCGTGGCTCCAGGTGATGCGCCAAAGCGCGGCAAAGGTGGAACTCTGGCATCTAGACAGGCAATGCTCCACAGCTTGGTGCACATTGAAAACTGGGCCATTGACTTATCCTGGGACATCATAGCACGTTTTGGTTGCAACCCTCAGTATCAGCTCCCAAAGCAGTTCTTCGATGATTTTGTCAAGGTCGCTGGCGATGAGTGCAGGCACTTCAGTATGCTGTGCAGCAGGCTGGAGGCAATAGGTTCTCACTATGGTGCATTCCCTGCACATGATGGCTTGTGGGAATCAGCACAGCAAACATCCTACAGCCTTCCAGCTAGATTAGCTGTGGAGCATTGCGTGCATGAAGCGAGAGGCCTGGACATACTACCTTCAACCATTCAAAAGTTCCGCTCCAATGGCGACAGCGAGACAGCTGACCTGCTTGAGAACACAATATATATGGAGGAGATCTCCCACTGTGCAGCAGGCGTGCAGTGGCTGAATTACTTGCACCAATCTGCAGGTAATGTACAAAGGGAGGAGCAAGAAGCTGGCAACTCTGGTCAACTCATCGCAGCCAGTGCTACAGTGGATGAGGCTGTTGATGGTGAGCAACAGGATCAGCCAGAAGCAGTATGCAGTCCAGGAGTACAGAAAGCCGGTGCTGAGCGTAACACAGCAGCAGCAGCAGCAGCAGCATTGGGTGCTGCTACAGGTCCCAGCAGCTGTTGTGCAGGTGTGAGTGTACCTGTGGATGATGCTGACAACATGCATCAGGGCATTGATGGTGCCAGCAGTTATGACTGGCGGCAAGATGCCCAGCAGCATGCAACAGTGGAAGACTGGTTTCATAGCCTTGTGCGTGGTCATTTCAAAGGCAGCTTGAAGCCACCCTTCAACCACGAAGCCAGGCTGAAAGCAGGCTTTGGGCCAGAATGGTACATGCCACTGGTCTTACAAGGACAAGTTTGGAAGCCACTAGACTATACAGACATGGCTCAGGCATTGCTCAACTCACGTTGGGTATGCCACACACCCGCTTGCTGGGTTCCGCAGCGTGGATCGGTCGCCAGCACTTCTGCCTACAGCACACATGCCGCCTATCCACCACCTGCCACATGTCGCACCAGAGCACGGAGAGTGGCTCACAGGTGCCAGCCTTTGTGCACGGATGCCATAGGGCACCCTTTCACATACCCAGGGGAGTACAGTTTCAATCTATCAGAGTACAGCGTGGAGCTCGAAAAGCCTATTGGGTTGACGCTAGCGCCCGACCCAAGGACAGGTCAAATTCTGGTACATCAAGTCATGGAAGGATCACCAGCAGCTGACTGCAAGCTGATACAGGTCGGTGATATATTAAAAGCATGCAGCGCAGTGTTCGGGGATGACATGTGGCAATGCACAGACTTGCAACGGACTCGATGGGCCATCAACAACCGTGTAGGTCAGGTCAAGATGATTTTTGAGCGTTCCACCAGCGGTCAACTACCCAGCTGGTATCATGAAGGTAAAGAGGGCATGCTGACATCACAAGTTGACGAGCCACACCTGCCTGTCAGGTTCATAACCAGCAGTAGCCATGAAGCTGGGTTGCCTGTAAGCGGCTGTGGCAAACCCCTGATGGTGTCGTTTAATACATGCGTGCACCCGGGTAGGCAGCGATTGTCCATGCCTCCTGGTAAGATGGCACGCATGACTCGAGCAGATGTGATGAGGCAGCAGTTAGAGGCAGCTAGGGAATCACCAGAAGTGGATGTGTCATCAAATGTGTCCAGGTTGGTGGCTAACACCAGCAGAGATCGCATGGCGTTCCAAATGGGCGGCCACACTGCACCATTGCCATACAGTAGCCAGAATGGTGCTGTGCCCTTTAGACGGTCGGGCAGTAGCACAGGGAGCCGTGTGTCAACCATTAGGAGGACGGATGGCAGTGGGAAAGAGAGAAAGGTGGTTCAGCTGCTGCCCTGGTTGCTTGTTACCAATGGGCGGCTTACCACACAAGACATTACTCGCATTGCCACACAGCGTGCACTGGGGAGCTTGCTAGAGCTGGGTCTGCAAATGAAGGATGCTGTCATTGTCAGGAGAGGCTGTCAGACGGAAGGCATGACACCGCCGCAAGCGCTCATGCAGGTAGCTGCAGCATTGCAGCGGCTATATGTAAGGATGCAGTTTCGTAGTAACAACAAGGGCGCCTGCCATGTGCTGTTGCACTGTGAAGACAAAATGGATGCACATGTAGCAGCTGTCATAGCAGCATGGTTACATTGGTACATTGGACTAGATGTCCAAGAGGCTGTGTCAGCAGTGGAAGTAGGCCTAGAGGCACAGGTTGATCAGGCTCTCATATGTGATGCCACTGCACTGCTGGTCACGGGTGCACGTGAGCGCTTCTCACGTGTTGTGCTGACGTGGCCGTATGGCGGGCTCAGTGCTGAGGTGTCAGGGGAGCTGGTGGGCGGCTGGACGGAGCGACTGCACATGAAGCGCTGCACTAATGCAGCAGGCTGCAAGGGAGCTGGACGAGGTCACTTTCTGTTAGAGTTCAAGGGTTTACGTCCTGGTCGGTATCATTACAAATACATCATCGACAACACTTGGGCATTAGATCCGTTTGCACCCAAAGACCTGGACAGTGCTGGCAACTGGAACAATGCCTTGGAGGTGCATGCACCACCTAAGATAGAGAGCGTTCAGGAACAGCAACACTTTGCAGCATTGGAAGCCATGTTTCTGGCATTTGAGGCAAAGCTTGGTCTGCAGTACAGATATGTGTAA
>Cz.scaffold14.132	pridicted protein [chlorella zofingiensis]
ATGCCAAGCACCAGCTCTCACCATCTTGAGGACCTGCAGCTGTCCACATGTTGGACTGTAAGCCAGCAAACACAGGATGCAGCAGTCTCATCCCTACTAGATGCACAGACCAACCTATCAAAAAGGACAGGGTTGACGGTGTCTGAGCAGCTGTCAGCTGACCTGGCAACCACCAGCCAGGTGACTGGCGTGCTGCTTGATCTCGGAACAGATGAGATCTTGCAACTTGCCAGCGTGGATGATGAGCTGGCAGCCAAGATACAGGAGGCTGCAGATGTGCTGGCAGCAGAAGGTCAGTGTGGTAATCAACCACAGGACAGGAAGGATGGTGGTCATGGTCTTGGTGATGATTTTGGCTGCGACAGCCAACATCAACACAATTATGTACCAGACCAGTAA
>Cz.scaffold14.224	hypothetical protein MNEG_0461 [chlorella zofingiensis]
ATGGCGGACTGGCAAAGAGGCCAAGCCCCAGCAGGCTATCCTCCCCAACAACAACCAGGCTACCAAGGTGCCCCACCACAAGCAGGATATGGGTACCCCCCGGGTGCCCCCCCAGTCAACTCAGGCTATGGCCCTGTCAAGGCAGCCTACGGGGCAGGCAGCGGTGCAGCTTATGAGCAACCAGCACCAGCAGCCACTTACCCGCCCCGGCAGCAGCAGTATCAGGGTGCAGGGCAGCCTTATAGTGGTGGTGGACTGGGGCTAGGGGGTGGCATTGCTGTGAACATAGATCCAGATATGAATGCAGCCATGCAATTCGCAGAAACCAGGGTTCGCAATGCTTTTGTGCGGAAGGTGTTTGCTATTGTGGCCATACAGCTTGCAGTTACAGTGGGCATCACTGCTGCCTTCATCTATGTTATGCCAATCAAGTCATATGTGAGAACCAACACTTGGGTATTATGGGCTGCATTTGGACTGTCGATAGTATTCCTGCTGGTCATCTCTTGTGTGGAGAGGGCAAGGCGTGTCTGGCCGACAAACATGATACTACTGGTGGCATTCACCCTTTGTGAATCCGTGTTGGTTGGCGTCATCAGTGCTTTTTATAACATAGAAGCAGTCCTGCTGGCGTTCCTGGTCACAGGGGTGGCTGTGACTGCGTTGTCATTATTTGCCGTCAACACCAAGTATGATGTCACCAGATGGGGCAGCATACTGTTGGTAGCAACCATTGCATTTATTGTGCTGTTGCTGGTTGGCATTTTCTGGATCAACAGGATTGTATATCTGGTGATAGCAGGTGTAGCTTGCATCTTATTTTCTGTGTACCTCATCTATGATATCCAGGCAGTTATGGGTGGCAAGACTCATAGCATTAGCCCAGATGAGTATGTGTATGCTGCCCTCAGTATATACCTTGACATAGTCAACCTGTTCCTATGGATTCTACAGATCATCGGCTTGGCATCTAGCAACTAG
>Cz.scaffold14.112	pridicted protein [chlorella zofingiensis]
ATGCCCGTACAATGCTCTGGCAGACATGTTTTGCAGGCTGACCCTACCCTGCCTGCTTATGATCCTGCAAGGCTGTATATCAACTTTGCACCAGGGCCAACATCCCAGGTCACCAAGTCTCAGGTCACCGGGGCACCAGCTGGTGCATTCGGCATCACAGGCACCACCACCACACTGGGTCCTTGTACAATGCGCACCCTTCATACACACAGGGCCACAGAGTTGCTGTTCCCCTTCAGCGGTTCCTTGATCTCAGGGCAAATTTACGGCGACCAGACATTCCAGATCACCCTGGTGCACCCTTTCAACGCTACGATTTATCCACCAGGTATTCCACACTTCCAATACAACCCTACTTGCAAGAGTGTCTCATTCATCGCATCATTCAACTCCGATCCGGCTGCTGTTGGGACAGTCAACTTCATGGCCGACAACACCCCAACAGCCCTTGCTCAACCCTACCTTGACATCATGCGCACAGGCATCGACGCAGCCAGCAGGGGCACCTTTGCTGATGCTAAGATGGTGATGAACAATATGTGCATGAAGAAGTGTGGCCGCAAAGGTTGA
>Cz.scaffold14.116	hypothetical protein VOLCADRAFT_100034 [chlorella zofingiensis]
ATGGCCAATACAATGAAGGAAGAACAGCCTCCGCAGGAAGCTATTGCTGCTGGCCCTGGGAGCCAAGGGGTGTTACAGTATTTCTGGGACCTTGCTTCCCTGGATCAGAGTGTTCGCAGCGAAGCAGCCAAGTCTCTGGTAACAGCCCTTGTTGACAGTCAGAAAGCATTTCAGAAACAAACTGGCAACAGTAGACAGCAGCACCTGGATGTGGAGGGTGATGTAGCAACAGATGTAGCACGCGCTGATGATGAGCAGGCTGTAGCAGGCGCACATAGCACAAGCAAACGTCAGCAACAAGTAGACCATGCTCTCAAGCAGTGCTCACCACTCATGGCATATGGTTTACGCCGTCTGGCCCGGGGTTTAGGTTCTAGTCGCGAGGGAGCCAGGCAGGGTTTTGCTGCAGCATTTGCATCCTTGCTGGCTGTAGCGGATGGGCTGCTGGATGTGGATGGGGCTGTAGCATTGTTGGAAGGATGTTTGGAGATCACAAACTCCATGAAAGCCTCTGAACAGCGTGATGCTCTGTTGGGCCGTGTGTTTGGCTTGGGTGCCATCGCACGTGCTGGCATGTGCAATACCCCCTCAGCAGCCACCAAAGTGGTCAACAGCCTGATGGCACTGTATGGCAGAAAGGTGTTTTTGAAAGAATCATCTGCAGCCATCATCATGGAGCTGCTTGGCGGCTCATGGACAGCAGCGGACTTGTTAGCCATAGTGGGAGGTGCTACAGCCCTTCGTCAGTTGCTGACATCAGCGCCTGAGGACAGCACTCCGGAGGCATTACTAATAGCTTTACGCCTCTGGCCGCGTCTGCCGTCAGACGTGGTAAAGCAGTGTCAGCTACTGCCAGCCGGCTGCAGCCCACCCCCTGACAACTACTGGCAGCAGCCTGGTGCTACAGCCCGGCCCGCATCCATTGTTGCTGCTGCATCTGGGATGTTTAGTAATGAGCATTTGACAGCATTAACCCCTGTGCTGTTAGCAACCACTGCTGCTCATCCTCGGCTACATCAAGTTTGGGGGTATCTGCTGGCGCTGCTACTGCCAGGCTTTCAGCCAGTGAAGGACAGTGCAGCAGCTGCTACTGCCAGTGCTGACTCATCATTACCGAAGCAGCAGCAGCAGCGCTCTGCTCCAGATGCTGGCCAGCTTAGAGCATTGTGGACCACAGTAGTTGAGGGAGCACTGCTTGGCAGTAGTCATGAGCGCAAATCGCTGGCCCTACAGCTGTTCCAGCTGGTACTGCCTTATCTCACACAGGAGACAGTGCCTGTGGTGTTCAGTCCTTTGCTGTTGAGATGCCTTGTCAGCAGTCTCAAGGATAAGAGCAGCTACCTAAATGCCAGTGCCAAGCGATGTGTGGAACGGTTGTCATCCACTTCACAGCGAGCTTCTGACACATCCATGCGTCTGGCCATGGCAGCAGCACTACAGTCCTTTGGTGGTGTGGGCTTTGATGCCCTGAGCCGCACCAAGACAGTGGCAGGCTTGCTGAAGGACTTGGATGCATCGGGTGTTCAGCTATATGTGCAGCAACGTATGGATGCTTTTGTGTCAGCAGGAGGGAAGCAGCATCAGGAACAGGAGCCAGGTGACTCTGAGTCTGTTCGTACATCTGCGATTGAACAGCTGTGTGCTGCTTTGCGCTTCCCTGCAGCAGATGCAGGCACCATTTTGACAGGCTTACAGTTCTTAGCCACGCATGCTTTCCTTCATGTGAGCGACCAGTATCTCACAGCAATAAAGAAGAAGGCTCAGCAACAGGTATTGCAGCATGCAGCTGGCACTGTGCAGCCCATGTCTGCTCCGCTGAGGCGTCTGTGTGCTGCAAGGCTTATGACATTAGTCACCAGCCTGGGGCGGCAGTTGCAGCCTAGTGCTATTGAGCAGGAGGTAGCAGGGCAGGACGTTGTGGGTACCAACATCAGCGGCGGAAAGCGCAAAAAGAGGAAAACAGAGCAGCAGCAGGGACAACAACAAGCAGCTAAGCAGCAGTACCCTGTTCAAGATGTGAAGCAACAGAATGCTCTACTGAAGGATGTGTTGGACTTTGTGTCTGCTGCACAGCAGTCCACAGCAGGTGTGGACTCAGCAGTACCACTACCAGCACCTGCTGCAGCTGCTATGCAAGGATTACAGCACATAGATACTGCACTAGAGGAACTGCTGTCTCAAGTGCCTTGCAATGGTGCTACTGCTGGTACTGCTGCAGCATCATCCAAGGTTACGGTGCAGCACAGCAGGGCTCGTGCGCTGCTACGGCTGGTGCGTCTGTTGCAGCTGCAGCTGCTGGGTGATGCCGATCGGCTTGATGTGAAGTTGGTGGATGATCTGCGCATGGTGGCTGTTGAGGGATTGGGGGTGGCGGTGCAAGACAACAACAGTGACGAAGATGATGATGACATACTGGATGAAGATGATGATGATGATGACGATGTTGATGACGATGTGAAGCAGGCAGCAGCAGCAGCAGGCAAGCGTCAGATAAGAGGCAGGAGACCCACCAAGGCTGCTCTTGAAAAGGATGCTGCTGATGATGATGCCGCTGGTGATGATGATGATGGTGATGATGATGATGATGCATCACCCCACTGGATGGATGTACTGCTGGATGTACTGCTGTCCCTCCTGGCGGATCATGACTCATCAGGCAGTAGCCTACCATCTGCTCCAGTCAGACATGCAGCGGAGGCGCTGTTCAGGTCAACAGCCGAGGAGTTGACAGTCACTGGGCTACAAGATCTGCTGCGCGTGCTGAGTCAGCGTGCTACAGCGACATCTGCTGGTCAACTACTACGGACACAGGATGATGACGAGGACAATGATGATGATGATGGTGATGTTGAACTGGAGGTTGGATCAGATGCAGATGAAGATGAAGATGATGGCGATGACATGGCAAATGTGGATGCAGATGCTGACGTGGCAGGTGCTACAGCCAATGCTGCCGCACCAGGTAATGGTGTTGCCAGCCCCGCACGAAAGCGATCAAGACATGATGATGATGTGGCAACTGGTGATGCTGACTCAGCGGATGACGTGTCATCAGTTGATGACATGGATGATGATGCCATGCTGGCACTTGATGCTAAGCTGGGGTCTTATGTAAGGAGCATGTTGAATAAGGGTGGGGGCAGCGCACGGGAGCGGGCTGCTGCGCTGCTGAACTTACAGCAGCGCGTGGCGTCTCTGTTGGAAGACTGGATGAAAAAGGTGCCCCGCAGCTCCCTTGTATTGTCCGCTGTACTGCCGCTGCTGCGTGCCCTTGCTACTGCCTCTCGCCCAGGTGGCAATGCCTCCCTGGCCACCCGACTCCAGTCCCTCATTACTAAACACTTGTGCAAGTGCAAAGCAGTGATAGACCCAGTAACCACAGATACAGAGCAGTTGTCCAACACTTTCAAGAAGGTGTTGTACTATGCGAGTAGAGATACCGACCCAGGTGTTGCTACTGCCGCGGGACAGGTGCTGCTAATGCTGCTGGTTGCTGCCAGCTCAGCAGGGGGCAAACCTGCTGATATTTCTCAACAAACAGCAGCCAACATTGTAAATGATTTTGTTGCCAAGAAACGCAGCCGGCTGTCCAGACAACTGCTCGAGCAGCTGGTACAGAGGTGTCCTGAGGCGCTGCTGGCTGGAGACGGCTTGGCTGAATTATTGAAGGCATGCCGCAGCGCTCGTACAGACTACTTGCAGGGTGAAGCCTTACAGGTGTTTTCCACTTTGTTGAAAGCGTCACAATCGCAACAACAGCAGCTAGTGGTCGCTGCCTTGCAGCAAAACTTGCCTGCATTTGCAGCTGCCATGTGTCACGCAGTCACAGGACCATTCAAAACAACTGACAGGCACAGCATGGCTGTGCAGCTGGCGTGCAGCTGTGTGGAATCCGCCAAGAAGCTACAGCCTGGCAAGCGATTGGCAGCAGCACTGGGTCCTGACATGCTGACTGGGCTAGCTAAAAGTGTAGTTACAGTCAAGGAGCTAGGGGTTCCTGCCAAAGTGGAAGGCTATTTGACCAGGCTGGTGGAGTGTGCGTGCATTGCTGACTTGGTTGCGAACAGCAAACCCGATCCAGCCAGAGTGGCTGCTTTGAGGAAGCAGCGCTTGCAGCAGGCGCCAAAGGCACCTAATGCAGTGCATGAGAAGCAGCAGCCAAAGCAGCAGAGCGTCAATGCTGCGAAAGAGGCACTGCAGTCACTGCAACAGCAACAGCAACAGCAACAGCAGAAAAAGCAAAGGAGTACAGAGGGTAAAGGCGAGCAGAGGATGCGTAAACATCATGCAGCTGATGATACACCGCAGCAGCAGCAGCACCCGCCGCTACAGAAACAGCTGTCTGAAAAACAACATGAGAAGGAGTCCACAGGCTCCCAGCGTCATTACAAGGCCGCTGCAGCGGTTGCTGCGGTTGATGAACAACACATACAACACACAAAAGTGCCTGCAGCTACACAGGGCATGAAGCAACAGACAGGCAAAAAGCAGCAGCGGCAGCAGGTCAGTGACACGCAGCAAAAAGACAAACCACGTGCTAGCGATAAGAAGCAGTTGCCCAGGAAGCAACAACCAAGGGATAGTGCCGGTGTGTTGATCATGCAGCAGCAGCATCTGCAGCAGCATCCCACAAGCAGAAGAAGCACAAAAAGAGCCATTGACACCACCCTCATGTGA
>Cz.scaffold14.221	pridicted protein [chlorella zofingiensis]
ATGGGCATGCAAGCTGAGAGCCGTAGCACAAGCAGGAGTGAGAGGCATGTGTCCAAGGAGATCACTCCAATACATGTGCAACAACACCAGGGCAATGAACTCTCTGATTGCCACAGTATGAATGACTTTGATGATGAAGACATACTGGCCGAAATGGACAGTGCAATTGGAGTGATACAGGCAGCTGTACAGCTAGCACGGAGCACGGGGGATCAAGCAGCAGCCATGTTTGCAGAGCATCAAAACAAGCAACAACAGCAACAGCAGCTGTGGCGGCATAGCACAGGGGGCATGGAAAGCACACAACATGGACATCCGCATCCGGATGCACAATCACGGCGTCACGCTGAGGCAAACAGTAAGCTGCAACAAGCAGTGCCTGCTGAGCATGTGCTCCTGTTCACCCCAAGAGGCAGCAGCATTAGTAAAAGACCAAGCTGGTCAGGCGGTGAACCCAGTAACACGAGCTTCAAGGACAGGCAAGACAAGTCAAATGTACAGGAACTTGGCGGAAAGGGGCAGGGAAGCAGGCATATTACCAATCATGTTGGAAAGCAGTCTAAACCCAAACGGGGTCTGCTGCACTGGTTGAAGTCACAAGCTCGCAAAATGAAGGCCAGTGTAGTGAACCACAGTGTGTCTGTGAGTAGCATAAAGCCAGCAATGGATGGACCAACCCATCATGGTACTCAGCAAGCCACAGATGATGCGGTTGCTTACCTTGCAATCACAGTACCAGCTGGACGGGCAATAAACGACAGCCATCCAAACAGTGCAGCGAGGGACCTTGATGCAAGTGCGGATGCAAGCAGTAGCGTCAGCACTGGCACTGGGCTGGTGCGTGCTGGATCCACTGTGGTGCAGCCACAGTACTACTCCCCAGTCAGTAGTAGGCCCTCCAGTTCAGGCAGTGGCAGCATCCCATCCATCATTAACCTACAACATCAGCAGTCTACAAATGCAAGGCCCCCAAGACCCCAACACTCATCTTCCTTGAGCTCTTTTGACACTGTAGCAAGCCCAGAGACAGGTGCAAGTGCAGCAGCATCAAGAAGGACTAGCAGTAGCCTTGGCAACACAGCAGGCAGTACTGCGAATGCTGGAGCAAACAATTCTGCAGCTGTCAGTAGCAGTAAATGTATAACAACTAGCCAGGGTGATCTGCATAGCAGCAGCATAGGCAGCAATCATAGTGCAGGGAATGTGCCATACAGGGGCAGTATGGCAGCAAATAACAGCTCTAAGGCTCTGACAACACTGGGCTCACCAAGTGCAGCACCAGCAGTAGCAAGCCAGCCATTCGCACCATTGGCAGTAGCTGGTGCCATTCATAGAAGCAACAGCCAACCATCATTGCAGCCGAACACCTCAAATAGTCATCCAACCGTGGGTGGCCCTGCGTCAATTGCCAGGGTGAACTCAGGAGACACTACTGTGACCAAGTGGCAGCTGTCTCGGCCTGACAGCCTGGCATTAGATATGACAGCAATCAGCAGCCTGCAAGCTGCCACCAGTAGAACAGGAGATGGGGACGGCCCCAGTAGTCCTTCCTCAGCAGTTCCCAGGGCATACAGCCCATTAGGCCCTGGAGGTTTAACCCCCAGGAGAGCAGCACAACTGCAGCTATCACAGGGCCCCAATCGTGTTAGGCGCTTCTCAGAGGTCAGTACAGCAAGCGCTGCTGCAATCCTGCTGGCAAGAACTAACAGCATCACTGGCAGCAGCAGTAGCAAGGGGTTGGCTTCACCCCACCATGGTGCTGCTGCTGTAGATGGCGTAGCAGTAACACTACCACGGACTTCTTCAGGCCCAGCTGCTCTGGCTGATCACTTATACAGTCAGCAAGTAGCTGGTCAACTGCAAGGTCAAACCCAGTACCAACCGAGTACAGCAGCAGCAGTACCATCAGCAACAGCAGCCCTGGACCAATTACTACGATCGCAAAGCTCCTTCACAGCTGCACGTGCTTAG
>Cz.scaffold14.201	DUF715-domain-containing protein [chlorella zofingiensis]
ATGGAGACTGACACGGAGTCAGTAACCGTTGTCACATGTCAGTTTTACCTTCCGCGGAAACAAAAGCTATGCGGCTTCCCAGTGAAAGGGGGTCAGAAATACTGCGGCAACCACCTGTACTTGGCCACCTCTGATGGTGTCAAGCGTGTACCATGCCCTGCTGATCCCAGACACACGGTGCCTGAGCATGCTCTTGAATCACATCTGAAGAAGTGTAGCAAGGCTCTAGAACTGCAGTTGCAGCAGGCTCAGCCCTACTACAGTGAAAATGTCAACCTTGGCAGTGATGAAGACCCTGACATGCCACTGCCACCACATGTGAAGGCAGAAAGTGTTTACAAGCATGGTCGTGAGCTACTGCCAGCCAACAGCCCCTTTGCTGGTGGCACAGCAGCCAGGCGCGAGGCATATGCATGCAATATGGGACGGCAAGCATTTGAAGCACTCATAACAAAGGTGGAGATCGCACATGCACAGTTGACAACTCAGTTCCCACAGGTGGATGGCACAATGCCCTTGTGCACAGAAGATGAGTTGCGGCGGCAGCAGCAGGAGTTGGATCCATTGATGCCCTTTGATGCAAAGCATGCATTACAACAAGCATCCATTGTGGCCAACATGAAGCGTGCTGGTCTTCTGACATCACCAGACAGTACTGTGTTTGTGGAGCTTGGTGCTGGCAAAGGGTGGCTGACTGCATGGCTAGCCATCACAACAGGCGCCACACAGCTAGTTTTGCTGGATAGACAGCCAAACTTTCAAAGAAAGGCGGCAAAGGGAGTGGCAGCAGGAGCAGCGGCAGCGGCACCAGCAGCAGCAGACTTGTAA
>Cz.scaffold14.160	transcription initiation factor TFIIF beta subunit [chlorella zofingiensis]
ATGGCTTCGACGAGCGGACGGTTAGAGACGGAACGAGCCGATCGCAAACTGTGGTTGATTAGGGTCCCACCTTACGTCGCTCAGCGCTGGAAAGCAGTATGCGACCGGTCCACTAATGGAGCTGCCAGCATTGATGATGACGAGGATGCAGGGGATCAGCGGCTTGGTCAGATCACGATTCTGCAAAACAGTGGAGAGAGGACCGCACAGACATTCCTGGAGCTAGCTGGTCTCAGTGAGCAGGACAAACTGCCGCGGAAGTACACGCTGCAAAGCTCTGCAGATGTACCACCTATGAACGTATTATCCTTTGCAAAAGAGAAGCAAGATGATGTCAGCAAACCACGGGTGGAGGGACTGGTGCATCACAAATATGACCTAGTTCCCTTACGAACAGGCACAGGTGCAGGGGCTGACAGTATTGACACTGCTTACCGGGAAATGTCCAGAAAACGCACGATTGAGTCTCAACAGAAGGGGCGTACCATTGAGGTCATCAATGACATCAGTCAAGCAAAGCGATTAGCTAGGACAGTTGAACCTCTCTGGGTCAAGCAAAGAAAGACCAAACCAGTTGAAGCCGTCAGGCAGGAGAAGAAACGGACTCGCCTGGAGAAAAACGAACTTGAGCAACTGTTGTTTAGTCTCTTTGAGAAGCAGCCTCATTGGCACTTCATCCAGCTACAGATCATTTTGAAGTGGTTCAAGCAGCCAACTGTAGCAGTGAGACAGTCGTGCGTGTTTGGCTGCAGCGTGAAACAGATCAGCCGGCCACATGGTTGA
>Cz.scaffold14.175	pridicted protein [chlorella zofingiensis]
ATGCAGTACCAAGGCCAAAGAATCAATGCAAGTGATGTGGCCATTTGCACATCCTCATCAAGCAGTATTGCCAATACCAACATACAAATTCCTCAGATGGCTGTCAGTCTGACATTTGGCAGCTTAGCTCTGATGGTGCCGTGGAAGGTGCATATGCCGCTGGTAATCATGAAGTGGCTGCTTCTGTTTGTCAGTCACGTGCTGTCCCATACCAGCCCGCTTTTGACCTGGTCTATGATGTCACATATATCTGTTGACTTTGCTGTCAGCATACTGCTCAGCACAGCACTGGTGGTGGTTGCTAGTCGAGTGGTGACATCACTCTTTGCAACAGTAAACAGCAGCGTCCCAACTGCCGGTGGTAGTAAAGCGAAGACTTGGTCACACAAGCAGCCTGTTAGTAAGTTTGATGACATCAGTGTTCCCACCACCAATAGCAGCAGCCAGCCAGCAGCTGAGTGTGCCACGCACAAGCTGAACGCCGAGCAAGTGGCAGTTTCATCAGAGCCTCTCAGCAGTGTTGAGCGATCTGGGCGCAAGCACAAATCCAAAGGGTCTTATGATCCGTGGCGGGTTGTCCCTGGCAGCGCTGATGACACAGCATATAGCTATGAGGGGCAGCTGAGGAGTTACCTGTCAACTCATGCACCCACCCAATCAGAATCAGACGACAGTACTGAGAGGGTTGATACGGAGCGGGGCATGCTGCCAGCGCAACATGCCGGGCATGACAGCGACGTGCTTTTGAGCAGCAACCAGTTTGCAAACTCTACAGGTCGCAAAGGGGTATCAGTGCAGCAAGCAGCCCCAGATGTGGACAATTTGGCATGCGTGGAAAGCAAGCCAGCAGCTGTTCACCTTGTCCCAATCTTACGTGCACTTACAGCCGCGGAGACCATAATGCATGATCACATACCCAATTCGTGTAATGATGGTGCAACGGCTCCCAGCAATCTTGCTGTTGATACTCTCAAGTGCCTGAGCAGTAGGCACTCACTACACTTATCGGCAACATCAGCAAGCTCTGCAGCGCAGAAAGCTGCTGCTTTGGATCTTGTGTCACAGTGTCTTGGTGACTCAGTAGCCAAACTCATACAGGAGGCTTGTGACAAAGCCAAACCAGGGGAAGTAGTGCCATATCAGGGCATGTGCGCTGTGCAGCCTGTGGGTGTGAAGGTTCAGTCTGAAGCTGCTGATGATTTCACACCTGTGTCCAGCCTACTCTTCTCAGGTCTCAGTGAGGCATTCTCCCAACATGATGCAACAGGATTAACACCACAGGTGGCAGCAGCTTGTGTTCGTGGCTGTGTGCAGCTCCTTGCCACCATTGTCAGCCTGAAGCCAAGTGATACTGAGTCTGATTGTGGGTTGGCAGCAAGTTTGACTGGTCAGATCAGGGAGACTCTTGACACCGTCATCAGGGCAAAGCTGGCATCAGCAGCTGGTATAGAGGCTGGAGGTGACCTGCCACCCTTTACTGTTGATGTCGCAAGCCAAGATGGTGATGAACCCAGTTCAGGGTGTGATGGTAGCAGCTGTTCAGAAGTCAACATACCCAGGCTGGTTGCCTGCGCACCAGTAGGCATCACTGCTGGACAATCATCACAGCTTATGCTGTGTGTTGATGTGCCAGCACAGCGCAGCATTCAAAAGGAGGCAATTTCTGGGTCACCGTTAAGCACTGGTCCTCGCCAGTCGGCTGTGGAAGCTACTGGTGTGCAAGTTGCAACTGGGTCCGGCCAGAGTGTGCAGTCCCCAGCCACACGTACTTATCGTGCCATAGCATACAGCTCGTCTGGTGGTGTGCTGGCTGATGTCAGTGGCAGCTTGCCTGCTGATGGTGGCGCATTCAAAATCAGGTTGGACCTGCCTCCCCTGTCACCTGGTGTCATTCACATTGGCGTGCTGGTGGATGGTCACAAGCTTGCCTTTGTCCAACCACTACCAGTCATGAGCTGTGATGCTGCTGCTGAGATGCAACAGTTGTGGGTACACATGGCCCTGGGTACGGCTGATGAAGACAAGACAGCAGACTCATCAACACCACCTTGTTTGGTGCCTCAGCTCCAGCAAAACTCATCAGATGTCAAAGAGGACCAGGGCCCAGCAACTGCACCTGCCACACCATGCATGACCTGGCTACATGACCTGTTGCTCTGTGGCAGTGACATGCTGGGTAACATTTCAACAGGTCATGTGACCACAGATCATATGCGGCATATGTGGCAGCATCGCATGGCCCATGTGCTGTTTGACTTGGCTTATGTCAGGATGGGGCACAGCGACAATGGCAGTGCGGAGCAGCAATGCAGCGTTGGCTGCAGTATCCGCAGCAGCACCAAGGTTGGCGATGCGCACAGCAGTGTAACTTGCCACTTGATTCGTTTCCTGGCTTCTTGCAACATGTGGCATTGTGTGTCAGACATCATTCAGGTCCCATCAGGGTCTGGTGAGCAGATGTTAGGCTCAAGTGGCAGTGCTGCAGGTGTCGCTGACACATCTTATGATCATGACAGCTGCTGCAATGGCCACAGTGACATGGACCAGGCTGGCAGTAGCAGCACTGCTGGCACCAGCAGCAGCAACCAGGCAGCCGGACCCGGGCGCTCAGGCTGGGCTGCTGTTATGTCACCGCATGCTGCACCTCAACGCCTGCAGCAGCTATTGTTTGGGTTTGCAGATGATTCACTAGAGCAGCGGTACTTGCAGTACAGGCATGTGCAAGGTGTCCATGCTGGCATTTGCCATGCCTGGTATCACATATCTCTCGGGTTGGGATTAGCCTGGGACCCCGTACGCCGGCTACAGCTGGCACACACAGCAGCTGCAGGATCATCAGCGGATGCAATACCTACACTCACTGCCCCATTGTCTGCCAAGCAAATGGGCTTTGTTTGGCTCAACATACTGTGTCACTGCGTGCTGCCGGCATTACTGATTCTGTCTCGTCGCAGACTGAGTCCGGCAGCTACAGAGCGTCTTGTGGTGGTGTGGGCGGCATTACTGGCTGCTCTTCCTGCTGTTCTTATGTTGGGTATCATACAATTCACCCCGGGTGTGACCAAGATGTTGATGGGGGGTAGCGTGTATGATGAAGTTGCGCTTGTGCTGGCAGTCGGTATTCTGGAGCCGTTGGGAAAACAGGCGCGCGTTCGTTGGTTCCTGCCAACGATGCTGTCAGAGGTATCTGCGCTGGCGGTGTGCTGCCTCCAGCTGGGCCTAACTGTGCGCCATGTAGCCAGACGCTTCCTGCTGGGTGCTGTCGTGACCACAGCTGTGTCTAGCATCATGGAAATCAAATCTAGGACTGATTTCCTCCACAGGACCAGTACATCAACGGTGCATGATCAGCGTGCAGCAGCTAAGAAGATGCTGTAA
>Cz.scaffold14.6	hypothetical protein COCSUDRAFT_64276 [chlorella zofingiensis]
ATGTTCGGGTTTGACTTGGACGACCTGGACTTGGGTTCTCGGCGAAAGCCGGTGTCCTGGGCAGTGCAGGTGCACATCGATAACAAGCCTCAGAAGCAGAAGAGGCGGAAGAATCGTGTCAGAAAGGAGAGAACAGTTAGGGATGAGCTTCCCGCACTAACTGAAGCAGCTGCAAGGCACTTGGCACATCTGGTGTCGCCAGCTTTGGCAAAGCACAGAAAAGAGTACAGGGATTCATCAGTAACATGCCTGGAGCCTGAAATCGAGGAGGGTAGTGTAGAGTATAAGTACAAGATAAAGGACCCAAACCCAATACGTCTTCAGCAGCTGATAACACAAATGAAGTTTCGTATGTCAGAAGGTCGAGGTGAATGCTTTTACTATGTTGGTGTTGAGGATGATGGTTATCCTCGTGGCCTGGACCCCAAGGAGTTGCAGGCCTCAGTGGCTGTACTGGAGAACATGGCACGCACACTGCATGCTACAGCCCGGGTGGTGCAACACCTACCCGGTGGCTTTGGCAAGCAGGCCGTACTGCTGCATATCAAGAGCAATGCTAAGGATGATATCGCCTACACAGACCTGAGGATCGCAGTGGCTGGCAGTATGGACAGCGGAAAGTCTACGCTGGTTGCAGTGTTGACTCATGGAGTGGACGGTCGGCCGCTGCTCGACAATGGTCATGGTAGCGCTCGTATGGCAGTGTTCAGGCACAAGCATGAGATAGAGACAGGGCGCACCAGCAGCATTAGTCAGCAGATGTTGGGTTACGATGATGAAGGCAAGGTCCTGAATTATGCTCGTGTGTCCACACTCACACCTGCTGAGATATCATCAGCTGCTGCCAAGGTAGTGACATTCATTGACATGGGAGGCCATGAGAAGTACCTCAAGACAACAGTGTATGGCATGACGTGCATGCTACCAGACTATGTGTGTCTGTGTGTTTGTGCGGCTAATGGTGTCTCCCGCACCACTAAGGAGCATCTGGCTGTAGCAGTTGCCTTGGAGGTGCCTGTAGCAATTGTGGTGACTAAGTCAGATGCAGTGGATGACCTTCAGCTGCAGCAGGTTGTAGCAGGTGTGCGTGACTTGGTGAACACAGCTGTACAGGGTATGCAAGGTGCTGCTGCTGCTGCTGCTGCTGGTGGTGGTGGTGGTGTGGACAGCCAGGCAGCTGCACCTGTTGTCACTTGTGAACAGGAGGCAGTGAACATGGCCACAACCTTGTCTATGATCAATCAAGAAGGTGTGGGTGCCAACTACCAGCAGCTGTTGTACCCGGTGTTTCTGGTGTCCAGCGTCACTGGTGCAGGCCTGTCACTGCTGCACACCTTCCTGGGGCAGCTACAGCCAGTGTGTGGGGAGGCTGATCACCAGGTAGCAGGCGGCAGCAGCGGCAATGAGGTGCAGTTAGAGCATAACATGAGGGACCCAGCTGTTGCTGCCTCTGGTCCACTTGCTCATGCTGACACACCCCCTGTCCATGAGGGTGCAACACTGTGGAATGATACAGCCTTACAGCAGCAGCAGCAGCAGCAGCAGCAGGACCCAGTGGCAGGTGTTAAGGCGCTGTCCTCAGCAGTGCAGGGGCAGCAATCAGATGGTTCACCAGACCAAGTACACTTTCAAGTGGTTCAAACATTTGAAGTAGATGGTGTGGGACCTGTAGTGTCTGGTATTGCTGTATCAGGTAACATCAGAGTTGGTCACAGTTTGATGTGGGGACCTAACGCTGATGCTGAGTTTGTACCAGTGACTGTCACATGTATTCAGAGGTCTCATGTGTCAGTCAAGCAGATCAAGCCAGGGCAGACAGCAACCCTTGCTCTGGAGGCAGCGCCTGCAGCAGGCCCCCTGCCAGATAACAGCGCCAATCAAATAAACAGTGATGGACGCAATGCAACAGTCAGTCCTGTTGTGGCTAACACTCCCTTCAATGCAGCAGACCAGCATATCAAAGATACAGGCTACAGCGAAAAGCAGCAGCAAGGTGGCATGCATGACAGCGAGTATGGTAGAGCATCACATACAACAGCAGCTGGTACTTCCATAGCGCTGGCAGACCACAGCCGTCTACTAGACAGCTTGATTACACCAGACGTGCTGTTAGATGGCAGCCAGATGGATGATGATGATTATCACCATGACGACGCCAAGGATGACGATGACAATGGTTCTGACAATGACAGCATGACACATGACTCCTCGGGTTTTGACTTTGATCTTACAGGCTCTGACCTGACCGAGCCTGACGGTGCTGACCCCCTCACACCTGCTGCTGTGCACTCTGCCCCTTCTCAGGCCAGCATTAGTAGCAGCAGCACAACAGATGTCATGACCATGTCAGCATCCACTTACAGCCTAGGGTCAGTTTCACGCAGCGAATCAGCAGACAGGTTGGTGAAGGACAGCAGTGCTGATGCATGTATACATGCCAACAGCAGATTAGGCATTGCAGCACATGAAGCAGCTACCCCTGATGGACTGGGCCAGCAGCTGCTGTTCACACAGACCCCGCACACTGTTCAACCCAGTGCTGCTGTGTCCATCTACATGCAGCCGCCCTCATCATCCTTGTCATACAGCAGACACCCCGCTGCCCCCCTGTCCATTCCATCCTCCCCCATCTCCCTGGGCAGCTCACCCCCCAACTGGAGGAAGGGTGCTGTGCTGCTAGACTGCGGGGCAGCACCACGCACATCCTGGGAGTTTGAGGCAGTGCTGGTGCTGTTGGGGGGGCACTGGCCCCCTAGGGGGTTGTTGTCAGGGTGTTGGCCACCCTGCATGGATGAACAGCTGGTGCAGGGGGTATCTGAGGGGAGTTATAGCGGGTCCCCTCCAGGTACAGGACCTGATGTCAGGGATACTGGCAGTGGTTGCACATCTGGTTCAGACACCTCACCAGGTGCTGCCAGACTGCCAGCTCACACGAGGCAGCAGTTACAGGAAGGGGTAAAGCATGCAGGCATGGATGCTGATACAGCCACTGCTGCTACTGCCATGCCAGGGCCATGCAGGTCCCTTCCAAAGGATCGCAGGAAGAAGTTTGATTATGCTTATGTCATCCATTGCAACAGTGTCAGACAAGTAGCCAAAGTGCAGCACATGCAGGAGATTTGGGATGAGTCACATCAACAGCAGGCAGACGACGTCAACAACCAGCAGCAGCAACAGCAGCCTGTGCTTGGTATGCCTACAAGAAGCAGTGTGCTGTCACATAAAGCACAGCTGTCTGGTAGCATTCAAGCAGCTGCAGCTTTGTTGCAGTCTGCTCATGGCGTGTCTTCTGACCGTGACAGTGGTGAAGCTAAAAGCGCCAGAAGCAGTGACTGGGGCGGTGCGTCTGATGTGGGCAGTGTGGTACATGTGAGGTTCAGGTTTGCACACAGACCTGAATGGTTGAAGGTTGGGTCCAGGTTGATTGCACGAGACAGGTCAGATGGCCATGTGGCGGCAGCAGGGTTTATGAAGAGTGTTGCATTGGAGCCCTAG
>Cz.scaffold14.13	hypothetical protein MNEG_14186 [chlorella zofingiensis]
ATGGCATCCGCACTCGCAACCAGGCAGACAGCTTTCGCTGGCAGGACCGCCCGCGTCTGCGGGAAGGCCTCCAGATGCAGCGTGCGCGTGATGGCCGCTGCTGCCCGCCGAAGTTGGCTGCCAGGTGCACCTGCACCTTCTCATCTTAAGGGCGAGCTGGCTGGTGACTTTGGTTTTGACCCACTGAACCTGGGCAGGGATGAGACAGCCCTCAGGTGGTACCAGCAAGCTGAGCTGGTACATGGCCGTACAGCCATGGCAGCAGTAGCGGGCATCCTGATCCCCTCCATCCTGAACAAGGTTGGTGTGACAAATGTGCCCGAGTGGTATGAGGCTGGCAAGGCATCCATGGAGAGTGGACCACTGCCATACTTTGGTCCCCTGGTGGTTGCCATGCACTACCTGTATGGTTTTGTTGAGATCAAGCGCCTGCAGGACTTTCGCAAGCCAGGCAGCCAGGCTGAGCCAGGTACCTTCCTGGGCTTTGAGTCATCCTTCAAGGGCGTGGAGAATGGTTACCCAGGTGGCATCTTTGACCCTCTAGGACTGTCAAGGGAGTCTCCTGAGAAGTTCAGGGACCTGAAGGAGAAGGAAGTGAAGAACGGCCGTCTTGCCATGCTGGCATTCCTTGGCTTTGTGGCACAGCACTACGCACGCCCAGGCACAGGACCCATCGACAACCTGGTGGACCACGTGAAGGACCCATGGCACACAACCTTTGTGGACAATGGTGTATCAGTACCAGGCTTCTAA
>Cz.scaffold14.83	predicted protein [chlorella zofingiensis]
ATGCAGCGTGCTGCAATCAGCCCGTTTGCAAGACAAGTTCAGCCGACAGCCATAAATCGCACATGGCACAAGCATTTTGCTGTTTATAACAATCGACGAGTCACGCCACTAGTGTCTGCAACTTCGAATGCTATGGCCGGCAGGGCTCAGCCTCCAGTTATTATCTTTGATGTCATGGACACCATCGTAGAAGACCCTTTCTTTCATCACATGCCGCGCTTCTTCAACATAACTTTCCATGACCTCTTAGCAGCTAAGCATCCAACTGCATGGGTGGAGTTTGAAAATGGGTCAATCACGGAGGACGAGTTGTTGGCTAAGTTCTTCAAAGATGGACGCTCTTTTGATGGGCCTGGGCTAGTACAGCACATGGTTGATGCTTACAGGTACATTGATGGCATGCCAGAGCTATTACATAACCTTAAGGATGCTGGGAACCAGATGCATGTGATGAGTAACTATCCAGTGTGGTACAAGTGCATTGAGGATAAACTGAAGCTATCACAGTACTTGCCATGGACGTTTGTGTCATGCGAAGGGCCTATGAAGGGCATGCGCAAGCCATCCTCTTCTGCGTTTGGCTGTGTGTCTACCACATTGCAAGTGCCATTCAGCCAACTCCTGTTGGTAGACGATCGCCAGGCAAATGTGGATGCTGCACTTCAAGCAGGCATGGATGCCATTAGGTTTACTGGTGTGGGTGAACTTATACAGCAATTGCAACAAAGAGGCATTGAGATGTGA
>Cz.scaffold14.143	pridicted protein [chlorella zofingiensis]
ATGTTTGAATTTGTTGTTTTATATGTCAAGTTTGTGTTGTTTATTGTGACATGGAGCTTCGGCATGTCTTTTAAGGTGTGCCGTTTTATGTACAACAACTCCAAGTTCACCTTCCAGGTCTTGGAGGTCGTGTTCAGAGTGTGGTTGGGCCTCGTGCTCATCCTGCTGGACGTCTGTGGGGTCATAAAGTTCCCGTATCATGGAGGACCTGATGACGCCACGAACATCCAGCATGACAAAGTGGCAAGGAACATGAAGGATGTGCCTGCTGCCTGTGATGCCGTCTGGCTGCCAGCAGGTGGTACACAGGAGGATGACTGTGGGTTGTGGGGTGAGCTGAGAGGAGGTGAGGATGAGGAGGTAGAGGACACCCTGGGTGGTGATCTACTGGAGGTTGCCAGTGCTGGAATGCAGGAGGAGGAGGAAGAGGGTGACTTGTGGGACGAGGTCAACGATGATGACGAGGAGTTGGCTGCATTCAACCCTGTCCATGCTACTGCCGAGCTCGTCTCCTTTGAAGCTGATAGGCTGCAAGGTCAGAGTGCCAGAGCTCAGGTTGAGCAGCTGGCCTTCATCTGTCACCGGGCCTTTTTTGAGCTTGGCATCTGCCAGGAGGACATGTGGGCTGCAGTGAAGGCAAAAATCAAGGGCCATCCCTTTGGTCAAGCCTACCTGGATGCTGACATGGGGTTGCAGTTCAAAATCCTGGGGGAATACAAGGAGGTGCTCAAGCAGCAGATGATAATGGACTCTTACATCGCACCCAAGCAGGCTGCTTTGTCAGCACTGGCAGCTGGTCGTGAGGGGTACCAGGGTGTGGATTCAGACCTGAAGGCCAGCTTGTTGCAGAAGGCTAAGGCAGCTCGTGCTGAGCGCTTCAGTGATGATGCTGCTGCTCATCACAATGATAACAGCTCACTGGCAGTGCCAGTGTGGGCTTAA
>Cz.scaffold14.64	pridicted protein [chlorella zofingiensis]
GCAGGGTCTCTTCAAGAGAGGTGGTAAGCCGCCTAACCCATATGTGCTGTGTTGGATGTCCTGTAATGGGCCCCAGCCTGGTGACCGTCTGTCAGCACAACTGCAGTTAACAGAGCAGTGCAGCCGCACAACCAGCCCCGTCTGGAGGCGTAGGCTGAAAGCTATGTTAGCGGTTGAGGACACTGCATGCCTTCAGCTGCAGGTTCGTCACTGTAAAGATGGCCAGGAATCAACACTCAGCTCACCATATGATCCACACAGCATCTGCAAGCATGAGCTTCTTGCTGAGACAGCACTCCCACTAGAGGCCCTTGCTGCACTCGCAGCAGCTCAATGCAAGCAGGCAGGCACAGCGCAATGGCTGGAAGTCAAAGCTCCTTTGTACTTGCCAGAGGATGTGGCACATGGGGCAGATGGTCATGGGCTAGTGATTGCTACAAGCAGCATGAGCAGCAGGATAGGCAGTGGTTTCAGTAAGGCAGCTGCACCAGCCAGGGGTGATGTATCAAGTTTCACATCTGGGTCTGGGGAGGCTTGTGGTGGTGCGAGCGATTTGATGTTCTTGCGGGATGTGGGTGCTGTTGACCATGGCCAGGAGCTGGGGCTTGGAGATAAGATGCATGTCCAGAGTCCTGGTCGAGATCAGATCGTTCAAACAGTTCAAACAGGTCAAGGTCAAGGTCAAAGTCAGACAGGTGCAGCTGTCGCATCACAACAGCCTAGTCAGCATGGTGCTGACCAATCAAACCATCAGCAAACCAGTGGCAAGTTGGCAGGTGGTGCTGCTGATGCTGGTAATTCAATTTGTCAGCAGACCCATCTGGGCCCAAGCAGTATGCAACACAGCAAACGCCTGGTGTATGACCCACTTGACATGATCGCATACAATGATGATCACAGACAACCAGGCGGTTTCATCACACTTAGGGTCAGGGTCTGTGCAGAAAGGAGACTACCCATTTTGCCTGAACAACCAAAGCCAAGCCCGGTCTTGCAACAAGATCAGTCAAATGCAGCAACCCACCCATCAAGCCCTACTGCCGCAAGCTCATCTAGTAGTACATGCAGTCAAAGTCAAAGCAATGCATCTGGGCTAAGCCCTGCAGCTTTAGCACCCATGGCCAATCCATCTAGCACTGACACCACTGATACCTCTGCAAGCTGCACCAAGTTGGGTATGCTGAAGCGAAGCAATGCACTGACAGTGGATGGTAAGCGTGCAGCTTTTGCTGCACTGTATGGCATTGGTCCCAGCCCGCCCCTGCCGACAAAGCAGCCCACAAGAGACACAAAGCAATCTCAGGGTGGTCTTCTAGGTGCCAAACTCATGCGTCGCAGCCACAGACCTGACCCAAGCACTCAGTCCCAGAAGAACCCAGCTGGACTGCAATCAAATGAAGACTATGACTCAGATCAGGAGTTCTTCAGTAACACAGCTGAACCTCAGTCACCATCTCAGTCAAGTACACCGTCCTCTGCATCAGTCATCAGTCAGCCTGAATTGGTTGATCCAGCTGAACTACAGTATCAGCTGCAGCAAGCTGAACAGCAGCGACTGCGATGTGGCCGACAGCATCAACATCTTGTCCAGTTGGTTGAGGCAGCAAAGACACAAGCCACAGAAAGCTGCGAGGAGGTGCAGCAGCGAGTTGGGTCCTGGCATACAGCCATGTGGTTAGTAGTACATATGATGTGGCGATTGTGGAGGGTGGGGCTGCTGCCAGATGCTGAGGTTCCACTACCTTCCACACCTGCCAAGACAGGGCTTGAAGATTTGGATGCGCTGCGCTATAGCACCTGTTGGCCACAACAGCTGGGGCTGCAGATCATCTGCTGCTTTACAGTGCTGTACAGAGTGAGGTGGCAGGTGGTGAGGCTTGCTCTTGCTCACTGCATGCTCTCTGAAGGGTTACCTGTGGATGCACGACACCTGAATGCACTGCGAGCCCTGTTGAAGCCCGTGGTTGCATGTTCAGCACAGGGTGGTCTTAGTCATGATGAAACGAGGCAGCTGTTTGGTGTGCTGGGCATGACGATGAAAGTGACAGGGTCTATGCTGAAACAGCAGGGCTTAACTACCGTGTGTCAGGTGCTGACTCCCACCCTGGAGCTCACACACTGGGCTGCGCAGGAGGCAGCAGCAGCAGCACCACCACCACCAGCAGCAGCAGCAGCAGCGGTGGAGCCCACCACCAGTGGCAGTAGTTCTTGTGTGAGTCAGGAGCGCAACCAGCAAGCATGTACAGACACAACCACCTCAACTGTCTCACTTGACCGTGGTAACACAGAGGCCGCACCTTCAGCAATGGCAGCCATACCAACAAACACCAAGGCATTCAACCTATTGCAGCAGCATATGGAAGATGCTGCTATGTCACGTATGCGCACACTGCTCGGATCCCCACCTTCCGCATTCCCTGCTGGTGGCGGCAGTAGTCACGCCGCTGCTGCTATGGCTGCTGCTGCTGTCCCTGCTGGTGCCTTTGGTGACGGTGACAGCAGCATTTTCAGCCTTGAGCAGGGCGTTCAGCGGCTGTTGATAGCTGTCAGGAGGGCTGTAGATGAAGGACGAGAAGAGAAACAACTGCAGGCTGGGCTGAGTCCTCCTCATGACCGGCTGCTGACTAGGACTGCTGCTGCGCGTTATCAGCTCATATCAGCCAGAGTGGCACAGCTGTTTGCTGCTATACCCGGCCGCAGTAGCGCAGCCATGGCGGCGATAGCACAGATGGAAGGACCGTTGGAGGAGTATCACTCTTTGTTGAAGCAAATGGGGTTGCCAGTGTTGCTGCCCCCTACCTTTGATGCCTTAACCCAGCAACAACAGCCATTTGAGCAGCAGCAGCAGCAGGAGCAGCAGCAACCCTACCACCCAGTTCCTGCCAAGCCCACCAGTTCACATGACGCTGGGTCTGATGTTGGCACTCTGTCATTGTTCCCTATTGGCAACCAGCTCCTGCTGCAGCAGCAGATGTGGGTGGGCAGCTGTGTGGCGGAGATGAGAGCTGCGCTGTCACGTATGATGGAGTCTGGGACCTGGGCACCTGTCGGGGCTGAGCTGCCAGTGGCACACACAGCGCTGGAGCTGTACAGAATGCTCCAGGTAGCCATGTCTGTATGGATGGATGTAGCGCTGCACACCTCCAGCAGTAGCCGCCGCACTGCTGTGGTACGTGTAGTGATTGGTGGGATAGGTGCGCTACTGCAGGACTACCTGGAGCTACTGCAGAGTGCATGGGATGATGCTCTGACCAAGACAGTCAGCGGCTACTGCCACACTGACAGTCAAAACCACAGCGGTCCTACACTCACCCCTTATGCCGTTGCACCTATGGATGCTGGACAACCACCAACTGGCAATGCAGCACCAGCACCAGCATCAGCAGCTGTAGCATCCCGTTGGACGGTGGCTGCAGCAGCCGTCAAAGCAAAAATAGCTATAGCCGGTGGCAGGCACAGCCGTCCAAGCAGCAGCGGTTCTGCCCCCCTAAGCAACAGTCAGGTGTTGAGCAGTACACACACAGTGGCTGGCGGTACAACCAGCACAAGAACCATCAGCGCTGACAGCATTGATCATGGCATGCCAGACAGCAGAACACACAGTCATAGCTCAGTTGGTAGCCCTGCTGTTGGCAGCAGGCTTGGTAGCAGGGTGGGTAACACGGCAGCAGCATTAGTGGATAAGCTGCGTACCGCATCAGGCTCAATGGCAGCAATTACATCCGGCCGTAGTGGCAGCAGCAGTGGTATCATTGCACATGCAGTGCAGGATGCAGCACCTACTGCCTTTGGTACGGTCTTACTGACGCCGCAGCTATGTGTCATGCGCAACACAGCAGCAAAAGTGTTGGAAGAGCAGCAAGGGCTAGAAGACATGCTGCTACAGCTGCTGATCCACCCTCCAAGCAGCAGCAAATGCAACACTGATGCACATGAGCAATCACCTCAGCCAGTGCGTTGGGACAGTGCTCTTGTGCGCACGGCAACTAGAAAAGGCATCCTCCCTGAAGCCACTCCATTTCTGGAAGAATTCAGGCACAGTACTGCTTCCAGCCACCTGCGGTACATGTTGGAGCAGATAGCCAAAGATGATGGACTTGATGATGAGGTCTATGATCAGTACTCAAATGATGATCAACAACCCAGTGTTGATGGTGATGTTGCAGAGATTCGTAATGAGAAAGGTGGTGGCCTCAGTCACCATCATGGTGACAGTGTTATGGTATCTTCTCCAAAGGATACTGTTGGCAGCAGGAGGTTTGACCAGGCCATTGACCGTGATGAACCTGCAAGGCAGCTGGGCAGACGCATGCAACAGCCCAAGTATGTGCCGCACCAGAGGGGTGCTGCGTTGGATCAGAGGGGGGAGCGAGGTTCAGGCGTTGCTGCCACACACGTTGGGGGTGCCACCAGGGACCAGGAAGGGGGCTCACGGGATCACAGCGATGAGCAAAAATTGAGGGGTGGTGCAAGGCACCTGGGGGATGACACACTGGGACAGAGGGGTGCTGTTAATGACAGTGCTCAAATTGGACAGAGGGTTACTGGAAGGGACTTGGGAAGTGCTGTCAGTCACAGTACTGAGACTGTACTGGTAGGGATGAGGCAAAGTCGTTTGCCACCAGATGCTGATGAGGAATATGTCAGAATGGATTGGAGCAATGTCATCGGGGTTCTATGTCAACAGGTTACACAATGTGATCAGTACATGCTCACCAGCTATAAATGGGCCTATCAAGCACGTTTGACAGCCCTATTAGTCACCACCTTTTGTGACATTAGTCAGGCTTGTCAAGGCCGTCCTACTAAGCATGACTACAACAGACAGCTTGGTGCAGTGCTGATGGCATGTGATGCTGAGCTGGCATCAGCAAACAGAGATCTTGCTGATTCAGGAATGTGTCAGTCAATGGCCTTAATCAGTTGGGAAGCCAGCGTGGAGTGTCTCATTCAACTGGTTCTCAACCAGGCACGCTACCAACCACTGAGTCTCCTGGAAGCAGAGTCTCTTAGAGACGTGTTCAATGAGCTGTTGGGGCTGTGGTCTGCTGCTGATGGCGGCATGCTCACTTCACAGCAGCTGGCTGCCTTCACATCAAGGTTGGTACCGTTGTTATCATATGCTGCAGCCCCTGCAGATGCGCTGGTAGAGCTGTTCCACGGCCGTGTGTTGGCAGTAGCAGCGGAAGCGCAGCACACTGCAACGCAAGGACAGACACCGTCGGCCCCTGCACCTCCACCTGTTATCCCAGCTGTCAGCAACCTGTCAGCAGATGCTTCTTCTGGGCAGATACCCACCAGCACCAGCACCAGCAACAACACCAGCAACAGCAACAGGAACAGGAACAGCAACAACATCACCATCAGCAGCAGCACCACTATTCCTACCCTTGTGCCCTATACCCTGCCATTATCCAACGCTGCTTCAGACTCAGGGCCTCCAGGCTCATCCCGCACTGCCTTCAGTTCTACTGACAGCTCAATACGGTCCAATGTACCTGACAGCAACAACTCCAGAGGACCTGCTGCCCCGGTGTCCCCCTTTGCTCAGCAGTCACCAGTAAGGTTGTTATCTGAAACGAGACCCACACAGGCAGCTTTGCACAGCAGAAAAGCACCAACAACAGCACCAACAGTAGCGGGTGGTCTGCACAGCTTGATGCTATTGGATGTGCTGCGGCTGTTGCGTCAAAGGCGGCGTGACACGCTCATCAAGCACTACCTGTCTCCTGCTGGACCATTCAACCAAGCAATGCAGCAGCCTGGTGTGTTACAGGCACTGTTTGGTTTGTCACCCTTTGAAGAGCTGCGTGGCAGCTGGAGGTGTGAAGTAAACGGTCACTCTAAGCAAGGCACTCTGTGTCTCACTCCATCCAGCATCGTGTTCACCACACTATTTGATGGCGATTTGAATGGTGACAGTGATGTCACACGTGTGATGCCGCTGGCCAAGATCAGGAGCGTGTGTCCCTTGCACCAGCATGGCACACATCAGCAGGAGGGCATCATGCTGACAGTGCAGGAATCAGGTGGCGATGAAATGATGAGCTTTGGTAACTTTGCTGCTGGTGATGTGTCACATGTGTTGTCGCAGCTCAGGACACTGGTGTTAGGCACCGGCTATCCATTAGAAGCCATGTTTGGTACAATTCATGCCAGTGTGCTGTCACCACCTTATGGCAGTACAGGTTTACTGCGCTGCGTTGCCTGCACATTGTATGCATCCCTCTGCAATCAGCCGGGCATGCTGTATTTGTACTCCAACAAACTGGTGTTCCAACCATCAAAGGTTCTGGAGCCTAATGCTGCCGGCACAGCTGCGCACGGCTCACTTGAGGGAGGGCCAGATGTGGCTCAGGCTGCAGCAAATGCTGCATGTCCTAGCACTACACAGCACCGCTTCGAGGTAGCTAGCAAGGTTATTACTATACCCATGCCTGCAGTTACGAGGGTGAGTCCACGAGAAGGGTGGTTTACCTCCTGGGTGATTGTAGCATCTACAGCTCAGGTGCAGCCACTACTGCTTGGAGGTTTGGAGCCGCAG
>Cz.scaffold14.66	pridicted protein [chlorella zofingiensis]
ATGTACAGCACACCACTTACCAACAATCCGTTATATGACAGCGAAGATGCCAGGACTGTCAGCACAGGACAGGGCAAAGAACAGAAAGCTAGACGCTGCAGTGCCTTCAAGCGCTGTTGTGCATGCATTCCCTGGGCGCCCCTCCTGAGCACATTGTTAATGGCTGGTGCCTTGGTGGTCTGGTACCTATACACTGCCAGAGCTCATAATGCACTAGACAGCATCCTGCAGCTCATCACAGCATCAGCAGATGTGCAAAGCAAAATTGATCAGGCCATGCAGAAGCTGCTGTTGATTGTAATCGTCATCATCAGCACCATTGTTGGTGTGGCAGCATTACTGGCTGCAGGGGTGAAGATTGAGAGGTCATGGCAGATGGCCTACTGTCCTAGACTGGGCACACCAGGCCGTTGCACCATGCAGTCCTACCTGGTGCTGGTTGTGACAGTGAATGTCGTGCTCTGGTGGATTGTGGCGGCATGTGTGGCCCTCCTCTGTGTGTACTTCACACTCGGTGCAGCGTGTTTTGCTGGCCAGCAGTTGACAGGAGCAGCTATGCAGCTCTCAAGCCAATCACAGGACATTCAGACCCTGCCTAATGCTCTTGATGCAGCCAACACAAGATACATTAGTGTGACTGATAACACACCTGCTGACATACAGAAAACGCCCTGGTATGCAGAGCTCAACAGCAACGTGGGGAGCTTCTTAGCTGCCAGTGCTCAGGCTGGCAGCATATACGTGTGCCCAGCCAGCTGTGTGGATCTCAGGACTGCTGCAGGCCTTCTTCAGTTGAAACAAACATGCTTCTGCGGTCAAGCCACACTGCAGCCGCTGCAGCAGCAGTATGACAATGCCTGGCACTGCATTTTGGTGTGTTGTGCAGAACTCGCGACACTGGCAGCAGCAGGCTCATGGCTTATGATGGTGGGTGTTGGTGACTTTGTACATGCCAAACACCACCTTACCGAGTCAGTGATGAGCAACGTTGGTGGCAGTAGTGATGCCAGATGTGCAGTGTCCAGAGTACAACCCATGGCACCTGACATGCCTGTGATGACTAAGATTGATTGGAAATCGTCAATGCAGGGAGACGTGGAGGGTCCCAGTGACACCCTGCAACAGGATGACACTTTCCCTGGCGGACCTGGCACTAAAGGCAAGTCCATCAAGGCTTGGATGTACAACAGGCACAACTGA
>Cz.scaffold14.180	aldo/keto reductase, partial [chlorella zofingiensis]
ATGAGGAGTGCGAGGCCTCGCAATAGAAAATTGCATGCATTGGTTGTGTCCTTGGTTGCATTGGCTGGTATATTGTGTCTAGCCAATACCTTTTACTATCTTACCAGTCAACCGTCGCAGCTGCTTGCGGTACCTGCCACAGATGCTTACAGTCAGGGCAGCTTCAGCAGCATAGTTTTGGTGCATGAACTTGACAAGGTTGGTCAGGAAGAGGCACAGATACAATTATTGTGCACAGATAGGGCTAGCGACTGCGAATACAGGAGTTGCATTGACGTGCTTACTCAGCAGTACTTCTGCAAGGCCACATGCAACACTTGCAGTAAATTGCAGCACATGGTGCAGTCTGGTACTGGCCTGCAGGTAGCTGTTGTGCCTCATCTAAGCCCCTGTGCAGATGCAGGCCAACAGTGCAAGCAGCGGGCTGCTGGTGATGGTTGCATGAGTGATTTTCGAGCAATGATCAAAGAATGCAAGGCATCGTGTGGGTTCTGTACACTCAATGCAAGCAAGCCAGAGAATGCTTCATCAGTAACATCCTCACAACTGTCATGGCACTATACGAACAAGCACCAGGCCATGCTTCCAGCATGTGGGGATGACTTGAACCTGTGCCCTGTCTTTGTCAACATGGGGCTGTGTGACAGATCTGGAGACTGGATGACCACACAATGCAGGAAGAGTTGCAGGCTATGCACGCACCCATCTGCAGGTGGTGCTAATGTCAGCCACCTGGAGGATTTACCATTTCCAGCAAAGGCCAGCGAGTGCAAGGATTATCACATCCAATGCAAGCAATGGGCTTCAGACGGCAAATGTACAGCCAGCTGGGCCTTCATGAGGCTCCACTGCAGATTCAGCTGTCATGAGTGCGATGAGGACAAGCTCAATTCCCCTACTAGCAATATGTATGGCTCACAACCCCCTCCCCCTCCAGACTACATTGTCCCAGCGACAGCGTCACCTATCACTGCAGCCGCTAGTCACCAGCAACAGCTGGGGTTGGCCTCCAGCTTACATACGGTCGCGTCGAAGGGTCCAAGGCTGTGGCTCCGTGGGCGTGTGGCACAGCGTTCTGCTGTTGAAACTGAGATGCTTCAGGCCTTGAGGCTGGCAGACTGCAAAGATATGAATGTTGGGTGTAAGAAATGGGCAGAGAATCATGAATGTAAGAGGACACCTGACTACATGTTGTCCAGTTGCAAGGCCTCTTGTGATGCTTGCTGGATTCATGTGTTGTCAAGGTCCTTTAGGGTCATCAAACTGAATAGTGGGCATGACATGCCGACAGTGGGGTTTGGAACAGCTGGCCTTGGCATGCTTACGAAGCAGGCTGTTGTAGACGCTTTACATGCTGGATATGACATGATCGACTCAGCTCAGGCTCGTCAATGGTATCGTGAAGACCTGGTGGGACAAGCCATTGCTGCAGCCGGTGTGGACAGAGCTCGCTTGTTCCTGATTAGTAAACTACACCCTAAGGACCTTGGCTATGTTGAAACCCTGGCAGCGTTTAATCAAAGCCTCATAGAGCTCAACACCAGCTACTTGGACCTGTTCATGCTGCATTACCCCAGCTGTGTGAAAGGGGTTGTTAATTGCACTCTGCGACCTGAGCAAACCTGGCAAAACAGCTGGAGGGCACTAGAGGCGCTGGTGGCTAAAAAGTTGGTCAAAAGTATAGGTGTTAGTAACTTTGCTGTCACAGAACTGCAGCAGCTCATAAGTATGGCCATCACACCACCTGCTGTGGTAGAGGTCCACAGCGACCCTTTGATGACGAACACCCACATCATCAACTTTTGTTTAGCGCATAACATCACTGTCATCAGCTACAGCACGCTAGGCACACAATGGGCAGCAAAATTCAAAGGGACCAATCCTGTACTTATACACCCTGCAATACAGGAACTAGCTAAGCAGTATGTCAAGTCACCTGCTCAGATCGCACTGAAGTGGGCGCTCCAGCGAGGCATGGTCGTCATTCCCAGGAGCAGCGGCCCAGACCACATGGAGCAGAATTTGAACATCTTCTCGTTTGCACTTACACCCAGGGATGTTTATAGAATAAGCCACCTGGATGGAACAGTGCAAATGCCTGCTAGCCCTGTGCCATTTGATGCTGCTGTGTTTGTCAGGAACACATCACAGCACATGCAGCCTGCAGAGGTACCGCCTGTGGGCAGGGCTCCAGCCCTGCCAGGAAACAGCAGCCGCTTGCACGCAAGGAATGCCAACAGCAGTCAAGATCAGACATCAACAACAGATGCGAACAACCCCAATGATTCAACAGCAGCAGCCACCCAACCAGCACCTGCAGCACAGGCGGTGGAAGGCGCTGATGCTGTTCATGAAGCCCCACCAACAGCAGCAGTTCCCCTACTCCCAGCAATGGCATCCAATGCCAATGCAGCTGTTGGTGTCGCACAAGATGCACAACATTCAATGGTAGCAATGCCGCCAGATGCATCCGCTGGGTCCAGCCAAAACGGGTCCCATAGGACAGGAGCGCCATTCATCGTTGTTCAACGAGTAGATGATGCATTGGAAAGTCCTGCTGCAAATCAGACAACCATTATGAAGTTGCAGCGTCAGAACATGCCACCAGCAAATGCACATGTTGTGGACTAG
>Cz.scaffold14.63	predicted protein [chlorella zofingiensis]
ATGGAAAGCGGCCCCTCTGAGGTCGTTCCACTTCCCTCCCAGCAAACTCCGTCCGGGGACGAACCTAGTACCAGTCTAGCCCAGCAATTAGAGCAACTACGCCTACCTGACAACGTAGATTCTCCTAACGGCATCAAAGTATCAGCCCGCAGCAAGGTGTATTCAGTTGCAGGCAAGATCGCACACTGTGTGCGCGAAGGCAACCTTCCAACAGTGTACGTGGCAGGTAATGGTAGCATTGGAACCGCTGCCAAGAGCATTGCAGCATCCAGGCAATTCCTGCAAACAGAAGGTCGAGACATTGCGTTCTGCCCTAGATTCAGAGACGAAGATCACGGCCGTGCCCTTTTGGCATTAGACATCATCCCCTTACCACTCAGCACTCCAGAAGAGGTTGAACAGTACCAGGCAGTTGAGGAAACAGACGCTGAGCTGCGTGTGTCCTCTCACAGCCGTCATGCACGGGTTGGGGGTGCAATAGCAATCAGGGTGCGGGAAAACGGGTGGGTACTGCTCAGTGCATTGGGCACTGAGGCACAGGCTAATGCTGTGATGGCCACATCTCATGCATGCTGCTACCTAGCACCTGAAGAGCTGAGGCTGTATGTGCAGCCATATGTCCTGGTGACTAATAAGGATGGTCGGGAGTTAACAGGCCTGCGCATGCTGGTCAAACGTATATGA
>Cz.scaffold14.49	hypothetical protein VOLCADRAFT_79838 [chlorella zofingiensis]
ATGAGTGCAGGTCAAGCAATGAAGAATGGGGTGACCCTAGGCTCACGCCTTCAAGCGTTTTGGAGTTCGCCCGTGGGCCCGAAAACTACTCACTTCTGGGGACCAGTAGCAAACTGGGGGTTCGTGTTAGCGGGCCTTGCTGACATGCGAAAGGAGCCGGACGTGATTTCGCCCAACATGACCAGCGCTATGTGCGTATACAGCTGCTTGTTCATGAGGTTTGCATGGATGGTGAAGCCCAGGAACTACTTGCTGCTTGCATGCCATGCCAGCAATGAATGTGTGCAACTATACCAGCTCAGCCGGTGGTATGCATGGCACAGCAGCCAAGACCATACCCAACAGCCTGCCAGCAGCACACAAAAGCCTGTCAGCAGTACACCAGCGGTGGCTAAATAG
>Cz.scaffold14.24	hypothetical protein VOLCADRAFT_95405 [chlorella zofingiensis]
ATGGAGCGCGATCATCGCCCACCCAGCCGTTTACATGTCCAGGCATCTCAGCAGGTGGCCTTAGAAACAAGTGTTAAGGATAGGGTGGGCTTTGACAAACCATACAGGGTCACAGGCGACACCATCAAGGACATCCAGTCCCTGTACACCTCCCTGCTGTATGAATATGACTATGAAGTGCAGCCGGCATGGGTGGAAGGTGAAATCCCAACAGACCTGAAGGGCACATACTTCCGCAATGGTCCAGGTCTGCAGGTCAGCAGTGGGAAGTACAAGCGTCACACTTTTGATGGGGATGGCATGATCCTGTCCTTCACATTTGATGAGGGCAGGGTGCGCTTCAAAAACAAGTATGTTCGTACAAAAGGATTCCTAGATGAGCAGGCAGCTGGGCGTCCTGTATACCGTACAGCCTTCACTAGGGGAGCTGCGGATGGCAACCCTTTTTTCAATCCCTTTGATTTTACTTTGAAGAATGTAGCCAACACAGGAGTGCTATACTGGGCTGGCCAGCTGCTGGCTCTGTATGAGAGTGGACTACCACATGCACTGAACCCTGCCACCTTGGACACAATTGGTGAGACCAAATTAGGCGGCAAGCTGCAAACCAGTGTGTTGAATGCTCACTACAGAGTGGTCAAGAATGCAGATGGCAGTCACAGCTGGGTTGCATTCAGTGCTAACTCAGGACTTGGGGGCTTTGACATGGTGTTTTACGAGTTTGCAGAGGATGGCAGTTTGCAACACACACCTGTGCGCACCCCCTTACCAAACACCACGCTAGCTATGGTCCATGACATCGCGGTGACAGCAGATTACTACGTTGTGGTCATTGGTCCAGTGGAGTTCTCCCCCAGCAAGTTTGTGACGCAGTACATCACCAGTCGCTGCTCCATTGCTGAATGTCTGGTGTATGATGGCTCCAAGCCCAGCAAGGTGTATCTCATACCACGACCAGGAGGAGCTGCAGCTGGCTCCCCCATTCTCCCCCTGGAGGCCCCCCCAATGTTCACCTTCCATCATGCAAATGCCTATCAGACACTTGGTCCTGAAGGCCAACACCTGCTAGTGCTAGACACAGCGTCATGGGATGAGATCAGCTTTGATGCCAACCAGCATAACCTGTCACCAAAATACTATCAAGGCGGACAACGGACACAATTGAAGCGCCTGGTCTTTGACTTGACTCAGGCTGCTGCCGCTGTTGGCAGCAGCAATGGCAATGGCGCTGCAGCCAGCAACGGCAGCGGCAATGGCAATAGGAGCCAACACAATAATGCTTTGTTGGTGTGTCAGCGCCTTGTGCGCCGCACCATGGAGTTCCCCTCCGTCAATTGGGACGTTCATGGGTCTCCACATCATCATATTTATGGCTGTTGTGATATTGTGGATCATGATTCCTACTGGGGCCCCGCACAGGCTGTGATGAAGGTATCTGTGGATCCTGCTGTGGGGATCTCTGCCACTGTGAGTCAGGATGATGACGTGGCAGTGGATGTGTGGAGCCCTGGGCAACGCTACATTGTCAATGAACCACTGTTTGTGCCACGACCAGGTGCTACAGCTGAAGATGACGGCTGGGTGCTTGTCACACTTCATAATGCATCCACACTAAAGGGTGACCTAGCCATTCTTGATGCTCAGAATATTTCAAAGGGGCCTGTAGCTGTCATTCATTGCCCTCACTTCCTGCCTGCTGGCCTGCATGGCAGCTTCTGCAGTCAACTGTTCAACAGCAGCAAGGGGGGTAATGAGCCAAAATGGAGGGAACCAAATGTGGTGAAGGGACTGTGA
>Cz.scaffold14.136	hypothetical protein CHLNCDRAFT_26028 [chlorella zofingiensis]
[truncated: 20,782,125 more chars]
